# Supplementary material for: Integrated omics analysis reveals the epigenetic mechanism of visceral hypersensitivity in IBS-D
Source: Front Pharmacol. 2023 Mar 16;14:1062630. doi: 10.3389/fphar.2023.1062630 (PMC10064328; doi:10.3389/fphar.2023.1062630)
Supplement: Supplementary file 1 [file DataSheet1.zip]

Archive with 6 entries (6 files):
- Appendix 1 All differentially expressed miRNAs (IBS-D vs Control).xlsx
- Appendix 2 Target genes of differentially expressed miRNAs (IBS-D vs Control).xlsx
- Appendix 3 All differentially expressed mRNAs (IBS-D vs Control).xlsx
- Appendix 4 mRNA-protein association analysis (IBS-D vs Control).xlsx
- Appendix 5 The clinical symptom scores of IBS-D.xlsx
- Appendix 6.pdf
