# Supplementary material for: Integrated omics analysis reveals the epigenetic mechanism of visceral hypersensitivity in IBS-D
Source: Front Pharmacol. 2023 Mar 16;14:1062630. doi: 10.3389/fphar.2023.1062630 (PMC10064328; doi:10.3389/fphar.2023.1062630)
Supplement: Supplementary file 1 [file DataSheet1.zip › Appendix 1 All differentially expressed miRNAs (IBS-D vs Control).xlsx]

## Sheet: Treatment_vs_Control
#Gene biotype: miRNA #Condition pair: IBS-D_vs_Control Column A: Mature_ID, The ID of mature miRNA annotated in miRBase22. Column B: Mature_Acc, The accession number of mature miRNA from miRBase. Column C: Mature_Seq, The sequence of mature miRNA. Column D: Seed, Positions 2-8 of the mature miRNA. Column E: Length, The length of mature miRNA. Column F: High_Confidence, The high confidence microRN…
Annotation																	DE Statistic						CPM
Mature_ID	Mature_Acc	Mature_Seq	Seed	Length	High_Confidence	Type	Canonical	Precursor_ID	Precursor_Acc	Precursor_Seq	Precursor_Locus	Family_Acc	Family_ID	Clustered_miRNAs	Promoter	Primary_microRNA	log2FC	Fold_Change	p_value	q_value	Treatment_CPM	Control_CPM	1	2	3	4	5	6	7	8	9	10
hsa-miR-211-5p	MIMAT0000268	UUCCCUUUGUCAUCCUUCGCCU	UCCCUUU	22	Yes	Mature_miRNA	canonical_conserved_miRNA	hsa-mir-211	MI0000287	UCACCUGGCCAUGUGACUUGUGGGCUUCCCUUUGUCAUCCUUCGCCUAGGGCUCUGAGCAGGGCAGGGACAGCAAAGGGGUGCUCAGUUGUCACUUCCCACAGCACGGAG	chr15:31065032-31065141(-)	MIPF0000042	mir-204	211	p1@TRPM1	ENST00000256552.6	-4.44004	0.0460696	0.0399771	1	-4.88154	-0.441498	0	0	0	0	0	0.778711	0	2.83368	0	0
hsa-miR-3691-5p	MIMAT0018120	AGUGGAUGAUGGAGACUCGGUAC	GUGGAUG	23	Yes	-	non-canonical_miRNA	hsa-mir-3691	MI0016092	UUGAGGCACUGGGUAGUGGAUGAUGGAGACUCGGUACCCACUGCUGAGGGUGGGGACCAAGUCUGCGUCAUCCUCUCCUCAGUGCCUCAA	chr6:5148233-5148322(-)	-	-	3691	p1@LYRM4	ENST00000468929.1	-3.62356	0.0811333	0.018973	1	-4.88154	-1.25798	0	0	0	0	0	0.519141	0.861073	0.404811	0.22956	0
hsa-miR-450a-1-3p	MIMAT0022700	AUUGGGAACAUUUUGCAUGUAU	UUGGGAA	22	Yes	Star_miRNA	canonical_conserved_miRNA	hsa-mir-450a-1	MI0001652	AAACGAUACUAAACUGUUUUUGCGAUGUGUUCCUAAUAUGCACUAUAAAUAUAUUGGGAACAUUUUGCAUGUAUAGUUUUGUAUCAAUAUA	chrX:134540341-134540431(-)	MIPF0000128	mir-450	424,450a-1,450a-2,503,542,450b	p@chrX:133683665..133683681,-	curation	-3.41298	0.093884	0.0344013	1	-4.88154	-1.46856	0	0	0	0	0	0	0.287024	0.404811	0.688681	0.285036
hsa-miR-3164	MIMAT0015038	UGUGACUUUAAGGGAAAUGGCG	GUGACUU	22	NO	Star_miRNA	canonical_hsa-specific_miRNA	hsa-mir-3164	MI0014194	CUUGGAAACUGUGACUUUAAGGGAAAUGGCGCACAGCAGACCCUGCAAUCAUGCCGUUUUGCUUGAAGUCGCAGUUUCCCAGG	chr11:69083176-69083258(+)	-	-	3164	p1@TPCN2	ENST00000542467.1	-3.17918	0.110401	0.0650103	1	-4.88154	-1.70236	0	0	0	0	0	0.25957	0.287024	0.404811	0.459121	0
hsa-miR-4662a-3p	MIMAT0019732	AAAGAUAGACAAUUGGCUAAAU	AAGAUAG	22	Yes	Star_miRNA	canonical_hsa-specific_miRNA	hsa-mir-4662a	MI0017290	UCUAUUUAGCCAAUUGUCCAUCUUUAGCUAUUCUGAAUGCCUAAAGAUAGACAAUUGGCUAAAUAGA	chr8:124821985-124822051(+)	MIPF0001245	mir-4662	4662a,4662b	Unknown	Unknown	-3.14686	0.112902	0.0782226	1	-4.88154	-1.73468	0	0	0	0	0	0	0.574049	0	0.688681	0
hsa-miR-548e-5p	MIMAT0026736	CAAAAGCAAUCGCGGUUUUUGC	AAAAGCA	22	Yes	-	non-canonical_miRNA	hsa-mir-548e	MI0006344	UUAUUAGGUUGGUACAAAAGCAAUCGCGGUUUUUGCUAUUACUUUUAAAGGCAAAAACUGAGACUACUUUUGCACCAACCUGAUAGAA	chr10:110988926-110989013(+)	MIPF0000317	mir-548	548e	p1@SHOC2	ENST00000489390.1	-2.97395	0.127277	0.00355866	1	-3.50985	-0.535895	0	0	0.279495	0	0	0.519141	0.574049	0.404811	1.1478	0.570072
hsa-miR-4437	MIMAT0018953	UGGGCUCAGGGUACAAAGGUU	GGGCUCA	21	NO	-	non-canonical_miRNA	hsa-mir-4437	MI0016778	ACUUUGUGCAUUGGGUCCACAAGGAGGGGAUGACCCUUGUGGGCUCAGGGUACAAAGGUU	chr2:181305593-181305652(-)	-	-	4437	Unknown	Unknown	-2.92546	0.131628	0.135225	1	-4.88154	-1.95608	0	0	0	0	0	0.25957	0	0.809623	0	0.285036
hsa-miR-5692a	MIMAT0022484	CAAAUAAUACCACAGUGGGUGU	AAAUAAU	22	NO	-	non-canonical_miRNA	hsa-mir-5692a-1;hsa-mir-5692a-2	MI0019297;MI0019298	GACAGUACAAAUAAUACCACAGUGGGUGUACCUCAUGUGUGUACACCCUGUGAUAUUAUUUGUAAUAUC;UACAAAUAAUACCACAGUGGGUGUACCUCAUGUGUGUACACCCUGUGAUAUUAUUUGUA	chr7:97963658-97963726(+);chr8:12719132-12719190(+)	MIPF0001351	mir-5692	5692c-2,5692a-1;3926-1,3926-2,5692a-2	Unknown;Unknown	Unknown;Unknown	-2.91928	0.132193	0.135225	1	-4.88154	-1.96226	0	0	0	0	0	0	0.287024	0.809623	0.22956	0
hsa-miR-4632-3p	MIMAT0019688	UGCCGCCCUCUCGCUGCUCUAG	GCCGCCC	22	NO	-	non-canonical_miRNA	hsa-mir-4632	MI0017259	GAGGGCAGCGUGGGUGUGGCGGAGGCAGGCGUGACCGUUUGCCGCCCUCUCGCUGCUCUAG	chr1:12191713-12191773(+)	-	-	4632	p1@TNFRSF1B	NM_001066	-2.90994	0.133052	0.135225	1	-4.88154	-1.9716	0	0	0	0	0	0	0	0.809623	0.459121	0
hsa-miR-6745	MIMAT0027391	UGGGUGGAAGAAGGUCUGGUU	GGGUGGA	21	NO	-	non-canonical_miRNA	hsa-mir-6745	MI0022590	GGUCCUUGAGGGCAGGAGCUGGGUCUUGGGACUGAUUGCCCCUAGUGGCUAGCCCUGGGUCUAGCAGCCUAUGGCAGUGUCUGGUAAACACUGGUGGAGUCCUGGGUGGAAGAAGGUCUGGUUCUCA	chr11:47179611-47179737(-)	-	-	6745	p1@PACSIN3	ENST00000298838.6	-2.90521	0.133489	0.135225	1	-4.88154	-1.97633	0	0	0	0	0	0.778711	0	0.404811	0	0
hsa-miR-5580-3p	MIMAT0022274	CACAUAUGAAGUGAGCCAGCAC	ACAUAUG	22	Yes	-	non-canonical_miRNA	hsa-mir-5580	MI0019135	UGCUGGCUCAUUUCAUAUGUGUGCUGAGAAAAUUCACACAUAUGAAGUGAGCCAGCAC	chr14:53948427-53948484(-)	-	-	5580	Unknown	Unknown	-2.90032	0.133942	0.135225	1	-4.88154	-1.98122	0	0	0	0	0	0.25957	0	0	0	0.855108
hsa-miR-6852-5p	MIMAT0027604	CCCUGGGGUUCUGAGGACAUG	CCUGGGG	21	Yes	-	non-canonical_miRNA	hsa-mir-6852	MI0022698	UGCUGCCCUGGGGUUCUGAGGACAUGCUCUGACUCCCCUGAUGUCCUCUGUUCCUCAGGUGCUGGG	chr9:35710676-35710741(-)	-	-	6852	p1@TLN1	NM_006289	-2.89363	0.134564	0.135225	1	-4.88154	-1.98791	0	0	0	0	0	0.25957	0	0.404811	0.459121	0
hsa-miR-6515-5p	MIMAT0025486	UUGGAGGGUGUGGAAGACAUC	UGGAGGG	21	Yes	-	non-canonical_miRNA	hsa-mir-6515	MI0022227	CAUUGGAGGGUGUGGAAGACAUCUGGGCCAACUCUGAUCUCUUCAUCUACCCCCCAG	chr19:12940484-12940540(+)	-	-	6515	p1@CALR	ENST00000316448.5	-2.89011	0.134893	0.135225	1	-4.88154	-1.99143	0	0	0	0	0	0.25957	0.574049	0	0.22956	0
hsa-miR-6131	MIMAT0024615	GGCUGGUCAGAUGGGAGUG	GCUGGUC	19	NO	-	non-canonical_miRNA	hsa-mir-6131	MI0021276	UCCCGCAUUCCCUCUGCUUUGGUCAGGUGGUGCCCUCCUUCCAUGGGUAGAGCCAGAGAUGGUGGGUUCUGGCUGGUCAGAUGGGAGUGGACAGAGACCCGGGGUCCUC	chr5:10478037-10478145(+)	MIPF0001412	mir-6131	6131	Unknown	Unknown	-2.88666	0.135216	0.135225	1	-4.88154	-1.99488	0	0	0	0	0	0.519141	0.287024	0	0.22956	0
hsa-miR-6734-5p	MIMAT0027369	UUGAGGGGAGAAUGAGGUGGAGA	UGAGGGG	23	Yes	-	non-canonical_miRNA	hsa-mir-6734	MI0022579	AGAACUUGAGGGGAGAAUGAGGUGGAGAAGCCCAGGUUCUGAAUCCCCUUCCCUCACUCUUCUCUCAG	chr1:43364648-43364715(-)	-	-	6734	p1@ELOVL1	ENST00000413844.2	-2.88468	0.135402	0.135225	1	-4.88154	-1.99686	0	0	0	0	0	0	0.287024	0	0.459121	0.285036
hsa-miR-4774-5p	MIMAT0019929	UCUGGUAUGUAGUAGGUAAUAA	CUGGUAU	22	NO	-	non-canonical_miRNA	hsa-mir-4774	MI0017417	UAUAUUGUUGUCUGGUAUGUAGUAGGUAAUAACUGACAAACAGACAAUUGCCUAACAUGUGCCAGAAAACAACAUA	chr2:168582943-168583018(+)	MIPF0001578	mir-4774	4774	p1@CERS6	NM_001256126	-2.57632	0.167668	0.260158	1	-4.88154	-2.30522	0	0	0	0	0	0	0	0.809623	0	0.285036
hsa-miR-510-3p	MIMAT0026613	AUUGAAACCUCUAAGAGUGGA	UUGAAAC	21	Yes	Star_miRNA	canonical_conserved_miRNA	hsa-mir-510	MI0003197	GUGGUGUCCUACUCAGGAGAGUGGCAAUCACAUGUAAUUAGGUGUGAUUGAAACCUCUAAGAGUGGAGUAACAC	chrX:147272335-147272408(-)	MIPF0000130	mir-506	510,514a-1,514a-2,514a-3	p@chrX:146413659..146413673,-	curation	-2.56631	0.168835	0.260158	1	-4.88154	-2.31523	0	0	0	0	0	0	0	0.809623	0.22956	0
hsa-miR-548h-5p	MIMAT0005928	AAAAGUAAUCGCGGUUUUUGUC	AAAGUAA	22	Yes	-	non-canonical_miRNA	hsa-mir-548h-1;hsa-mir-548h-2;hsa-mir-548h-3;hsa-mir-548h-4;hsa-mir-548h-5	MI0006411;MI0006412;MI0006413;MI0006414;MI0016751	UCUGUCCAUUAGGUGGGUGCAAAAGUAAUCGCGGUUUUUGUCAUUACUUUUAAUGGUAAAAACUGGAAUUACUUUUGCACUGACCUAAUAUUAAGCCAGAUA;GUAUUAGGUUGGUGCAAAAGUAAUCGCGGUUUUUGUCAUUACUUUCAAUGGCAAACACCACAAUUACUUUUGCACCAACCUAAUAUAA;UCUGAUUCUGCAUGUAUUAGGUUGGUGCAAAAGUAAUCGCGGUUUUUGUCAUUGAAAGUAAUAGCAAAAACUGCAAUUACUUUUGCACCAACCUAAAAGUAGUCACUGUCUUCAGAUA;GCUAUUAGGUUGGUGCAAAAGUAAUCGCGGUUUUUGUCAUUACUUUAAUUACUUUACGUUUCAUUAAUGACAAAAACCGCAAUUACUU…	chr14:64095024-64095125(-);chr16:11306440-11306527(-);chr17:13543529-13543646(-);chr8:27048853-27048963(-);chr6:131792172-131792231(+)	MIPF0000317	mir-548	548h-1;548h-2;548h-3;548h-4;548h-5	p1@ESR2;Unknown;p1@HS3ST3A1;Unknown;Unknown	ENST00000556275.1;Unknown;NM_006042;Unknown;Unknown	-2.56521	0.168965	0.00846635	1	-2.80759	-0.242388	0	0	0.279495	0	0.31959	2.07656	0.861073	0.404811	0.459121	0.285036
hsa-miR-4776-5p	MIMAT0019932	GUGGACCAGGAUGGCAAGGGCU	UGGACCA	22	Yes	-	non-canonical_miRNA	hsa-mir-4776-1;hsa-mir-4776-2	MI0017419;MI0017420	CUAUAUGCAGUGGACCAGGAUGGCAAGGGCUCUCCUGAAAGGACAGUAGAGCCCUUGCCAUCCUGGUCCACUGCAUAUAG;CUAUAUGCAGUGGACCAGGAUGGCAAGGGCUCUACUGUCCUUUCAGGAGAGCCCUUGCCAUCCUGGUCCACUGCAUAUAG	chr2:212926257-212926336(+);chr2:212926257-212926336(-)	MIPF0001210	mir-4776	4776-1;4776-2	Unknown;p@chr2:213866734..213866748,-	Unknown;ENST00000415387.1	-2.56348	0.169168	0.260158	1	-4.88154	-2.31806	0	0	0	0	0	0	0	0.404811	0	0.570072
hsa-miR-3677-5p	MIMAT0019221	CAGUGGCCAGAGCCCUGCAGUG	AGUGGCC	22	Yes	-	non-canonical_miRNA	hsa-mir-3677	MI0016078	GGCAGUGGCCAGAGCCCUGCAGUGCUGGGCAUGGGCUUCUCGUGGGCUCUGGCCACGGCC	chr16:2270713-2270772(+)	-	-	940,3677,4717	p@chr16:2318456..2318501,+	ENST00000567888.1	-2.55955	0.169629	0.260158	1	-4.88154	-2.32199	0	0	0	0	0	0.25957	0	0.404811	0	0.285036
hsa-miR-4999-3p	MIMAT0021018	UCACUACCUGACAAUACAGU	CACUACC	20	Yes	-	non-canonical_miRNA	hsa-mir-4999	MI0017865	AUAGAAAAUAAAACACAUACUGCUGUAUUGUCAGGUAGUGAUAGGAUUUAUCACUACCUGACAAUACAGUAUGUGUUUGUUUUAUAUAUUU	chr19:8389290-8389380(-)	-	-	4999	p1@uc002mjt.3	ENST00000593581.1	-2.55955	0.169629	0.260158	1	-4.88154	-2.32199	0	0	0	0	0	0.25957	0	0.404811	0	0.285036
hsa-miR-4668-5p	MIMAT0019745	AGGGAAAAAAAAAAGGAUUUGUC	GGGAAAA	23	Yes	-	non-canonical_miRNA	hsa-mir-4668	MI0017298	AGGGAAAAAAAAAAGGAUUUGUCUUGUAGCCAGGAUAUUGUUUUAAAGAAAAUCCUUUUUGUUUUUCCAG	chr9:111932100-111932169(+)	-	-	4668	p1@UGCG	ENST00000374279.3	-2.55073	0.170669	0.260158	1	-4.88154	-2.33081	0	0	0	0	0	0	0	0	0	0.855108
hsa-miR-3175	MIMAT0015052	CGGGGAGAGAACGCAGUGACGU	GGGGAGA	22	NO	-	non-canonical_miRNA	hsa-mir-3175	MI0014209	CCUGGGGGGCGGGGAGAGAACGCAGUGACGUCUGGCCGCGUGCGCAUGUCGGGCGCUUUCUCCUCCCCCUACCCAGG	chr15:92904399-92904475(+)	-	-	3175	p1@CHD2	ENST00000309818.5	-2.5504	0.170708	0.260158	1	-4.88154	-2.33114	0	0	0	0	0	0	0.287024	0	0	0.570072
hsa-miR-96-3p	MIMAT0004510	AAUCAUGUGCAGUGCCAAUAUG	AUCAUGU	22	Yes	Star_miRNA	canonical_conserved_miRNA	hsa-mir-96	MI0000098	UGGCCGAUUUUGGCACUAGCACAUUUUUGCUUGUGUCUCUCCGCUCUGAGCAAUCAUGUGCAGUGCCAAUAUGGGAAA	chr7:129774692-129774769(-)	MIPF0000072	mir-96	96,182,183	p@chr7:129420052..129420074,-	curation	-2.54683	0.17113	0.260158	1	-4.88154	-2.33471	0	0	0	0	0	0.25957	0	0	0	0.570072
hsa-miR-6810-3p	MIMAT0027521	UCCCCUGCUCCCUUGUUCCCCAG	CCCCUGC	23	Yes	-	non-canonical_miRNA	hsa-mir-6810	MI0022655	CUGGGAUGGGGACAGGGAUCAGCAUGGCACAGAUCCAAUACCUUCUGUCCCCUGCUCCCUUGUUCCCCAG	chr2:218341911-218341980(+)	-	-	6810	p2@PNKD	NM_022572	-2.54683	0.17113	0.260158	1	-4.88154	-2.33471	0	0	0	0	0	0.25957	0	0	0	0.570072
hsa-miR-6855-5p	MIMAT0027610	UUGGGGUUUGGGGUGCAGACAUUGC	UGGGGUU	25	Yes	-	non-canonical_miRNA	hsa-mir-6855	MI0022701	GCUGCUUGGGGUUUGGGGUGCAGACAUUGCCAGAGGAUGGGCAGCAGACUGACCUUCAACCCCACAG	chr9:129869605-129869671(+)	-	-	6855	p1@USP20	ENST00000372429.3	-2.5465	0.171169	0.260158	1	-4.88154	-2.33504	0	0	0	0	0	0.25957	0.287024	0	0	0.285036
hsa-miR-3120-3p	MIMAT0014982	CACAGCAAGUGUAGACAGGCA	ACAGCAA	21	Yes	-	non-canonical_miRNA	hsa-mir-3120	MI0014136	GUCAUGUGACUGCCUGUCUGUGCCUGCUGUACAGGUGAGCGGAUGUUCUGCACAGCAAGUGUAGACAGGCAGACACAUGAC	chr1:172138808-172138888(+)	MIPF0000062	mir-214	199a-2,214,3120	p1@DNM3	ENST00000355305.5	-2.5465	0.171169	0.260158	1	-4.88154	-2.33504	0	0	0	0	0	0.25957	0.287024	0	0	0.285036
hsa-miR-548a-5p	MIMAT0004803	AAAAGUAAUUGCGAGUUUUACC	AAAGUAA	22	Yes	-	non-canonical_miRNA	hsa-mir-548a-3	MI0003612	CCUAGAAUGUUAUUAGGUCGGUGCAAAAGUAAUUGCGAGUUUUACCAUUACUUUCAAUGGCAAAACUGGCAAUUACUUUUGCACCAACGUAAUACUU	chr8:104484369-104484465(-)	MIPF0000317	mir-548	548a-3	p1@LRP12	curation	-2.54617	0.171209	0.260158	1	-4.88154	-2.33537	0	0	0	0	0	0.25957	0.574049	0	0	0
hsa-miR-6817-3p	MIMAT0027535	UCUCUCUGACUCCAUGGCA	CUCUCUG	19	NO	-	non-canonical_miRNA	hsa-mir-6817	MI0022662	AGGAUUCUGCCAUAGGAAGCUUGGAGUGGAACUGACCUGCCCCCUUUCUCUCUGACUCCAUGGCAG	chr22:25455646-25455711(+)	-	-	6817	p1@CRYBB2P1	ENST00000382734.5	-2.54617	0.171209	0.260158	1	-4.88154	-2.33537	0	0	0	0	0	0.25957	0.574049	0	0	0
hsa-miR-3683	MIMAT0018111	UGCGACAUUGGAAGUAGUAUCA	GCGACAU	22	NO	-	non-canonical_miRNA	hsa-mir-3683	MI0016084	GGGUGUACACCCCCUGCGACAUUGGAAGUAGUAUCAUCUCUCCCUUGGAUGCUACGAACAAUAUCACAGAAGGUGUACACCC	chr7:7066964-7067045(-)	-	-	3683	Unknown	Unknown	-2.54261	0.171632	0.260158	1	-4.88154	-2.33893	0	0	0	0	0	0.519141	0.287024	0	0	0
hsa-miR-1231	MIMAT0005586	GUGUCUGGGCGGACAGCUGC	UGUCUGG	20	NO	-	non-canonical_miRNA	hsa-mir-1231	MI0006321	GUCAGUGUCUGGGCGGACAGCUGCAGGAAAGGGAAGACCAAGGCUUGCUGUCUGUCCAGUCUGCCACCCUACCCUGUCUGUUCUUGCCACAG	chr1:201808611-201808702(+)	MIPF0001309	mir-1231	1231	p1@NAV1	ENST00000367295.1	-2.54021	0.171917	0.260158	1	-4.88154	-2.34133	0	0	0	0	0	0	0.574049	0	0.22956	0
hsa-miR-4729	MIMAT0019851	UCAUUUAUCUGUUGGGAAGCUA	CAUUUAU	22	NO	-	non-canonical_miRNA	hsa-mir-4729	MI0017366	UCUGUUUCCUCAUUUAUCUGUUGGGAAGCUAACUGUGACCUUAGCGUCCCAGCAGAUAAAUGAGGAAACAGA	chr17:59366083-59366154(+)	-	-	4729	p1@YPEL2	ENST00000581865.1	-2.54021	0.171917	0.260158	1	-4.88154	-2.34133	0	0	0	0	0	0	0.574049	0	0.22956	0
hsa-miR-3648	MIMAT0018068	AGCCGCGGGGAUCGCCGAGGG	GCCGCGG	21	NO	-	non-canonical_miRNA	hsa-mir-3648-1;hsa-mir-3648-2	MI0016048;MI0031512	CGCGACUGCGGCGGCGGUGGUGGGGGGAGCCGCGGGGAUCGCCGAGGGCCGGUCGGCCGCCCCGGGUGCCGCGCGGUGCCGCCGGCGGCGGUGAGGCCCCGCGCGUGUGUCCCGGCUGCGGUCGGCCGCGCUCGAGGGGUCCCCGUGGCGUCCCCUUCCCCGCCGGCCGCCUUUCUCGCG;CGCGACUGCGGCGGCGGUGGUGGGGGGAGCCGCGGGGAUCGCCGAGGGCCGGUCGGCCGCCCCGGGUGCCGCGCGGUGCCGCCGGCGGCGGUGAGGCCCCGCGCGUGUGUCCCGGCUGCGGUCGGCCGCGCUCGAGGGGUCCCCGUGGCGUCCCCUUCCCCGCCGGCCGCCUUUCUCGCG	chr21:8208473-8208652(+);chr21:8986999-8987178(+)	MIPF0001984	mir-3648	3648-1,6724-1,10401;3648-2,10396a	Unknown;Unknown	Unknown;Unknown	-2.53906	0.172055	0.260158	1	-4.88154	-2.34248	0	0	0	0	0	0.778711	0	0	0	0
hsa-miR-548g-3p	MIMAT0005912	AAAACUGUAAUUACUUUUGUAC	AAACUGU	22	Yes	-	non-canonical_miRNA	hsa-mir-548g	MI0006395	AGUUAUUAGAUUAGUGCAAAAGUAAUUGCAGUUUUUGCAUUACGUUCUAUGGCAAAACUGUAAUUACUUUUGUACCAACAUAAUACUUC	chr4:147344629-147344717(-)	MIPF0000317	mir-548	548g	Unknown	Unknown	-2.53906	0.172055	0.260158	1	-4.88154	-2.34248	0	0	0	0	0	0.778711	0	0	0	0
hsa-miR-6718-5p	MIMAT0025849	UAGUGGUCAGAGGGCUUAUGA	AGUGGUC	21	NO	-	non-canonical_miRNA	hsa-mir-6718	MI0022553	AGUGAAUCCCUAGUGGUCAGAGGGCUUAUGAUAUAUUGUGAGAGCCAUGUCAUAAGCCUUUUGGCCACUAGGGAUUCAAU	chr18:3885353-3885432(+)	-	-	6718	p1@LOC201477	NR_038895	-2.53312	0.172764	0.260158	1	-4.88154	-2.34842	0	0	0	0	0	0.519141	0	0	0.22956	0
hsa-miR-202-3p	MIMAT0002811	AGAGGUAUAGGGCAUGGGAA	GAGGUAU	20	Yes	Mature_miRNA	canonical_conserved_miRNA	hsa-mir-202	MI0003130	CGCCUCAGAGCCGCCCGCCGUUCCUUUUUCCUAUGCAUAUACUUCUUUGAGGAUCUGGCCUAAAGAGGUAUAGGGCAUGGGAAAACGGGGCGGUCGGGUCCUCCCCAGCG	chr10:133247511-133247620(-)	MIPF0000121	mir-202	202	p1@ENST00000300167,p1@ENST00000553459	ENST00000300167.6	-2.52721	0.173474	0.260158	1	-4.88154	-2.35433	0	0	0	0	0	0.25957	0	0	0.459121	0
hsa-miR-6836-5p	MIMAT0027574	CGCAGGGCCCUGGCGCAGGCAU	GCAGGGC	22	Yes	-	non-canonical_miRNA	hsa-mir-6836	MI0022682	GGCUCCGCAGGGCCCUGGCGCAGGCAUCCAGACAGCGGGCGAAUGCCUCCCCCGGCCCCGCAG	chr7:2257515-2257577(-)	-	-	6836	p1@SNX8	NM_013321	-2.52721	0.173474	0.260158	1	-4.88154	-2.35433	0	0	0	0	0	0.25957	0	0	0.459121	0
hsa-miR-585-5p	MIMAT0026618	CUAGCACACAGAUACGCCCAGA	UAGCACA	22	Yes	Star_miRNA	canonical_hsa-specific_miRNA	hsa-mir-585	MI0003592	UGGGGUGUCUGUGCUAUGGCAGCCCUAGCACACAGAUACGCCCAGAGAAAGCCUGAACGUUGGGCGUAUCUGUAUGCUAGGGCUGCUGUAACAA	chr5:169263601-169263694(-)	-	-	585	p1@SLIT3	NM_003062	-2.52721	0.173474	0.260158	1	-4.88154	-2.35433	0	0	0	0	0	0.25957	0	0	0.459121	0
hsa-miR-6790-5p	MIMAT0027480	GUGAGUGUGGAUUUGGCGGGGUU	UGAGUGU	23	NO	-	non-canonical_miRNA	hsa-mir-6790	MI0022635	GUGAGUGUGGAUUUGGCGGGGUUCGGGGGUUCCGACGGCGACCUCGGCGACCCCUCACUCACC	chr19:6392921-6392983(-)	MIPF0001811	mir-6790	6790,6885	p1@GTF2F1	ENST00000595047.1	-2.52721	0.173474	0.260158	1	-4.88154	-2.35433	0	0	0	0	0	0.25957	0	0	0.459121	0
hsa-miR-487b-5p	MIMAT0026614	GUGGUUAUCCCUGUCCUGUUCG	UGGUUAU	22	NO	Star_miRNA	canonical_conserved_miRNA	hsa-mir-487b	MI0003530	UUGGUACUUGGAGAGUGGUUAUCCCUGUCCUGUUCGUUUUGCUCAUGUCGAAUCGUACAGGGUCAUCCACUUUUUCAGUAUCAA	chr14:101046455-101046538(+)	MIPF0000018	mir-154	134,154,299,376c,369,376a-1,377,379,380,381,382,323a,329-1,329-2,409,412,410,376b,485,487a,494,495,496,539,544a,376a-2,487b,411,654,655,656,758,668,1185-2,1185-1,300,541,889,543,1197,1193,323b	p1@MEG3	Gtl2-Dio3	-2.52721	0.173474	0.260158	1	-4.88154	-2.35433	0	0	0	0	0	0.25957	0	0	0.459121	0
hsa-miR-217-3p	MIMAT0037308	CAUCAGUUCCUAAUGCAUUGCC	AUCAGUU	22	Yes	Star_miRNA	canonical_conserved_miRNA	hsa-mir-217	MI0000293	AGUAUAAUUAUUACAUAGUUUUUGAUGUCGCAGAUACUGCAUCAGGAACUGAUUGGAUAAGAAUCAGUCACCAUCAGUUCCUAAUGCAUUGCCUUCAGCAUCUAAACAAG	chr2:55982967-55983076(-)	MIPF0000077	mir-217	216a,217	p1@MIR216A	ENST00000446139.1	-2.52721	0.173474	0.260158	1	-4.88154	-2.35433	0	0	0	0	0	0.25957	0	0	0.459121	0
hsa-miR-3916	MIMAT0018190	AAGAGGAAGAAAUGGCUGGUUCUCAG	AGAGGAA	26	NO	-	non-canonical_miRNA	hsa-mir-3916	MI0016422	AUCCCAGAGAAGAAGGAAGAAGAGGAAGAAAUGGCUGGUUCUCAGGUGAAUGUGUCUGGGUUCAGGGGAUGUGUCUCCUCUUUUCUUCUGGGAU	chr1:247201967-247202060(-)	-	-	3916	p@chr1:247374106..247374171,-	ENST00000606173.1	-2.40214	0.189184	0.0123298	1	-2.82173	-0.419597	0.285764	0.222626	0	0	0	1.03828	1.43512	0.404811	0.22956	0.570072
hsa-miR-487a-5p	MIMAT0026559	GUGGUUAUCCCUGCUGUGUUCG	UGGUUAU	22	Yes	Mature_miRNA	canonical_conserved_miRNA	hsa-mir-487a	MI0002471	GGUACUUGAAGAGUGGUUAUCCCUGCUGUGUUCGCUUAAUUUAUGACGAAUCAUACAGGGACAUCCAGUUUUUCAGUAUC	chr14:101052446-101052525(+)	MIPF0000018	mir-154	134,154,299,376c,369,376a-1,377,379,380,381,382,323a,329-1,329-2,409,412,410,376b,485,487a,494,495,496,539,544a,376a-2,487b,411,654,655,656,758,668,1185-2,1185-1,300,541,889,543,1197,1193,323b	p1@MEG3	Gtl2-Dio3	-2.24851	0.210441	0.0761807	1	-3.51293	-1.26442	0	0.222626	0	0	0	0	0.574049	0.404811	0.688681	0.285036
hsa-miR-5698	MIMAT0022491	UGGGGGAGUGCAGUGAUUGUGG	GGGGGAG	22	NO	-	non-canonical_miRNA	hsa-mir-5698	MI0019305	CUGUGCACCUGGGGGAGUGCAGUGAUUGUGGAAUGCAAAGUCCCACAAUCACUGUACUCCCCAGGUGCACAG	chr1:154104521-154104592(-)	-	-	5698	p1@NUP210L	NM_001159484	-2.10869	0.231858	0.506772	1	-4.88154	-2.77285	0	0	0	0	0	0	0	0.809623	0	0
hsa-miR-5739	MIMAT0023116	GCGGAGAGAGAAUGGGGAGC	CGGAGAG	20	NO	-	non-canonical_miRNA	hsa-mir-5739	MI0019412	GGUUGGCUAUAACUAUCAUUUCCAAGGUUGUGCUUUUAGGAAAUGUUGGCUGUCCUGCGGAGAGAGAAUGGGGAGCCAGG	chr22:28459869-28459948(+)	-	-	5739	Unknown	Unknown	-2.10869	0.231858	0.506772	1	-4.88154	-2.77285	0	0	0	0	0	0	0	0.809623	0	0
hsa-miR-103a-1-5p	MIMAT0037306	GGCUUCUUUACAGUGCUGCCUUG	GCUUCUU	23	Yes	Star_miRNA	canonical_conserved_miRNA	hsa-mir-103a-1	MI0000109	UACUGCCCUCGGCUUCUUUACAGUGCUGCCUUGUUGCAUAUGGAUCAAGCAGCAUUGUACAGGGCUAUGAAGGCAUUG	chr5:168560896-168560973(-)	MIPF0000024	mir-103	103a-1,103b-1	p1@PANK3	ENST00000239231.6	-2.09564	0.233964	0.506772	1	-4.88154	-2.7859	0	0	0	0	0	0	0	0.404811	0	0.285036
hsa-miR-517a-3p	MIMAT0002852	AUCGUGCAUCCCUUUAGAGUGU	UCGUGCA	22	Yes	Mature_miRNA	canonical_hsa-specific_miRNA	hsa-mir-517a	MI0003161	UCUCAGGCAGUGACCCUCUAGAUGGAAGCACUGUCUGUUGUAUAAAAGAAAAGAUCGUGCAUCCCUUUAGAGUGUUACUGUUUGAGA	chr19:53712268-53712354(+)	MIPF0000020	mir-515	512-1,512-2,498,520e,515-1,519e,520f,515-2,519c,520a,526b,519b,525,523,518f,520b,518b,526a-1,520c,518c,524,517a,519d,521-2,520d,517b,520g,516b-2,526a-2,518e,518a-1,518d,516b-1,518a-2,517c,520h,521-1,522,519a-1,527,516a-1,516a-2,519a-2,1323,1283-1,1283-2	Unknown	Unknown	-2.09564	0.233964	0.506772	1	-4.88154	-2.7859	0	0	0	0	0	0	0	0.404811	0	0.285036
hsa-miR-517b-3p	MIMAT0002857	AUCGUGCAUCCCUUUAGAGUGU	UCGUGCA	22	Yes	Mature_miRNA	canonical_hsa-specific_miRNA	hsa-mir-517b	MI0003165	GUGACCCUCUAGAUGGAAGCACUGUCUGUUGUCUAAGAAAAGAUCGUGCAUCCCUUUAGAGUGUUAC	chr19:53721076-53721142(+)	MIPF0000020	mir-515	512-1,512-2,498,520e,515-1,519e,520f,515-2,519c,520a,526b,519b,525,523,518f,520b,518b,526a-1,520c,518c,524,517a,519d,521-2,520d,517b,520g,516b-2,526a-2,518e,518a-1,518d,516b-1,518a-2,517c,520h,521-1,522,519a-1,527,516a-1,516a-2,519a-2,1323,1283-1,1283-2	Unknown	Unknown	-2.09564	0.233964	0.506772	1	-4.88154	-2.7859	0	0	0	0	0	0	0	0.404811	0	0.285036
hsa-miR-3160-3p	MIMAT0015034	AGAGCUGAGACUAGAAAGCCCA	GAGCUGA	22	Yes	-	non-canonical_miRNA	hsa-mir-3160-1;hsa-mir-3160-2	MI0014189;MI0014190	GGACCUGCCCUGGGCUUUCUAGUCUCAGCUCUCCUCCAGCUCAGCUGGUCAGGAGAGCUGAGACUAGAAAGCCCAGGGCAGGUUC;ACCUGCCCUGGGCUUUCUAGUCUCAGCUCUCCUGACCAGCUGAGCUGGAGGAGAGCUGAGACUAGAAAGCCCAGGGCAGGU	chr11:46451805-46451889(-);chr11:46451807-46451887(+)	MIPF0001028	mir-3160	3160-1,3160-2;3160-1,3160-2	p1@AMBRA1;Unknown	ENST00000534300.1;Unknown	-2.09564	0.233964	0.506772	1	-4.88154	-2.7859	0	0	0	0	0	0	0	0.404811	0	0.285036
hsa-miR-4730	MIMAT0019852	CUGGCGGAGCCCAUUCCAUGCCA	UGGCGGA	23	NO	-	non-canonical_miRNA	hsa-mir-4730	MI0017367	CGCAGGCCUCUGGCGGAGCCCAUUCCAUGCCAGAUGCUGAGCGAUGGCUGGUGUGUGCUGCUCCACAGGCCUGGUG	chr17:80419418-80419493(+)	-	-	4730	p1@ENDOV	ENST00000323854.5	-2.0953	0.234019	0.506772	1	-4.88154	-2.78624	0	0	0	0	0	0	0.287024	0.404811	0	0
hsa-miR-4797-5p	MIMAT0019972	GACAGAGUGCCACUUACUGAA	ACAGAGU	21	Yes	-	non-canonical_miRNA	hsa-mir-4797	MI0017444	GACUCAGAAGACAGAGUGCCACUUACUGAAAGGUUUUUUCUCUCAGUAAGUGGCACUCUGUCUUCUGAGUU	chr3:197293878-197293948(-)	-	-	4797	p1@DLG1	ENST00000419553.1	-2.0953	0.234019	0.506772	1	-4.88154	-2.78624	0	0	0	0	0	0	0.287024	0.404811	0	0
hsa-miR-875-3p	MIMAT0004923	CCUGGAAACACUGAGGUUGUG	CUGGAAA	21	NO	Star_miRNA	canonical_conserved_miRNA	hsa-mir-875	MI0005541	UUAGUGGUACUAUACCUCAGUUUUAUCAGGUGUUCUUAAAAUCACCUGGAAACACUGAGGUUGUGUCUCACUGAAC	chr8:99536786-99536861(-)	MIPF0000424	mir-875	599,875	p@chr8:100549773..100549807,-	curation	-2.0953	0.234019	0.506772	1	-4.88154	-2.78624	0	0	0	0	0	0	0.287024	0.404811	0	0
hsa-miR-661	MIMAT0003324	UGCCUGGGUCUCUGGCCUGCGCGU	GCCUGGG	24	NO	-	non-canonical_miRNA	hsa-mir-661	MI0003669	GGAGAGGCUGUGCUGUGGGGCAGGCGCAGGCCUGAGCCCUGGUUUCGGGCUGCCUGGGUCUCUGGCCUGCGCGUGACUUUGGGGUGGCU	chr8:143945191-143945279(-)	MIPF0000465	mir-661	661	p2@PLEC	NM_201380	-2.08541	0.23563	0.506772	1	-4.88154	-2.79613	0	0	0	0	0	0	0	0.404811	0.22956	0
hsa-miR-920	MIMAT0004970	GGGGAGCUGUGGAAGCAGUA	GGGAGCU	20	NO	-	non-canonical_miRNA	hsa-mir-920	MI0005712	GUAGUUGUUCUACAGAAGACCUGGAUGUGUAGGAGCUAAGACACACUCCAGGGGAGCUGUGGAAGCAGUAACACG	chr12:24212421-24212495(+)	MIPF0000495	mir-920	920	Unknown	Unknown	-2.08541	0.23563	0.506772	1	-4.88154	-2.79613	0	0	0	0	0	0	0	0.404811	0.22956	0
hsa-miR-4669	MIMAT0019749	UGUGUCCGGGAAGUGGAGGAGG	GUGUCCG	22	NO	-	non-canonical_miRNA	hsa-mir-4669	MI0017300	GCCUCCCUUCACUUCCUGGCCAUCCAGGCAUCUGUGUCUGUGUCCGGGAAGUGGAGGAGGGC	chr9:134379411-134379472(+)	-	-	4669	p1@RXRA	NM_002957	-2.08541	0.23563	0.506772	1	-4.88154	-2.79613	0	0	0	0	0	0	0	0.404811	0.22956	0
hsa-miR-6834-5p	MIMAT0027568	GUGAGGGACUGGGAUUUGUGG	UGAGGGA	21	NO	-	non-canonical_miRNA	hsa-mir-6834	MI0022679	GUGAGGGACUGGGAUUUGUGGGGCGAGGAGGGACCUGUACUAGCCAUGGUUCUGAUCACAUAUGUCCCAUCCCUCCAUCAG	chr6:33290245-33290325(+)	-	-	6834,6873	p1@PFDN6	ENST00000374607.1	-2.08541	0.23563	0.506772	1	-4.88154	-2.79613	0	0	0	0	0	0	0	0.404811	0.22956	0
hsa-miR-3187-5p	MIMAT0019216	CCUGGGCAGCGUGUGGCUGAAGG	CUGGGCA	23	Yes	Star_miRNA	canonical_hsa-specific_miRNA	hsa-mir-3187	MI0014231	GCUGGCCCUGGGCAGCGUGUGGCUGAAGGUCACCAUGUUCUCCUUGGCCAUGGGGCUGCGCGGGGCCAGC	chr19:813584-813653(+)	-	-	3187,4745	Unknown	Unknown	-2.08541	0.23563	0.506772	1	-4.88154	-2.79613	0	0	0	0	0	0	0	0.404811	0.22956	0
hsa-miR-6846-3p	MIMAT0027593	UGACCCCUUCUGUCUCCCUAG	GACCCCU	21	NO	-	non-canonical_miRNA	hsa-mir-6846	MI0022692	CAGGCUGGGGGCUGGAUGGGGUAGAGUAGGAGAGCCCACUGACCCCUUCUGUCUCCCUAG	chr8:144057321-144057380(-)	-	-	6846	p1@OPLAH	NM_017570	-2.08541	0.23563	0.506772	1	-4.88154	-2.79613	0	0	0	0	0	0	0	0.404811	0.22956	0
hsa-miR-6780b-5p	MIMAT0027572	UGGGGAAGGCUUGGCAGGGAAGA	GGGGAAG	23	Yes	-	non-canonical_miRNA	hsa-mir-6780b	MI0022681	CAGCCUGGGGAAGGCUUGGCAGGGAAGACACAUGAGCAGUGCCUCCACUUCACGCCUCUCCCUUGUCUCCUUUCCCUAG	chr6:43434542-43434620(+)	-	-	6780b	p1@ABCC10	NM_001198934	-2.0827	0.236072	0.506772	1	-4.88154	-2.79884	0	0	0	0	0	0	0	0	0	0.570072
hsa-miR-4737	MIMAT0019863	AUGCGAGGAUGCUGACAGUG	UGCGAGG	20	NO	-	non-canonical_miRNA	hsa-mir-4737	MI0017374	CUGCACAGGAUGCGAGGAUGCUGACAGUGCCUCACAGCCGCACAGGACCGAGGAUGCUGACGGUGCCUCACAGCCACACAG	chr17:60043025-60043105(-)	-	-	4737	Unknown	Unknown	-2.0827	0.236072	0.506772	1	-4.88154	-2.79884	0	0	0	0	0	0	0	0	0	0.570072
hsa-miR-6782-3p	MIMAT0027465	CACCUUUGUGUCCCCAUCCUGCA	ACCUUUG	23	NO	-	non-canonical_miRNA	hsa-mir-6782	MI0022627	UGGGGUAGGGGUGGGGGAAUUCAGGGGUGUCGAACUCAUGGCUGCCACCUUUGUGUCCCCAUCCUGCAG	chr17:44207771-44207839(-)	-	-	6782	p1@UBTF	NM_001076683	-2.0827	0.236072	0.506772	1	-4.88154	-2.79884	0	0	0	0	0	0	0	0	0	0.570072
hsa-miR-3188	MIMAT0015070	AGAGGCUUUGUGCGGAUACGGGG	GAGGCUU	23	NO	-	non-canonical_miRNA	hsa-mir-3188	MI0014232	GGCGCCUCCUGCUCUGCUGUGCCGCCAGGGCCUCCCCUAGCGCGCCUUCUGGAGAGGCUUUGUGCGGAUACGGGGCUGGAGGCCU	chr19:18282077-18282161(+)	MIPF0001488	mir-3188	3188	Unknown	Unknown	-2.0827	0.236072	0.506772	1	-4.88154	-2.79884	0	0	0	0	0	0	0	0	0	0.570072
hsa-miR-3606-5p	MIMAT0017983	UUAGUGAAGGCUAUUUUAAUU	UAGUGAA	21	NO	-	non-canonical_miRNA	hsa-mir-3606	MI0015996	UUGUUGCUAUCUAGGUUAGUGAAGGCUAUUUUAAUUUUUUUAAAAUUUCUUUCACUACUUAGG	chr2:188995630-188995692(+)	-	-	3606	p1@COL3A1	NM_000090	-2.08236	0.236127	0.506772	1	-4.88154	-2.79918	0	0	0	0	0	0	0.287024	0	0	0.285036
hsa-miR-5195-3p	MIMAT0021127	AUCCAGUUCUCUGAGGGGGCU	UCCAGUU	21	NO	-	non-canonical_miRNA	hsa-mir-5195	MI0018174	GAGCAAAAACCAGAGAACAACAUGGGAGCGUUCCUAACCCCUAAGGCAACUGGAUGGGAGACCUGACCCAUCCAGUUCUCUGAGGGGGCUCUUGUGUGUUCUACAAGGUUGUUCA	chr14:106850885-106850999(-)	-	-	5195	Unknown	Unknown	-2.08236	0.236127	0.506772	1	-4.88154	-2.79918	0	0	0	0	0	0	0.287024	0	0	0.285036
hsa-miR-3616-5p	MIMAT0017995	AUGAAGUGCACUCAUGAUAUGU	UGAAGUG	22	Yes	-	non-canonical_miRNA	hsa-mir-3616	MI0016006	UGUCACUCCGCCAGCAUCAUGAAGUGCACUCAUGAUAUGUUUGCCCCAUCAGCGUGUCACGAGGGCAUUUCAUGAUGCAGGCGGGGUUGGCA	chr20:47166967-47167058(+)	-	-	3616	p1@EYA2	ENST00000497062.2	-2.08236	0.236127	0.506772	1	-4.88154	-2.79918	0	0	0	0	0	0	0.287024	0	0	0.285036
hsa-miR-4519	MIMAT0019056	CAGCAGUGCGCAGGGCUG	AGCAGUG	18	NO	-	non-canonical_miRNA	hsa-mir-4519	MI0016885	AACCUCAGCAGUGCGCAGGGCUGCACUGUCUCCGUCUGCGGCCUGCAGUAAGCGGGUA	chr16:30875266-30875323(-)	-	-	4519	p1@BCL7C	ENST00000572628.1	-2.08236	0.236127	0.506772	1	-4.88154	-2.79918	0	0	0	0	0	0	0.287024	0	0	0.285036
hsa-miR-4804-3p	MIMAT0019985	UGCUUAACCUUGCCCUCGAAA	GCUUAAC	21	Yes	-	non-canonical_miRNA	hsa-mir-4804	MI0017452	UCAGUGUAUUUGGACGGUAAGGUUAAGCAAGGUGCGUCGUAUCUUGCUUAACCUUGCCCUCGAAAUACACUGA	chr5:72878591-72878663(+)	-	-	4804	p1@TNPO1	NM_153188	-2.08203	0.236183	0.506772	1	-4.88154	-2.79951	0	0	0	0	0	0	0.574049	0	0	0
hsa-miR-7844-5p	MIMAT0030419	AAAACUAGGACUGUGUGGUGUA	AAACUAG	22	NO	-	non-canonical_miRNA	hsa-mir-7844	MI0025514	UGAUUGUGCGGACUCGUGUGUAAGAAAAACUAGGACUGUGUGGUGUAAAUAACUACAAUUCUCUUAACUCCGUAGCAGUUGCCAACUCAGUCCUUGUACUUCGUUAACACGAAUCUGUUUCA	chr12:94571231-94571352(-)	-	-	5700,7844	p1@TMCC3	ENST00000261226.4	-2.08203	0.236183	0.506772	1	-4.88154	-2.79951	0	0	0	0	0	0	0.574049	0	0	0
hsa-miR-3920	MIMAT0018195	ACUGAUUAUCUUAACUCUCUGA	CUGAUUA	22	NO	-	non-canonical_miRNA	hsa-mir-3920	MI0016427	ACUGAGUGAGGGAGUCAGAGAGUUAAGAGAAUUAGUACAGGUGAGAUUGUACUGAUUAUCUUAACUCUCUGACCCCCUCACUCAGU	chr11:101519820-101519905(-)	-	-	3920	p1@TRPC6	NM_004621	-2.08203	0.236183	0.506772	1	-4.88154	-2.79951	0	0	0	0	0	0	0.574049	0	0	0
hsa-miR-6791-3p	MIMAT0027483	UGCCUCCUUGGUCUCCGGCAG	GCCUCCU	21	Yes	-	non-canonical_miRNA	hsa-mir-6791	MI0022636	CCAGACCCCUGGGGCUGGGCAGGCGGAAAGAGGUCUGAACUGCCUCUGCCUCCUUGGUCUCCGGCAG	chr19:6736712-6736778(-)	-	-	6791	p1@GPR108	ENST00000601716.1	-2.0787	0.236728	0.506772	1	-4.88154	-2.80284	0	0	0	0	0	0.25957	0	0	0	0.285036
hsa-miR-6894-5p	MIMAT0027688	AGGAGGAUGGAGAGCUGGGCCAGA	GGAGGAU	24	Yes	-	non-canonical_miRNA	hsa-mir-6894	MI0022741	CAAGAAGGAGGAUGGAGAGCUGGGCCAGACAUGCUCUUGCCUGCCCUCUUCCUCCAG	chrX:53198889-53198945(-)	-	-	6894,6895	p1@KDM5C	ENST00000404049.3	-2.0787	0.236728	0.506772	1	-4.88154	-2.80284	0	0	0	0	0	0.25957	0	0	0	0.285036
hsa-miR-3186-3p	MIMAT0015068	UCACGCGGAGAGAUGGCUUUG	CACGCGG	21	NO	Mature_miRNA	canonical_hsa-specific_miRNA	hsa-mir-3186	MI0014229	AGCCUGCGGUUCCAACAGGCGUCUGUCUACGUGGCUUCAACCAAGUUCAAAGUCACGCGGAGAGAUGGCUUUGGAACCAGGGGCU	chr17:81451104-81451188(-)	-	-	3186	Unknown	Unknown	-2.0787	0.236728	0.506772	1	-4.88154	-2.80284	0	0	0	0	0	0.25957	0	0	0	0.285036
hsa-miR-4502	MIMAT0019038	GCUGAUGAUGAUGGUGCUGAAG	CUGAUGA	22	NO	-	non-canonical_miRNA	hsa-mir-4502	MI0016865	AGCCUUUAGCAAGUUGUAAUCUUUUUGCUGAUGGAGGGUCUUGCCUCCAUGGGGAUGGCUGAUGAUGAUGGUGCUGAAGGC	chr13:114273828-114273908(+)	-	-	4502	Unknown	Unknown	-2.0787	0.236728	0.506772	1	-4.88154	-2.80284	0	0	0	0	0	0.25957	0	0	0	0.285036
hsa-miR-6737-3p	MIMAT0027376	UCUGUGCUUCACCCCUACCCAG	CUGUGCU	22	NO	-	non-canonical_miRNA	hsa-mir-6737	MI0022582	UUGGGUUGGGGUGGUCGGCCCUGGAGGGGGUUUGUUUGCUUAUUCCCCUCUGUGCUUCACCCCUACCCAG	chr1:153962351-153962420(-)	-	-	6737	p1@SLC39A1	ENST00000537590.1	-2.0787	0.236728	0.506772	1	-4.88154	-2.80284	0	0	0	0	0	0.25957	0	0	0	0.285036
hsa-miR-6722-3p	MIMAT0025854	UGCAGGGGUCGGGUGGGCCAGG	GCAGGGG	22	NO	-	non-canonical_miRNA	hsa-mir-6722	MI0022557	GGCCUCAGGCAGGCGCACCCGACCACAUGCAUGGCUGGUGGCGGCGUGCAGGGGUCGGGUGGGCCAGGCUGUGGGGCG	chr9:136746893-136746970(-)	-	-	6722	p1@LCN6,p2@LCN10	NM_198946	-2.07836	0.236783	0.506772	1	-4.88154	-2.80318	0	0	0	0	0	0.25957	0.287024	0	0	0
hsa-miR-4515	MIMAT0019052	AGGACUGGACUCCCGGCAGCCC	GGACUGG	22	NO	-	non-canonical_miRNA	hsa-mir-4515	MI0016881	GCGGGAGGUGUAACAGGACUGGACUCCCGGCAGCCCCAGGGCAGGGGCGUGGGGAGCUGGUCCUAGCUCAGCGCUCCCGGA	chr15:83067335-83067415(+)	MIPF0001512	mir-4515	4515	p1@FAM103A1	ENST00000566841.1	-2.07836	0.236783	0.506772	1	-4.88154	-2.80318	0	0	0	0	0	0.25957	0.287024	0	0	0
hsa-miR-4426	MIMAT0018941	GAAGAUGGACGUACUUU	AAGAUGG	17	NO	-	non-canonical_miRNA	hsa-mir-4426	MI0016765	AGUUGGAAGAUGGACGUACUUUGUCUGACUACAAUAUUCAAAAGGAGUCUACUCUUCAUCUUG	chr1:192716328-192716390(+)	-	-	4426	p1@MIR4426	ENST00000443181.1	-2.07836	0.236783	0.506772	1	-4.88154	-2.80318	0	0	0	0	0	0.25957	0.287024	0	0	0
hsa-miR-3924	MIMAT0018199	AUAUGUAUAUGUGACUGCUACU	UAUGUAU	22	NO	Mature_miRNA	canonical_hsa-specific_miRNA	hsa-mir-3924	MI0016432	UAAAUGAAAAAGUAGUAGUCAAAUAUGCAGAUCUAUGUCAUAUAUACAGAUAUGUAUAUGUGACUGCUACUUUUUUGUUUA	chr10:57304479-57304559(-)	-	-	3924	Unknown	Unknown	-2.07836	0.236783	0.506772	1	-4.88154	-2.80318	0	0	0	0	0	0.25957	0.287024	0	0	0
hsa-miR-7850-5p	MIMAT0030425	GUUUGGACAUAGUGUGGCUGG	UUUGGAC	21	NO	-	non-canonical_miRNA	hsa-mir-7850	MI0025520	GGUCAGAAGUUUGGACAUAGUGUGGCUGGGUCCUCUGUGCAGGGUCUUACCCAGCCACACUACAUCCAAACUUCUGACC	chr19:2630715-2630793(+)	-	-	7850	p@chr19:2630031..2630078,+	curation	-2.07836	0.236783	0.506772	1	-4.88154	-2.80318	0	0	0	0	0	0.25957	0.287024	0	0	0
hsa-miR-4427	MIMAT0018942	UCUGAAUAGAGUCUGAAGAGU	CUGAAUA	21	NO	-	non-canonical_miRNA	hsa-mir-4427	MI0016766	GAAGCCUCUUGGGGCUUAUUUAGACAAUGGUUUCAUCAUUUCGUCUGAAUAGAGUCUGAAGAGUCUUU	chr1:233624152-233624219(+)	MIPF0001640	mir-4427	4427	p1@KCNK1	NM_002245	-2.07836	0.236783	0.506772	1	-4.88154	-2.80318	0	0	0	0	0	0.25957	0.287024	0	0	0
hsa-miR-6807-5p	MIMAT0027514	GUGAGCCAGUGGAAUGGAGAGG	UGAGCCA	22	Yes	-	non-canonical_miRNA	hsa-mir-6807	MI0022652	GUGAGCCAGUGGAAUGGAGAGGCUGUGGGCAGGGGGAGAUGUGAAGGAAAGAACUAGGACCCAUUCAUCCACUGCAUUCCUGCUUGGCCCAG	chr19:58550285-58550376(+)	-	-	6807	p1@TRIM28	NM_005762	-2.07471	0.237383	0.506772	1	-4.88154	-2.80683	0	0	0	0	0	0.519141	0	0	0	0
hsa-miR-4690-5p	MIMAT0019779	GAGCAGGCGAGGCUGGGCUGAA	AGCAGGC	22	NO	-	non-canonical_miRNA	hsa-mir-4690	MI0017323	GAGCAGGCGAGGCUGGGCUGAACCCGUGGGUGAGGAGUGCAGCCCAGCUGAGGCCUCUGC	chr11:65636310-65636369(+)	-	-	4690	p1@PCNXL3	ENST00000355703.3	-2.07471	0.237383	0.506772	1	-4.88154	-2.80683	0	0	0	0	0	0.519141	0	0	0	0
hsa-miR-6853-5p	MIMAT0027606	AGCGUGGGAUGUCCAUGAAGUCAG	GCGUGGG	24	NO	-	non-canonical_miRNA	hsa-mir-6853	MI0022699	GGGAAAGCGUGGGAUGUCCAUGAAGUCAGGUGAUGGUGAUAAGGUCAAGGCCUGUUCAUUGGAACCCUGCGCAG	chr9:35732922-35732995(+)	-	-	6853	p1@CREB3	ENST00000486056.1	-2.07255	0.237739	0.506772	1	-4.88154	-2.80899	0	0	0	0	0	0	0	0	0.22956	0.285036
hsa-miR-6073	MIMAT0023698	GGUAGUGAGUUAUCAGCUAC	GUAGUGA	20	NO	-	non-canonical_miRNA	hsa-mir-6073	MI0020350	UAGAUGUUGGUCCAAACUGAAAGUUGAUGAGUCACUGUGCCUCUCGGGGUAGUGAGUUAUCAGCUACAGUGAGAGAGCAGUGUUUGGCC	chr11:15969533-15969621(-)	-	-	6073	p6@SOX6	ENST00000316399.6	-2.07255	0.237739	0.506772	1	-4.88154	-2.80899	0	0	0	0	0	0	0	0	0.22956	0.285036
hsa-miR-3923	MIMAT0018198	AACUAGUAAUGUUGGAUUAGGG	ACUAGUA	22	NO	-	non-canonical_miRNA	hsa-mir-3923	MI0016430	GGUAGAGUGAGCUCUAAUCCAAUAUUACUAGCUUCUUUAUAAGAAGAGGAAACUAGUAAUGUUGGAUUAGGGCUCACUCUACU	chr3:79507887-79507969(+)	MIPF0001527	mir-3923	3923	Unknown	Unknown	-2.07255	0.237739	0.506772	1	-4.88154	-2.80899	0	0	0	0	0	0	0	0	0.22956	0.285036
hsa-miR-6856-5p	MIMAT0027612	AAGAGAGGAGCAGUGGUGCUGUGG	AGAGAGG	24	NO	-	non-canonical_miRNA	hsa-mir-6856	MI0022702	UGGAAAAGAGAGGAGCAGUGGUGCUGUGGCAGUGGCAGAGGUCGCUACAGCCCUGUGAUCUUUCCAG	chr9:130626297-130626363(+)	-	-	6856	p1@FUBP3	NM_003934	-2.07255	0.237739	0.506772	1	-4.88154	-2.80899	0	0	0	0	0	0	0	0	0.22956	0.285036
hsa-miR-6747-3p	MIMAT0027395	UCCUGCCUUCCUCUGCACCAG	CCUGCCU	21	Yes	-	non-canonical_miRNA	hsa-mir-6747	MI0022592	UUUGGAGGGGUGUGGAAAGAGGCAGAACAUUCGUUCACUUUCCUGCCUUCCUCUGCACCAG	chr11:62567011-62567071(-)	-	-	6747	p1@EEF1G	ENST00000525340.1	-2.07255	0.237739	0.506772	1	-4.88154	-2.80899	0	0	0	0	0	0	0	0	0.22956	0.285036
hsa-miR-6777-5p	MIMAT0027454	ACGGGGAGUCAGGCAGUGGUGGA	CGGGGAG	23	Yes	-	non-canonical_miRNA	hsa-mir-6777	MI0022622	UCAAGACGGGGAGUCAGGCAGUGGUGGAGAUGGAGAGCCCUGAGCCUCCACUCUCCUGGCCCCCAG	chr17:17813480-17813545(-)	-	-	33b,6777	p1@SREBF1	ENST00000355815.4	-2.07255	0.237739	0.506772	1	-4.88154	-2.80899	0	0	0	0	0	0	0	0	0.22956	0.285036
hsa-miR-626	MIMAT0003295	AGCUGUCUGAAAAUGUCUU	GCUGUCU	19	NO	-	non-canonical_miRNA	hsa-mir-626	MI0003640	ACUGAUAUAUUUGUCUUAUUUGAGAGCUGAGGAGUAUUUUUAUGCAAUCUGAAUGAUCUCAGCUGUCUGAAAAUGUCUUCAAUUUUAAAGGCUU	chr15:41691585-41691678(+)	MIPF0000474	mir-626	626	p1@MGA	NM_001164273	-2.07221	0.237795	0.506772	1	-4.88154	-2.80933	0	0	0	0	0	0	0.287024	0	0.22956	0
hsa-miR-506-3p	MIMAT0002878	UAAGGCACCCUUCUGAGUAGA	AAGGCAC	21	Yes	Mature_miRNA	canonical_conserved_miRNA	hsa-mir-506	MI0003193	GCCACCACCAUCAGCCAUACUAUGUGUAGUGCCUUAUUCAGGAAGGUGUUACUUAAUAGAUUAAUAUUUGUAAGGCACCCUUCUGAGUAGAGUAAUGUGCAACAUGGACAACAUUUGUGGUGGC	chrX:147230720-147230843(-)	MIPF0000130	mir-506	513a-2,506,507,508	p@chrX:146413659..146413673,-	curation	-2.07221	0.237795	0.506772	1	-4.88154	-2.80933	0	0	0	0	0	0	0.287024	0	0.22956	0
hsa-miR-6876-5p	MIMAT0027652	CAGGAAGGAGACAGGCAGUUCA	AGGAAGG	22	NO	-	non-canonical_miRNA	hsa-mir-6876	MI0022723	AGUUGCAGGAAGGAGACAGGCAGUUCAGGAGGUGGCACUGCUGUGUGUGAGCUGUCUGUGUUUUCCUUCUCAG	chr8:25345402-25345474(+)	-	-	6876	p1@DOCK5	NM_024940	-2.07221	0.237795	0.506772	1	-4.88154	-2.80933	0	0	0	0	0	0	0.287024	0	0.22956	0
hsa-miR-1245a	MIMAT0005897	AAGUGAUCUAAAGGCCUACAU	AGUGAUC	21	NO	-	non-canonical_miRNA	hsa-mir-1245a	MI0006380	AUUUAUGUAUAGGCCUUUAGAUCAUCUGAUGUUGAAUACUCUUUAAGUGAUCUAAAGGCCUACAUAUAAA	chr2:188978092-188978161(+)	MIPF0000620	mir-1245	1245a,1245b	p1@COL3A1	NM_000090	-2.07221	0.237795	0.506772	1	-4.88154	-2.80933	0	0	0	0	0	0	0.287024	0	0.22956	0
hsa-miR-2276-3p	MIMAT0011775	UCUGCAAGUGUCAGAGGCGAGG	CUGCAAG	22	Yes	Mature_miRNA	canonical_hsa-specific_miRNA	hsa-mir-2276	MI0011282	GUGUUCUUCCAGUCCGCCCUCUGUCACCUUGCAGACGGCUUUCUCUCCGAAUGUCUGCAAGUGUCAGAGGCGAGGAGUGGCAGCUGCAU	chr13:24162416-24162504(+)	-	-	2276	p2@SPATA13	ENST00000382095.4	-2.07221	0.237795	0.506772	1	-4.88154	-2.80933	0	0	0	0	0	0	0.287024	0	0.22956	0
hsa-miR-2682-3p	MIMAT0013518	CGCCUCUUCAGCGCUGUCUUCC	GCCUCUU	22	Yes	-	non-canonical_miRNA	hsa-mir-2682	MI0012063	ACCUUCCUGAAAGAGGUUGGGGCAGGCAGUGACUGUUCAGACGUCCAAUCUCUUUGGGACGCCUCUUCAGCGCUGUCUUCCCUGCCUCUGCCUUUAGGACGAGUCUCAAA	chr1:98045242-98045351(-)	-	-	137,2682	p1@MIR137HG	NR_046105.1	-2.06857	0.238396	0.506772	1	-4.88154	-2.81297	0	0	0	0	0	0.25957	0	0	0.22956	0
hsa-miR-4723-5p	MIMAT0019838	UGGGGGAGCCAUGAGAUAAGAGCA	GGGGGAG	24	NO	-	non-canonical_miRNA	hsa-mir-4723	MI0017359	AGUUGGUGGGGGAGCCAUGAGAUAAGAGCACCUCCUAGAGAAUGUUGAACUAAAGGUGCCCUCUCUGGCUCCUCCCCAAAG	chr17:28360654-28360734(+)	-	-	4723	p1@SARM1,p1@TMEM199	ENST00000580868.1	-2.06857	0.238396	0.506772	1	-4.88154	-2.81297	0	0	0	0	0	0.25957	0	0	0.22956	0
hsa-miR-6818-5p	MIMAT0027536	UUGUGUGAGUACAGAGAGCAUC	UGUGUGA	22	Yes	-	non-canonical_miRNA	hsa-mir-6818	MI0022663	CUAUUUUGUGUGAGUACAGAGAGCAUCUGAAUGGGUACAGUUGUUGUCUCUUGUUCCUCACACAG	chr22:30007049-30007113(+)	-	-	6818	p1@MTMR3	NM_021090	-2.06857	0.238396	0.506772	1	-4.88154	-2.81297	0	0	0	0	0	0.25957	0	0	0.22956	0
hsa-miR-512-3p	MIMAT0002823	AAGUGCUGUCAUAGCUGAGGUC	AGUGCUG	22	Yes	Mature_miRNA	canonical_hsa-specific_miRNA	hsa-mir-512-1;hsa-mir-512-2	MI0003140;MI0003141	UCUCAGUCUGUGGCACUCAGCCUUGAGGGCACUUUCUGGUGCCAGAAUGAAAGUGCUGUCAUAGCUGAGGUCCAAUGACUGAGG;GGUACUUCUCAGUCUGUGGCACUCAGCCUUGAGGGCACUUUCUGGUGCCAGAAUGAAAGUGCUGUCAUAGCUGAGGUCCAAUGACUGAGGCGAGCACC	chr19:53666679-53666762(+);chr19:53669157-53669254(+)	MIPF0000130	mir-506	512-1,512-2,498,520e,515-1,519e,520f,515-2,519c,520a,526b,519b,525,523,518f,520b,518b,526a-1,520c,518c,524,517a,519d,521-2,520d,517b,520g,516b-2,526a-2,518e,518a-1,518d,516b-1,518a-2,517c,520h,521-1,522,519a-1,527,516a-1,516a-2,519a-2,1323,1283-1,1283-2;512-1,512-2,498,520e,515-1,519e,520f,515-2,519c,520a,526b,519b,525,523,518f,520b,518b,526a-1,520c,518c,524,517a,519d,521-2,520d,517b,520g,516b-2,…	Unknown;Unknown	Unknown;Unknown	-2.06857	0.238396	0.506772	1	-4.88154	-2.81297	0	0	0	0	0	0.25957	0	0	0.22956	0
hsa-miR-4756-3p	MIMAT0019900	CCAGAGAUGGUUGCCUUCCUAU	CAGAGAU	22	NO	-	non-canonical_miRNA	hsa-mir-4756	MI0017397	GGGAUAAAAUGCAGGGAGGCGCUCACUCUCUGCUGCCGAUUCUGCACCAGAGAUGGUUGCCUUCCUAUAUUUUGUGUC	chr20:54068408-54068485(-)	-	-	4756	p3@BCAS1	ENST00000371435.2	-2.06857	0.238396	0.506772	1	-4.88154	-2.81297	0	0	0	0	0	0.25957	0	0	0.22956	0
hsa-miR-520g-5p	MIMAT0026611	UCUAGAGGAAGCACUUUCUGUUU	CUAGAGG	23	NO	Star_miRNA	canonical_hsa-specific_miRNA	hsa-mir-520g	MI0003166	UCCCAUGCUGUGACCCUCUAGAGGAAGCACUUUCUGUUUGUUGUCUGAGAAAAAACAAAGUGCUUCCCUUUAGAGUGUUACCGUUUGGGA	chr19:53722166-53722255(+)	MIPF0000020	mir-515	512-1,512-2,498,520e,515-1,519e,520f,515-2,519c,520a,526b,519b,525,523,518f,520b,518b,526a-1,520c,518c,524,517a,519d,521-2,520d,517b,520g,516b-2,526a-2,518e,518a-1,518d,516b-1,518a-2,517c,520h,521-1,522,519a-1,527,516a-1,516a-2,519a-2,1323,1283-1,1283-2	Unknown	Unknown	-2.06857	0.238396	0.506772	1	-4.88154	-2.81297	0	0	0	0	0	0.25957	0	0	0.22956	0
hsa-miR-1251-3p	MIMAT0026741	CGCUUUGCUCAGCCAGUGUAG	GCUUUGC	21	NO	Star_miRNA	canonical_conserved_miRNA	hsa-mir-1251	MI0006386	GUGGACUCUAGCUGCCAAAGGCGCUUCUCCUUCUGAACAGAGCGCUUUGCUCAGCCAGUGUAGACAUGGC	chr12:97491909-97491978(+)	MIPF0000621	mir-1251	1251	p@chr12:97858908..97858920,+	curation	-2.06245	0.239409	0.506772	1	-4.88154	-2.81909	0	0	0	0	0	0	0	0	0.459121	0
hsa-miR-3132	MIMAT0014997	UGGGUAGAGAAGGAGCUCAGAGGA	GGGUAGA	24	NO	-	non-canonical_miRNA	hsa-mir-3132	MI0014152	GGUGGGAUGGGUAGAGAAGGAGCUCAGAGGACGGUGCGCCUUGUUUCCCUUGAGCCCUCCCUCUCUCAUCCCACC	chr2:219549073-219549147(-)	MIPF0001509	mir-3132	3132	p4@OBSL1	curation	-2.06245	0.239409	0.506772	1	-4.88154	-2.81909	0	0	0	0	0	0	0	0	0.459121	0
hsa-miR-6811-5p	MIMAT0027522	AUGCAGGCCUGUGUACAGCACU	UGCAGGC	22	NO	-	non-canonical_miRNA	hsa-mir-6811	MI0022656	UAUGCAGGCCUGUGUACAGCACUCAGGCAGUGCCAUGAGCCUGUGCUUGUCCCUGCAG	chr2:237510931-237510988(+)	-	-	6811	p1@MLPH	ENST00000468178.1	-2.06245	0.239409	0.506772	1	-4.88154	-2.81909	0	0	0	0	0	0	0	0	0.459121	0
hsa-miR-6874-3p	MIMAT0027649	CAGUUCUGCUGUUCUGACUCUAG	AGUUCUG	23	NO	-	non-canonical_miRNA	hsa-mir-6874	MI0022721	GCCACAUGGAGCUGGAACCAGAUCAGGCUUUAAUGUUUGAAGUAAUGUCAGUUCUGCUGUUCUGACUCUAG	chr7:5711840-5711910(-)	-	-	6874	p1@RNF216	ENST00000425013.2	-2.06245	0.239409	0.506772	1	-4.88154	-2.81909	0	0	0	0	0	0	0	0	0.459121	0
hsa-miR-4746-5p	MIMAT0019880	CCGGUCCCAGGAGAACCUGCAGA	CGGUCCC	23	Yes	-	non-canonical_miRNA	hsa-mir-4746	MI0017385	GUGUCUGUGCCGGUCCCAGGAGAACCUGCAGAGGCAUCGGGUCAGCGGUGCUCCUGCGGGCCGACACUCAC	chr19:4445978-4446048(+)	-	-	4746	Unknown	Unknown	-2.03247	0.244436	0.0812987	1	-2.82569	-0.793222	0.285764	0.222626	0	0	0	1.29785	0.287024	0	0	1.14014
hsa-miR-3155a	MIMAT0015029	CCAGGCUCUGCAGUGGGAACU	CAGGCUC	21	NO	-	non-canonical_miRNA	hsa-mir-3155a	MI0014183	UCCGGGCAUCACCUCCCACUGCAGAGCCUGGGGAGCCGGACAGCUCCCUUCCCAGGCUCUGCAGUGGGAACUGAUGCCUGGA	chr10:6152196-6152277(+)	MIPF0001242	mir-3155	3155a,3155b	p2@PFKFB3	ENST00000536985.1	-1.88746	0.270283	0.165556	1	-3.51426	-1.6268	0	0	0	0.227111	0	0	0	1.21443	0.22956	0.285036
hsa-miR-3155b	MIMAT0019012	CCAGGCUCUGCAGUGGGA	CAGGCUC	18	NO	-	non-canonical_miRNA	hsa-mir-3155b	MI0016839	CCACUGCAGAGCCUGGGAAGGGAGCUGUCCGGCUCCCCAGGCUCUGCAGUGGGAGG	chr10:6152207-6152262(-)	MIPF0001242	mir-3155	3155a,3155b	Unknown	Unknown	-1.88746	0.270283	0.165556	1	-3.51426	-1.6268	0	0	0	0.227111	0	0	0	1.21443	0.22956	0.285036
hsa-miR-3140-5p	MIMAT0019204	ACCUGAAUUACCAAAAGCUUU	CCUGAAU	21	Yes	Star_miRNA	canonical_conserved_miRNA	hsa-mir-3140	MI0014163	CCUCUUGAGGUACCUGAAUUACCAAAAGCUUUAUGUAUUCUGAAGUUAUUGAAAAUAAGAGCUUUUGGGAAUUCAGGUAGUUCAGGAGUG	chr4:152489327-152489416(-)	MIPF0001615	mir-3140	3140	p@chr4:153457197..153457268,-	ENST00000281708.4	-1.80627	0.285929	0.223684	1	-3.51192	-1.70565	0	0.222626	0	0	0	0.25957	0.287024	0	0.459121	0.285036
hsa-miR-4478	MIMAT0019006	GAGGCUGAGCUGAGGAG	AGGCUGA	17	NO	-	non-canonical_miRNA	hsa-mir-4478	MI0016831	GGCCGAGGCUGAGCUGAGGAGCCUCCAAACCUGUAGACAGGGUCAUGCAGUACUAGGGGCGAGCCUCAUCCCCUGCAGCCCUGGCC	chr9:122120082-122120167(-)	-	-	4478	Unknown	Unknown	-1.80482	0.286217	0.234456	1	-3.50589	-1.70107	0.285764	0	0	0	0	0.519141	0.287024	0	0	0.570072
hsa-miR-4446-5p	MIMAT0019233	AUUUCCCUGCCAUUCCCUUGGC	UUUCCCU	22	Yes	-	non-canonical_miRNA	hsa-mir-4446	MI0016789	CUGGUCCAUUUCCCUGCCAUUCCCUUGGCUUCAAUUUACUCCCAGGGCUGGCAGUGACAUGGGUCAA	chr3:113594876-113594942(+)	MIPF0001385	mir-4446	4446	p1@SIDT1	NM_017699	-1.8029	0.286597	0.245098	1	-3.50008	-1.69717	0	0	0	0	0.31959	0.25957	0.861073	0	0	0.285036
hsa-miR-182-3p	MIMAT0000260	UGGUUCUAGACUUGCCAACUA	GGUUCUA	21	Yes	Star_miRNA	canonical_conserved_miRNA	hsa-mir-182	MI0000272	GAGCUGCUUGCCUCCCCCCGUUUUUGGCAAUGGUAGAACUCACACUGGUGAGGUAACAGGAUCCGGUGGUUCUAGACUUGCCAACUAUGGGGCGAGGACUCAGCCGGCAC	chr7:129770383-129770492(-)	MIPF0000116	mir-182	96,182,183	p@chr7:129420052..129420074,-	curation	-1.73209	0.301015	0.11893	1	-2.82226	-1.09017	0	0.222626	0.279495	0	0	0.519141	0.861073	0	0.459121	0.285036
hsa-miR-10393-3p	MIMAT0041618	UGGUCAGAUUUGAACUCUUCAA	GGUCAGA	22	NO	-	non-canonical_miRNA	hsa-mir-10393	MI0033417	AGAAUUCUCUUAUCCAACAUCAACAUCUUGGUCAGAUUUGAACUCUUCAA	chr15:44717844-44717893(+)	-	-	10393	Unknown	Unknown	-1.68519	0.310962	0.110497	1	-2.35997	-0.67478	0	0.222626	0.279495	0.227111	0	1.03828	0.574049	0	0.918241	0.285036
hsa-miR-6501-3p	MIMAT0025459	CCAGAGCAGCCUGCGGUAACAGU	CAGAGCA	23	Yes	-	non-canonical_miRNA	hsa-mir-6501	MI0022213	GGAGUUGCCAGGGCUGCCUUUGGUGACAGCAGCAGUAGAGUUGCCAGAGCAGCCUGCGGUAACAGUA	chr21:33550662-33550728(+)	-	-	6501	p1@SON	ENST00000381679.4	-1.62362	0.32452	0.276241	1	-3.49574	-1.87211	0.285764	0	0	0	0	0.25957	0	1.21443	0	0
hsa-miR-1290	MIMAT0005880	UGGAUUUUUGGAUCAGGGA	GGAUUUU	19	NO	-	non-canonical_miRNA	hsa-mir-1290	MI0006352	GAGCGUCACGUUGACACUCAAAAAGUUUCAGAUUUUGGAACAUUUCGGAUUUUGGAUUUUUGGAUCAGGGAUGCUCAA	chr1:18897071-18897148(-)	MIPF0000610	mir-1290	1290	p1@ALDH4A1	ENST00000290597.5	-1.57098	0.336581	0.0993885	1	-2.3524	-0.781422	0	0	0.55899	0	0.31959	0.778711	0.861073	0.404811	0.22956	0.570072
hsa-miR-935	MIMAT0004978	CCAGUUACCGCUUCCGCUACCGC	CAGUUAC	23	NO	Mature_miRNA	canonical_conserved_miRNA	hsa-mir-935	MI0005757	GGCGGGGGCGCGGGCGGCAGUGGCGGGAGCGGCCCCUCGGCCAUCCUCCGUCUGCCCAGUUACCGCUUCCGCUACCGCCGCCGCUCCCGCU	chr19:53982307-53982397(+)	MIPF0000606	mir-935	935	p@chr19:54484698..54484721,+	ENST00000270458.2	-1.56973	0.336872	0.192442	1	-2.82426	-1.25453	0	0.222626	0	0.227111	0	0.519141	0.861073	0.404811	0	0.285036
hsa-miR-541-5p	MIMAT0004919	AAAGGAUUCUGCUGUCGGUCCCACU	AAGGAUU	25	NO	Mature_miRNA	canonical_conserved_miRNA	hsa-mir-541	MI0005539	ACGUCAGGGAAAGGAUUCUGCUGUCGGUCCCACUCCAAAGUUCACAGAAUGGGUGGUGGGCACAGAAUCUGGACUCUGCUUGUG	chr14:101064495-101064578(+)	MIPF0000213	mir-541	134,154,299,376c,369,376a-1,377,379,380,381,382,323a,329-1,329-2,409,412,410,376b,485,487a,494,495,496,539,544a,376a-2,487b,411,654,655,656,758,668,1185-2,1185-1,300,541,889,543,1197,1193,323b	p1@MEG3	Gtl2-Dio3	-1.54365	0.343017	0.406814	1	-3.51364	-1.96999	0	0	0	0.227111	0	0.778711	0	0.404811	0	0
hsa-miR-4705	MIMAT0019805	UCAAUCACUUGGUAAUUGCUGU	CAAUCAC	22	NO	-	non-canonical_miRNA	hsa-mir-4705	MI0017338	CUCACAAGAUCAAUCACUUGGUAAUUGCUGUGAUAACAACUCAGCAAUUACCAAGUGAUUGGUUUUGUGAG	chr13:102045934-102046004(-)	-	-	4705	p1@FGF14	NM_175929	-1.53864	0.344209	0.201381	1	-2.81486	-1.27622	0.285764	0	0.279495	0	0	0	0.574049	0	0.688681	0.570072
hsa-miR-3158-5p	MIMAT0019211	CCUGCAGAGAGGAAGCCCUUC	CUGCAGA	21	Yes	-	non-canonical_miRNA	hsa-mir-3158-1;hsa-mir-3158-2	MI0014186;MI0014187	AUUCAGGCCGGUCCUGCAGAGAGGAAGCCCUUCUGCUUACAGGUAUUGGAAGGGCUUCCUCUCUGCAGGACCGGCCUGAAU;AUUCAGGCCGGUCCUGCAGAGAGGAAGCCCUUCCAAUACCUGUAAGCAGAAGGGCUUCCUCUCUGCAGGACCGGCCUGAAU	chr10:101601417-101601497(+);chr10:101601417-101601497(-)	MIPF0001065	mir-3158	3158-1;3158-2	p1@DPCD;Unknown	ENST00000370147.1;Unknown	-1.5332	0.345509	0.389443	1	-3.50892	-1.97572	0	0	0.279495	0	0	0	0	0.404811	0.22956	0.570072
hsa-miR-4421	MIMAT0018934	ACCUGUCUGUGGAAAGGAGCUA	CCUGUCU	22	NO	-	non-canonical_miRNA	hsa-mir-4421	MI0016758	CUGGGUCUCCUUUCUGCUGAGAGUUGAACACUUGUUGGGACAACCUGUCUGUGGAAAGGAGCUACCUAC	chr1:51059837-51059905(+)	MIPF0001548	mir-4421	4421,6500	p1@CDKN2C	curation	-1.51932	0.348851	0.388631	1	-3.50897	-1.98966	0	0	0.279495	0	0	0.25957	0	0	0.22956	0.570072
hsa-miR-4713-5p	MIMAT0019820	UUCUCCCACUACCAGGCUCCCA	UCUCCCA	22	Yes	-	non-canonical_miRNA	hsa-mir-4713	MI0017347	GUCCCCAUUUUUCUCCCACUACCAGGCUCCCAUAAGGGUCGAAUGGGAUCCAGACAGUGGGAGAAAAAUGGGGAC	chr15:51242190-51242264(+)	-	-	4713	p@chr15:51387153..51387186,+	ENST00000559909.1	-1.51931	0.348852	0.387139	1	-3.50639	-1.98708	0.285764	0	0	0	0	0.25957	0	0.404811	0.459121	0
hsa-miR-5188	MIMAT0021119	AAUCGGACCCAUUUAAACCGGAG	AUCGGAC	23	NO	-	non-canonical_miRNA	hsa-mir-5188	MI0018167	GGGAGGCAUGGAAAUUUCUCUGGUUUCAAUGGGUACGAUUAUUGUAAGCAGGAUCCAUUCAAUAAUCGGACCCAUUUAAACCGGAGAUUUUAAAAGACAGGAAUAGAAUCCCA	chr12:124915547-124915659(+)	-	-	5188	Unknown	Unknown	-1.51931	0.348852	0.387139	1	-3.50639	-1.98708	0.285764	0	0	0	0	0.25957	0	0.404811	0.459121	0
hsa-miR-6803-3p	MIMAT0027507	UCCCUCGCCUUCUCACCCUCAG	CCCUCGC	22	Yes	-	non-canonical_miRNA	hsa-mir-6803	MI0022648	CUCCUCUGGGGGUGGGGGGCUGGGCGUGGUGGACAGCGAUGCAUCCCUCGCCUUCUCACCCUCAG	chr19:55245186-55245250(-)	-	-	6802,6803,6804	p1@PPP6R1	ENST00000412770.2	-1.51202	0.350619	0.38793	1	-3.50441	-1.99239	0	0	0	0	0.31959	0.519141	0	0	0.22956	0.285036
hsa-miR-1224-3p	MIMAT0005459	CCCCACCUCCUCUCUCCUCAG	CCCACCU	21	Yes	-	non-canonical_miRNA	hsa-mir-1224	MI0003764	GUGAGGACUCGGGAGGUGGAGGGUGGUGCCGCCGGGGCCGGGCGCUGUUUCAGCUCGCUUCUCCCCCCACCUCCUCUCUCCUCAG	chr3:184241405-184241489(+)	MIPF0000440	mir-1224	1224	p@chr3:183947366..183947381,+	XM_011513288.1	-1.50957	0.351215	0.38618	1	-3.50516	-1.99558	0	0	0	0	0.31959	0.25957	0.287024	0	0.459121	0
hsa-miR-219a-5p	MIMAT0000276	UGAUUGUCCAAACGCAAUUCU	GAUUGUC	21	Yes	Star_miRNA	canonical_conserved_miRNA	hsa-mir-219a-1;hsa-mir-219a-2	MI0000296;MI0000740	CCGCCCCGGGCCGCGGCUCCUGAUUGUCCAAACGCAAUUCUCGAGUCUAUGGCUCCGGCCGAGAGUUGAGUCUGGACGUCCCGAGCCGCCGCCCCCAAACCUCGAGCGGG;ACUCAGGGGCUUCGCCACUGAUUGUCCAAACGCAAUUCUUGUACGAGUCUGCGGCCAACCGAGAAUUGUGGCUGGACAUCUGUGGCUGAGCUCCGGG	chr6:33207835-33207944(+);chr9:128392618-128392714(-)	MIPF0000044	mir-219	219a-1;219a-2,219b	Unknown;p@chr9:131155600..131155614,-	Unknown;ENST00000608502.1	-1.48072	0.358311	0.0196666	1	-0.335777	1.14494	1.14306	0.890504	0.279495	0.454223	0.958771	1.29785	1.72215	0	3.90253	3.9905
hsa-miR-3065-3p	MIMAT0015378	UCAGCACCAGGAUAUUGUUGGAG	CAGCACC	23	Yes	-	non-canonical_miRNA	hsa-mir-3065	MI0014228	CUGCCCUCUUCAACAAAAUCACUGAUGCUGGAGUCGCCUGAGUCAUCACUCAGCACCAGGAUAUUGUUGGAGAGGACAG	chr17:81125877-81125955(+)	MIPF0001105	mir-3065	338,657,1250,3065	Unknown	Unknown	-1.41886	0.374008	0.0513572	1	-1.48249	-0.0636323	0.857292	0.222626	0.279495	0.227111	0	0.519141	0.861073	0.809623	1.60692	0.855108
hsa-miR-3171	MIMAT0015046	AGAUGUAUGGAAUCUGUAUAUAUC	GAUGUAU	24	NO	Mature_miRNA	canonical_hsa-specific_miRNA	hsa-mir-3171	MI0014202	UAUAUAUAGAGAUGUAUGGAAUCUGUAUAUAUCUAUAUAUAUGUGUAUAUAUAGAUUCCAUAAAUCUAUAUAUG	chr14:27633205-27633278(-)	-	-	3171	p1@ENST00000555797	ENST00000555797.1	-1.40054	0.378787	1	1	-4.88154	-3.481	0	0	0	0	0	0	0	0.404811	0	0
hsa-miR-298	MIMAT0004901	AGCAGAAGCAGGGAGGUUCUCCCA	GCAGAAG	24	NO	-	non-canonical_miRNA	hsa-mir-298	MI0005523	UCAGGUCUUCAGCAGAAGCAGGGAGGUUCUCCCAGUGGUUUUCCUUGACUGUGAGGAACUAGCCUGCUGCUUUGCUCAGGAGUGAGCU	chr20:58818226-58818313(-)	MIPF0000206	mir-298	296,298	p1@GNAS-AS1	curation	-1.40054	0.378787	1	1	-4.88154	-3.481	0	0	0	0	0	0	0	0.404811	0	0
hsa-miR-6799-3p	MIMAT0027499	UGCCCUGCAUGGUGUCCCCACAG	GCCCUGC	23	Yes	-	non-canonical_miRNA	hsa-mir-6799	MI0022644	GAGGAGGGGAGGUGUGCAGGGCUGGGGUCACUGACUCUGCUUCCCCUGCCCUGCAUGGUGUCCCCACAG	chr19:49791866-49791934(+)	-	-	6799	p1@AP2A1	ENST00000354293.5	-1.40054	0.378787	1	1	-4.88154	-3.481	0	0	0	0	0	0	0	0.404811	0	0
hsa-miR-8072	MIMAT0030999	GGCGGCGGGGAGGUAGGCAG	GCGGCGG	20	NO	-	non-canonical_miRNA	hsa-mir-8072	MI0025908	GCGUCAAGAUGGCGGCGGGGAGGUAGGCAGAGCAGGACGCCGCUGCUGCCGCCGCCACCGCCGCCUCCGCUCCAGUCGCC	chr12:123364764-123364843(-)	-	-	8072	p1@SBNO1	ENST00000602750.1	-1.40054	0.378787	1	1	-4.88154	-3.481	0	0	0	0	0	0	0	0.404811	0	0
hsa-miR-187-5p	MIMAT0004561	GGCUACAACACAGGACCCGGGC	GCUACAA	22	Yes	Star_miRNA	canonical_conserved_miRNA	hsa-mir-187	MI0000274	GGUCGGGCUCACCAUGACACAGUGUGAGACCUCGGGCUACAACACAGGACCCGGGCGCUGCUCUGACCCCUCGUGUCUUGUGUUGCAGCCGGAGGGACGCAGGUCCGCA	chr18:35904818-35904926(-)	MIPF0000078	mir-187	187	p@chr18:33530510..33530523,-	curation	-1.40054	0.378787	1	1	-4.88154	-3.481	0	0	0	0	0	0	0	0.404811	0	0
hsa-miR-3652	MIMAT0018072	CGGCUGGAGGUGUGAGGA	GGCUGGA	18	NO	-	non-canonical_miRNA	hsa-mir-3652	MI0016052	CGGCUGGAGGUGUGAGGAUCCGAACCCAGGGGUGGGGGGUGGAGGCGGCUCCUGCGAUCGAAGGGGACUUGAGACUCACCGGCCGCACGCCAUGAGGGCCCUGUGGGUGCUGGGCCUCUGCUGCGUCCUGC	chr12:103930425-103930555(+)	-	-	3652	p1@HSP90B1	ENST00000540297.2	-1.40054	0.378787	1	1	-4.88154	-3.481	0	0	0	0	0	0	0	0.404811	0	0
hsa-miR-6090	MIMAT0023715	GGGGAGCGAGGGGCGGGGC	GGGAGCG	19	NO	-	non-canonical_miRNA	hsa-mir-6090	MI0020367	CGCUGGGUCCGCGCGCCCUGGGCCGGGCGAUGUCCGCUUGGGGGAGCGAGGGGCGGGGCG	chr11:128522390-128522449(+)	-	-	6090	Unknown	Unknown	-1.40054	0.378787	1	1	-4.88154	-3.481	0	0	0	0	0	0	0	0.404811	0	0
hsa-miR-3165	MIMAT0015039	AGGUGGAUGCAAUGUGACCUCA	GGUGGAU	22	NO	-	non-canonical_miRNA	hsa-mir-3165	MI0014195	CCGGUGGCAAGGUGGAUGCAAUGUGACCUCAACUCUUGGUCCUCUGAGGUCACAUUGUAUCCACCUUACCACUGG	chr11:72072228-72072302(-)	MIPF0001635	mir-3165	3165	p2@NUMA1	ENST00000546131.1	-1.40054	0.378787	1	1	-4.88154	-3.481	0	0	0	0	0	0	0	0.404811	0	0
hsa-miR-5590-5p	MIMAT0022299	UUGCCAUACAUAGACUUUAUU	UGCCAUA	21	NO	-	non-canonical_miRNA	hsa-mir-5590	MI0019150	UUGCCAUACAUAGACUUUAUUGUGUUGAUCAACAAUAAAGUUCAUGUAUGGCAA	chr2:134857820-134857873(+)	-	-	5590	p2@ACMSD	ENST00000356140.5	-1.40054	0.378787	1	1	-4.88154	-3.481	0	0	0	0	0	0	0	0.404811	0	0
hsa-miR-499a-3p	MIMAT0004772	AACAUCACAGCAAGUCUGUGCU	ACAUCAC	22	Yes	Star_miRNA	canonical_conserved_miRNA	hsa-mir-499a	MI0003183	GCCCUGUCCCCUGUGCCUUGGGCGGGCGGCUGUUAAGACUUGCAGUGAUGUUUAACUCCUCUCCACGUGAACAUCACAGCAAGUCUGUGCUGCUUCCCGUCCCUACGCUGCCUGGGCAGGGU	chr20:34990376-34990497(+)	MIPF0000173	mir-499	499a,499b	p2@MYH7B	NM_020884	-1.40054	0.378787	1	1	-4.88154	-3.481	0	0	0	0	0	0	0	0.404811	0	0
hsa-miR-6865-5p	MIMAT0027630	UAGGUGGCAGAGGAGGGACUUCA	AGGUGGC	23	NO	-	non-canonical_miRNA	hsa-mir-6865	MI0022712	AUCCAUAGGUGGCAGAGGAGGGACUUCAGAUGCUUCAUGACACCCUCUUUCCCUACCGCCUACAG	chr17:4970086-4970150(-)	-	-	6864,6865	p1@CAMTA2	ENST00000572543.1	-1.40054	0.378787	1	1	-4.88154	-3.481	0	0	0	0	0	0	0	0.404811	0	0
hsa-miR-4685-5p	MIMAT0019771	CCCAGGGCUUGGAGUGGGGCAAGGUU	CCAGGGC	26	NO	-	non-canonical_miRNA	hsa-mir-4685	MI0017317	UAGCCCAGGGCUUGGAGUGGGGCAAGGUUGUUGGUGAUAUGGCUUCCUCUCCCUUCCUGCCCUGGCUAG	chr10:98431292-98431360(-)	-	-	4685	p1@HPS1	ENST00000338546.5	-1.40054	0.378787	1	1	-4.88154	-3.481	0	0	0	0	0	0	0	0.404811	0	0
hsa-miR-4667-3p	MIMAT0019744	UCCCUCCUUCUGUCCCCACAG	CCCUCCU	21	Yes	-	non-canonical_miRNA	hsa-mir-4667	MI0017297	UGACUGGGGAGCAGAAGGAGAACCCAAGAAAAGCUGACUUGGAGGUCCCUCCUUCUGUCCCCACAG	chr9:35608094-35608159(+)	MIPF0001390	mir-4667	4667	p1@TESK1	NM_006285	-1.40054	0.378787	1	1	-4.88154	-3.481	0	0	0	0	0	0	0	0.404811	0	0
hsa-miR-6814-3p	MIMAT0027529	ACUCGCAUCCUUCCCUUGGCAG	CUCGCAU	22	NO	-	non-canonical_miRNA	hsa-mir-6814	MI0022659	UUUCCUCCCAAGGGUGAGAUGCUGCCACCCAGCCCUGCAGAGCCCCUGACUCGCAUCCUUCCCUUGGCAG	chr21:41746772-41746841(-)	-	-	6814	p1@RIPK4	NM_020639	-1.40054	0.378787	1	1	-4.88154	-3.481	0	0	0	0	0	0	0	0.404811	0	0
hsa-miR-4638-5p	MIMAT0019695	ACUCGGCUGCGGUGGACAAGU	CUCGGCU	21	Yes	-	non-canonical_miRNA	hsa-mir-4638	MI0017265	GACUCGGCUGCGGUGGACAAGUCCGGCUCCAGAACCUGGACACCGCUCAGCCGGCCGCGGCAGGGGUC	chr5:181222566-181222633(-)	-	-	4638	p1@ENST00000499096,p1@uc003mnb.1	curation	-1.40054	0.378787	1	1	-4.88154	-3.481	0	0	0	0	0	0	0	0.404811	0	0
hsa-miR-4646-5p	MIMAT0019707	ACUGGGAAGAGGAGCUGAGGGA	CUGGGAA	22	NO	-	non-canonical_miRNA	hsa-mir-4646	MI0017273	ACUGGGAAGAGGAGCUGAGGGACAUUGCGGAGAGGGUCUCACAUUGUCCCUCUCCCUUCCCAG	chr6:31701029-31701091(-)	-	-	4646	p1@ABHD16A	ENST00000482224.1	-1.40054	0.378787	1	1	-4.88154	-3.481	0	0	0	0	0	0	0	0.404811	0	0
hsa-miR-412-3p	MIMAT0002170	ACUUCACCUGGUCCACUAGCCGU	CUUCACC	23	NO	Star_miRNA	canonical_conserved_miRNA	hsa-mir-412	MI0002464	CUGGGGUACGGGGAUGGAUGGUCGACCAGUUGGAAAGUAAUUGUUUCUAAUGUACUUCACCUGGUCCACUAGCCGUCCGUAUCCGCUGCAG	chr14:101065447-101065537(+)	MIPF0000192	mir-412	134,154,299,376c,369,376a-1,377,379,380,381,382,323a,329-1,329-2,409,412,410,376b,485,487a,494,495,496,539,544a,376a-2,487b,411,654,655,656,758,668,1185-2,1185-1,300,541,889,543,1197,1193,323b	p1@MEG3	Gtl2-Dio3	-1.40054	0.378787	1	1	-4.88154	-3.481	0	0	0	0	0	0	0	0.404811	0	0
hsa-miR-6855-3p	MIMAT0027611	AGACUGACCUUCAACCCCACAG	GACUGAC	22	Yes	-	non-canonical_miRNA	hsa-mir-6855	MI0022701	GCUGCUUGGGGUUUGGGGUGCAGACAUUGCCAGAGGAUGGGCAGCAGACUGACCUUCAACCCCACAG	chr9:129869605-129869671(+)	-	-	6855	p1@USP20	ENST00000372429.3	-1.40054	0.378787	1	1	-4.88154	-3.481	0	0	0	0	0	0	0	0.404811	0	0
hsa-miR-1270	MIMAT0005924	CUGGAGAUAUGGAAGAGCUGUGU	UGGAGAU	23	NO	Mature_miRNA	canonical_hsa-specific_miRNA	hsa-mir-1270	MI0006407	CACAGAGUUAUACUGGAGAUAUGGAAGAGCUGUGUUGGGUAUAAGUAACAGGCUUUUCUUUAUCUUCUAUGUGGCUCUUUGCA	chr19:20399272-20399354(-)	MIPF0000877	mir-1270	1270	p1@ZNF826P	ENST00000600513.1	-1.3878	0.382146	0.234117	1	-2.33285	-0.945049	0	0	0.55899	0	0.31959	0.778711	1.43512	0	0.22956	0
hsa-miR-4782-3p	MIMAT0019945	UGAUUGUCUUCAUAUCUAGAAC	GAUUGUC	22	NO	-	non-canonical_miRNA	hsa-mir-4782	MI0017427	AUUGCCCAGUUCUGGAUAUGAAGACAAUCAAGAAAAGAUUUGGUGUUCUUGAUUGUCUUCAUAUCUAGAACUGGGCAGU	chr2:113721290-113721368(-)	MIPF0001546	mir-4782	4782	p1@SLC35F5	ENST00000409106.1	-1.3874	0.382253	1	1	-4.88154	-3.49414	0	0	0	0	0	0	0	0	0	0.285036
hsa-miR-4644	MIMAT0019704	UGGAGAGAGAAAAGAGACAGAAG	GGAGAGA	23	NO	-	non-canonical_miRNA	hsa-mir-4644	MI0017271	GCGGCGGUGCUCUGCCUCUUUCUCCAUCCACCCUGGUCCAGGUCCACAGCAGUGGAGAGAGAAAAGAGACAGAAGGAUGGCCGU	chr6:170330761-170330844(+)	-	-	4644	p1@FAM120B	ENST00000252510.9	-1.3874	0.382253	1	1	-4.88154	-3.49414	0	0	0	0	0	0	0	0	0	0.285036
hsa-miR-1207-5p	MIMAT0005871	UGGCAGGGAGGCUGGGAGGGG	GGCAGGG	21	NO	-	non-canonical_miRNA	hsa-mir-1207	MI0006340	GCAGGGCUGGCAGGGAGGCUGGGAGGGGCUGGCUGGGUCUGGUAGUGGGCAUCAGCUGGCCCUCAUUUCUUAAGACAGCACUUCUGU	chr8:128049152-128049238(+)	MIPF0000596	mir-1207	1207	p@chr8:129010544..129010566,+	ENST00000522875.1	-1.3874	0.382253	1	1	-4.88154	-3.49414	0	0	0	0	0	0	0	0	0	0.285036
hsa-miR-6721-5p	MIMAT0025852	UGGGCAGGGGCUUAUUGUAGGAG	GGGCAGG	23	NO	-	non-canonical_miRNA	hsa-mir-6721	MI0022556	CCCUCAUCUCUGGGCAGGGGCUUAUUGUAGGAGUCUCUGAAGAGAGCUGUGGACUGACCUGCUUUAACCCUUCCCCAGGUUCCCAUU	chr6:32170030-32170116(-)	-	-	6721,6833	p1@AGPAT1	ENST00000412465.2	-1.3874	0.382253	1	1	-4.88154	-3.49414	0	0	0	0	0	0	0	0	0	0.285036
hsa-miR-3945	MIMAT0018361	AGGGCAUAGGAGAGGGUUGAUAU	GGGCAUA	23	NO	-	non-canonical_miRNA	hsa-mir-3945	MI0016602	GAUGUUGAUGCACGUGACGGGGAGGGCAUAGGAGAGGGUUGAUAUAAAAUGCAAUUACAGCCUCUUAUGCUUUCCAAAGUGGGGGAUGAUUCAAUGAU	chr4:184851013-184851110(-)	-	-	3945	p1@ENST00000510284,p1@uc003iwy.1	ENST00000510284.1	-1.3874	0.382253	1	1	-4.88154	-3.49414	0	0	0	0	0	0	0	0	0	0.285036
hsa-miR-3191-3p	MIMAT0015075	UGGGGACGUAGCUGGCCAGACAG	GGGGACG	23	NO	-	non-canonical_miRNA	hsa-mir-3191	MI0014236	GGGGUCACCUCUCUGGCCGUCUACCUUCCACACUGACAAGGGCCGUGGGGACGUAGCUGGCCAGACAGGUGACCCC	chr19:47226944-47227019(-)	MIPF0001251	mir-3190	3190,3191	p1@BBC3	NM_014417	-1.3874	0.382253	1	1	-4.88154	-3.49414	0	0	0	0	0	0	0	0	0	0.285036
hsa-miR-6825-5p	MIMAT0027550	UGGGGAGGUGUGGAGUCAGCAU	GGGGAGG	22	Yes	-	non-canonical_miRNA	hsa-mir-6825	MI0022670	GGGCAUGGGGAGGUGUGGAGUCAGCAUGGGGCUAGGAGGCCCCGCGCUGACCCGCCUUCUCCGCAG	chr3:127575266-127575331(-)	-	-	6825	p1@TPRA1	ENST00000393400.2	-1.3874	0.382253	1	1	-4.88154	-3.49414	0	0	0	0	0	0	0	0	0	0.285036
hsa-miR-6752-5p	MIMAT0027404	GGGGGGUGUGGAGCCAGGGGGC	GGGGGUG	22	NO	-	non-canonical_miRNA	hsa-mir-6752	MI0022597	AUGGAGGGGGGUGUGGAGCCAGGGGGCCCAGGUCUACAGCUUCUCCCCGCUCCCUGCCCCCAUACUCCCAG	chr11:67490245-67490315(+)	-	-	6752	p1@AIP	NM_003977	-1.3874	0.382253	1	1	-4.88154	-3.49414	0	0	0	0	0	0	0	0	0	0.285036
hsa-miR-12130	MIMAT0049024	CGGGUUGUACCUUUUUUGC	GGGUUGU	19	NO	-	non-canonical_miRNA	hsa-mir-12130	MI0039732	UAUUCUUUAUAUCUUACAGGCAAAAAAGAUACAACCCAUGAGUGCUUACUUUUUCGGGUUGUACCUUUUUUGCCUGUAAGCCAUAAAGAGUA	chr5:116255743-116255834(+)	-	-	12130	Unknown	Unknown	-1.3874	0.382253	1	1	-4.88154	-3.49414	0	0	0	0	0	0	0	0	0	0.285036
hsa-miR-933	MIMAT0004976	UGUGCGCAGGGAGACCUCUCCC	GUGCGCA	22	NO	Mature_miRNA	canonical_conserved_miRNA	hsa-mir-933	MI0005755	ACUUGGGUCAGUUCAGAGGUCCUCGGGGCGCGCGUCGAGUCAGCCGUGUGCGCAGGGAGACCUCUCCCACCCACAGU	chr2:175167633-175167709(-)	MIPF0000505	mir-933	933	p1@ATF2	ENST00000409635.1	-1.3874	0.382253	1	1	-4.88154	-3.49414	0	0	0	0	0	0	0	0	0	0.285036
hsa-miR-4800-5p	MIMAT0019978	AGUGGACCGAGGAAGGAAGGA	GUGGACC	21	Yes	-	non-canonical_miRNA	hsa-mir-4800	MI0017448	GGAGAAAGGAGUGGACCGAGGAAGGAAGGAAGGCAAGGCUGUCUGUCCAUCCGUCCGUCUGUCCACCUACCUGUCAGUCC	chr4:2250077-2250156(-)	-	-	4800	p1@MXD4	NM_006454	-1.3874	0.382253	1	1	-4.88154	-3.49414	0	0	0	0	0	0	0	0	0	0.285036
hsa-miR-498-3p	MIMAT0037323	AAAGCACCUCCAGAGCUUGAAGC	AAGCACC	23	NO	Star_miRNA	canonical_conserved_miRNA	hsa-mir-498	MI0003142	AACCCUCCUUGGGAAGUGAAGCUCAGGCUGUGAUUUCAAGCCAGGGGGCGUUUUUCUAUAACUGGAUGAAAAGCACCUCCAGAGCUUGAAGCUCACAGUUUGAGAGCAAUCGUCUAAGGAAGUU	chr19:53674197-53674320(+)	MIPF0000463	mir-498	512-1,512-2,498,520e,515-1,519e,520f,515-2,519c,520a,526b,519b,525,523,518f,520b,518b,526a-1,520c,518c,524,517a,519d,521-2,520d,517b,520g,516b-2,526a-2,518e,518a-1,518d,516b-1,518a-2,517c,520h,521-1,522,519a-1,527,516a-1,516a-2,519a-2,1323,1283-1,1283-2	Unknown	Unknown	-1.3874	0.382253	1	1	-4.88154	-3.49414	0	0	0	0	0	0	0	0	0	0.285036
hsa-miR-6824-5p	MIMAT0027548	GUAGGGGAGGUUGGGCCAGGGA	UAGGGGA	22	Yes	-	non-canonical_miRNA	hsa-mir-6824	MI0022669	GAGGUGUAGGGGAGGUUGGGCCAGGGAUGCCUUCACUGUGUCUCUCUGGUCUUGCCACCCCAG	chr3:48633636-48633698(-)	-	-	6824	p1@SLC26A6	ENST00000383733.3	-1.3874	0.382253	1	1	-4.88154	-3.49414	0	0	0	0	0	0	0	0	0	0.285036
hsa-miR-12128	MIMAT0049022	UUCAGGGAUGGCGCAUGAAGAGGAGA	UCAGGGA	26	NO	-	non-canonical_miRNA	hsa-mir-12128	MI0039730	CCACUCCCGGUCACCACGCGCCGUGCUGGGUGCUGGGGAUGUGACGAACAAACCCACAGAGGCUUUCAGGGAUGGCGCAUGAAGAGGAGACCGGCUCUGG	chr16:85207796-85207895(+)	-	-	12128	Unknown	Unknown	-1.3874	0.382253	1	1	-4.88154	-3.49414	0	0	0	0	0	0	0	0	0	0.285036
hsa-miR-12117	MIMAT0049011	GAAGUGGAGCACAUCAGUGA	AAGUGGA	20	NO	-	non-canonical_miRNA	hsa-mir-12117	MI0039719	GUCUCAGUGAAGUGGAGCACAUCAGUGAAAGGGUGAACUUAACCUUUCACUGGUGUGCUCCAUCUCACUCAGAC	chr9:33108692-33108765(+)	-	-	12117	Unknown	Unknown	-1.3874	0.382253	1	1	-4.88154	-3.49414	0	0	0	0	0	0	0	0	0	0.285036
hsa-miR-1227-5p	MIMAT0022941	GUGGGGCCAGGCGGUGG	UGGGGCC	17	NO	-	non-canonical_miRNA	hsa-mir-1227	MI0006316	GUGGGGCCAGGCGGUGGUGGGCACUGCUGGGGUGGGCACAGCAGCCAUGCAGAGCGGGCAUUUGACCCCGUGCCACCCUUUUCCCCAG	chr19:2234062-2234149(-)	MIPF0000454	mir-1227	1227,6789	p1@PLEKHJ1	ENST00000586608.2	-1.3874	0.382253	1	1	-4.88154	-3.49414	0	0	0	0	0	0	0	0	0	0.285036
hsa-miR-4665-5p	MIMAT0019739	CUGGGGGACGCGUGAGCGCGAGC	UGGGGGA	23	NO	-	non-canonical_miRNA	hsa-mir-4665	MI0017295	CUCGAGGUGCUGGGGGACGCGUGAGCGCGAGCCGCUUCCUCACGGCUCGGCCGCGGCGCGUAGCCCCCGCCACAUCGGG	chr9:6007826-6007904(+)	-	-	4665	p1@MIR4665	curation	-1.3874	0.382253	1	1	-4.88154	-3.49414	0	0	0	0	0	0	0	0	0	0.285036
hsa-miR-548bb-3p	MIMAT0035704	CAAAAACCAUAGUUACUUUUGC	AAAAACC	22	NO	-	non-canonical_miRNA	hsa-mir-548bb	MI0029321	UUAGAUUGGUGCAAAAGUAACUAUGGUUUUUGCCCAAAAACCAUAGUUACUUUUGCACCAAGCUAA	chr3:60617805-60617870(-)	MIPF0000317	mir-548	548bb	p1@FHIT	ENST00000492590.1	-1.3874	0.382253	1	1	-4.88154	-3.49414	0	0	0	0	0	0	0	0	0	0.285036
hsa-miR-520g-3p	MIMAT0002858	ACAAAGUGCUUCCCUUUAGAGUGU	CAAAGUG	24	NO	Mature_miRNA	canonical_hsa-specific_miRNA	hsa-mir-520g	MI0003166	UCCCAUGCUGUGACCCUCUAGAGGAAGCACUUUCUGUUUGUUGUCUGAGAAAAAACAAAGUGCUUCCCUUUAGAGUGUUACCGUUUGGGA	chr19:53722166-53722255(+)	MIPF0000020	mir-515	512-1,512-2,498,520e,515-1,519e,520f,515-2,519c,520a,526b,519b,525,523,518f,520b,518b,526a-1,520c,518c,524,517a,519d,521-2,520d,517b,520g,516b-2,526a-2,518e,518a-1,518d,516b-1,518a-2,517c,520h,521-1,522,519a-1,527,516a-1,516a-2,519a-2,1323,1283-1,1283-2	Unknown	Unknown	-1.3874	0.382253	1	1	-4.88154	-3.49414	0	0	0	0	0	0	0	0	0	0.285036
hsa-miR-520h	MIMAT0002867	ACAAAGUGCUUCCCUUUAGAGU	CAAAGUG	22	NO	Mature_miRNA	canonical_hsa-specific_miRNA	hsa-mir-520h	MI0003175	UCCCAUGCUGUGACCCUCUAGAGGAAGCACUUUCUGUUUGUUGUCUGAGAAAAAACAAAGUGCUUCCCUUUAGAGUUACUGUUUGGGA	chr19:53742512-53742599(+)	MIPF0000020	mir-515	512-1,512-2,498,520e,515-1,519e,520f,515-2,519c,520a,526b,519b,525,523,518f,520b,518b,526a-1,520c,518c,524,517a,519d,521-2,520d,517b,520g,516b-2,526a-2,518e,518a-1,518d,516b-1,518a-2,517c,520h,521-1,522,519a-1,527,516a-1,516a-2,519a-2,1323,1283-1,1283-2	Unknown	Unknown	-1.3874	0.382253	1	1	-4.88154	-3.49414	0	0	0	0	0	0	0	0	0	0.285036
hsa-miR-4719	MIMAT0019832	UCACAAAUCUAUAAUAUGCAGG	CACAAAU	22	NO	-	non-canonical_miRNA	hsa-mir-4719	MI0017354	ACAAUGAUGACUUGUAUGUUAUAGAUUUGUGAUUACAUUAAAACUUAAAAUUUCACAAAUCUAUAAUAUGCAGGUCAUCACUGU	chr16:76868936-76869019(+)	-	-	4719	p@chr16:76830282..76830285,+	ENST00000567777.1	-1.3874	0.382253	1	1	-4.88154	-3.49414	0	0	0	0	0	0	0	0	0	0.285036
hsa-miR-5003-5p	MIMAT0021025	UCACAACAACCUUGCAGGGUAGA	CACAACA	23	NO	-	non-canonical_miRNA	hsa-mir-5003	MI0017869	AUGAGUUUGCUUUGUGUCAUCCUCACAACAACCUUGCAGGGUAGAGAUGAUUUUUCCUACUUUUCUAGGUUGUUGGGGGCUGGGGCAGGGGGAACAGAG	chr5:172662165-172662263(+)	-	-	5003	p1@NEURL1B	NM_001142651	-1.3874	0.382253	1	1	-4.88154	-3.49414	0	0	0	0	0	0	0	0	0	0.285036
hsa-miR-4639-3p	MIMAT0019698	UCACUCUCACCUUGCUUUGC	CACUCUC	20	Yes	-	non-canonical_miRNA	hsa-mir-4639	MI0017266	UUGCUAAGUAGGCUGAGAUUGAUGUCAGGUUAUCCCCAAGCAUAACCUCACUCUCACCUUGCUUUGCAG	chr6:16141556-16141624(+)	-	-	4639	p1@MYLIP	NM_013262	-1.3874	0.382253	1	1	-4.88154	-3.49414	0	0	0	0	0	0	0	0	0	0.285036
hsa-miR-1324	MIMAT0005956	CCAGACAGAAUUCUAUGCACUUUC	CAGACAG	24	NO	-	non-canonical_miRNA	hsa-mir-1324	MI0006657	CCUGAAGAGGUGCAUGAAGCCUGGUCCUGCCCUCACUGGGAACCCCCUUCCCUCUGGGUACCAGACAGAAUUCUAUGCACUUUCCUGGAGGCUCCA	chr3:75630763-75630858(+)	MIPF0000589	mir-1324	1324	Unknown	Unknown	-1.3874	0.382253	1	1	-4.88154	-3.49414	0	0	0	0	0	0	0	0	0	0.285036
hsa-miR-6791-5p	MIMAT0027482	CCCCUGGGGCUGGGCAGGCGGA	CCCUGGG	22	Yes	-	non-canonical_miRNA	hsa-mir-6791	MI0022636	CCAGACCCCUGGGGCUGGGCAGGCGGAAAGAGGUCUGAACUGCCUCUGCCUCCUUGGUCUCCGGCAG	chr19:6736712-6736778(-)	-	-	6791	p1@GPR108	ENST00000601716.1	-1.3874	0.382253	1	1	-4.88154	-3.49414	0	0	0	0	0	0	0	0	0	0.285036
hsa-miR-1203	MIMAT0005866	CCCGGAGCCAGGAUGCAGCUC	CCGGAGC	21	NO	-	non-canonical_miRNA	hsa-mir-1203	MI0006335	UCCUCCCCGGAGCCAGGAUGCAGCUCAAGCCACAGCAGGGUGUUUAGCGCUCUUCAGUGGCUCCAGAUUGUGGCGCUGGUGCAGG	chr17:48156427-48156511(-)	MIPF0000633	mir-1203	1203	p1@SKAP1	ENST00000584924.1	-1.3874	0.382253	1	1	-4.88154	-3.49414	0	0	0	0	0	0	0	0	0	0.285036
hsa-miR-4431	MIMAT0018947	GCGACUCUGAAAACUAGAAGGU	CGACUCU	22	NO	-	non-canonical_miRNA	hsa-mir-4431	MI0016771	UGGUUUGCGACUCUGAAAACUAGAAGGUUUAUGACUGGGCAUUUCUCACCCAAUGCCCAAUAUUGAACUUUCUAGUUGUCAGAGUCAUUAACCC	chr2:52702522-52702615(-)	-	-	4431	Unknown	Unknown	-1.3874	0.382253	1	1	-4.88154	-3.49414	0	0	0	0	0	0	0	0	0	0.285036
hsa-miR-10392-5p	MIMAT0041615	GCGCUUCGACGGGCUGGGCUGUG	CGCUUCG	23	NO	-	non-canonical_miRNA	hsa-mir-10392	MI0033416	GCGCUUCGACGGGCUGGGCUGUGCGCCUGCGCAGUGUGGGUCGCUCCCGAUUCCCUGCCCCGGCCGGCCCCGCCUCGGCUCCGCACC	chr11:64878523-64878609(-)	-	-	10392	Unknown	Unknown	-1.3874	0.382253	1	1	-4.88154	-3.49414	0	0	0	0	0	0	0	0	0	0.285036
hsa-miR-6499-5p	MIMAT0025450	UCGGGCGCAAGAGCACUGCAGU	CGGGCGC	22	NO	-	non-canonical_miRNA	hsa-mir-6499	MI0022209	UCAGUCGGGCGCAAGAGCACUGCAGUUCUGUUGGGUGACAGCAGUGUUUGUUUUGCCCACAG	chr5:151522087-151522148(-)	-	-	6499	p@chr5:150947440..150947448,-	NM_001447	-1.3874	0.382253	1	1	-4.88154	-3.49414	0	0	0	0	0	0	0	0	0	0.285036
hsa-miR-6507-3p	MIMAT0025471	CAAAGUCCUUCCUAUUUUUCCC	AAAGUCC	22	Yes	-	non-canonical_miRNA	hsa-mir-6507	MI0022219	GGAGGGAAGAAUAGGAGGGACUUUGUAUUGUGGUUCAGUACCAUGCAAAGUCCUUCCUAUUUUUCCCUCC	chr10:98924499-98924568(-)	-	-	6507	p1@HPSE2	ENST00000370546.1	-1.3874	0.382253	1	1	-4.88154	-3.49414	0	0	0	0	0	0	0	0	0	0.285036
hsa-miR-6764-3p	MIMAT0027429	UCUCUGGUCUUUCCUUGACAG	CUCUGGU	21	NO	-	non-canonical_miRNA	hsa-mir-6764	MI0022609	CUGACUCCCAGGGUCUGGUCAGAGUUGCUGAGUGGGUUGAUCUCUGGUCUUUCCUUGACAG	chr14:100277357-100277417(+)	-	-	6764	p1@YY1	ENST00000262238.4	-1.3874	0.382253	1	1	-4.88154	-3.49414	0	0	0	0	0	0	0	0	0	0.285036
hsa-miR-5585-5p	MIMAT0022285	UGAAGUACCAGCUACUCGAGAG	GAAGUAC	22	Yes	-	non-canonical_miRNA	hsa-mir-5585	MI0019142	UGAAGUACCAGCUACUCGAGAGGUCAGAGGAUUGCUCCUGAAUAGCUGGGACUACAGGU	chr1:32086949-32087007(+)	-	-	5585	p1@TMEM39B	ENST00000456834.2	-1.3874	0.382253	1	1	-4.88154	-3.49414	0	0	0	0	0	0	0	0	0	0.285036
hsa-miR-3606-3p	MIMAT0022965	AAAAUUUCUUUCACUACUUAG	AAAUUUC	21	NO	-	non-canonical_miRNA	hsa-mir-3606	MI0015996	UUGUUGCUAUCUAGGUUAGUGAAGGCUAUUUUAAUUUUUUUAAAAUUUCUUUCACUACUUAGG	chr2:188995630-188995692(+)	-	-	3606	p1@COL3A1	NM_000090	-1.38705	0.382345	1	1	-4.88154	-3.49449	0	0	0	0	0	0	0.287024	0	0	0
hsa-miR-655-5p	MIMAT0026626	AGAGGUUAUCCGUGUUAUGUUC	GAGGUUA	22	NO	Star_miRNA	canonical_conserved_miRNA	hsa-mir-655	MI0003677	AACUAUGCAAGGAUAUUUGAGGAGAGGUUAUCCGUGUUAUGUUCGCUUCAUUCAUCAUGAAUAAUACAUGGUUAACCUCUUUUUGAAUAUCAGACUC	chr14:101049550-101049646(+)	MIPF0000018	mir-154	134,154,299,376c,369,376a-1,377,379,380,381,382,323a,329-1,329-2,409,412,410,376b,485,487a,494,495,496,539,544a,376a-2,487b,411,654,655,656,758,668,1185-2,1185-1,300,541,889,543,1197,1193,323b	p1@MEG3	Gtl2-Dio3	-1.38705	0.382345	1	1	-4.88154	-3.49449	0	0	0	0	0	0	0.287024	0	0	0
hsa-miR-1236-5p	MIMAT0022945	UGAGUGACAGGGGAAAUGGGGA	GAGUGAC	22	NO	-	non-canonical_miRNA	hsa-mir-1236	MI0006326	GUGAGUGACAGGGGAAAUGGGGAUGGACUGGAAGUGGGCAGCAUGGAGCUGACCUUCAUCAUGGCUUGGCCAACAUAAUGCCUCUUCCCCUUGUCUCUCCAG	chr6:31956839-31956940(-)	MIPF0000689	mir-1236	1236	p1@RDBP	ENST00000481121.1	-1.38705	0.382345	1	1	-4.88154	-3.49449	0	0	0	0	0	0	0.287024	0	0	0
hsa-miR-938	MIMAT0004981	UGCCCUUAAAGGUGAACCCAGU	GCCCUUA	22	NO	-	non-canonical_miRNA	hsa-mir-938	MI0005760	GAAGGUGUACCAUGUGCCCUUAAAGGUGAACCCAGUGCACCUUCAUGAACCGUGGUACACCUUUAAGAACUUGGUAUGCCUUC	chr10:29602264-29602346(-)	MIPF0000469	mir-938	938	p1@SVIL	NM_021738	-1.38705	0.382345	1	1	-4.88154	-3.49449	0	0	0	0	0	0	0.287024	0	0	0
hsa-miR-6743-3p	MIMAT0027388	AGCCGCUCUUCUCCCUGCCCACA	GCCGCUC	23	NO	-	non-canonical_miRNA	hsa-mir-6743	MI0022588	GGGUAAAGGGGCAGGGACGGGUGGCCCCAGGAAGAAGGGCCUGGUGGAGCCGCUCUUCUCCCUGCCCACAG	chr11:209336-209406(+)	-	-	6743	p1@RIC8A	ENST00000526104.1	-1.38705	0.382345	1	1	-4.88154	-3.49449	0	0	0	0	0	0	0.287024	0	0	0
hsa-miR-8086	MIMAT0031013	UGCUAGUCUGGACUGAUAUGGU	GCUAGUC	22	NO	-	non-canonical_miRNA	hsa-mir-8086	MI0025922	UCCACUAGUCUGCUAGUCUGGACUGAUAUGGUUAGCUUUUUUUUUUUUUUGAGAUGGAGUCUGGCUCUGUUGCCCAGGCUGGAGUACAGUGGC	chr10:28289258-28289350(-)	-	-	8086	p1@MPP7	ENST00000445954.2	-1.38705	0.382345	1	1	-4.88154	-3.49449	0	0	0	0	0	0	0.287024	0	0	0
hsa-miR-3619-3p	MIMAT0019219	GGGACCAUCCUGCCUGCUGUGG	GGACCAU	22	Yes	Star_miRNA	canonical_hsa-specific_miRNA	hsa-mir-3619	MI0016009	ACGGCAUCUUUGCACUCAGCAGGCAGGCUGGUGCAGCCCGUGGUGGGGGACCAUCCUGCCUGCUGUGGGGUAAGGACGGCUGU	chr22:46091044-46091126(+)	-	-	3619	p2@MIR4763	ENST00000443490.1	-1.38705	0.382345	1	1	-4.88154	-3.49449	0	0	0	0	0	0	0.287024	0	0	0
hsa-miR-5191	MIMAT0021122	AGGAUAGGAAGAAUGAAGUGCU	GGAUAGG	22	NO	-	non-canonical_miRNA	hsa-mir-5191	MI0018170	AGUUGGCCAGGACCCCAAGCCCCCAGCACUUCAUUCUUGCUGUCCUCUCCUGGUCUGGGAGGAUAGAAGAGAGGAUAGGAAGAAUGAAGUGCUGGGCGCUUAGGGGGAUCCUGGCCAACU	chr1:201719508-201719627(+)	-	-	5191	p2@NAV1	NM_020443	-1.38705	0.382345	1	1	-4.88154	-3.49449	0	0	0	0	0	0	0.287024	0	0	0
hsa-miR-4764-5p	MIMAT0019914	UGGAUGUGGAAGGAGUUAUCU	GGAUGUG	21	NO	-	non-canonical_miRNA	hsa-mir-4764	MI0017405	UCUUCCCCAUGGAUGUGGAAGGAGUUAUCUGUCACCAGUCAGAUAACUGUCACCAGUCAGUUAACUCCUUUCACACCCAUGGGGAAGA	chr22:33436582-33436669(-)	-	-	4764	p@chr22:34316973..34317038,-	ENST00000437602.2	-1.38705	0.382345	1	1	-4.88154	-3.49449	0	0	0	0	0	0	0.287024	0	0	0
hsa-miR-663a	MIMAT0003326	AGGCGGGGCGCCGCGGGACCGC	GGCGGGG	22	NO	-	non-canonical_miRNA	hsa-mir-663a	MI0003672	CCUUCCGGCGUCCCAGGCGGGGCGCCGCGGGACCGCCCUCGUGUCUGUGGCGGUGGGAUCCCGCGGCCGUGUUUUCCUGGUGGCCCGGCCAUG	chr20:26208186-26208278(-)	MIPF0000462	mir-663	663a	p1@LOC284801	ENST00000601079.1	-1.38705	0.382345	1	1	-4.88154	-3.49449	0	0	0	0	0	0	0.287024	0	0	0
hsa-miR-6729-5p	MIMAT0027359	UGGGCGAGGGCGGCUGAGCGGC	GGGCGAG	22	NO	-	non-canonical_miRNA	hsa-mir-6729	MI0022574	GAGGGUGGGCGAGGGCGGCUGAGCGGCUCCAUCCCCCGGCCUGCUCAUCCCCCUCGCCCUCUCAG	chr1:12029158-12029222(+)	-	-	6729	p1@MIIP	ENST00000436478.2	-1.38705	0.382345	1	1	-4.88154	-3.49449	0	0	0	0	0	0	0.287024	0	0	0
hsa-miR-8078	MIMAT0031005	GGUCUAGGCCCGGUGAGAGACUC	GUCUAGG	23	NO	-	non-canonical_miRNA	hsa-mir-8078	MI0025914	UCCGCCCCGCCCCCUCCACCGGGCUGACCGGCCUGGGAUUCCUGCCUUCUAGGUCUAGGCCCGGUGAGAGACUCCACACAGCGG	chr18:112256-112339(-)	-	-	8078	Unknown	Unknown	-1.38705	0.382345	1	1	-4.88154	-3.49449	0	0	0	0	0	0	0.287024	0	0	0
hsa-miR-3147	MIMAT0015019	GGUUGGGCAGUGAGGAGGGUGUGA	GUUGGGC	24	NO	-	non-canonical_miRNA	hsa-mir-3147	MI0014173	GUCCGGGUUGGGCAGUGAGGAGGGUGUGACGCCGCGAAGUGCACCUCGCCCUUGUCCAACUCGGAC	chr7:57405025-57405090(+)	-	-	3147	Unknown	Unknown	-1.38705	0.382345	1	1	-4.88154	-3.49449	0	0	0	0	0	0	0.287024	0	0	0
hsa-miR-1912-5p	MIMAT0037333	CUCAUUGCAUGGGCUGUGUAUA	UCAUUGC	22	Yes	Star_miRNA	canonical_conserved_miRNA	hsa-mir-1912	MI0008333	CUCUAGGAUGUGCUCAUUGCAUGGGCUGUGUAUAGUAUUAUUCAAUACCCAGAGCAUGCAGUGUGAACAUAAUAGAGAUU	chrX:114651544-114651623(+)	MIPF0000768	mir-1912	1264,1912	p1@HTR2C	ENST00000371950.3	-1.38705	0.382345	1	1	-4.88154	-3.49449	0	0	0	0	0	0	0.287024	0	0	0
hsa-miR-4727-5p	MIMAT0019847	AUCUGCCAGCUUCCACAGUGG	UCUGCCA	21	NO	-	non-canonical_miRNA	hsa-mir-4727	MI0017364	AAUCUGCCAGCUUCCACAGUGGCAGAUUUUCCCAUAGUGGGAAGCUGGCAGAUUC	chr17:38825838-38825892(+)	-	-	4727	p1@MIR4727	curation	-1.38705	0.382345	1	1	-4.88154	-3.49449	0	0	0	0	0	0	0.287024	0	0	0
hsa-miR-7158-3p	MIMAT0028227	CUGAACUAGAGAUUGGGCCCA	UGAACUA	21	NO	-	non-canonical_miRNA	hsa-mir-7158	MI0023618	GGCUCAAUCUCUGGUCCUGCAGCCUUCUGCCUUUGGCUUUCUGAAGCGAGCUGAACUAGAGAUUGGGCCCA	chr2:5974662-5974732(+)	-	-	7158	p1@ENST00000431188	ENST00000431188.1	-1.38705	0.382345	1	1	-4.88154	-3.49449	0	0	0	0	0	0	0.287024	0	0	0
hsa-miR-6864-3p	MIMAT0027629	GUGAGACUUCUCUCCCUUCAG	UGAGACU	21	NO	-	non-canonical_miRNA	hsa-mir-6864	MI0022711	GAAAGUUGAAGGGACAAGUCAGAUAUGCCAUUAUGUGGGUCAUGAGGUGGUGAGACUUCUCUCCCUUCAG	chr17:4969702-4969771(-)	-	-	6864,6865	p1@CAMTA2	ENST00000572543.1	-1.38705	0.382345	1	1	-4.88154	-3.49449	0	0	0	0	0	0	0.287024	0	0	0
hsa-miR-1264	MIMAT0005791	CAAGUCUUAUUUGAGCACCUGUU	AAGUCUU	23	NO	Mature_miRNA	canonical_conserved_miRNA	hsa-mir-1264	MI0003758	AGGUCCUCAAUAAGUAUUUGUUGAAAGAAUAAAUAAACCAACAAGUCUUAUUUGAGCACCUGUUAUGUG	chrX:114652655-114652723(+)	MIPF0000098	mir-95	1264,1912	p1@HTR2C	ENST00000371950.3	-1.38705	0.382345	1	1	-4.88154	-3.49449	0	0	0	0	0	0	0.287024	0	0	0
hsa-miR-4325	MIMAT0016887	UUGCACUUGUCUCAGUGA	UGCACUU	18	NO	-	non-canonical_miRNA	hsa-mir-4325	MI0015865	GGGGAAGAUGUUGCACUUGUCUCAGUGAGAGAUGCUUCUAGAUCCAGGAGGCAGACCUCAAGGAUGGAGAGAAGGCAGAUCCUUUGAGAU	chr20:57321502-57321591(-)	-	-	4325	Unknown	Unknown	-1.38705	0.382345	1	1	-4.88154	-3.49449	0	0	0	0	0	0	0.287024	0	0	0
hsa-miR-3978	MIMAT0019363	GUGGAAAGCAUGCAUCCAGGGUGU	UGGAAAG	24	NO	-	non-canonical_miRNA	hsa-mir-3978	MI0016996	UCAGUGGAAAGCAUGCAUCCAGGGUGUGGAGCCAAAAUUAGAAGGGCCAAAAUUCUACCUGGCCCACUACCACAGCAACCUUGGGCAUCGUUUUCUUUUGA	chrX:110082118-110082218(+)	-	-	3978	p1@TMEM164	NM_032227	-1.38705	0.382345	1	1	-4.88154	-3.49449	0	0	0	0	0	0	0.287024	0	0	0
hsa-miR-620	MIMAT0003289	AUGGAGAUAGAUAUAGAAAU	UGGAGAU	20	NO	-	non-canonical_miRNA	hsa-mir-620	MI0003634	AUAUAUAUCUAUAUCUAGCUCCGUAUAUAUAUAUAUAUAUAUAUAGAUAUCUCCAUAUAUAUGGAGAUAGAUAUAGAAAUAAAACAAGCAAAGAA	chr12:116148560-116148654(-)	-	-	620	p1@MED13L	ENST00000281928.3	-1.38705	0.382345	1	1	-4.88154	-3.49449	0	0	0	0	0	0	0.287024	0	0	0
hsa-miR-6878-3p	MIMAT0027657	CUGGCCUCUUCUUUCUCCUAG	UGGCCUC	21	NO	-	non-canonical_miRNA	hsa-mir-6878	MI0022725	AUGAGAGGGAGAAAGCUAGAAGCUGAAGAUUCUGAAAAUCACUAACUGGCCUCUUCUUUCUCCUAG	chr1:150492345-150492410(+)	-	-	6878	p1@TARS2	ENST00000369051.3	-1.38705	0.382345	1	1	-4.88154	-3.49449	0	0	0	0	0	0	0.287024	0	0	0
hsa-miR-507	MIMAT0002879	UUUUGCACCUUUUGGAGUGAA	UUUGCAC	21	NO	Mature_miRNA	canonical_conserved_miRNA	hsa-mir-507	MI0003194	GUGCUGUGUGUAGUGCUUCACUUCAAGAAGUGCCAUGCAUGUGUCUAGAAAUAUGUUUUGCACCUUUUGGAGUGAAAUAAUGCACAACAGAUAC	chrX:147230984-147231077(-)	MIPF0000130	mir-506	513a-2,506,507,508	p@chrX:146413659..146413673,-	curation	-1.38705	0.382345	1	1	-4.88154	-3.49449	0	0	0	0	0	0	0.287024	0	0	0
hsa-miR-3680-3p	MIMAT0018107	UUUUGCAUGACCCUGGGAGUAGG	UUUGCAU	23	Yes	-	non-canonical_miRNA	hsa-mir-3680-1;hsa-mir-3680-2	MI0016081;MI0019113	AAAUUUAAGGAGGGACUCACUCACAGGAUUGUGCAAAUGCAAAGUUGGCUUUUGCAUGACCCUGGGAGUAGGUGCCUCCUUAAAUUU;AAAUUUAAGGAGGGACUCACUCACAGGAUUGUGCAAAUGCAAAGUUGGCUUUUGCAUGACCCUGGGAGUAGGUGCCUCCUUAAAUUU	chr16:21506049-21506135(-);chr16:29599179-29599265(-)	MIPF0001338	mir-3680	3680-1;3680-2	p1@SLC7A5P2;p1@SLC7A5P1	ENST00000522841.2;curation	-1.38705	0.382345	1	1	-4.88154	-3.49449	0	0	0	0	0	0	0.287024	0	0	0
hsa-miR-3654	MIMAT0018074	GACUGGACAAGCUGAGGAA	ACUGGAC	19	NO	-	non-canonical_miRNA	hsa-mir-3654	MI0016054	UUCAUGAGCUGCAAUCUCAUCACUGGAAUGUUCCAGCGACUGGACAAGCUGAGGAA	chr7:133034860-133034915(-)	-	-	3654	p1@CHCHD3	ENST00000262570.5	-1.38705	0.382345	1	1	-4.88154	-3.49449	0	0	0	0	0	0	0.287024	0	0	0
hsa-miR-208a-5p	MIMAT0026474	GAGCUUUUGGCCCGGGUUAUAC	AGCUUUU	22	Yes	Star_miRNA	canonical_conserved_miRNA	hsa-mir-208a	MI0000251	UGACGGGCGAGCUUUUGGCCCGGGUUAUACCUGAUGCUCACGUAUAAGACGAGCAAAAAGCUUGUUGGUCA	chr14:23388596-23388666(-)	MIPF0000178	mir-208	208a	p1@MYH6	NM_002471	-1.38705	0.382345	1	1	-4.88154	-3.49449	0	0	0	0	0	0	0.287024	0	0	0
hsa-miR-4280	MIMAT0016911	GAGUGUAGUUCUGAGCAGAGC	AGUGUAG	21	NO	-	non-canonical_miRNA	hsa-mir-4280	MI0015889	AAUCAGGGUGGAGUGUAGUUCUGAGCAGAGCCUUAAAGGAUGAGGUAUGUUCAAGACUGAAUGACACCUUUGUGAU	chr5:87114879-87114954(-)	-	-	4280	Unknown	Unknown	-1.38705	0.382345	1	1	-4.88154	-3.49449	0	0	0	0	0	0	0.287024	0	0	0
hsa-miR-5094	MIMAT0021086	AAUCAGUGAAUGCCUUGAACCU	AUCAGUG	22	NO	Mature_miRNA	canonical_hsa-specific_miRNA	hsa-mir-5094	MI0017983	AAAAGAAAAAAAUCAGUGAAUGCCUUGAACCUAACACACUGCCUUUUAUGUGGUAGGUACAGUGGGCUCACUGAAACAUUCAACU	chr15:89850637-89850721(-)	-	-	5094	p1@AP3S2,p1@C15orf38-AP3S2	ENST00000558011.1	-1.38705	0.382345	1	1	-4.88154	-3.49449	0	0	0	0	0	0	0.287024	0	0	0
hsa-miR-3919	MIMAT0018193	GCAGAGAACAAAGGACUCAGU	CAGAGAA	21	NO	-	non-canonical_miRNA	hsa-mir-3919	MI0016425	CCUGAGCACCAUUUACUGAGUCCUUUGUUCUCUACUAGUUUGUAGUAGUUCGUAGCAGAGAACAAAGGACUCAGUAAAUGGUGCUCAGG	chr3:159282646-159282734(+)	-	-	3919	p1@IQCJ-SCHIP1,p9@SCHIP1	ENST00000337808.6	-1.38705	0.382345	1	1	-4.88154	-3.49449	0	0	0	0	0	0	0.287024	0	0	0
hsa-miR-4692	MIMAT0019783	UCAGGCAGUGUGGGUAUCAGAU	CAGGCAG	22	NO	-	non-canonical_miRNA	hsa-mir-4692	MI0017325	GUUUUACUUGAUACCCACACUGCCUGGGUGGGACACUCAGGCAGUGUGGGUAUCAGAUAAAAC	chr11:72783530-72783592(+)	-	-	4692	Unknown	Unknown	-1.38705	0.382345	1	1	-4.88154	-3.49449	0	0	0	0	0	0	0.287024	0	0	0
hsa-miR-4671-5p	MIMAT0019752	ACCGAAGACUGUGCGCUAAUCU	CCGAAGA	22	NO	-	non-canonical_miRNA	hsa-mir-4671	MI0017302	UAUUUUAAGACCGAAGACUGUGCGCUAAUCUCUUAGCACUGAAGAUUAGUGCAUAGUCUUUGGUCUCAAAAUA	chr1:234306467-234306539(+)	-	-	4671	p1@SLC35F3	ENST00000366617.3	-1.38705	0.382345	1	1	-4.88154	-3.49449	0	0	0	0	0	0	0.287024	0	0	0
hsa-miR-1237-3p	MIMAT0005592	UCCUUCUGCUCCGUCCCCCAG	CCUUCUG	21	Yes	-	non-canonical_miRNA	hsa-mir-1237	MI0006327	GUGGGAGGGCCCAGGCGCGGGCAGGGGUGGGGGUGGCAGAGCGCUGUCCCGGGGGCGGGGCCGAAGCGCGGCGACCGUAACUCCUUCUGCUCCGUCCCCCAG	chr11:64368602-64368703(+)	MIPF0000585	mir-1237	1237	p1@RPS6KA4	ENST00000334205.4	-1.38705	0.382345	1	1	-4.88154	-3.49449	0	0	0	0	0	0	0.287024	0	0	0
hsa-miR-3925-3p	MIMAT0019228	ACUCCAGUUUUAGUUCUCUUG	CUCCAGU	21	NO	-	non-canonical_miRNA	hsa-mir-3925	MI0016433	GUGGGAAUAGCAAGAGAACUGAAAGUGGAGCCUGUCACAUCUCCAGACUCCAGUUUUAGUUCUCUUGCUAUUUCCAC	chr6:36622436-36622512(-)	-	-	3925	Unknown	Unknown	-1.38705	0.382345	1	1	-4.88154	-3.49449	0	0	0	0	0	0	0.287024	0	0	0
hsa-miR-7113-3p	MIMAT0028124	CCUCCCUGCCCGCCUCUCUGCAG	CUCCCUG	23	NO	-	non-canonical_miRNA	hsa-mir-7113	MI0022964	CUCCAGGGAGACAGUGUGUGAGGCCUCUUGCCAUGGCCUCCCUGCCCGCCUCUCUGCAG	chr11:68032864-68032922(+)	-	-	4691,7113	p1@NDUFS8	ENST00000528492.1	-1.38705	0.382345	1	1	-4.88154	-3.49449	0	0	0	0	0	0	0.287024	0	0	0
hsa-miR-3085-3p	MIMAT0048636	UCUGGCUGCUAUGGCCCCCUC	CUGGCUG	21	NO	-	non-canonical_miRNA	hsa-mir-3085	MI0039500	CCCUACUCUGGGAAGGUGCCAUUCUGAGGGCCAGGAGUUUGAUUAUGUGUCACUCUGGCUGCUAUGGCCCCCUCCCAGGGUCUGG	chr10:97875813-97875897(-)	-	-	3085	Unknown	Unknown	-1.38705	0.382345	1	1	-4.88154	-3.49449	0	0	0	0	0	0	0.287024	0	0	0
hsa-miR-7114-5p	MIMAT0028125	UCUGUGGAGUGGGGUGCCUGU	CUGUGGA	21	NO	-	non-canonical_miRNA	hsa-mir-7114	MI0022965	UCCGCUCUGUGGAGUGGGGUGCCUGUCCCCUGCCACUGGGUGACCCACCCCUCUCCACCAG	chr9:137450026-137450086(-)	-	-	7114	p1@NELF	NM_001130971	-1.38705	0.382345	1	1	-4.88154	-3.49449	0	0	0	0	0	0	0.287024	0	0	0
hsa-miR-3646	MIMAT0018065	AAAAUGAAAUGAGCCCAGCCCA	AAAUGAA	22	NO	-	non-canonical_miRNA	hsa-mir-3646	MI0016046	UUCAGUAGGUUGGGUUCAUUUCAUUUUCAUGACAACCCUAUAUGGGAAAAUGUUGUGAAAAUGAAAUGAGCCCAGCCCAUUGAA	chr20:44408120-44408203(+)	-	-	3646	p2@HNF4A	ENST00000316673.4	-1.38705	0.382345	1	1	-4.88154	-3.49449	0	0	0	0	0	0	0.287024	0	0	0
hsa-miR-4694-3p	MIMAT0019787	CAAAUGGACAGGAUAACACCU	AAAUGGA	21	NO	-	non-canonical_miRNA	hsa-mir-4694	MI0017327	CAAAUACAUAGGUGUUAUCCUAUCCAUUUGCCUCUCUCAGAAAAUAGAGUCAAAUGGACAGGAUAACACCUAUGUAUUUG	chr11:19760004-19760083(-)	-	-	4694	Unknown	Unknown	-1.38705	0.382345	1	1	-4.88154	-3.49449	0	0	0	0	0	0	0.287024	0	0	0
hsa-miR-5004-5p	MIMAT0021027	UGAGGACAGGGCAAAUUCACGA	GAGGACA	22	NO	-	non-canonical_miRNA	hsa-mir-5004	MI0017870	GGCACUUGCUUGGGGGUUAGUGAGGACAGGGCAAAUUCACGAGAUUGGGUUGUGCAGAGGCUGACACUUGGAUUUUCCUGGGCCUCAGGACUUCCUUUCAGACAUGG	chr6:33438331-33438437(+)	-	-	5004	p1@SYNGAP1	ENST00000418600.2	-1.38705	0.382345	1	1	-4.88154	-3.49449	0	0	0	0	0	0	0.287024	0	0	0
hsa-miR-548f-5p	MIMAT0026739	UGCAAAAGUAAUCACAGUUUUU	GCAAAAG	22	Yes	-	non-canonical_miRNA	hsa-mir-548f-1	MI0006374	AUUAGGUUGGUGCAAAAGUAAUCACAGUUUUUGACAUUACUUUCAAAGACAAAAACUGUAAUUACUUUUGGACCAACCUAAUAG	chr10:54607874-54607957(-)	MIPF0000317	mir-548	548f-1	p1@PCDH15	ENST00000373955.1	-1.38329	0.383342	1	1	-4.88154	-3.49825	0	0	0	0	0	0.25957	0	0	0	0
hsa-miR-6076	MIMAT0023701	AGCAUGACAGAGGAGAGGUGG	GCAUGAC	21	NO	-	non-canonical_miRNA	hsa-mir-6076	MI0020353	AGCAUGACAGAGGAGAGGUGGAGGUAGGCGAGAGUAAUAUAAUUUCUCCAGGAGAACAUCUGAGAGGGGAAGUUGCUUUCCUGCCCUGGCCCUUUCACCCUCCUGAGUUUGGG	chr14:49966399-49966511(+)	-	-	6076	Unknown	Unknown	-1.38329	0.383342	1	1	-4.88154	-3.49825	0	0	0	0	0	0.25957	0	0	0	0
hsa-miR-4480	MIMAT0019014	AGCCAAGUGGAAGUUACUUUA	GCCAAGU	21	NO	-	non-canonical_miRNA	hsa-mir-4480	MI0016841	GCAGAGGUGAGUUGACCUCCACAGGGCCACCCAGGGAGUAAGUAGCCAAGUGGAAGUUACUUUACCUCUGU	chr10:12578753-12578823(+)	-	-	4480	p2@CAMK1D	ENST00000378845.1	-1.38329	0.383342	1	1	-4.88154	-3.49825	0	0	0	0	0	0.25957	0	0	0	0
hsa-miR-4749-3p	MIMAT0019886	CGCCCCUCCUGCCCCCACAG	GCCCCUC	20	Yes	-	non-canonical_miRNA	hsa-mir-4749	MI0017388	CCUGCGGGGACAGGCCAGGGCAUCUAGGCUGUGCACAGUGACGCCCCUCCUGCCCCCACAG	chr19:49854591-49854651(+)	-	-	4749	p1@PTOV1	NM_017432	-1.38329	0.383342	1	1	-4.88154	-3.49825	0	0	0	0	0	0.25957	0	0	0	0
hsa-miR-548x-3p	MIMAT0015081	UAAAAACUGCAAUUACUUUC	AAAAACU	20	Yes	-	non-canonical_miRNA	hsa-mir-548x;hsa-mir-548x-2	MI0014244;MI0016833	AGGUUAGUGCAAAAGUAAUUGCAGUUUUUGCGUUACUUUCAAUCGUAAAAACUGCAAUUACUUUCACACCAAUCU;AUGCCAAAUAUUAGGUUGGCACAAAAGUAAUUGUGGCUUUUGCCAUUAAAAGUAAUGGUAAAAACUGCAAUUACUUUCGUGCCAACCUAAUAUUUGUGUG	chr21:18686090-18686164(-);chr13:65966330-65966429(-)	MIPF0000317	mir-548	548x;548x-2	p@chr21:20117371..20117414,-;Unknown	ENST00000414582.1;Unknown	-1.38329	0.383342	1	1	-4.88154	-3.49825	0	0	0	0	0	0.25957	0	0	0	0
hsa-miR-614	MIMAT0003282	GAACGCCUGUUCUUGCCAGGUGG	AACGCCU	23	NO	-	non-canonical_miRNA	hsa-mir-614	MI0003627	UCUAAGAAACGCAGUGGUCUCUGAAGCCUGCAGGGGCAGGCCAGCCCUGCACUGAACGCCUGUUCUUGCCAGGUGGCAGAAGGUUGCUGC	chr12:12915829-12915918(+)	MIPF0000647	mir-614	614	p1@GPRC5A	ENST00000014914.5	-1.38329	0.383342	1	1	-4.88154	-3.49825	0	0	0	0	0	0.25957	0	0	0	0
hsa-miR-1538	MIMAT0007400	CGGCCCGGGCUGCUGCUGUUCCU	GGCCCGG	23	NO	-	non-canonical_miRNA	hsa-mir-1538	MI0007259	GGGAACAGCAGCAACAUGGGCCUCGCUUCCUGCCGGCGCGGCCCGGGCUGCUGCUGUUCCU	chr16:69565808-69565868(-)	MIPF0000903	mir-1538	1538	Unknown	Unknown	-1.38329	0.383342	1	1	-4.88154	-3.49825	0	0	0	0	0	0.25957	0	0	0	0
hsa-miR-4745-3p	MIMAT0019879	UGGCCCGGCGACGUCUCACGGUC	GGCCCGG	23	Yes	-	non-canonical_miRNA	hsa-mir-4745	MI0017384	GUGAGUGGGGCUCCCGGGACGGCGCCCGCCCUGGCCCUGGCCCGGCGACGUCUCACGGUCCC	chr19:804940-805001(+)	-	-	3187,4745	p1@PTBP1	ENST00000394601.4	-1.38329	0.383342	1	1	-4.88154	-3.49825	0	0	0	0	0	0.25957	0	0	0	0
hsa-miR-8059	MIMAT0030986	GGGGAACUGUAGAUGAAAAGGC	GGGAACU	22	NO	-	non-canonical_miRNA	hsa-mir-8059	MI0025895	UACAGGUGCAGGGGAACUGUAGAUGAAAAGGCUUGGCACUUGAGGGAAAGCCUCAGUUCAUUCUCAUUUUGCUCACCUGUU	chr17:50768650-50768730(+)	-	-	8059	Unknown	Unknown	-1.38329	0.383342	1	1	-4.88154	-3.49825	0	0	0	0	0	0.25957	0	0	0	0
hsa-miR-4300	MIMAT0016853	UGGGAGCUGGACUACUUC	GGGAGCU	18	NO	-	non-canonical_miRNA	hsa-mir-4300	MI0015831	UGAGUUUAGAAGAGGGCCAGCUAAAUCAGCAGAGACAUGAGGUGAUCAAAAACCUUUUUUCAAAGCAGUGGGAGCUGGACUACUUCUGAACCAAUA	chr11:81890741-81890836(-)	-	-	4300	p@chr11:82109735..82109737,-	ENST00000500502.1	-1.38329	0.383342	1	1	-4.88154	-3.49825	0	0	0	0	0	0.25957	0	0	0	0
hsa-miR-6862-5p	MIMAT0027625	CGGGCAUGCUGGGAGAGACUUU	GGGCAUG	22	Yes	-	non-canonical_miRNA	hsa-mir-6862-1;hsa-mir-6862-2	MI0022709;MI0026415	CGAAGCGGGCAUGCUGGGAGAGACUUUGUGAUUUGUCUCCAAAGCCUCACCCAGCUCUCUGGCCCUCUAG;CGAAGCGGGCAUGCUGGGAGAGACUUUGUGAUUUGUCUCCAAAGCCUCACCCAGCUCUCUGGCCCUCUAG	chr16:28390982-28391051(-);chr16:28724252-28724321(+)	MIPF0001855	mir-6862	6862-1;6862-2	p1@EIF3CL;p1@EIF3CL,p1@EIF3C	NM_001099661;ENST00000564243.1	-1.38329	0.383342	1	1	-4.88154	-3.49825	0	0	0	0	0	0.25957	0	0	0	0
hsa-miR-7111-5p	MIMAT0028119	UGGGGGAGGAAGGACAGGCCAU	GGGGGAG	22	Yes	-	non-canonical_miRNA	hsa-mir-7111	MI0022962	CUGGGGGAGGAAGGACAGGCCAUCUGCUAUUCGUCCACCAACCUGACUUGAUCCUCUCUUCCCUCCUCCCAG	chr6:35470508-35470579(+)	-	-	7111	p1@RPL10A	NM_007104	-1.38329	0.383342	1	1	-4.88154	-3.49825	0	0	0	0	0	0.25957	0	0	0	0
hsa-miR-5010-5p	MIMAT0021043	AGGGGGAUGGCAGAGCAAAAUU	GGGGGAU	22	Yes	Mature_miRNA	canonical_hsa-specific_miRNA	hsa-mir-5010	MI0017878	GAUCCAGGGAACCCUAGAGCAGGGGGAUGGCAGAGCAAAAUUCAUGGCCUACAGCUGCCUCUUGCCAAACUGCACUGGAUUUUGUGUCUCCCAUUCCCCAGAGCUGUCUGAGGUGCUUUG	chr17:42514188-42514307(+)	-	-	5010	p1@ATP6V0A1	ENST00000537728.1	-1.38329	0.383342	1	1	-4.88154	-3.49825	0	0	0	0	0	0.25957	0	0	0	0
hsa-miR-675-5p	MIMAT0004284	UGGUGCGGAGAGGGCCCACAGUG	GGUGCGG	23	Yes	Star_miRNA	canonical_conserved_miRNA	hsa-mir-675	MI0005416	CCCAGGGUCUGGUGCGGAGAGGGCCCACAGUGGACUUGGUGACGCUGUAUGCCCUCACCGCUCAGCCCCUGGG	chr11:1996759-1996831(-)	MIPF0000365	mir-675	675	p1@H19	ENST00000422826.1	-1.38329	0.383342	1	1	-4.88154	-3.49825	0	0	0	0	0	0.25957	0	0	0	0
hsa-miR-3618	MIMAT0017998	UGUCUACAUUAAUGAAAAGAGC	GUCUACA	22	NO	-	non-canonical_miRNA	hsa-mir-3618	MI0016008	UAAGCUGAGUGCAUUGUGAUUUCCAAUAAUUGAGGCAGUGGUUCUAAAAGCUGUCUACAUUAAUGAAAAGAGCAAUGUGGCCAGCUUG	chr22:20085746-20085833(+)	MIPF0001710	mir-3618	1306,3618	p1@DGCR8	NM_022720	-1.38329	0.383342	1	1	-4.88154	-3.49825	0	0	0	0	0	0.25957	0	0	0	0
hsa-miR-1258	MIMAT0005909	AGUUAGGAUUAGGUCGUGGAA	GUUAGGA	21	NO	-	non-canonical_miRNA	hsa-mir-1258	MI0006392	CUGUGGCUUCCACGACCUAAUCCUAACUCCUGCGAGUCCCUGGAGUUAGGAUUAGGUCGUGGAAGCCACAGGA	chr2:179860836-179860908(-)	MIPF0000684	mir-1258	1258	p2@ZNF385B	NM_152520	-1.38329	0.383342	1	1	-4.88154	-3.49825	0	0	0	0	0	0.25957	0	0	0	0
hsa-miR-7109-3p	MIMAT0028116	CAAGCCUCUCCUGCCCUUCCAG	AAGCCUC	22	NO	-	non-canonical_miRNA	hsa-mir-7109	MI0022960	GUCUCCUGGGGGGAGGAGACCCUGCUCUCCCUGGCAGCAAGCCUCUCCUGCCCUUCCAGAUUAGC	chr22:31621467-31621531(-)	-	-	7109	p1@PISD	ENST00000460723.1	-1.38329	0.383342	1	1	-4.88154	-3.49825	0	0	0	0	0	0.25957	0	0	0	0
hsa-miR-4764-3p	MIMAT0019915	UUAACUCCUUUCACACCCAUGG	UAACUCC	22	NO	-	non-canonical_miRNA	hsa-mir-4764	MI0017405	UCUUCCCCAUGGAUGUGGAAGGAGUUAUCUGUCACCAGUCAGAUAACUGUCACCAGUCAGUUAACUCCUUUCACACCCAUGGGGAAGA	chr22:33436582-33436669(-)	-	-	4764	p@chr22:34316973..34317038,-	ENST00000437602.2	-1.38329	0.383342	1	1	-4.88154	-3.49825	0	0	0	0	0	0.25957	0	0	0	0
hsa-miR-4420	MIMAT0018933	GUCACUGAUGUCUGUAGCUGAG	UCACUGA	22	NO	-	non-canonical_miRNA	hsa-mir-4420	MI0016757	CUCUUGGUAUGAACAUCUGUGUGUUCAUGUCUCUCUGUGCACAGGGGACGAGAGUCACUGAUGUCUGUAGCUGAGAC	chr1:30739156-30739232(-)	-	-	4420	p1@LAPTM5	ENST00000294507.3	-1.38329	0.383342	1	1	-4.88154	-3.49825	0	0	0	0	0	0.25957	0	0	0	0
hsa-miR-6826-3p	MIMAT0027553	CUCCCCUCUCUUUCCUGUUCAG	UCCCCUC	22	Yes	-	non-canonical_miRNA	hsa-mir-6826	MI0022671	CUUGGUCAAUAGGAAAGAGGUGGGACCUCCUGGCUUUUCCUCUGCAGCAUGGCUCGGACCUAGUGCAAUGUUUAAGCUCCCCUCUCUUUCCUGUUCAG	chr3:129272146-129272243(+)	-	-	6826	p1@COPG	ENST00000314797.6	-1.38329	0.383342	1	1	-4.88154	-3.49825	0	0	0	0	0	0.25957	0	0	0	0
hsa-miR-670-5p	MIMAT0010357	GUCCCUGAGUGUAUGUGGUG	UCCCUGA	20	NO	Star_miRNA	canonical_conserved_miRNA	hsa-mir-670	MI0003933	GUUUAGGGGUGGACCUGAUGUCCCUGAGUGUAUGUGGUGAACCUGAAUUUGCCUUGGGUUUCCUCAUAUUCAUUCAGGAGUGUCAGUUGCCCCUUCAC	chr11:43559656-43559753(+)	MIPF0000734	mir-670	670	p1@ENST00000446181	ENST00000446181.1	-1.38329	0.383342	1	1	-4.88154	-3.49825	0	0	0	0	0	0.25957	0	0	0	0
hsa-miR-639	MIMAT0003309	AUCGCUGCGGUUGCGAGCGCUGU	UCGCUGC	23	NO	-	non-canonical_miRNA	hsa-mir-639	MI0003654	UGGCCGACGGGGCGCGCGCGGCCUGGAGGGGCGGGGCGGACGCAGAGCCGCGUUUAGUCUAUCGCUGCGGUUGCGAGCGCUGUAGGGAGCCUGUGCUG	chr19:14529543-14529640(+)	MIPF0000549	mir-639	639	p@chr19:14638523..14638574,+	ENST00000600076.1	-1.38329	0.383342	1	1	-4.88154	-3.49825	0	0	0	0	0	0.25957	0	0	0	0
hsa-miR-6844	MIMAT0027589	UUCUUUGUUUUUAAUUCACAG	UCUUUGU	21	NO	-	non-canonical_miRNA	hsa-mir-6844	MI0022690	GAACUUAAGAAUUUUGUAGAAAUCAAGCUAUUUGCUAAAAGUUCUUUGUUUUUAAUUCACAG	chr8:124508515-124508576(-)	-	-	6844	p1@TATDN1	ENST00000276692.6	-1.38329	0.383342	1	1	-4.88154	-3.49825	0	0	0	0	0	0.25957	0	0	0	0
hsa-miR-3672	MIMAT0018095	AUGAGACUCAUGUAAAACAUCUU	UGAGACU	23	NO	-	non-canonical_miRNA	hsa-mir-3672	MI0016073	UCUUUGUGAUUACCAUGAGACUCAUGUAAAACAUCUUAGACUAUUACAAGAUGUUUUAUGAGUCUCAUGAUAAUCACAAAGA	chrX:121370972-121371053(+)	-	-	3672	Unknown	Unknown	-1.38329	0.383342	1	1	-4.88154	-3.49825	0	0	0	0	0	0.25957	0	0	0	0
hsa-miR-5708	MIMAT0022502	AUGAGCGACUGUGCCUGACC	UGAGCGA	20	NO	-	non-canonical_miRNA	hsa-mir-5708	MI0019316	AUUACAGACAUGAGCGACUGUGCCUGACCAAAAGUCAACAUUAAACAACAAAUCUUGGCCAGGCACAGUGGCUCAUGCCUGUAAU	chr8:80241389-80241473(+)	MIPF0001025	mir-1972	5708	Unknown	Unknown	-1.38329	0.383342	1	1	-4.88154	-3.49825	0	0	0	0	0	0.25957	0	0	0	0
hsa-miR-1238-5p	MIMAT0022947	GUGAGUGGGAGCCCCAGUGUGUG	UGAGUGG	23	NO	-	non-canonical_miRNA	hsa-mir-1238	MI0006328	GUGAGUGGGAGCCCCAGUGUGUGGUUGGGGCCAUGGCGGGUGGGCAGCCCAGCCUCUGAGCCUUCCUCGUCUGUCUGCCCCAG	chr19:10552122-10552204(+)	MIPF0000941	mir-1238	1238	p1@ATG4D	ENST00000586417.1	-1.38329	0.383342	1	1	-4.88154	-3.49825	0	0	0	0	0	0.25957	0	0	0	0
hsa-miR-302b-3p	MIMAT0000715	UAAGUGCUUCCAUGUUUUAGUAG	AAGUGCU	23	Yes	Mature_miRNA	canonical_conserved_miRNA	hsa-mir-302b	MI0000772	GCUCCCUUCAACUUUAACAUGGAAGUGCUUUCUGUGACUUUAAAAGUAAGUGCUUCCAUGUUUUAGUAGGAGU	chr4:112648485-112648557(-)	MIPF0000071	mir-302	302a,302b,302c,302d,367	p1@ENST00000505215,p1@ENST00000509938	ENST00000509938.1	-1.38329	0.383342	1	1	-4.88154	-3.49825	0	0	0	0	0	0.25957	0	0	0	0
hsa-miR-6079	MIMAT0023704	UUGGAAGCUUGGACCAACUAGCUG	UGGAAGC	24	NO	-	non-canonical_miRNA	hsa-mir-6079	MI0020356	UCCUAGACCUAGUAUCAGUGGCCAAAGAAACUUUUUUGGAAGCUUGGACCAACUAGCUGGCU	chr1:43838622-43838683(+)	-	-	6079	p1@ST3GAL3	NM_174963	-1.38329	0.383342	1	1	-4.88154	-3.49825	0	0	0	0	0	0.25957	0	0	0	0
hsa-miR-4535	MIMAT0019075	GUGGACCUGGCUGGGAC	UGGACCU	17	NO	-	non-canonical_miRNA	hsa-mir-4535	MI0016903	AACUGGGUCCCAGUCUUCACAGUUGGUUUCUGACACGUGGACCUGGCUGGGACGAUGUG	chr22:48780295-48780353(+)	-	-	4535	p@chr22:48971158..48971205,+	ENST00000336769.5	-1.38329	0.383342	1	1	-4.88154	-3.49825	0	0	0	0	0	0.25957	0	0	0	0
hsa-miR-520e-3p	MIMAT0002825	AAAGUGCUUCCUUUUUGAGGG	AAGUGCU	21	NO	Mature_miRNA	canonical_hsa-specific_miRNA	hsa-mir-520e	MI0003143	UCUCCUGCUGUGACCCUCAAGAUGGAAGCAGUUUCUGUUGUCUGAAAGGAAAGAAAGUGCUUCCUUUUUGAGGGUUACUGUUUGAGA	chr19:53675711-53675797(+)	MIPF0000020	mir-515	512-1,512-2,498,520e,515-1,519e,520f,515-2,519c,520a,526b,519b,525,523,518f,520b,518b,526a-1,520c,518c,524,517a,519d,521-2,520d,517b,520g,516b-2,526a-2,518e,518a-1,518d,516b-1,518a-2,517c,520h,521-1,522,519a-1,527,516a-1,516a-2,519a-2,1323,1283-1,1283-2	Unknown	Unknown	-1.38329	0.383342	1	1	-4.88154	-3.49825	0	0	0	0	0	0.25957	0	0	0	0
hsa-miR-1261	MIMAT0005913	AUGGAUAAGGCUUUGGCUU	UGGAUAA	19	NO	-	non-canonical_miRNA	hsa-mir-1261	MI0006396	UGCUAUGGAUAAGGCUUUGGCUUAUGGGGAUAUUGUGGUUGAUCUGUUCUAUCCAGAUGACUGAAACUUUCUCCAUAGCAGC	chr11:90869121-90869202(-)	MIPF0000802	mir-1261	1261	Unknown	Unknown	-1.38329	0.383342	1	1	-4.88154	-3.49825	0	0	0	0	0	0.25957	0	0	0	0
hsa-miR-6779-5p	MIMAT0027458	CUGGGAGGGGCUGGGUUUGGC	UGGGAGG	21	NO	-	non-canonical_miRNA	hsa-mir-6779	MI0022624	GAGCUCUGGGAGGGGCUGGGUUUGGCAGGACAGUUUCCAAGCCCUGUCUCCUCCCAUCUUCCAG	chr17:38914979-38915042(+)	-	-	6779	p1@LASP1	ENST00000443937.3	-1.38329	0.383342	1	1	-4.88154	-3.49825	0	0	0	0	0	0.25957	0	0	0	0
hsa-miR-4701-3p	MIMAT0019799	AUGGGUGAUGGGUGUGGUGU	UGGGUGA	20	NO	-	non-canonical_miRNA	hsa-mir-4701	MI0017334	CCUUGGCCACCACACCUACCCCUUGUGAAUGUCGGGCAAUGGGUGAUGGGUGUGGUGUCCACA	chr12:48771975-48772037(-)	-	-	4701	p1@ADCY6	NM_020983	-1.38329	0.383342	1	1	-4.88154	-3.49825	0	0	0	0	0	0.25957	0	0	0	0
hsa-miR-297	MIMAT0004450	AUGUAUGUGUGCAUGUGCAUG	UGUAUGU	21	NO	-	non-canonical_miRNA	hsa-mir-297	MI0005775	UGUAUGUAUGUGUGCAUGUGCAUGUAUGUGUAUAUACAUAUAUAUGUAUUAUGUACUCAUAUAUCA	chr4:110860582-110860647(-)	MIPF0000204	mir-297	297	Unknown	Unknown	-1.38329	0.383342	1	1	-4.88154	-3.49825	0	0	0	0	0	0.25957	0	0	0	0
hsa-miR-6833-5p	MIMAT0027566	GUGUGGAAGAUGGGAGGAGAAA	UGUGGAA	22	Yes	-	non-canonical_miRNA	hsa-mir-6833	MI0022678	AAACGGUGUGGAAGAUGGGAGGAGAAAAAUCCCUGUUAACUUUCUCUCUCCACUUCCUCAG	chr6:32179816-32179876(+)	-	-	6721,6833	p1@RNF5	ENST00000427134.2	-1.38329	0.383342	1	1	-4.88154	-3.49825	0	0	0	0	0	0.25957	0	0	0	0
hsa-miR-6509-5p	MIMAT0025474	AUUAGGUAGUGGCAGUGGAAC	UUAGGUA	21	Yes	-	non-canonical_miRNA	hsa-mir-6509	MI0022221	UUUUUGUGUGUGAAAUUAGGUAGUGGCAGUGGAACACUAUAUUAAUCAGGUUUCCACUGCCACUACCUAAUUUCUCAGAUGGAAA	chr7:135206994-135207078(-)	-	-	6509	p1@WDR91	ENST00000354475.4	-1.38329	0.383342	1	1	-4.88154	-3.49825	0	0	0	0	0	0.25957	0	0	0	0
hsa-miR-8081	MIMAT0031008	CUUGAGUCGUGCCUUUCUGAAUG	UUGAGUC	23	NO	-	non-canonical_miRNA	hsa-mir-8081	MI0025917	UUAUUGUCUUUAUUUUCUGAGUCUUGCCUCUAUGGCCCCCCUCCUCUCUGAAAGCAAGGCCACUUGAGUCGUGCCUUUCUGAAUGAAGUCAAUGU	chr9:106600928-106601022(+)	-	-	8081	p1@ENST00000435485	ENST00000435485.1	-1.38329	0.383342	1	1	-4.88154	-3.49825	0	0	0	0	0	0.25957	0	0	0	0
hsa-miR-548ad-3p	MIMAT0018946	GAAAACGACAAUGACUUUUGCA	AAAACGA	22	Yes	-	non-canonical_miRNA	hsa-mir-548ad	MI0016770	CUGUUAGGUUGGUGCAAAAGUAAUUGUGGUUUUUGAAAGUAACUUGGCGAAAACGACAAUGACUUUUGCACCAAUCUAAUAC	chr2:35471405-35471486(+)	MIPF0000317	mir-548	548ad	Unknown	Unknown	-1.38329	0.383342	1	1	-4.88154	-3.49825	0	0	0	0	0	0.25957	0	0	0	0
hsa-miR-5197-3p	MIMAT0021131	AAGAAGAGACUGAGUCAUCGAAU	AGAAGAG	23	NO	-	non-canonical_miRNA	hsa-mir-5197	MI0018176	UAUGGGAUUCCACAGACAAUGAGUAUCAAUGGCACAAACUCAUUCUUGAAUUUUUGCCAGUUCAAGAAGAGACUGAGUCAUCGAAUGCUCUAAAUGUCACUUCACCUCAUGU	chr5:143679860-143679971(+)	-	-	5197	p@chr5:142987778..142987784,+	ENST00000503323.1	-1.38329	0.383342	1	1	-4.88154	-3.49825	0	0	0	0	0	0.25957	0	0	0	0
hsa-miR-208b-5p	MIMAT0026722	AAGCUUUUUGCUCGAAUUAUGU	AGCUUUU	22	NO	Star_miRNA	canonical_conserved_miRNA	hsa-mir-208b	MI0005570	CCUCUCAGGGAAGCUUUUUGCUCGAAUUAUGUUUCUGAUCCGAAUAUAAGACGAACAAAAGGUUUGUCUGAGGGCAG	chr14:23417987-23418063(-)	MIPF0000178	mir-208	208b	p1@MYH7	ENST00000355349.3	-1.38329	0.383342	1	1	-4.88154	-3.49825	0	0	0	0	0	0.25957	0	0	0	0
hsa-miR-3929	MIMAT0018206	GAGGCUGAUGUGAGUAGACCACU	AGGCUGA	23	NO	-	non-canonical_miRNA	hsa-mir-3929	MI0016439	AGUGGCUCACACCAGUAAUCCCAGCACUUUGGGAGGCUGAUGUGAGUAGACCACU	chr18:35934088-35934142(-)	-	-	3929	p@chr18:33530510..33530523,-	curation	-1.38329	0.383342	1	1	-4.88154	-3.49825	0	0	0	0	0	0.25957	0	0	0	0
hsa-miR-5579-5p	MIMAT0022269	UAUGGUACUCCUUAAGCUAAC	AUGGUAC	21	NO	Star_miRNA	canonical_hsa-specific_miRNA	hsa-mir-5579	MI0019133	UAUGGUACUCCUUAAGCUAACAGGCCCCUGUCACCAUUAGCUUAAGGAGUACCAGAUC	chr11:79422169-79422226(-)	-	-	5579	p1@ODZ4	NM_001098816	-1.38329	0.383342	1	1	-4.88154	-3.49825	0	0	0	0	0	0.25957	0	0	0	0
hsa-miR-1910-5p	MIMAT0007884	CCAGUCCUGUGCCUGCCGCCU	CAGUCCU	21	Yes	Star_miRNA	canonical_hsa-specific_miRNA	hsa-mir-1910	MI0008331	UGUCCCUUCAGCCAGUCCUGUGCCUGCCGCCUUUGUGCUGUCCUUGGAGGGAGGCAGAAGCAGGAUGACAAUGAGGGCAA	chr16:85741621-85741700(-)	MIPF0000987	mir-1910	1910	p1@C16orf74	ENST00000284245.4	-1.38329	0.383342	1	1	-4.88154	-3.49825	0	0	0	0	0	0.25957	0	0	0	0
hsa-miR-5190	MIMAT0021121	CCAGUGACUGAGCUGGAGCCA	CAGUGAC	21	NO	-	non-canonical_miRNA	hsa-mir-5190	MI0018169	GGUCAUACCCUGGCUCCAGCCCUGUCACAUGGUUAAUGUUCCACAGCCAGUGACUGAGCUGGAGCCAGGGCCACUGCCCC	chr18:13459947-13460026(+)	-	-	5190	p@chr18:13217674..13217760,+	ENST00000587905.1	-1.38329	0.383342	1	1	-4.88154	-3.49825	0	0	0	0	0	0.25957	0	0	0	0
hsa-miR-584-3p	MIMAT0022708	UCAGUUCCAGGCCAACCAGGCU	CAGUUCC	22	Yes	Star_miRNA	canonical_conserved_miRNA	hsa-mir-584	MI0003591	UAGGGUGACCAGCCAUUAUGGUUUGCCUGGGACUGAGGAAUUUGCUGGGAUAUGUCAGUUCCAGGCCAACCAGGCUGGUUGGUCUCCCUGAAGCAAC	chr5:149062313-149062409(-)	MIPF0000533	mir-584	584	p1@SH3TC2	ENST00000511307.1	-1.38329	0.383342	1	1	-4.88154	-3.49825	0	0	0	0	0	0.25957	0	0	0	0
hsa-miR-1279	MIMAT0005937	UCAUAUUGCUUCUUUCU	CAUAUUG	17	NO	-	non-canonical_miRNA	hsa-mir-1279	MI0006426	AUAUUCACAAAAAUUCAUAUUGCUUCUUUCUAAUGCCAAGAAAGAAGAGUAUAAGAACUUCC	chr12:69273157-69273218(-)	-	-	1279	Unknown	Unknown	-1.38329	0.383342	1	1	-4.88154	-3.49825	0	0	0	0	0	0.25957	0	0	0	0
hsa-miR-6775-5p	MIMAT0027450	UCGGGGCAUGGGGGAGGGAGGCUGG	CGGGGCA	25	Yes	-	non-canonical_miRNA	hsa-mir-6775	MI0022620	GAACCUCGGGGCAUGGGGGAGGGAGGCUGGACAGGAGAGGGCUCACCCAGGCCCUGUCCUCUGCCCCAG	chr16:87834592-87834660(-)	-	-	6775	p1@SLC7A5	NM_003486	-1.38329	0.383342	1	1	-4.88154	-3.49825	0	0	0	0	0	0.25957	0	0	0	0
hsa-miR-6506-3p	MIMAT0025469	UCGUAUCAGAGAUUCCAGACAC	CGUAUCA	22	NO	-	non-canonical_miRNA	hsa-mir-6506	MI0022218	GACUGGGAUGUCACUGAAUAUGGUGUUUGUGAGUUGAUUGACAUCGUAUCAGAGAUUCCAGACACA	chr16:15611030-15611095(-)	-	-	6506	p1@KIAA0430	ENST00000344181.3	-1.38329	0.383342	1	1	-4.88154	-3.49825	0	0	0	0	0	0.25957	0	0	0	0
hsa-miR-373-5p	MIMAT0000725	ACUCAAAAUGGGGGCGCUUUCC	CUCAAAA	22	NO	Star_miRNA	canonical_conserved_miRNA	hsa-mir-373	MI0000781	GGGAUACUCAAAAUGGGGGCGCUUUCCUUUUUGUCUGUACUGGGAAGUGCUUCGAUUUUGGGGUGUCCC	chr19:53788705-53788773(+)	MIPF0000500	mir-373	371a,372,373,371b	p@chr19:54290224..54290230,+	curation	-1.38329	0.383342	1	1	-4.88154	-3.49825	0	0	0	0	0	0.25957	0	0	0	0
hsa-miR-6870-3p	MIMAT0027641	GCUCAUCCCCAUCUCCUUUCAG	CUCAUCC	22	NO	-	non-canonical_miRNA	hsa-mir-6870	MI0022717	CAAGGUGGGGGAGAUGGGGGUUGAACUUCAUUUCUCAUGCUCAUCCCCAUCUCCUUUCAG	chr20:10649636-10649695(-)	-	-	6870	p1@JAG1	NM_000214	-1.38329	0.383342	1	1	-4.88154	-3.49825	0	0	0	0	0	0.25957	0	0	0	0
hsa-miR-3192-5p	MIMAT0015076	UCUGGGAGGUUGUAGCAGUGGAA	CUGGGAG	23	NO	-	non-canonical_miRNA	hsa-mir-3192	MI0014237	GGAAGGGAUUCUGGGAGGUUGUAGCAGUGGAAAAAGUUCUUUUCUUCCUCUGAUCGCCCUCUCAGCUCUUUCCUUCU	chr20:18470615-18470691(+)	MIPF0001597	mir-3192	3192	p1@POLR3F	NM_006466	-1.38329	0.383342	1	1	-4.88154	-3.49825	0	0	0	0	0	0.25957	0	0	0	0
hsa-miR-5189-5p	MIMAT0021120	UCUGGGCACAGGCGGAUGGACAGG	CUGGGCA	24	NO	-	non-canonical_miRNA	hsa-mir-5189	MI0018168	GGCCCGCCUUUUAGGGGCCUCGCUGUCUGGGCACAGGCGGAUGGACAGGCUGGCCUCUGGAUGACCUGCCAACCGUCAGAGCCCAGACCCACGUGGCCUCAGUUGGGGACCAGG	chr16:88468918-88469031(+)	-	-	5189	p1@ZFPM1	ENST00000319555.3	-1.38329	0.383342	1	1	-4.88154	-3.49825	0	0	0	0	0	0.25957	0	0	0	0
hsa-miR-6861-5p	MIMAT0027623	ACUGGGUAGGUGGGGCUCCAGG	CUGGGUA	22	NO	-	non-canonical_miRNA	hsa-mir-6861	MI0022708	GAGGCACUGGGUAGGUGGGGCUCCAGGGCUCCUGACACCUGGACCUCUCCUCCCCAGGCCCACA	chr12:112163258-112163321(-)	-	-	6861	p1@C12orf51	NM_001109662	-1.38329	0.383342	1	1	-4.88154	-3.49825	0	0	0	0	0	0.25957	0	0	0	0
hsa-miR-6776-5p	MIMAT0027452	UCUGGGUGCAGUGGGGGUU	CUGGGUG	19	NO	-	non-canonical_miRNA	hsa-mir-6776	MI0022621	CGGGCUCUGGGUGCAGUGGGGGUUCCCACGCCGCGGCAACCACCACUGUCUCUCCCCAG	chr17:2692861-2692919(-)	-	-	6776	p1@KIAA0664	ENST00000574426.2	-1.38329	0.383342	1	1	-4.88154	-3.49825	0	0	0	0	0	0.25957	0	0	0	0
hsa-miR-4770	MIMAT0019924	UGAGAUGACACUGUAGCU	GAGAUGA	18	NO	-	non-canonical_miRNA	hsa-mir-4770	MI0017411	GAGUUAUGGGGUCAUCUAUCCUUCCCUUGGAAAAUGAUCUGAGAUGACACUGUAGCUC	chrX:6383906-6383963(-)	-	-	4770	Unknown	Unknown	-1.38329	0.383342	1	1	-4.88154	-3.49825	0	0	0	0	0	0.25957	0	0	0	0
hsa-miR-6088	MIMAT0023713	AGAGAUGAAGCGGGGGGGCG	GAGAUGA	20	NO	-	non-canonical_miRNA	hsa-mir-6088	MI0020365	AGAGAUGAAGCGGGGGGGCGGGGUCUUGCUCUAUUGCCUACGCUGAUCUCA	chr19:45436654-45436704(+)	-	-	6088	Unknown	Unknown	-1.38329	0.383342	1	1	-4.88154	-3.49825	0	0	0	0	0	0.25957	0	0	0	0
hsa-miR-4708-5p	MIMAT0019809	AGAGAUGCCGCCUUGCUCCUU	GAGAUGC	21	NO	-	non-canonical_miRNA	hsa-mir-4708	MI0017341	UUUAGGAGAGAGAUGCCGCCUUGCUCCUUGAACAGGAGGAGCAAGGCGGCAUCUCUCUGAUACUAAA	chr14:65335117-65335183(-)	-	-	4708	Unknown	Unknown	-1.38329	0.383342	1	1	-4.88154	-3.49825	0	0	0	0	0	0.25957	0	0	0	0
hsa-miR-610	MIMAT0003278	UGAGCUAAAUGUGUGCUGGGA	GAGCUAA	21	NO	-	non-canonical_miRNA	hsa-mir-610	MI0003623	UCUAUUUGUCUUAGGUGAGCUAAAUGUGUGCUGGGACACAUUUGAGCCAAAUGUCCCAGCACACAUUUAGCUCACAUAAGAAAAAUGGACUCUAGU	chr11:28056815-28056910(+)	MIPF0000661	mir-610	610	Unknown	Unknown	-1.38329	0.383342	1	1	-4.88154	-3.49825	0	0	0	0	0	0.25957	0	0	0	0
hsa-miR-6133	MIMAT0024617	UGAGGGAGGAGGUUGGGUA	GAGGGAG	19	NO	-	non-canonical_miRNA	hsa-mir-6133	MI0021278	GGAAUGUCACCUGUGUGUUUUCUCUGCAUGCCCUCUUCAUUGUUCUGCUGAAGACUGGUCUCUUCAUGUGUGAGGGAGGAGGUUGGGUAUUGAGGGAAAACAGGGGGC	chr7:133290881-133290988(+)	MIPF0001415	mir-6133	6133	p1@EXOC4	ENST00000393161.2	-1.37694	0.385036	1	1	-4.88154	-3.5046	0	0	0	0	0	0	0	0	0.22956	0
hsa-miR-5581-5p	MIMAT0022275	AGCCUUCCAGGAGAAAUGGAGA	GCCUUCC	22	NO	Star_miRNA	canonical_hsa-specific_miRNA	hsa-mir-5581	MI0019136	AGCCUUCCAGGAGAAAUGGAGACCCUAUACAUACCUGUUUCCAUGCCUCCUAGAAGUUCC	chr1:37500935-37500994(-)	-	-	5581	p1@MEAF6	ENST00000475828.1	-1.37694	0.385036	1	1	-4.88154	-3.5046	0	0	0	0	0	0	0	0	0.22956	0
hsa-miR-4312	MIMAT0016864	GGCCUUGUUCCUGUCCCCA	GCCUUGU	19	NO	-	non-canonical_miRNA	hsa-mir-4312	MI0015842	GAAAGGUUGGGGGCACAGAGAGCAAGGAGCCUUCCCCAGAGGAGUCAGGCCUUGUUCCUGUCCCCAUUCCUCAGAG	chr15:68801850-68801925(-)	-	-	4312	p1@ANP32A	ENST00000465139.2	-1.37694	0.385036	1	1	-4.88154	-3.5046	0	0	0	0	0	0	0	0	0.22956	0
hsa-miR-4783-5p	MIMAT0019946	GGCGCGCCCAGCUCCCGGGCU	GCGCGCC	21	NO	-	non-canonical_miRNA	hsa-mir-4783	MI0017428	GGGAAAGCGGAGGGCGCGCCCAGCUCCCGGGCUGAUUGCGCUAACAGUGGCCCCGGUGUUGGGGCGCGUCUGCCGCUGCCCC	chr2:127423537-127423618(-)	-	-	4783	Unknown	Unknown	-1.37694	0.385036	1	1	-4.88154	-3.5046	0	0	0	0	0	0	0	0	0.22956	0
hsa-miR-7160-5p	MIMAT0028230	UGCUGAGGUCCGGGCUGUGCC	GCUGAGG	21	NO	-	non-canonical_miRNA	hsa-mir-7160	MI0023621	UGCUGAGGUCCGGGCUGUGCCCCGUACCGGACAGGGCCCUGGCUUUAGCAGA	chr8:2076589-2076640(+)	-	-	7160	p1@MYOM2	NM_003970	-1.37694	0.385036	1	1	-4.88154	-3.5046	0	0	0	0	0	0	0	0	0.22956	0
hsa-miR-3612	MIMAT0017989	AGGAGGCAUCUUGAGAAAUGGA	GGAGGCA	22	NO	Mature_miRNA	canonical_hsa-specific_miRNA	hsa-mir-3612	MI0016002	GGGACUGGGGAUGAGGAGGCAUCUUGAGAAAUGGAAGGAAUGGGAUCUACUUCCAGUUCACUAGAGGCGUCCUGACACCCCUAGCUC	chr12:128294092-128294178(+)	MIPF0001519	mir-3612	3612	p1@TMEM132C	NM_001136103	-1.37694	0.385036	1	1	-4.88154	-3.5046	0	0	0	0	0	0	0	0	0.22956	0
hsa-miR-548c-3p	MIMAT0003285	CAAAAAUCUCAAUUACUUUUGC	AAAAAUC	22	Yes	-	non-canonical_miRNA	hsa-mir-548c	MI0003630	CAUUGGCAUCUAUUAGGUUGGUGCAAAAGUAAUUGCGGUUUUUGCCAUUACUUUCAGUAGCAAAAAUCUCAAUUACUUUUGCACCAACUUAAUACUU	chr12:64622509-64622605(+)	MIPF0000317	mir-548	548c	p1@RASSF3	NM_178169	-1.37694	0.385036	1	1	-4.88154	-3.5046	0	0	0	0	0	0	0	0	0.22956	0
hsa-miR-6887-5p	MIMAT0027674	UGGGGGGACAGAUGGAGAGGACA	GGGGGGA	23	NO	-	non-canonical_miRNA	hsa-mir-6887	MI0022734	GAGAAUGGGGGGACAGAUGGAGAGGACACAGGCUGGCACUGAGGUCCCCUCCACUUUCCUCCUAG	chr19:35122700-35122764(+)	-	-	6887	p1@FXYD3	ENST00000406988.1	-1.37694	0.385036	1	1	-4.88154	-3.5046	0	0	0	0	0	0	0	0	0.22956	0
hsa-miR-6766-5p	MIMAT0027432	CGGGUGGGAGCAGAUCUUAUUGAG	GGGUGGG	24	NO	-	non-canonical_miRNA	hsa-mir-6766	MI0022611	AUGAGCGGGUGGGAGCAGAUCUUAUUGAGAGUUCCUUCUCCUGCUCCUGAUUGUCUUCCCCCACCCUCACAG	chr15:89326739-89326810(-)	-	-	6766	p1@POLG	NM_001126131	-1.37694	0.385036	1	1	-4.88154	-3.5046	0	0	0	0	0	0	0	0	0.22956	0
hsa-miR-6879-3p	MIMAT0027659	UGUCACCCGCUCCUUGCCCAG	GUCACCC	21	Yes	-	non-canonical_miRNA	hsa-mir-6879	MI0022726	CAGAGCAGGGCAGGGAAGGUGGGAGAGGGGCCCAGCUGACCCUCCUGUCACCCGCUCCUUGCCCAG	chr11:65018505-65018570(+)	-	-	6879	p1@ARL2,p1@SNX15	ENST00000524585.1	-1.37694	0.385036	1	1	-4.88154	-3.5046	0	0	0	0	0	0	0	0	0.22956	0
hsa-miR-3152-3p	MIMAT0015025	UGUGUUAGAAUAGGGGCAAUAA	GUGUUAG	22	Yes	-	non-canonical_miRNA	hsa-mir-3152	MI0014179	GUGCAGAGUUAUUGCCUCUGUUCUAACACAAGACUAGGCUUCCCUGUGUUAGAAUAGGGGCAAUAACUCUGCAC	chr9:18573306-18573379(+)	-	-	3152	p1@ADAMTSL1	ENST00000380570.4	-1.37694	0.385036	1	1	-4.88154	-3.5046	0	0	0	0	0	0	0	0	0.22956	0
hsa-miR-651-3p	MIMAT0026624	AAAGGAAAGUGUAUCCUAAAAG	AAGGAAA	22	Yes	Star_miRNA	canonical_conserved_miRNA	hsa-mir-651	MI0003666	AAUCUAUCACUGCUUUUUAGGAUAAGCUUGACUUUUGUUCAAAUAAAAAUGCAAAAGGAAAGUGUAUCCUAAAAGGCAAUGACAGUUUAAUGUGUUU	chrX:8126965-8127061(+)	MIPF0000478	mir-651	651	Unknown	Unknown	-1.37694	0.385036	1	1	-4.88154	-3.5046	0	0	0	0	0	0	0	0	0.22956	0
hsa-miR-6881-3p	MIMAT0027663	AUCCUCUUUCGUCCUUCCCACU	UCCUCUU	22	Yes	-	non-canonical_miRNA	hsa-mir-6881	MI0022728	UGCACUGGGGUAAGGAUAGGAGGGUCAGGUCUGCAGCCUUGUAUCUGCUGAUCCUCUUUCGUCCUUCCCACUCCAG	chr15:74411357-74411432(-)	-	-	6881	p1@SEMA7A	NM_001146029	-1.37694	0.385036	1	1	-4.88154	-3.5046	0	0	0	0	0	0	0	0	0.22956	0
hsa-miR-6071	MIMAT0023696	UUCUGCUGCCGGCCAAGGC	UCUGCUG	19	NO	-	non-canonical_miRNA	hsa-mir-6071	MI0020348	GUUUCUGCUGCCGGCCAAGGCUCUGGGUCCGGCUUACUCCCUAGCUUACUGUCCUCAGAACCCCCGCCACCACAGAAG	chr2:85783600-85783677(-)	-	-	6071	Unknown	Unknown	-1.37694	0.385036	1	1	-4.88154	-3.5046	0	0	0	0	0	0	0	0	0.22956	0
hsa-miR-6864-5p	MIMAT0027628	UUGAAGGGACAAGUCAGAUAUGCC	UGAAGGG	24	NO	-	non-canonical_miRNA	hsa-mir-6864	MI0022711	GAAAGUUGAAGGGACAAGUCAGAUAUGCCAUUAUGUGGGUCAUGAGGUGGUGAGACUUCUCUCCCUUCAG	chr17:4969702-4969771(-)	-	-	6864,6865	p1@CAMTA2	ENST00000572543.1	-1.37694	0.385036	1	1	-4.88154	-3.5046	0	0	0	0	0	0	0	0	0.22956	0
hsa-miR-5006-5p	MIMAT0021033	UUGCCAGGGCAGGAGGUGGAA	UGCCAGG	21	Yes	-	non-canonical_miRNA	hsa-mir-5006	MI0017873	AACCAUUAGGGGGCUGUGGUUUGCCAGGGCAGGAGGUGGAAGGGAGCCCCAUUUACAGUGGUAACUUCCUUUCCCUUUCCAUCCUGGCAGGCUUCAGAGAACUUUACCAG	chr13:41568286-41568395(-)	-	-	5006	p1@KIAA0564	NM_015058	-1.37694	0.385036	1	1	-4.88154	-3.5046	0	0	0	0	0	0	0	0	0.22956	0
hsa-miR-520d-3p	MIMAT0002856	AAAGUGCUUCUCUUUGGUGGGU	AAGUGCU	22	Yes	Mature_miRNA	canonical_conserved_miRNA	hsa-mir-520d	MI0003164	UCUCAAGCUGUGAGUCUACAAAGGGAAGCCCUUUCUGUUGUCUAAAAGAAAAGAAAGUGCUUCUCUUUGGUGGGUUACGGUUUGAGA	chr19:53720096-53720182(+)	MIPF0000020	mir-515	512-1,512-2,498,520e,515-1,519e,520f,515-2,519c,520a,526b,519b,525,523,518f,520b,518b,526a-1,520c,518c,524,517a,519d,521-2,520d,517b,520g,516b-2,526a-2,518e,518a-1,518d,516b-1,518a-2,517c,520h,521-1,522,519a-1,527,516a-1,516a-2,519a-2,1323,1283-1,1283-2	Unknown	Unknown	-1.37694	0.385036	1	1	-4.88154	-3.5046	0	0	0	0	0	0	0	0	0.22956	0
hsa-miR-450b-3p	MIMAT0004910	UUGGGAUCAUUUUGCAUCCAUA	UGGGAUC	22	Yes	Star_miRNA	canonical_conserved_miRNA	hsa-mir-450b	MI0005531	GCAGAAUUAUUUUUGCAAUAUGUUCCUGAAUAUGUAAUAUAAGUGUAUUGGGAUCAUUUUGCAUCCAUAGUUUUGUAU	chrX:134540185-134540262(-)	MIPF0000128	mir-450	424,450a-1,450a-2,503,542,450b	p@chrX:133683665..133683681,-	curation	-1.37694	0.385036	1	1	-4.88154	-3.5046	0	0	0	0	0	0	0	0	0.22956	0
hsa-miR-6773-5p	MIMAT0027446	UUGGGCCCAGGAGUAAACAGGAU	UGGGCCC	23	NO	-	non-canonical_miRNA	hsa-mir-6773	MI0022618	GGGAGUUGGGCCCAGGAGUAAACAGGAUUAGUGCUUAUGCUAAGAUGUCUUCACUGUCACUUCUCUGCCCAUAG	chr16:68233426-68233499(-)	-	-	6773	p1@ESRP2	ENST00000565858.1	-1.37694	0.385036	1	1	-4.88154	-3.5046	0	0	0	0	0	0	0	0	0.22956	0
hsa-miR-1228-5p	MIMAT0005582	GUGGGCGGGGGCAGGUGUGUG	UGGGCGG	21	Yes	-	non-canonical_miRNA	hsa-mir-1228	MI0006318	GUGGGCGGGGGCAGGUGUGUGGUGGGUGGUGGCCUGCGGUGAGCAGGGCCCUCACACCUGCCUCGCCCCCCAG	chr12:57194504-57194576(+)	MIPF0000924	mir-1228	1228	p1@LRP1	NM_002332	-1.37694	0.385036	1	1	-4.88154	-3.5046	0	0	0	0	0	0	0	0	0.22956	0
hsa-miR-6751-5p	MIMAT0027402	UUGGGGGUGAGGUUGGUGUCUGG	UGGGGGU	23	NO	-	non-canonical_miRNA	hsa-mir-6751	MI0022596	UCUUCUUGGGGGUGAGGUUGGUGUCUGGCCCCAGCAGCCCAGACUGAGCCUCUCUCUCUCCAG	chr11:65129916-65129978(-)	-	-	6751	p1@SYVN1	NM_032431	-1.37694	0.385036	1	1	-4.88154	-3.5046	0	0	0	0	0	0	0	0	0.22956	0
hsa-miR-1238-3p	MIMAT0005593	CUUCCUCGUCUGUCUGCCCC	UUCCUCG	20	NO	-	non-canonical_miRNA	hsa-mir-1238	MI0006328	GUGAGUGGGAGCCCCAGUGUGUGGUUGGGGCCAUGGCGGGUGGGCAGCCCAGCCUCUGAGCCUUCCUCGUCUGUCUGCCCCAG	chr19:10552122-10552204(+)	MIPF0000941	mir-1238	1238	p1@ATG4D	ENST00000586417.1	-1.37694	0.385036	1	1	-4.88154	-3.5046	0	0	0	0	0	0	0	0	0.22956	0
hsa-miR-4652-3p	MIMAT0019717	GUUCUGUUAACCCAUCCCCUCA	UUCUGUU	22	Yes	-	non-canonical_miRNA	hsa-mir-4652	MI0017280	UAUUGGACGAGGGGACUGGUUAAUAGAACUAACUAACCAGAACUAUUUUGUUCUGUUAACCCAUCCCCUCAUCUAAUA	chr7:93716928-93717005(+)	-	-	4652	p@chr7:93269596..93269602,+	ENST00000455502.1	-1.37694	0.385036	1	1	-4.88154	-3.5046	0	0	0	0	0	0	0	0	0.22956	0
hsa-miR-499b-3p	MIMAT0019898	AACAUCACUGCAAGUCUUAACA	ACAUCAC	22	Yes	-	non-canonical_miRNA	hsa-mir-499b	MI0017396	GGAAGCAGCACAGACUUGCUGUGAUGUUCACGUGGAGAGGAGUUAAACAUCACUGCAAGUCUUAACAGCCGCC	chr20:34990400-34990472(-)	-	-	499a,499b	Unknown	Unknown	-1.37694	0.385036	1	1	-4.88154	-3.5046	0	0	0	0	0	0	0	0	0.22956	0
hsa-miR-4681	MIMAT0019766	AACGGGAAUGCAGGCUGUAUCU	ACGGGAA	22	NO	-	non-canonical_miRNA	hsa-mir-4681	MI0017313	GGCAACGGGAAUGCAGGCUGUAUCUGCAGGGCAUUGUGCUAACAGGUGCAGGCUGCAGACCUGUCACAGGCC	chr10:119377972-119378043(+)	-	-	4681	p2@GRK5	NM_005308	-1.37694	0.385036	1	1	-4.88154	-3.5046	0	0	0	0	0	0	0	0	0.22956	0
hsa-miR-433-5p	MIMAT0026554	UACGGUGAGCCUGUCAUUAUUC	ACGGUGA	22	Yes	Star_miRNA	canonical_conserved_miRNA	hsa-mir-433	MI0001723	CCGGGGAGAAGUACGGUGAGCCUGUCAUUAUUCAGAGAGGCUAGAUCCUCUGUGUUGAGAAGGAUCAUGAUGGGCUCCUCGGUGUUCUCCAGG	chr14:100881886-100881978(+)	MIPF0000177	mir-433	127,136,337,431,433,493,432,665	p1@MEG3	Gtl2-Dio3	-1.37694	0.385036	1	1	-4.88154	-3.5046	0	0	0	0	0	0	0	0	0.22956	0
hsa-miR-514a-5p	MIMAT0022702	UACUCUGGAGAGUGACAAUCAUG	ACUCUGG	23	Yes	Star_miRNA	canonical_hsa-specific_miRNA	hsa-mir-514a-1;hsa-mir-514a-2;hsa-mir-514a-3	MI0003198;MI0003199;MI0003200	AACAUGUUGUCUGUGGUACCCUACUCUGGAGAGUGACAAUCAUGUAUAAUUAAAUUUGAUUGACACUUCUGUGAGUAGAGUAACGCAUGACACGUACG;GUUGUCUGUGGUACCCUACUCUGGAGAGUGACAAUCAUGUAUAACUAAAUUUGAUUGACACUUCUGUGAGUAGAGUAACGCAUGACAC;GUUGUCUGUGGUACCCUACUCUGGAGAGUGACAAUCAUGUAUAACUAAAUUUGAUUGACACUUCUGUGAGUAGAGUAACGCAUGACAC	chrX:147279247-147279344(-);chrX:147281943-147282030(-);chrX:147284641-147284728(-)	MIPF0000130	mir-506	510,514a-1,514a-2,514a-3;510,514a-1,514a-2,514a-3;510,514a-1,514a-2,514a-3	p@chrX:146413659..146413673,-;p@chrX:146413659..146413673,-;p@chrX:146413659..146413673,-	curation;curation;curation	-1.37694	0.385036	1	1	-4.88154	-3.5046	0	0	0	0	0	0	0	0	0.22956	0
hsa-miR-1321	MIMAT0005952	CAGGGAGGUGAAUGUGAU	AGGGAGG	18	NO	-	non-canonical_miRNA	hsa-mir-1321	MI0006652	ACAUUAUGAAGCAAGUAUUAUUAUCCCUGUUUUACAAAUAAGGAAAUAAACUCAGGGAGGUGAAUGUGAUCAAAGAUAG	chrX:85835780-85835858(+)	-	-	1321	Unknown	Unknown	-1.37694	0.385036	1	1	-4.88154	-3.5046	0	0	0	0	0	0	0	0	0.22956	0
hsa-miR-6085	MIMAT0023710	AAGGGGCUGGGGGAGCACA	AGGGGCU	19	NO	-	non-canonical_miRNA	hsa-mir-6085	MI0020362	GUCUACCAGGUGUGGGCCCAGCUUUACAUAGUUCAUGCUGAGGCCGGGAUUUCAUGCAGAAAACUGGUUGCAAAAGGUGCUGAAGGGGCUGGGGGAGCACAAGGGAGAAG	chr15:62343029-62343138(+)	-	-	6085	Unknown	Unknown	-1.37694	0.385036	1	1	-4.88154	-3.5046	0	0	0	0	0	0	0	0	0.22956	0
hsa-miR-4464	MIMAT0018988	AAGGUUUGGAUAGAUGCAAUA	AGGUUUG	21	NO	-	non-canonical_miRNA	hsa-mir-4464	MI0016812	GGAACCUUAGUAAGGUUUGGAUAGAUGCAAUAAAGUAUGUCCACAGCUGAAAGGACAUACUUUAUUGCAUGUAUCCAAACCUUACUAAUUCA	chr6:90312742-90312833(+)	-	-	4464	Unknown	Unknown	-1.37694	0.385036	1	1	-4.88154	-3.5046	0	0	0	0	0	0	0	0	0.22956	0
hsa-miR-3163	MIMAT0015037	UAUAAAAUGAGGGCAGUAAGAC	AUAAAAU	22	NO	Mature_miRNA	canonical_hsa-specific_miRNA	hsa-mir-3163	MI0014193	UUCCUCAUCUAUAAAAUGAGGGCAGUAAGACCUUCCUUCCUUGUCUUACUACCCCCAUUUUAUAGAUGAGGAA	chr11:66934434-66934506(-)	-	-	3163	p1@PC	NM_000920	-1.37694	0.385036	1	1	-4.88154	-3.5046	0	0	0	0	0	0	0	0	0.22956	0
hsa-miR-3074-3p	MIMAT0015027	GAUAUCAGCUCAGUAGGCACCG	AUAUCAG	22	Yes	-	non-canonical_miRNA	hsa-mir-3074	MI0014181	GCUCGACUCCUGUUCCUGCUGAACUGAGCCAGUGUGUAAAAUGAGAACUGAUAUCAGCUCAGUAGGCACCGGAGGGCGGGU	chr9:95086014-95086094(-)	MIPF0001103	mir-3074	24-1,23b,27b,3074	Unknown	Unknown	-1.37694	0.385036	1	1	-4.88154	-3.5046	0	0	0	0	0	0	0	0	0.22956	0
hsa-miR-8076	MIMAT0031003	UAUAUGGACUUUUCUGAUACAAUG	AUAUGGA	24	NO	-	non-canonical_miRNA	hsa-mir-8076	MI0025912	CCUAUCCACACGUCUGGUCUAGAGUUCUCCUGUGAGAGCUACUAAGUCUUAUAUGGACUUUUCUGAUACAAUGUAGUGGAAAG	chr3:113432118-113432200(-)	-	-	8076	p1@WDR52	ENST00000488854.2	-1.37694	0.385036	1	1	-4.88154	-3.5046	0	0	0	0	0	0	0	0	0.22956	0
hsa-miR-6074	MIMAT0023699	GAUAUUCAGAGGCUAGGUGG	AUAUUCA	20	NO	-	non-canonical_miRNA	hsa-mir-6074	MI0020351	UACCAACCCCAUGGAAUUUUUACUCACCUUCAGUCAACUGAUUUGCUCUUUGGUGGAGAUAUUCAGAGGCUAGGUGGAGAUAGAGGUAGCCUUGAGGGUGGGUGUGG	chr12:66023620-66023726(-)	-	-	6074	Unknown	Unknown	-1.37694	0.385036	1	1	-4.88154	-3.5046	0	0	0	0	0	0	0	0	0.22956	0
hsa-miR-518d-3p	MIMAT0002864	CAAAGCGCUUCCCUUUGGAGC	AAAGCGC	21	Yes	Star_miRNA	canonical_conserved_miRNA	hsa-mir-518d	MI0003171	UCCCAUGCUGUGACCCUCUAGAGGGAAGCACUUUCUGUUGUCUGAAAGAAACCAAAGCGCUUCCCUUUGGAGCGUUACGGUUUGAGA	chr19:53734877-53734963(+)	MIPF0000020	mir-515	512-1,512-2,498,520e,515-1,519e,520f,515-2,519c,520a,526b,519b,525,523,518f,520b,518b,526a-1,520c,518c,524,517a,519d,521-2,520d,517b,520g,516b-2,526a-2,518e,518a-1,518d,516b-1,518a-2,517c,520h,521-1,522,519a-1,527,516a-1,516a-2,519a-2,1323,1283-1,1283-2	Unknown	Unknown	-1.37694	0.385036	1	1	-4.88154	-3.5046	0	0	0	0	0	0	0	0	0.22956	0
hsa-miR-892c-5p	MIMAT0025857	UAUUCAGAAAGGUGCCAGUCA	AUUCAGA	21	NO	Mature_miRNA	canonical_conserved_miRNA	hsa-mir-892c	MI0022560	GGCAGUGCCCUAUUCAGAAAGGUGCCAGUCACUUAGAUUACAUGUCACUGUUUCCUUUCUGAGUGGAGUAGGGCUUA	chrX:145992750-145992826(-)	MIPF0000386	mir-743	892a,890,891b,888,892b,892c	p@chrX:145185098..145185104,-	curation	-1.37694	0.385036	1	1	-4.88154	-3.5046	0	0	0	0	0	0	0	0	0.22956	0
hsa-miR-4277	MIMAT0016908	GCAGUUCUGAGCACAGUACAC	CAGUUCU	21	NO	-	non-canonical_miRNA	hsa-mir-4277	MI0015886	CUGGGUCGAGGCAGUUCUGAGCACAGUACACUGGGCUGCCCCCACUGCCCAGUGCCCUGCUCAGCUCAAGUCCUUGUGCCCCUC	chr5:1708785-1708868(-)	-	-	4277	Unknown	Unknown	-1.37694	0.385036	1	1	-4.88154	-3.5046	0	0	0	0	0	0	0	0	0.22956	0
hsa-miR-662	MIMAT0003325	UCCCACGUUGUGGCCCAGCAG	CCCACGU	21	NO	-	non-canonical_miRNA	hsa-mir-662	MI0003670	GCUGUUGAGGCUGCGCAGCCAGGCCCUGACGGUGGGGUGGCUGCGGGCCUUCUGAAGGUCUCCCACGUUGUGGCCCAGCAGCGCAGUCACGUUGC	chr16:770183-770277(+)	MIPF0000492	mir-662	662	Unknown	Unknown	-1.37694	0.385036	1	1	-4.88154	-3.5046	0	0	0	0	0	0	0	0	0.22956	0
hsa-miR-6734-3p	MIMAT0027370	CCCUUCCCUCACUCUUCUCUCAG	CCUUCCC	23	Yes	-	non-canonical_miRNA	hsa-mir-6734	MI0022579	AGAACUUGAGGGGAGAAUGAGGUGGAGAAGCCCAGGUUCUGAAUCCCCUUCCCUCACUCUUCUCUCAG	chr1:43364648-43364715(-)	-	-	6734	p1@ELOVL1	ENST00000413844.2	-1.37694	0.385036	1	1	-4.88154	-3.5046	0	0	0	0	0	0	0	0	0.22956	0
hsa-miR-6125	MIMAT0024598	GCGGAAGGCGGAGCGGCGGA	CGGAAGG	20	NO	-	non-canonical_miRNA	hsa-mir-6125	MI0021259	GCUCUGGGGCGUGCCGCCGCCGUCGCUGCCACCUCCCCUACCGCUAGUGGAAGAAGAUGGCGGAAGGCGGAGCGGCGGAUCUGGACACCCAGCGGU	chr12:62260359-62260454(+)	-	-	6125	p2@USP15	ENST00000549523.1	-1.37694	0.385036	1	1	-4.88154	-3.5046	0	0	0	0	0	0	0	0	0.22956	0
hsa-miR-3660	MIMAT0018081	ACUGACAGGAGAGCAUUUUGA	CUGACAG	21	NO	-	non-canonical_miRNA	hsa-mir-3660	MI0016061	GAAAGAAGAACUGGACAAAAUUAAAAUGCUCUUCUGUCAUUGUAAUAGUUCAUAUGGGCACUGACAGGAGAGCAUUUUGACUUUGUCAAGUGUGUCUGCU	chr5:90016621-90016720(-)	MIPF0001397	mir-3660	3660	Unknown	Unknown	-1.37694	0.385036	1	1	-4.88154	-3.5046	0	0	0	0	0	0	0	0	0.22956	0
hsa-miR-1913	MIMAT0007888	UCUGCCCCCUCCGCUGCUGCCA	CUGCCCC	22	NO	Star_miRNA	canonical_hsa-specific_miRNA	hsa-mir-1913	MI0008334	ACCUCUACCUCCCGGCAGAGGAGGCUGCAGAGGCUGGCUUUCCAAAACUCUGCCCCCUCCGCUGCUGCCAAGUGGCUGGU	chr6:166509354-166509433(-)	MIPF0001015	mir-1913	1913	p1@RPS6KA2	ENST00000366863.2	-1.37694	0.385036	1	1	-4.88154	-3.5046	0	0	0	0	0	0	0	0	0.22956	0
hsa-miR-3692-5p	MIMAT0018121	CCUGCUGGUCAGGAGUGGAUACUG	CUGCUGG	24	Yes	-	non-canonical_miRNA	hsa-mir-3692	MI0016093	CCAUUCCUGCUGGUCAGGAGUGGAUACUGGAGCAAUAGAUACAGUUCCACACUGACACUGCAGAAGUGG	chr6:157529132-157529200(+)	-	-	3692	p1@ZDHHC14	ENST00000414563.2	-1.37694	0.385036	1	1	-4.88154	-3.5046	0	0	0	0	0	0	0	0	0.22956	0
hsa-miR-8089	MIMAT0031016	CCUGGGGACAGGGGAUUGGGGCAG	CUGGGGA	24	NO	-	non-canonical_miRNA	hsa-mir-8089	MI0025925	AAGGAGCACUCACUCCAAUUUCCCUGGACUGGGGGCAGGCUGCCACCUCCUGGGGACAGGGGAUUGGGGCAGGAUGUUCCAG	chr5:181043403-181043484(-)	-	-	8089	Unknown	Unknown	-1.37694	0.385036	1	1	-4.88154	-3.5046	0	0	0	0	0	0	0	0	0.22956	0
hsa-miR-3655	MIMAT0018075	GCUUGUCGCUGCGGUGUUGCU	CUUGUCG	21	NO	-	non-canonical_miRNA	hsa-mir-3655	MI0016055	GCUUGUCGCUGCGGUGUUGCUGUUGGAGACUCGAUUGUUGGUGACAGCGAAAGAACGAUAACAAAAUGCCGGAGCGAGAUAGU	chr5:140647844-140647926(+)	-	-	3655	p1@IK,p1@MIR3655	ENST00000503332.1	-1.37694	0.385036	1	1	-4.88154	-3.5046	0	0	0	0	0	0	0	0	0.22956	0
hsa-miR-2114-3p	MIMAT0011157	CGAGCCUCAAGCAAGGGACUU	GAGCCUC	21	Yes	Mature_miRNA	canonical_conserved_miRNA	hsa-mir-2114	MI0010633	CCUCCAUGCUCCUAGUCCCUUCCUUGAAGCGGUCGGAUAAUCACAUGACGAGCCUCAAGCAAGGGACUUCAAGCUGGUGG	chrX:150228004-150228083(+)	MIPF0001464	mir-2114	2114	Unknown	Unknown	-1.37694	0.385036	1	1	-4.88154	-3.5046	0	0	0	0	0	0	0	0	0.22956	0
hsa-miR-6823-3p	MIMAT0027547	UGAGCCUCUCCUUCCCUCCAG	GAGCCUC	21	NO	-	non-canonical_miRNA	hsa-mir-6823	MI0022668	CAAGGUCAGGGUUGGUAGGGGUUGCUGUUGCUGUGAAAGCUGAGCCUCUCCUUCCCUCCAG	chr3:48549961-48550021(-)	-	-	6823	p1@PFKFB4	NM_004567	-1.37694	0.385036	1	1	-4.88154	-3.5046	0	0	0	0	0	0	0	0	0.22956	0
hsa-miR-4784	MIMAT0019948	UGAGGAGAUGCUGGGACUGA	GAGGAGA	20	NO	-	non-canonical_miRNA	hsa-mir-4784	MI0017429	UGACUGGGCUGAGGAGAUGCUGGGACUGAGAGUGUCAUGGUGGAGCCUCCGUCCCUGCUCAUCCUCUCCGCAUGUUG	chr2:131491160-131491236(-)	-	-	4784	p1@MZT2A	ENST00000445782.2	-1.37694	0.385036	1	1	-4.88154	-3.5046	0	0	0	0	0	0	0	0	0.22956	0
hsa-let-7c-3p	MIMAT0026472	CUGUACAACCUUCUAGCUUUCC	UGUACAA	22	Yes	Star_miRNA	canonical_conserved_miRNA	hsa-let-7c	MI0000064	GCAUCCGGGUUGAGGUAGUAGGUUGUAUGGUUUAGAGUUACACCCUGGGAGUUAACUGUACAACCUUCUAGCUUUCCUUGGAGC	chr21:16539828-16539911(+)	MIPF0000002	let-7	let7c,99a	p1@LINC00478	ENST00000418813.2	-1.35568	0.390751	0.295532	1	-2.82127	-1.46559	0	0.222626	0.279495	0	0	0.25957	0.574049	0.404811	0.459121	0
hsa-miR-615-3p	MIMAT0003283	UCCGAGCCUGGGUCUCCCUCUU	CCGAGCC	22	Yes	Mature_miRNA	canonical_conserved_miRNA	hsa-mir-615	MI0003628	CUCGGGAGGGGCGGGAGGGGGGUCCCCGGUGCUCGGAUCUCGAGGGUGCUUAUUGUUCGGUCCGAGCCUGGGUCUCCCUCUUCCCCCCAACCCCCC	chr12:54033950-54034045(+)	MIPF0000342	mir-615	615	p1@HOXC4,p1@HOXC5,p1@HOXC6	NM_014620	-1.34439	0.393821	0.305206	1	-2.81654	-1.47216	0	0	0	0.227111	0.31959	0.778711	0.287024	0	0.22956	0.285036
hsa-miR-4687-5p	MIMAT0019774	CAGCCCUCCUCCCGCACCCAAA	AGCCCUC	22	Yes	-	non-canonical_miRNA	hsa-mir-4687	MI0017319	ACCUGAGGAGCCAGCCCUCCUCCCGCACCCAAACUUGGAGCACUUGACCUUUGGCUGUUGGAGGGGGCAGGCUCGCGGGU	chr11:3856062-3856141(+)	-	-	4687	p1@STIM1	ENST00000300737.4	-1.33184	0.39726	0.313154	1	-2.8171	-1.48525	0.285764	0	0	0.227111	0	0.25957	0	0	0.688681	0.570072
hsa-miR-1976	MIMAT0009451	CCUCCUGCCCUCCUUGCUGU	CUCCUGC	20	NO	-	non-canonical_miRNA	hsa-mir-1976	MI0009986	GCAGCAAGGAAGGCAGGGGUCCUAAGGUGUGUCCUCCUGCCCUCCUUGCUGU	chr1:26554542-26554593(+)	MIPF0001633	mir-1976	1976	p1@RPS6KA1	NM_001006665	-1.27451	0.413366	0.271601	1	-2.36462	-1.09011	0	0.445252	0	0	0.31959	0.519141	0.287024	0	0.22956	1.14014
hsa-miR-1287-3p	MIMAT0026738	CUCUAGCCACAGAUGCAGUGAU	UCUAGCC	22	Yes	Star_miRNA	canonical_hsa-specific_miRNA	hsa-mir-1287	MI0006349	GUUGUGCUGUCCAGGUGCUGGAUCAGUGGUUCGAGUCUGAGCCUUUAAAAGCCACUCUAGCCACAGAUGCAGUGAUUGGAGCCAUGACAA	chr10:98395218-98395307(-)	MIPF0000725	mir-1287	1287	p1@PYROXD2	ENST00000370575.4	-1.27203	0.414076	0.234001	1	-2.3526	-1.08057	0.285764	0	0	0.227111	0.31959	0.778711	0.287024	0.809623	0.22956	0.285036
hsa-miR-380-5p	MIMAT0000734	UGGUUGACCAUAGAACAUGCGC	GGUUGAC	22	Yes	Mature_miRNA	canonical_conserved_miRNA	hsa-mir-380	MI0000788	AAGAUGGUUGACCAUAGAACAUGCGCUAUCUCUGUGUCGUAUGUAAUAUGGUCCACAUCUU	chr14:101025017-101025077(+)	MIPF0000126	mir-379	134,154,299,376c,369,376a-1,377,379,380,381,382,323a,329-1,329-2,409,412,410,376b,485,487a,494,495,496,539,544a,376a-2,487b,411,654,655,656,758,668,1185-2,1185-1,300,541,889,543,1197,1193,323b	p1@MEG3	Gtl2-Dio3	-1.2703	0.414575	0.226588	1	-2.35475	-1.08446	0	0.222626	0	0.227111	0.31959	0.25957	0.287024	0.809623	0.459121	0.570072
hsa-miR-5695	MIMAT0022488	ACUCCAAGAAGAAUCUAGACAG	CUCCAAG	22	NO	-	non-canonical_miRNA	hsa-mir-5695	MI0019302	CAAGGCCUAUCUAUCUAGAUUCUUCUUGGCCUCUCUGAGCAUGCAUUCCUGAGACUCCAAGAAGAAUCUAGACAGAUAGGCCUUG	chr19:12920320-12920404(+)	-	-	5695	p@chr19:13030250..13030260,+	curation	-1.26289	0.416707	0.249957	1	-2.35662	-1.09373	0	0	0.279495	0.454223	0	0.778711	0	0.404811	0.688681	0.285036
hsa-miR-3677-3p	MIMAT0018101	CUCGUGGGCUCUGGCCACGGCC	UCGUGGG	22	Yes	-	non-canonical_miRNA	hsa-mir-3677	MI0016078	GGCAGUGGCCAGAGCCCUGCAGUGCUGGGCAUGGGCUUCUCGUGGGCUCUGGCCACGGCC	chr16:2270713-2270772(+)	-	-	940,3677,4717	p@chr16:2318456..2318501,+	ENST00000567888.1	-1.25821	0.418064	0.371656	1	-2.36639	-1.10819	0	0.445252	0.279495	0	0	0.25957	0.574049	0	0.918241	0.285036
hsa-miR-4677-5p	MIMAT0019760	UUGUUCUUUGGUCUUUCAGCCA	UGUUCUU	22	Yes	Star_miRNA	canonical_conserved_miRNA	hsa-mir-4677	MI0017308	GCAAAGCAGCAAUUGUUCUUUGGUCUUUCAGCCAUGACCUGACCUUCUGUCUGUGAGACCAAAGAACUACUUUGCUUGGC	chr1:243346176-243346255(+)	MIPF0001848	mir-4677	4677	p1@SDCCAG8	ENST00000366541.3	-1.22024	0.429212	0.179595	1	-2.0037	-0.783462	0.285764	0.222626	0.279495	0.227111	0	0.519141	0.574049	0.404811	0.918241	0.285036
hsa-miR-92a-1-5p	MIMAT0004507	AGGUUGGGAUCGGUUGCAAUGCU	GGUUGGG	23	Yes	Star_miRNA	canonical_conserved_miRNA	hsa-mir-92a-1	MI0000093	CUUUCUACACAGGUUGGGAUCGGUUGCAAUGCUGUGUUUCUGUAUGGUAUUGCACUUGUCCCGGCCUGUUGAGUUUGG	chr13:91351314-91351391(+)	MIPF0000013	mir-25	17,18a,19a,19b-1,20a,92a-1	p1@MIR17HG	NR_027349	-1.21892	0.429604	0.100999	1	-0.934167	0.284755	0	0.222626	0.838485	0.454223	0.958771	1.29785	1.72215	0	0.918241	1.99525
hsa-miR-509-3p	MIMAT0002881	UGAUUGGUACGUCUGUGGGUAG	GAUUGGU	22	Yes	Mature_miRNA	canonical_hsa-specific_miRNA	hsa-mir-509-1;hsa-mir-509-2;hsa-mir-509-3	MI0003196;MI0005530;MI0005717	CAUGCUGUGUGUGGUACCCUACUGCAGACAGUGGCAAUCAUGUAUAAUUAAAAAUGAUUGGUACGUCUGUGGGUAGAGUACUGCAUGACACAUG;CAUGCUGUGUGUGGUACCCUACUGCAGACAGUGGCAAUCAUGUAUAAUUAAAAAUGAUUGGUACGUCUGUGGGUAGAGUACUGCAUGACAC;GUGGUACCCUACUGCAGACGUGGCAAUCAUGUAUAAUUAAAAAUGAUUGGUACGUCUGUGGGUAGAGUACUGCAU	chrX:147260532-147260625(-);chrX:147258760-147258850(-);chrX:147259652-147259726(-)	MIPF0000130	mir-506	509-1,509-2,509-3,514b;509-1,509-2,509-3,514b;509-1,509-2,509-3,514b	p@chrX:146413659..146413673,-;p@chrX:146413659..146413673,-;p@chrX:146413659..146413673,-	curation;curation;curation	-1.198	0.43588	0.350314	1	-2.01331	-0.815317	0.571528	0.445252	0	0	0	1.03828	1.1481	0	0.459121	0
hsa-miR-4717-5p	MIMAT0019829	UAGGCCACAGCCACCCAUGUGU	AGGCCAC	22	NO	-	non-canonical_miRNA	hsa-mir-4717	MI0017352	GGCAGUGUUUAGGCCACAGCCACCCAUGUGUAGGGGUGGCUACACAUGGGUGGCUGUGGCCUAAACACUGCC	chr16:2274620-2274691(+)	-	-	940,3677,4717	Unknown	Unknown	-1.19764	0.435986	0.391595	1	-3.50286	-2.30522	0	0	0	0	0.31959	0	0	0.809623	0	0.285036
hsa-miR-4452	MIMAT0018974	UUGAAUUCUUGGCCUUAAGUGAU	UGAAUUC	23	NO	-	non-canonical_miRNA	hsa-mir-4452	MI0016798	UGGAUCACUUGAGGCCAAGAGUGCAAGGCUGUAGUGUGCACAGCCUUGAAUUCUUGGCCUUAAGUGAUCCC	chr4:86542482-86542552(-)	-	-	4452	p4@MAPK10	ENST00000513839.1	-1.19038	0.438187	0.634957	1	-3.50878	-2.3184	0	0	0.279495	0	0	0	0.287024	0.404811	0	0.285036
hsa-miR-3115	MIMAT0014977	AUAUGGGUUUACUAGUUGGU	UAUGGGU	20	NO	-	non-canonical_miRNA	hsa-mir-3115	MI0014127	UCUGAAUAUGGGUUUACUAGUUGGUGGUGAAUUCAUGAGUCGCCAACUAUUAGGCCUUUAUGUCCAGA	chr1:23044305-23044372(+)	-	-	3115	p1@KDM1A	NM_001009999	-1.18943	0.438477	0.634957	1	-3.51742	-2.328	0	0.222626	0	0	0	0	0	0.404811	0.22956	0.285036
hsa-miR-6866-5p	MIMAT0027632	UUAGAGGCUGGAAUAGAGAUUCU	UAGAGGC	23	Yes	-	non-canonical_miRNA	hsa-mir-6866	MI0022713	CCAUUUUAGAGGCUGGAAUAGAGAUUCUUGAGGCUUGGAAGAGUAAGGAUCCCUUUAUCUGUCCUCUAG	chr17:40161933-40162001(+)	-	-	6866	p1@CASC3	ENST00000581849.1	-1.18514	0.439781	0.156088	1	-1.724	-0.538852	0	0.445252	0.279495	0.227111	0.31959	1.29785	0.574049	0.404811	0.688681	0.285036
hsa-miR-6508-3p	MIMAT0025473	UGGGCCAUGCAUUUCUAGAACU	GGGCCAU	22	NO	-	non-canonical_miRNA	hsa-mir-6508	MI0022220	UUCCUCUAGAAAUGCAUGACCCACCCUGAGUUUUGGUGGGCCAUGCAUUUCUAGAACUCC	chr21:39447010-39447069(+)	-	-	6508	p1@SH3BGR	ENST00000380637.3	-1.18414	0.440088	0.634957	1	-3.50286	-2.31873	0	0	0	0	0.31959	0	0.574049	0.404811	0	0
hsa-miR-374c-3p	MIMAT0022735	CACUUAGCAGGUUGUAUUAUAU	ACUUAGC	22	Yes	-	non-canonical_miRNA	hsa-mir-374c	MI0016684	ACACGGACAAUGAUAAUACAACCUGCUAAGUGCUAGGACACUUAGCAGGUUGUAUUAUAUCCAUCCGAGU	chrX:74218549-74218618(+)	MIPF0000288	mir-374	421,374b,374c	Unknown	Unknown	-1.18279	0.440498	0.634957	1	-3.50512	-2.32232	0.285764	0	0	0	0	0.25957	0.287024	0.404811	0	0
hsa-miR-4709-5p	MIMAT0019811	ACAACAGUGACUUGCUCUCCAA	CAACAGU	22	NO	-	non-canonical_miRNA	hsa-mir-4709	MI0017342	CUGCUUCAACAACAGUGACUUGCUCUCCAAUGGUAUCCAGUGAUUCGUUGAAGAGGAGGUGCUCUGUAGCAG	chr14:74480133-74480204(-)	-	-	4709	p1@NPC2	ENST00000434013.2	-1.18005	0.441335	0.634957	1	-3.51185	-2.3318	0	0	0	0.227111	0	0	0.861073	0	0	0
hsa-miR-3675-5p	MIMAT0018098	UAUGGGGCUUCUGUAGAGAUUUC	AUGGGGC	23	NO	-	non-canonical_miRNA	hsa-mir-3675	MI0016076	GGAUGAUAAGUUAUGGGGCUUCUGUAGAGAUUUCUAUGAGAACAUCUCUAAGGAACUCCCCCAAACUGAAUUC	chr1:16858949-16859021(-)	-	-	3675	p1@MIR3675	curation	-1.17995	0.441367	0.634957	1	-3.51185	-2.3319	0	0	0	0.227111	0	0.25957	0	0.404811	0.22956	0
hsa-miR-3198	MIMAT0015083	GUGGAGUCCUGGGGAAUGGAGA	UGGAGUC	22	NO	-	non-canonical_miRNA	hsa-mir-3198-1;hsa-mir-3198-2	MI0014246;MI0017335	GACUGUGCUCUCACUGUUCACCCAGCACUAGCAGUACCAGACGGUUCUGUGGAGUCCUGGGGAAUGGAGAGAGCACAGUC;GACUCUGCUCUCACUGUUCACCCAGCACUAGCAGUACCAGAUGGUUCUGUGGAGUCCUGGGGAAUGGAGAGAGCACAGUC	chr22:17764180-17764259(-);chr12:54231397-54231476(-)	MIPF0001216	mir-3198	3198-1;3198-2	p1@BID;p1@CBX5	ENST00000399765.1;NM_012117	-1.17955	0.44149	0.634957	1	-3.51742	-2.33788	0	0.222626	0	0	0	0	0	0.404811	0.459121	0
hsa-miR-4707-3p	MIMAT0019808	AGCCCGCCCCAGCCGAGGUUCU	GCCCGCC	22	Yes	-	non-canonical_miRNA	hsa-mir-4707	MI0017340	GGUUCCGGAGCCCCGGCGCGGGCGGGUUCUGGGGUGUAGACGCUGCUGGCCAGCCCGCCCCAGCCGAGGUUCUCGGCACC	chr14:22956950-22957029(-)	-	-	4707	p1@HAUS4	ENST00000397409.4	-1.17731	0.442176	0.634957	1	-3.50878	-2.33147	0	0	0.279495	0	0	0	0.574049	0	0	0.285036
hsa-miR-4494	MIMAT0019029	CCAGACUGUGGCUGACCAGAGG	CAGACUG	22	NO	-	non-canonical_miRNA	hsa-mir-4494	MI0016856	AGUUUUAGUUACCCUGGUCAUCUGCAGUCUGAAAAUACAAAAUGGAAAAUUCCAGACUGUGGCUGACCAGAGGUAACUGAAACC	chr12:47364186-47364269(-)	-	-	4494	Unknown	Unknown	-1.17695	0.442285	0.634957	1	-3.50286	-2.32591	0	0	0	0	0.31959	0.519141	0	0.404811	0	0
hsa-miR-7155-3p	MIMAT0028221	UGGCCCAAGACCUCAGACC	GGCCCAA	19	NO	-	non-canonical_miRNA	hsa-mir-7155	MI0023615	UCUGGGGUCUUGGGCCAUCUGGUUGUGACAUCACUGAUGGCCCAAGACCUCAGACC	chr11:64341849-64341904(-)	-	-	7155	Unknown	Unknown	-1.17643	0.442446	0.634957	1	-3.51742	-2.341	0	0.222626	0	0	0	0	0.287024	0	0.22956	0.285036
hsa-miR-4511	MIMAT0019048	GAAGAACUGUUGCAUUUGCCCU	AAGAACU	22	NO	-	non-canonical_miRNA	hsa-mir-4511	MI0016877	AAAAAAAAGGGAAAGAAGAACUGUUGCAUUUGCCCUGCACUCAGUUUGCACAGGGUAAAUGCAAUAGUUCUUCUUUCCCUUUUUUUA	chr15:65719246-65719332(-)	-	-	4511	p1@DENND4A	ENST00000443035.3	-1.1761	0.442546	0.634957	1	-3.51742	-2.34133	0	0.222626	0	0	0	0	0.574049	0	0.22956	0
hsa-miR-3144-3p	MIMAT0015015	AUAUACCUGUUCGGUCUCUUUA	UAUACCU	22	Yes	Star_miRNA	canonical_hsa-specific_miRNA	hsa-mir-3144	MI0014169	AACUACACUUUAAGGGGACCAAAGAGAUAUAUAGAUAUCAGCUACCUAUAUACCUGUUCGGUCUCUUUAAAGUGUAGUU	chr6:120015179-120015257(+)	-	-	3144	p@chr6:120326861..120326878,+	curation	-1.1761	0.442546	0.634957	1	-3.51742	-2.34133	0	0.222626	0	0	0	0	0.574049	0	0.22956	0
hsa-miR-3908	MIMAT0018182	GAGCAAUGUAGGUAGACUGUUU	AGCAAUG	22	NO	-	non-canonical_miRNA	hsa-mir-3908	MI0016412	GCCUGAGCAAUGUAGGUAGACUGUUUCUAAAAAAAUAAAAAGUUAAAAAAAUUUAUGUUAACGUGUAAUGUGUUUACUAAUUUUUUUUUUUUUUUUUGGAGACAGAGUCUCCCUCUGUCGCCAGGC	chr12:123536409-123536534(+)	-	-	3908	Unknown	Unknown	-1.17288	0.443536	0.634957	1	-3.51742	-2.34455	0	0.222626	0	0	0	0.25957	0	0	0.22956	0.285036
hsa-miR-3620-5p	MIMAT0022967	GUGGGCUGGGCUGGGCUGGGCC	UGGGCUG	22	Yes	-	non-canonical_miRNA	hsa-mir-3620	MI0016011	GUGAGGUGGGGGCCAGCAGGGAGUGGGCUGGGCUGGGCUGGGCCAAGGUACAAGGCCUCACCCUGCAUCCCGCACCCAG	chr1:228097263-228097341(+)	-	-	3620	p1@ARF1	ENST00000477821.1	-1.16695	0.445362	0.634957	1	-3.51742	-2.35048	0	0.222626	0	0	0	0	0	0	0.459121	0.285036
hsa-miR-4658	MIMAT0019725	GUGAGUGUGGAUCCUGGAGGAAU	UGAGUGU	23	NO	-	non-canonical_miRNA	hsa-mir-4658	MI0017286	GCUGCCCUUCACUCAGAGCAUCUACACCCACUACCGGUGAGUGUGGAUCCUGGAGGAAUCGUGGC	chr7:100156605-100156669(-)	-	-	4658	p1@C7orf43	ENST00000456769.1	-1.15206	0.449982	0.634957	1	-3.50286	-2.3508	0	0	0	0	0.31959	0	0.287024	0	0.459121	0
hsa-miR-4491	MIMAT0019026	AAUGUGGACUGGUGUGACCAAA	AUGUGGA	22	NO	-	non-canonical_miRNA	hsa-mir-4491	MI0016853	ACAUUUGGUCACACCAGUCCACAUUAACGUGGACCAGACAAUAUUAAUGUGGACUGGUGUGACCAAAA	chr11:111347757-111347824(+)	-	-	4491	Unknown	Unknown	-1.12214	0.459413	0.469059	1	-2.81371	-1.69157	0	0	0.279495	0	0.31959	0.519141	0	0.404811	0	0.570072
hsa-miR-208b-3p	MIMAT0004960	AUAAGACGAACAAAAGGUUUGU	UAAGACG	22	NO	Mature_miRNA	canonical_conserved_miRNA	hsa-mir-208b	MI0005570	CCUCUCAGGGAAGCUUUUUGCUCGAAUUAUGUUUCUGAUCCGAAUAUAAGACGAACAAAAGGUUUGUCUGAGGGCAG	chr14:23417987-23418063(-)	MIPF0000178	mir-208	208b	p1@MYH7	ENST00000355349.3	-1.11894	0.460432	0.468201	1	-2.82002	-1.70108	0	0.222626	0	0	0.31959	0.519141	0.287024	0	0	0.570072
hsa-miR-4777-3p	MIMAT0019935	AUACCUCAUCUAGAAUGCUGUA	UACCUCA	22	NO	-	non-canonical_miRNA	hsa-mir-4777	MI0017421	UAGAAUAUUUCGGCAUUCUAGAUGAGAGAUAUAUAUAUACCUCAUAUGUAUAUGGUAUACCUCAUCUAGAAUGCUGUAAUAUUCUA	chr2:231362708-231362793(+)	-	-	4777	p1@ARMC9	NM_001271466	-1.11097	0.462984	0.467169	1	-2.81639	-1.70543	0	0	0	0.227111	0.31959	0.519141	0	0.404811	0.459121	0
hsa-miR-3149	MIMAT0015022	UUUGUAUGGAUAUGUGUGUGUAU	UUGUAUG	23	NO	-	non-canonical_miRNA	hsa-mir-3149	MI0014176	AUACAUACAUGUACACACACAUGUCAUCCACACACAUACAUAUAUAUAUGUUUGUAUGGAUAUGUGUGUGUAUGUGUGUGUAU	chr8:76966768-76966850(-)	MIPF0001935	mir-3149	3149	Unknown	Unknown	-1.10915	0.463568	0.469987	1	-2.81227	-1.70313	0.571528	0	0	0	0	0.25957	0	0.404811	0.459121	0.285036
hsa-miR-767-5p	MIMAT0003882	UGCACCAUGGUUGUCUGAGCAUG	GCACCAU	23	Yes	-	non-canonical_miRNA	hsa-mir-767	MI0003763	GCUUUUAUAUUGUAGGUUUUUGCUCAUGCACCAUGGUUGUCUGAGCAUGCAGCAUGCUUGUCUGCUCAUACCCCAUGGUUUCUGAGCAGGAACCUUCAUUGUCUACUGC	chrX:152393421-152393529(-)	MIPF0000552	mir-767	105-1,105-2,767	p1@GABRA3	ENST00000370314.4	-1.1039	0.465258	0.115962	1	-0.938034	0.165862	0.571528	0.222626	0.279495	0.454223	0.958771	1.03828	1.1481	0.404811	1.1478	1.71022
hsa-miR-3129-3p	MIMAT0019202	AAACUAAUCUCUACACUGCUGC	AACUAAU	22	Yes	-	non-canonical_miRNA	hsa-mir-3129	MI0014146	GUACUUGGGCAGUAGUGUAGAGAUUGGUUUGCCUGUUAAUGAAUUCAAACUAAUCUCUACACUGCUGCCCAAGAGC	chr2:189133036-189133111(-)	MIPF0001458	mir-3129	3129	p1@COL5A2	NM_000393	-1.10339	0.465422	0.354324	1	-2.35808	-1.25469	0.285764	0.445252	0	0	0	0.25957	0.574049	0.809623	0.22956	0.285036
hsa-miR-5571-5p	MIMAT0022257	CAAUUCUCAAAGGAGCCUCCC	AAUUCUC	21	Yes	-	non-canonical_miRNA	hsa-mir-5571	MI0019115	AUCUGACACAAAAUGUGAACCAAGCAAUUCUCAAAGGAGCCUCCCAGGAAAUUCACUUUAGGAAGUCCUAGGAGGCUCCUCUGAGAGUUGCUAAAACAAAACAUUGAGAGUCC	chr22:22886267-22886379(+)	-	-	5571	Unknown	Unknown	-1.0921	0.469077	0.357072	1	-2.35301	-1.2609	0.285764	0.222626	0	0	0.31959	0.778711	0	0.404811	0.22956	0.570072
hsa-miR-153-5p	MIMAT0026480	UCAUUUUUGUGAUGUUGCAGCU	CAUUUUU	22	Yes	Star_miRNA	canonical_conserved_miRNA	hsa-mir-153-2	MI0000464	AGCGGUGGCCAGUGUCAUUUUUGUGAUGUUGCAGCUAGUAAUAUGAGCCCAGUUGCAUAGUCACAAAAGUGAUCAUUGGAAACUGUG	chr7:157574336-157574422(-)	MIPF0000050	mir-153	153-2	p2@PTPRN2	NM_130842	-1.08934	0.469976	0.351532	1	-2.35379	-1.26445	0.285764	0	0.279495	0.227111	0	0.25957	0	0.404811	0.688681	0.570072
hsa-miR-549a-3p	MIMAT0003333	UGACAACUAUGGAUGAGCUCU	GACAACU	21	Yes	-	non-canonical_miRNA	hsa-mir-549a	MI0003679	AGACAUGCAACUCAAGAAUAUAUUGAGAGCUCAUCCAUAGUUGUCACUGUCUCAAAUCAGUGACAACUAUGGAUGAGCUCUUAAUAUAUCCCAGGC	chr15:80841978-80842073(-)	MIPF0000470	mir-549	549a	Unknown	Unknown	-1.08304	0.472033	0.401015	1	-2.3535	-1.27046	0.285764	0	0	0.454223	0	1.03828	0.574049	0	0	0.285036
hsa-miR-4324	MIMAT0016876	CCCUGAGACCCUAACCUUAA	CCUGAGA	20	NO	-	non-canonical_miRNA	hsa-mir-4324	MI0015854	CGGCCCCUUUGUUAAGGGUCUCAGCUCCAGGGAACUUUAAAACCCUGAGACCCUAACCUUAAAGGUGCUGCA	chr19:49308797-49308868(-)	-	-	4324	p1@SLC6A16	ENST00000454748.3	-1.08303	0.472037	0.532243	1	-2.36752	-1.28449	0	0.445252	0.279495	0	0	0.519141	0	0	0.688681	0.570072
hsa-miR-4781-3p	MIMAT0019943	AAUGUUGGAAUCCUCGCUAGAG	AUGUUGG	22	NO	-	non-canonical_miRNA	hsa-mir-4781	MI0017426	AGGUGCACGCUCUAGCGGGGAUUCCAAUAUUGGGCCAAUUCCCCCAAUGUUGGAAUCCUCGCUAGAGCGUGCACUU	chr1:54054079-54054154(+)	-	-	4781	p1@TCEANC2	NM_153035	-1.07845	0.473539	0.274778	1	-2.00267	-0.924222	0.285764	0.222626	0.279495	0	0.31959	0.778711	0	0.809623	0.459121	0.570072
hsa-miR-1537-5p	MIMAT0026765	AGCUGUAAUUAGUCAGUUUUCU	GCUGUAA	22	Yes	-	non-canonical_miRNA	hsa-mir-1537	MI0007258	ACAGCUGUAAUUAGUCAGUUUUCUGUCCUGUCCACACAGAAAACCGUCUAGUUACAGUUGU	chr1:235853000-235853060(-)	MIPF0000917	mir-1537	1537	p1@LYST	NM_000081	-1.06844	0.476835	0.277839	1	-1.72014	-0.651702	0.571528	0.222626	0.279495	0.227111	0	0.519141	1.72215	0.404811	0.459121	0
hsa-miR-296-3p	MIMAT0004679	GAGGGUUGGGUGGAGGCUCUCC	AGGGUUG	22	Yes	Star_miRNA	canonical_conserved_miRNA	hsa-mir-296	MI0000747	AGGACCCUUCCAGAGGGCCCCCCCUCAAUCCUGUUGUGCCUAAUUCAGAGGGUUGGGUGGAGGCUCUCCUGAAGGGCUCU	chr20:58817615-58817694(-)	MIPF0000159	mir-296	296,298	p1@GNAS-AS1	curation	-1.06359	0.47844	0.12968	1	-1.11033	-0.0467378	0	0.667878	0.838485	0.227111	0.31959	1.29785	0.861073	1.21443	0.688681	0.855108
hsa-miR-4474-3p	MIMAT0019001	UUGUGGCUGGUCAUGAGGCUAA	UGUGGCU	22	Yes	-	non-canonical_miRNA	hsa-mir-4474	MI0016826	UUGCCUACCUUGUUAGUCUCAUGAUCAGACACAAAUAUGGCUCUUUGUGGCUGGUCAUGAGGCUAACAAGGUAGGCAC	chr9:20502265-20502342(-)	-	-	4474	p1@MLLT3	NM_004529	-0.975149	0.508687	0.216248	1	-1.08835	-0.113199	0.571528	0.222626	0	0.454223	0.958771	1.03828	0.287024	1.21443	0.459121	1.71022
hsa-miR-4796-5p	MIMAT0019970	UGUCUAUACUCUGUCACUUUAC	GUCUAUA	22	NO	-	non-canonical_miRNA	hsa-mir-4796	MI0017443	UAAAUUUGUGUCUAUACUCUGUCACUUUACUUUUGGCCUCAAGUCAUUGCAGUAAAGUGGCAGAGUAUAGACACAAAUUUA	chr3:114743445-114743525(-)	MIPF0001402	mir-4796	4796	p2@ZBTB20	ENST00000488663.1	-0.937218	0.522239	0.316783	1	-1.72007	-0.782851	0.857292	0.222626	0	0.227111	0	0.519141	0.861073	0.404811	0.459121	0.570072
hsa-miR-6733-5p	MIMAT0027367	UGGGAAAGACAAACUCAGAGUU	GGGAAAG	22	Yes	-	non-canonical_miRNA	hsa-mir-6733	MI0022578	GUGCUUGGGAAAGACAAACUCAGAGUUCCCUUCUUGUGAGCUCAGUGUCUGGAUUUCCUAG	chr1:43171652-43171712(-)	-	-	6733	p1@EBNA1BP2	ENST00000483082.1	-0.921709	0.527883	0.392415	1	-2.00344	-1.08173	0.285764	0	0.279495	0.454223	0	0.519141	0.287024	0.809623	0.22956	0.570072
hsa-miR-603	MIMAT0003271	CACACACUGCAAUUACUUUUGC	ACACACU	22	NO	-	non-canonical_miRNA	hsa-mir-603	MI0003616	GAUUGAUGCUGUUGGUUUGGUGCAAAAGUAAUUGCAGUGCUUCCCAUUUAAAAGUAAUGGCACACACUGCAAUUACUUUUGCUCCAACUUAAUACUU	chr10:24275685-24275781(+)	MIPF0000317	mir-548	603	p2@KIAA1217	ENST00000376454.3	-0.921232	0.528058	0.543745	1	-2.37733	-1.4561	0	0.445252	0	0.227111	0	0	0.287024	0.809623	0.688681	0
hsa-miR-12132	MIMAT0049026	UAUUACUGUGAGAAUUAUGAUG	AUUACUG	22	NO	-	non-canonical_miRNA	hsa-mir-12132	MI0039734	UUAACAUCUUUUCCAUCAUAAUUCUCAUAGUAAUAAUAGUAAUGUUAAUAUAAUAAUAAUGUUAUUAUUACUGUGAGAAUUAUGAUGGAAAAGAAGUUAUUA	chr1:61846075-61846176(+)	-	-	12132	Unknown	Unknown	-0.920558	0.528305	0.550305	1	-2.36794	-1.44739	0	0.222626	0.279495	0.227111	0	0	1.1481	0.404811	0.22956	0
hsa-miR-943	MIMAT0004986	CUGACUGUUGCCGUCCUCCAG	UGACUGU	21	NO	-	non-canonical_miRNA	hsa-mir-943	MI0005768	GGGACGUUCUGAGCUCGGGGUGGGGGACGUUUGCCGGUCACUGCUGCUGGCGCCCUGACUGUUGCCGUCCUCCAGCCCCACUCAAAGGCAUCCC	chr4:1986384-1986477(-)	MIPF0000690	mir-943	943	p1@WHSC2	ENST00000411638.2	-0.915329	0.530223	0.394644	1	-2.00236	-1.08703	0	0	0.55899	0.227111	0.31959	0.519141	0.574049	0	0.459121	0.570072
hsa-miR-181b-2-3p	MIMAT0031893	CUCACUGAUCAAUGAAUGCA	UCACUGA	20	Yes	Star_miRNA	canonical_conserved_miRNA	hsa-mir-181b-2	MI0000683	CUGAUGGCUGCACUCAACAUUCAUUGCUGUCGGUGGGUUUGAGUCUGAAUCAACUCACUGAUCAAUGAAUGCAAACUGCGGACCAAACA	chr9:124693710-124693798(+)	MIPF0000007	mir-181	181a-2,181b-2	p1@MIR181A2HG	NR_038975	-0.911598	0.531596	0.115628	1	-0.272441	0.639156	0.285764	1.55838	0.279495	0.908445	0.63918	1.03828	1.72215	0.809623	1.60692	2.56532
hsa-miR-216a-3p	MIMAT0022844	UCACAGUGGUCUCUGGGAUUAU	CACAGUG	22	Yes	Star_miRNA	canonical_conserved_miRNA	hsa-mir-216a	MI0000292	GAUGGCUGUGAGUUGGCUUAAUCUCAGCUGGCAACUGUGAGAUGUUCAUACAAUCCCUCACAGUGGUCUCUGGGAUUAUGCUAAACAGAGCAAUUUCCUAGCCCUCACGA	chr2:55988950-55989059(-)	MIPF0000054	mir-216	216a,217	p1@MIR216A	ENST00000446139.1	-0.9094	0.532406	0.27568	1	-1.34012	-0.430715	0	0.890504	0	0.681334	0	1.81699	0.287024	0.404811	0.22956	0.855108
hsa-miR-3613-3p	MIMAT0017991	ACAAAAAAAAAAGCCCAACCCUUC	CAAAAAA	24	Yes	Star_miRNA	canonical_conserved_miRNA	hsa-mir-3613	MI0016003	UGGUUGGGUUUGGAUUGUUGUACUUUUUUUUUUGUUCGUUGCAUUUUUAGGAACAAAAAAAAAAGCCCAACCCUUCACACCACUUCA	chr13:49996415-49996501(-)	MIPF0001411	mir-3613	3613	p1@DLEU2	NR_002612	-0.900674	0.535636	0.215527	1	-0.670412	0.230262	0	0.445252	1.11798	0.454223	0.958771	2.07656	0.574049	0.809623	1.1478	1.14014
hsa-miR-873-3p	MIMAT0022717	GGAGACUGAUGAGUUCCCGGGA	GAGACUG	22	Yes	Star_miRNA	canonical_conserved_miRNA	hsa-mir-873	MI0005564	GUGUGCAUUUGCAGGAACUUGUGAGUCUCCUAUUGAAAAUGAACAGGAGACUGAUGAGUUCCCGGGAACACCCACAA	chr9:28888879-28888955(-)	MIPF0000390	mir-873	873	p@chr9:29212195..29212234,-	NM_001258282	-0.894443	0.537955	0.426864	1	-1.99056	-1.09612	0	0	0.279495	0.227111	0.63918	1.03828	0.287024	0	0.22956	0.570072
hsa-miR-3196	MIMAT0015080	CGGGGCGGCAGGGGCCUC	GGGGCGG	18	NO	-	non-canonical_miRNA	hsa-mir-3196	MI0014241	GGGUGGGGGCGGGGCGGCAGGGGCCUCCCCCAGUGCCAGGCCCCAUUCUGCUUCUCUCCCAGCU	chr20:63238779-63238842(+)	-	-	3196	p1@BIRC7	NM_139317	-0.887197	0.540663	0.574553	1	-2.37506	-1.48786	0	0.222626	0.279495	0.227111	0	1.29785	0	0	0	0.285036
hsa-miR-3199	MIMAT0015084	AGGGACUGCCUUAGGAGAAAGUU	GGGACUG	23	NO	-	non-canonical_miRNA	hsa-mir-3199-1;hsa-mir-3199-2	MI0014247;MI0014248	GGUGACUCCAGGGACUGCCUUAGGAGAAAGUUUCUGGAAGUUCUGACAUUCCAGAAACUUUCUCCUAAGGCAGUCCCUGGGAGUCACU;GUGACUCCCAGGGACUGCCUUAGGAGAAAGUUUCUGGAAUGUCAGAACUUCCAGAAACUUUCUCCUAAGGCAGUCCCUGGAGUCAC	chr22:27920525-27920612(-);chr22:27920526-27920611(+)	MIPF0001026	mir-3199	3199-1,3199-2;3199-1,3199-2	Unknown;p1@TTC28-AS1	Unknown;ENST00000452612.1	-0.884675	0.54161	0.549436	1	-2.3515	-1.46683	0.571528	0.222626	0	0	0	0	0.861073	0	0.22956	0.570072
hsa-miR-4429	MIMAT0018944	AAAAGCUGGGCUGAGAGGCG	AAAGCUG	20	NO	-	non-canonical_miRNA	hsa-mir-4429	MI0016768	AGGGAGAAAAGCUGGGCUGAGAGGCGACUGGUGUCUAAUUUGUUUGUCUCUCCAACUCAGACUGCCUGGCCCA	chr2:11540605-11540677(-)	MIPF0001474	mir-4429	4429	Unknown	Unknown	-0.88011	0.543326	0.52725	1	-2.3609	-1.48079	0	0.222626	0.279495	0.227111	0	0.778711	0.287024	0	0.459121	0
hsa-miR-4522	MIMAT0019060	UGACUCUGCCUGUAGGCCGGU	GACUCUG	21	NO	-	non-canonical_miRNA	hsa-mir-4522	MI0016889	GCGGGCGUUGCCUGGGGGCCUCGCAGGGGGAGAUCCAGCCCAGGCUGGUUCCGCUGACUCUGCCUGUAGGCCGGUGGCGUCUUCUGG	chr17:27293910-27293996(-)	-	-	4522	p@chr17:25621895..25621905,-	curation	-0.877556	0.544289	0.557916	1	-2.35341	-1.47586	0	0.222626	0.279495	0	0.31959	1.03828	0	0	0	0.570072
hsa-miR-181b-3p	MIMAT0022692	CUCACUGAACAAUGAAUGCAA	UCACUGA	21	Yes	Star_miRNA	canonical_conserved_miRNA	hsa-mir-181b-1	MI0000270	CCUGUGCAGAGAUUAUUUUUUAAAAGGUCACAAUCAACAUUCAUUGCUGUCGGUGGGUUGAACUGUGUGGACAAGCUCACUGAACAAUGAAUGCAACUGUGGCCCCGCUU	chr1:198858873-198858982(-)	MIPF0000007	mir-181	181b-1,181a-1	p1@LOC100131234	NR_040073	-0.868275	0.547802	0.0452221	1	0.935547	1.80382	2.85764	1.78101	1.67697	2.044	0.63918	4.67227	5.16644	3.6433	3.21384	1.14014
hsa-miR-299-3p	MIMAT0000687	UAUGUGGGAUGGUAAACCGCUU	AUGUGGG	22	Yes	Star_miRNA	canonical_conserved_miRNA	hsa-mir-299	MI0000744	AAGAAAUGGUUUACCGUCCCACAUACAUUUUGAAUAUGUAUGUGGGAUGGUAAACCGCUUCUU	chr14:101023794-101023856(+)	MIPF0000186	mir-299	134,154,299,376c,369,376a-1,377,379,380,381,382,323a,329-1,329-2,409,412,410,376b,485,487a,494,495,496,539,544a,376a-2,487b,411,654,655,656,758,668,1185-2,1185-1,300,541,889,543,1197,1193,323b	p1@MEG3	Gtl2-Dio3	-0.868029	0.547895	0.00637377	1	2.14595	3.01398	2.85764	5.56565	4.75141	3.17956	5.11344	7.52754	10.6199	5.66736	9.41197	7.98101
hsa-miR-1197	MIMAT0005955	UAGGACACAUGGUCUACUUCU	AGGACAC	21	NO	Mature_miRNA	canonical_conserved_miRNA	hsa-mir-1197	MI0006656	ACUUCCUGGUAUUUGAAGAUGCGGUUGACCAUGGUGUGUACGCUUUAUUUGUGACGUAGGACACAUGGUCUACUUCUUCUCAAUAUCA	chr14:101025564-101025651(+)	MIPF0000126	mir-379	134,154,299,376c,369,376a-1,377,379,380,381,382,323a,329-1,329-2,409,412,410,376b,485,487a,494,495,496,539,544a,376a-2,487b,411,654,655,656,758,668,1185-2,1185-1,300,541,889,543,1197,1193,323b	p1@MEG3	Gtl2-Dio3	-0.867851	0.547963	0.206812	1	-0.561138	0.306713	1.14306	0.890504	0.279495	0.454223	0.31959	0.778711	1.43512	2.83368	0.688681	0.855108
hsa-miR-7703	MIMAT0030018	UUGCACUCUGGCCUUCUCCCAGG	UGCACUC	23	NO	-	non-canonical_miRNA	hsa-mir-7703	MI0025239	UUAGGGGAGGUGGAUGAGUGGGGGCAGGCAGGGGAUUGGCUAAGAACCUGACUCUUGCACUCUGGCCUUCUCCCAGG	chr14:24143489-24143565(-)	-	-	7703	p1@PSME2	ENST00000560410.1	-0.851606	0.554168	0.707128	1	-2.81534	-1.96373	0.285764	0	0	0.227111	0	0	0	0.809623	0.459121	0
hsa-miR-6802-3p	MIMAT0027505	UUCACCCCUCUCACCUAAGCAG	UCACCCC	22	Yes	-	non-canonical_miRNA	hsa-mir-6802	MI0022647	GAGGGCUAGGUGGGGGGCUUGAAGCCCCGAGAUGCCUCACGUCUUCACCCCUCUCACCUAAGCAG	chr19:55239912-55239976(-)	-	-	6802,6803,6804	p1@PPP6R1	ENST00000412770.2	-0.847151	0.555882	0.701146	1	-2.81079	-1.96363	0	0	0.279495	0	0.31959	0.25957	0	0.809623	0.22956	0
hsa-miR-3130-3p	MIMAT0014994	GCUGCACCGGAGACUGGGUAA	CUGCACC	21	Yes	Star_miRNA	canonical_hsa-specific_miRNA	hsa-mir-3130-1;hsa-mir-3130-2	MI0014147;MI0014148	CUUGUCAUGUCUUACCCAGUCUCCGGUGCAGCCUGUUGUCAAGGCUGCACCGGAGACUGGGUAAGACAUGACAAG;CUUGUCAUGUCUUACCCAGUCUCCGGUGCAGCCUUGACAACAGGCUGCACCGGAGACUGGGUAAGACAUGACAAG	chr2:206783234-206783308(-);chr2:206783234-206783308(+)	MIPF0000845	mir-3130	3130-1;3130-2	Unknown;p1@FASTKD2	Unknown;ENST00000403094.3	-0.841061	0.558233	0.695227	1	-2.82364	-1.98258	0	0.222626	0.279495	0	0	0.25957	0.574049	0	0	0.285036
hsa-miR-6892-3p	MIMAT0027685	UCCCUCUCCCACCCCUUGCAG	CCCUCUC	21	Yes	-	non-canonical_miRNA	hsa-mir-6892	MI0022739	GUAAGGGACCGGAGAGUAGGAAAAGCAGGGCUCAGGGCCAGAGAGACUGGGCAUAGAACUAAGGAGGAUGGUGUCCUCCUGACUGCAUCUCUCUUCCCUCUCCCACCCCUUGCAG	chr7:143382686-143382800(+)	-	-	6892	p1@ZYX	NM_003461	-0.839644	0.558782	0.708167	1	-2.84388	-2.00423	0	0.445252	0	0	0	0	0	0	0.459121	0.570072
hsa-miR-4301	MIMAT0016850	UCCCACUACUUCACUUGUGA	CCCACUA	20	NO	-	non-canonical_miRNA	hsa-mir-4301	MI0015828	ACCAGCCACCUCCCACUACUUCACUUGUGAACAUUGCAUUCGUGGAGGGUGGCAGGUGCAGCUCUG	chr11:113450023-113450088(-)	-	-	4301	p1@DRD2	ENST00000362072.3	-0.838874	0.55908	0.69542	1	-2.82142	-1.98255	0.285764	0.222626	0	0	0	0.25957	0.574049	0	0	0.285036
hsa-miR-3177-3p	MIMAT0015054	UGCACGGCACUGGGGACACGU	GCACGGC	21	Yes	-	non-canonical_miRNA	hsa-mir-3177	MI0014211	CCACGUGCCAUGUGUACACACGUGCCAGGCGCUGUCUUGAGACAUUCGCGCAGUGCACGGCACUGGGGACACGUGGCACUGG	chr16:1734985-1735066(+)	-	-	3177	p1@MAPK8IP3	ENST00000356010.5	-0.837224	0.559719	0.690852	1	-2.81982	-1.9826	0	0.222626	0	0	0.31959	0.25957	0	0.404811	0.22956	0.285036
hsa-miR-500b-3p	MIMAT0027032	GCACCCAGGCAAGGAUUCUG	CACCCAG	20	Yes	Star_miRNA	canonical_conserved_miRNA	hsa-mir-500b	MI0015903	CCCCCUCUCUAAUCCUUGCUACCUGGGUGAGAGUGCUUUCUGAAUGCAGUGCACCCAGGCAAGGAUUCUGCAAGGGGGA	chrX:50010672-50010750(+)	MIPF0000139	mir-500	188,362,500a,501,502,532,660,500b	p1@CLCN5	ENST00000376091.3	-0.83676	0.5599	0.357943	1	-1.4836	-0.646838	0.285764	0.222626	0.55899	0.227111	0.31959	1.03828	1.1481	0.404811	0	0.570072
hsa-miR-6134	MIMAT0024618	UGAGGUGGUAGGAUGUAGA	GAGGUGG	19	NO	-	non-canonical_miRNA	hsa-mir-6134	MI0021279	UGGGCCUUGAUGUCAGUAGGGCUCAGUAGGGAACUGACCCUCUAUUUCCACCUGCAUAAAUGAAGCUGAAUGAGGUGGUAGGAUGUAGAGCUGGUUGACACUCUGCUUU	chrX:28495555-28495663(-)	MIPF0001445	mir-6134	6134	Unknown	Unknown	-0.83577	0.560284	0.705146	1	-2.83285	-1.99708	0	0.222626	0	0.227111	0	0	0	0.404811	0.688681	0
hsa-miR-3124-5p	MIMAT0014986	UUCGCGGGCGAAGGCAAAGUC	UCGCGGG	21	Yes	-	non-canonical_miRNA	hsa-mir-3124	MI0014140	GCGGGCUUCGCGGGCGAAGGCAAAGUCGAUUUCCAAAAGUGACUUUCCUCACUCCCGUGAAGUCGGC	chr1:248826377-248826443(+)	-	-	3124	Unknown	Unknown	-0.83577	0.560284	0.705146	1	-2.83285	-1.99708	0	0.222626	0	0.227111	0	0	0	0.404811	0.688681	0
hsa-miR-5680	MIMAT0022468	GAGAAAUGCUGGACUAAUCUGC	AGAAAUG	22	NO	-	non-canonical_miRNA	hsa-mir-5680	MI0019280	GCAUUGGGUUAGCAGGUUAGCCCAGCAUUUCCCUUCCUGGACACACAGGAGGAGAAAUGCUGGACUAAUCUGCUAAUCCAAUGC	chr8:102125432-102125515(+)	-	-	5680	Unknown	Unknown	-0.826921	0.563731	0.69514	1	-2.81793	-1.99101	0.285764	0	0	0.227111	0	0.519141	0.287024	0	0.22956	0
hsa-miR-4766-3p	MIMAT0019918	AUAGCAAUUGCUCUUUUGGAA	UAGCAAU	21	Yes	Mature_miRNA	canonical_conserved_miRNA	hsa-mir-4766	MI0017407	CUGAAGCUCCUUCUGAAAGAGCAGUUGGUGUUUAUUUUUUACUAAAUAGCAAUUGCUCUUUUGGAAGGAACUUGAG	chr22:40813883-40813958(-)	MIPF0001764	mir-4766	4766	p1@SLC25A17	ENST00000434193.1	-0.822853	0.565323	0.69693	1	-2.81243	-1.98958	0.571528	0	0	0	0	0.25957	0.287024	0	0.22956	0.285036
hsa-miR-548aq-5p	MIMAT0022263	GAAAGUAAUUGCUGUUUUUGCC	AAAGUAA	22	Yes	-	non-canonical_miRNA	hsa-mir-548aq	MI0019130	GAAAGUAAUUGCUGUUUUUGCCAUUACUUUCAGUGGCAAAAACUGCAAUUACUUUUGC	chr3:185767847-185767904(-)	MIPF0000317	mir-548	548aq	p1@IGF2BP2	ENST00000457616.2	-0.820049	0.566423	0.709514	1	-2.82655	-2.0065	0	0	0	0.454223	0	0	0.574049	0	0.459121	0
hsa-miR-100-3p	MIMAT0004512	CAAGCUUGUAUCUAUAGGUAUG	AAGCUUG	22	Yes	Star_miRNA	canonical_conserved_miRNA	hsa-mir-100	MI0000102	CCUGUUGCCACAAACCCGUAGAUCCGAACUUGUGGUAUUAGUCCGCACAAGCUUGUAUCUAUAGGUAUGUGUCUGUUAGG	chr11:122152229-122152308(-)	MIPF0000033	mir-10	let7a-2,100,10526	p2@ENST00000533109	NR_024430	-0.818243	0.567132	0.720952	1	-2.78259	-1.96434	0	0	0	0	0.63918	0.778711	0	0.404811	0	0
hsa-miR-597-5p	MIMAT0003265	UGUGUCACUCGAUGACCACUGU	GUGUCAC	22	Yes	Star_miRNA	canonical_conserved_miRNA	hsa-mir-597	MI0003609	UACUUACUCUACGUGUGUGUCACUCGAUGACCACUGUGAAGACAGUAAAAUGUACAGUGGUUCUCUUGUGGCUCAAGCGUAAUGUAGAGUACUGGUC	chr8:9741672-9741768(+)	MIPF0000479	mir-597	597	p1@TNKS	ENST00000310430.6	-0.817157	0.567559	0.44675	1	-1.72766	-0.910507	0	0.445252	0	0.454223	0.31959	0.25957	0.287024	1.21443	0.459121	0.570072
hsa-miR-4685-3p	MIMAT0019772	UCUCCCUUCCUGCCCUGGCUAG	CUCCCUU	22	NO	-	non-canonical_miRNA	hsa-mir-4685	MI0017317	UAGCCCAGGGCUUGGAGUGGGGCAAGGUUGUUGGUGAUAUGGCUUCCUCUCCCUUCCUGCCCUGGCUAG	chr10:98431292-98431360(-)	-	-	4685	p1@HPS1	ENST00000338546.5	-0.807222	0.571481	0.447628	1	-1.72331	-0.916088	0	0.222626	0.279495	0.454223	0.31959	0.778711	0.861073	0.809623	0.22956	0
hsa-miR-643	MIMAT0003313	ACUUGUAUGCUAGCUCAGGUAG	CUUGUAU	22	NO	-	non-canonical_miRNA	hsa-mir-643	MI0003658	ACCAAGUGAUAUUCAUUGUCUACCUGAGCUAGAAUACAAGUAGUUGGCGUCUUCAGAGACACUUGUAUGCUAGCUCAGGUAGAUAUUGAAUGAAAAA	chr19:52281797-52281893(+)	MIPF0000488	mir-643	643	p1@ZNF766	ENST00000593703.1	-0.804916	0.572395	0.212296	1	-0.681115	0.123801	0.571528	0.445252	1.11798	0.681334	0	1.03828	1.43512	0.809623	0.22956	1.99525
hsa-miR-627-3p	MIMAT0026623	UCUUUUCUUUGAGACUCACU	CUUUUCU	20	Yes	-	non-canonical_miRNA	hsa-mir-627	MI0003641	UACUUAUUACUGGUAGUGAGUCUCUAAGAAAAGAGGAGGUGGUUGUUUUCCUCCUCUUUUCUUUGAGACUCACUACCAAUAAUAAGAAAUACUACUA	chr15:42199570-42199666(-)	MIPF0000550	mir-627	627	p1@VPS39	NM_015289	-0.801025	0.573941	0.254569	1	-0.597445	0.20358	0.285764	1.55838	0.279495	0.454223	0.31959	1.81699	0.861073	0	1.1478	1.71022
hsa-miR-876-5p	MIMAT0004924	UGGAUUUCUUUGUGAAUCACCA	GGAUUUC	22	Yes	Star_miRNA	canonical_conserved_miRNA	hsa-mir-876	MI0005542	UGAAGUGCUGUGGAUUUCUUUGUGAAUCACCAUAUCUAAGCUAAUGUGGUGGUGGUUUACAAAGUAAUUCAUAGUGCUUCA	chr9:28863626-28863706(-)	MIPF0000430	mir-876	876	p@chr9:29212195..29212234,-	NM_001258282	-0.797615	0.575299	0.703136	1	-2.80207	-2.00445	0	0	0	0	0.63918	0.25957	0	0	0.459121	0.285036
hsa-miR-19b-1-5p	MIMAT0004491	AGUUUUGCAGGUUUGCAUCCAGC	GUUUUGC	23	Yes	Star_miRNA	canonical_conserved_miRNA	hsa-mir-19b-1	MI0000074	CACUGUUCUAUGGUUAGUUUUGCAGGUUUGCAUCCAGCUGUGUGAUAUUCUGCUGUGCAAAUCCAUGCAAAACUGACUGUGGUAGUG	chr13:91351192-91351278(+)	MIPF0000011	mir-19	17,18a,19a,19b-1,20a,92a-1	p1@MIR17HG	NR_027349	-0.791607	0.5777	0.0386375	1	1.08907	1.88068	1.71458	1.78101	1.95646	2.95245	1.59795	4.15313	4.30537	4.45292	3.21384	2.85036
hsa-miR-545-3p	MIMAT0003165	UCAGCAAACAUUUAUUGUGUGC	CAGCAAA	22	Yes	Star_miRNA	canonical_conserved_miRNA	hsa-mir-545	MI0003516	CCCAGCCUGGCACAUUAGUAGGCCUCAGUAAAUGUUUAUUAGAUGAAUAAAUGAAUGACUCAUCAGCAAACAUUUAUUGUGUGCCUGCUAAAGUGAGCUCCACAGG	chrX:74287104-74287209(-)	MIPF0000098	mir-95	374a,545	p1@FTX	NR_028379	-0.788995	0.578747	0.52104	1	-1.4673	-0.67831	0.857292	0	0.55899	0.227111	0	0.519141	1.43512	0	0.688681	0.285036
hsa-miR-3154	MIMAT0015028	CAGAAGGGGAGUUGGGAGCAGA	AGAAGGG	22	NO	-	non-canonical_miRNA	hsa-mir-3154	MI0014182	GGCCCCUCCUUCUCAGCCCCAGCUCCCGCUCACCCCUGCCACGUCAAAGGAGGCAGAAGGGGAGUUGGGAGCAGAGAGGGGACC	chr9:128244947-128245030(-)	MIPF0001387	mir-3154	199b,3154	p1@MIR3154	curation	-0.787517	0.57934	0.597186	1	-1.72313	-0.935615	0	0.222626	0.279495	0.454223	0.31959	1.03828	0.287024	0	0.459121	0.570072
hsa-miR-3170	MIMAT0015045	CUGGGGUUCUGAGACAGACAGU	UGGGGUU	22	NO	-	non-canonical_miRNA	hsa-mir-3170	MI0014201	CUGGUAACACUGGGGUUCUGAGACAGACAGUGUUAGCUCCAGAAGCAUUGCCUGUCUUAGAACCCCUAUGUUACCAG	chr13:98208524-98208600(+)	MIPF0001637	mir-3170	3170	p1@FARP1	NM_005766	-0.783676	0.580885	0.329349	1	-1.10291	-0.319238	0.285764	0.445252	0.55899	0.227111	0.63918	1.29785	1.43512	0.404811	0.22956	0.570072
hsa-miR-6511a-3p	MIMAT0025479	CCUCACCAUCCCUUCUGCCUGC	CUCACCA	22	Yes	-	non-canonical_miRNA	hsa-mir-6511a-1;hsa-mir-6511a-2;hsa-mir-6511a-3;hsa-mir-6511a-4	MI0022223;MI0023564;MI0023565;MI0023566	CCUGCAGGCAGAAGUGGGGCUGACAGGGCAGAGGGUUGCGCCCCCUCACCAUCCCUUCUGCCUGCAG;CCUGCAGGCAGAAGUGGGGCUGACAGGGCAGAGGGUUGCGCCCCCUCACCAUCCCUUCUGCCUGCAG;CCUGCAGGCAGAAGUGGGGCUGACAGGGCAGAGGGUUGCGCCCCCUCACCAUCCCUUCUGCCUGCAG;CCUGCAGGCAGAAGUGGGGCUGACAGGGCAGAGGGUUGCGCCCCCUCACCAUCCCUUCUGCCUGCAG	chr16:14925937-14926003(+);chr16:16324588-16324654(+);chr16:16368876-16368942(+);chr16:18344013-18344079(-)	MIPF0001382	mir-6511	6511a-1,6770-1;6511a-2,6770-2;6511a-3;6511a-4	p1@PKD1P3;Unknown;p@chr16:16460542..16460543,+;Unknown	ENST00000534164.1;Unknown;ENST00000532739.1;Unknown	-0.781323	0.581833	0.242247	1	-0.461704	0.319619	0	1.33576	0.55899	0.227111	1.27836	0.519141	2.2962	1.61925	1.60692	0.285036
hsa-miR-1292-5p	MIMAT0005943	UGGGAACGGGUUCCGGCAGACGCUG	GGGAACG	25	Yes	-	non-canonical_miRNA	hsa-mir-1292	MI0006433	CCUGGGAACGGGUUCCGGCAGACGCUGAGGUUGCGUUGACGCUCGCGCCCCGGCUCCCGUUCCAGG	chr20:2652777-2652842(+)	MIPF0000675	mir-1292	1292	p1@NOP56	ENST00000494697.1	-0.753993	0.59296	0.382947	1	-1.28148	-0.527487	0.857292	0.222626	0.279495	0.454223	0	0.519141	0.574049	0.809623	0.459121	1.14014
hsa-miR-345-3p	MIMAT0022698	GCCCUGAACGAGGGGUCUGGAG	CCCUGAA	22	Yes	Star_miRNA	canonical_conserved_miRNA	hsa-mir-345	MI0000825	ACCCAAACCCUAGGUCUGCUGACUCCUAGUCCAGGGCUCGUGAUGGCUGGUGGGCCCUGAACGAGGGGUCUGGAGGCCUGGGUUUGAAUAUCGACAGC	chr14:100307859-100307956(+)	MIPF0000189	mir-345	345	p@chr14:100772992..100773015,+	curation	-0.747701	0.595552	0.266059	1	-0.800079	-0.0523779	0.571528	0.222626	0.55899	0.454223	0.958771	0.778711	1.1481	0.809623	0.918241	1.14014
hsa-miR-6772-5p	MIMAT0027444	UGGGUGUAGGCUGGAGCUGAGG	GGGUGUA	22	NO	-	non-canonical_miRNA	hsa-mir-6772	MI0022617	AGGCCUGGGUGUAGGCUGGAGCUGAGGACUGAGGCUCACCUUGCUCCUGACUCUGUGCCCACAG	chr16:57772289-57772352(-)	-	-	6772	p1@KIFC3	ENST00000569112.1	-0.731186	0.602408	1	1	-3.51742	-2.78624	0	0.222626	0	0	0	0	0.287024	0.404811	0	0
hsa-miR-6887-3p	MIMAT0027675	UCCCCUCCACUUUCCUCCUAG	CCCCUCC	21	NO	-	non-canonical_miRNA	hsa-mir-6887	MI0022734	GAGAAUGGGGGGACAGAUGGAGAGGACACAGGCUGGCACUGAGGUCCCCUCCACUUUCCUCCUAG	chr19:35122700-35122764(+)	-	-	6887	p1@FXYD3	ENST00000406988.1	-0.731186	0.602408	1	1	-3.51742	-2.78624	0	0.222626	0	0	0	0	0.287024	0.404811	0	0
hsa-miR-204-3p	MIMAT0022693	GCUGGGAAGGCAAAGGGACGU	CUGGGAA	21	Yes	Star_miRNA	canonical_conserved_miRNA	hsa-mir-204	MI0000284	GGCUACAGUCUUUCUUCAUGUGACUCGUGGACUUCCCUUUGUCAUCCUAUGCCUGAGAAUAUAUGAAGGAGGCUGGGAAGGCAAAGGGACGUUCAAUUGUCAUCACUGGC	chr9:70809975-70810084(-)	MIPF0000042	mir-204	204	p1@TRPM3	ENST00000377101.1	-0.725954	0.604597	1	1	-3.51185	-2.7859	0	0	0	0.227111	0	0	0	0.404811	0	0.285036
hsa-miR-4804-5p	MIMAT0019984	UUGGACGGUAAGGUUAAGCAA	UGGACGG	21	Yes	-	non-canonical_miRNA	hsa-mir-4804	MI0017452	UCAGUGUAUUUGGACGGUAAGGUUAAGCAAGGUGCGUCGUAUCUUGCUUAACCUUGCCCUCGAAAUACACUGA	chr5:72878591-72878663(+)	-	-	4804	p1@TNPO1	NM_153188	-0.722538	0.60603	1	1	-3.50878	-2.78624	0	0	0.279495	0	0	0	0.287024	0.404811	0	0
hsa-miR-4755-3p	MIMAT0019896	AGCCAGGCUCUGAAGGGAAAGU	GCCAGGC	22	Yes	-	non-canonical_miRNA	hsa-mir-4755	MI0017395	AGAUUCAGCUUUCCCUUCAGAGCCUGGCUUUGGCAUCUAUGAAAGCCAGGCUCUGAAGGGAAAGUUGAAUCU	chr20:34049119-34049190(+)	-	-	4755	p1@RALY	ENST00000333552.5	-0.721293	0.606554	1	1	-3.51742	-2.79613	0	0.222626	0	0	0	0	0	0.404811	0.22956	0
hsa-miR-8085	MIMAT0031012	UGGGAGAGAGGACUGUGAGGC	GGGAGAG	21	NO	-	non-canonical_miRNA	hsa-mir-8085	MI0025921	CUAGGAGGGAUGGGAGAGAGGACUGUGAGGCAUGGGUGGCUCUAUGGUCACGCCCAUCUUCCUAC	chr19:44758657-44758721(+)	-	-	8085	p1@BCL3	NM_005178	-0.721293	0.606554	1	1	-3.51742	-2.79613	0	0.222626	0	0	0	0	0	0.404811	0.22956	0
hsa-miR-4701-5p	MIMAT0019798	UUGGCCACCACACCUACCCCUU	UGGCCAC	22	NO	-	non-canonical_miRNA	hsa-mir-4701	MI0017334	CCUUGGCCACCACACCUACCCCUUGUGAAUGUCGGGCAAUGGGUGAUGGGUGUGGUGUCCACA	chr12:48771975-48772037(-)	-	-	4701	p1@ADCY6	NM_020983	-0.721293	0.606554	1	1	-3.51742	-2.79613	0	0.222626	0	0	0	0	0	0.404811	0.22956	0
hsa-miR-578	MIMAT0003243	CUUCUUGUGCUCUAGGAUUGU	UUCUUGU	21	NO	-	non-canonical_miRNA	hsa-mir-578	MI0003585	AGAUAAAUCUAUAGACAAAAUACAAUCCCGGACAACAAGAAGCUCCUAUAGCUCCUGUAGCUUCUUGUGCUCUAGGAUUGUAUUUUGUUUAUAUAU	chr4:165386242-165386337(+)	MIPF0000477	mir-578	578	p1@CPE	NM_001873	-0.721293	0.606554	1	1	-3.51742	-2.79613	0	0.222626	0	0	0	0	0	0.404811	0.22956	0
hsa-miR-11400	MIMAT0044657	UCGGCUGUGUAUCUCUGUGUC	CGGCUGU	21	NO	-	non-canonical_miRNA	hsa-mir-11400	MI0036559	CAAGGGCGACUCGGCUGUGUAUCUCUGUGUCAGAAGCUUAGCCACAGUGUGGCACAGUCGUGUCCUUCCUGCUCACA	chr7:142474527-142474603(+)	-	-	11400	Unknown	Unknown	-0.718878	0.60757	1	1	-3.50512	-2.78624	0.285764	0	0	0	0	0	0.287024	0.404811	0	0
hsa-miR-155-3p	MIMAT0004658	CUCCUACAUAUUAGCAUUAACA	UCCUACA	22	Yes	Star_miRNA	canonical_conserved_miRNA	hsa-mir-155	MI0000681	CUGUUAAUGCUAAUCGUGAUAGGGGUUUUUGCCUCCAACUGACUCCUACAUAUUAGCAUUAACAG	chr21:25573980-25574044(+)	MIPF0000157	mir-155	155	p1@MIR155HG	NR_001458	-0.718847	0.607583	1	1	-3.50878	-2.78993	0	0	0.279495	0	0	0.25957	0	0.404811	0	0
hsa-miR-5692b	MIMAT0022497	AAUAAUAUCACAGUAGGUGU	AUAAUAU	20	NO	-	non-canonical_miRNA	hsa-mir-5692b	MI0019311	GAUAUUAUGAAUAAUAUCACAGUAGGUGUUCACACAUAAUGUGUACACCAUGUGUGUACACCCAUGUGAUAUUUGAAGUAGUAUGUC	chr21:42950928-42951014(-)	-	-	5692b	p@chr21:44375908..44375926,-	XM_003846299	-0.718586	0.607693	1	1	-3.51742	-2.79884	0	0.222626	0	0	0	0	0	0	0	0.570072
hsa-miR-5692c	MIMAT0022476	AAUAAUAUCACAGUAGGUGUAC	AUAAUAU	22	NO	-	non-canonical_miRNA	hsa-mir-5692c-1;hsa-mir-5692c-2	MI0019288;MI0019289	UAUAACAUUGUAUAUACCCACUGUGAUAUUAAGAGUAAUAGCUCUCUAGGUUAUUAUGAAUAAUAUCACAGUAGGUGUACACAAUGUUGUA;UGUGUACACCAACUGUGAUAUUAGGAGUCCUAUUUAUUUUUAGGAUAUUAGGAAUAAUAUCACAGUAGGUGUACACA	chr5:135802985-135803075(-);chr7:97964405-97964481(-)	MIPF0001351	mir-5692	5692c-1;5692c-2,5692a-1	Unknown;Unknown	Unknown;Unknown	-0.718586	0.607693	1	1	-3.51742	-2.79884	0	0.222626	0	0	0	0	0	0	0	0.570072
hsa-miR-4657	MIMAT0019724	AAUGUGGAAGUGGUCUGAGGCAU	AUGUGGA	23	NO	-	non-canonical_miRNA	hsa-mir-4657	MI0017285	AAUGUGGAAGUGGUCUGAGGCAUAUAGAGUAUAUGCCAAGAACACUACCAUAU	chr7:44881748-44881800(-)	MIPF0002009	mir-4657	4657	p1@PURB	NM_033224	-0.718586	0.607693	1	1	-3.51742	-2.79884	0	0.222626	0	0	0	0	0	0	0	0.570072
hsa-miR-4322	MIMAT0016873	CUGUGGGCUCAGCGCGUGGGG	UGUGGGC	21	NO	-	non-canonical_miRNA	hsa-mir-4322	MI0015851	ACCGCGAGUUCCGCGCCUGGCCGUGUCGCCCCACGAGGGGGACUGUGGGCUCAGCGCGUGGGGCCCGGAGCAU	chr19:10230413-10230485(+)	-	-	4322	Unknown	Unknown	-0.718248	0.607835	1	1	-3.51742	-2.79918	0	0.222626	0	0	0	0	0.287024	0	0	0.285036
hsa-miR-10226	MIMAT0041128	CCAUGUGUCUGGGCUGGGAAAC	CAUGUGU	22	NO	-	non-canonical_miRNA	hsa-mir-10226	MI0033056	GAGGGAACUUCCAUGUGUCUGGGCUGGGAAACUGGAGUUCUCCACUGGGAGACAUUGAGUGUAUCCUUCU	chr17:48032882-48032951(+)	-	-	152,10226	Unknown	Unknown	-0.716625	0.608519	1	1	-3.50286	-2.78624	0	0	0	0	0.31959	0	0.287024	0.404811	0	0
hsa-miR-6731-3p	MIMAT0027364	UCUAUUCCCCACUCUCCCCAG	CUAUUCC	21	Yes	-	non-canonical_miRNA	hsa-mir-6731	MI0022576	ACAGGUGGGAGAGCAGGGUAUUGUGGAAGCUCCAGGUGCCAACCACCUGCCUCUAUUCCCCACUCUCCCCAG	chr1:24919345-24919416(-)	-	-	6731	p1@RUNX3	NM_004350	-0.716625	0.608519	1	1	-3.50286	-2.78624	0	0	0	0	0.31959	0	0.287024	0.404811	0	0
hsa-miR-1283	MIMAT0005799	UCUACAAAGGAAAGCGCUUUCU	CUACAAA	22	NO	Mature_miRNA	canonical_hsa-specific_miRNA	hsa-mir-1283-1;hsa-mir-1283-2	MI0003832;MI0006430	CUCAAGCUAUGAGUCUACAAAGGAAAGCGCUUUCUGUUGUCAGAAAGAAGAGAAAGCGCUUCCCUUUUGAGGGUUACGGUUUGAGAA;CUCAAGCUGUGAGUCUACAAAGGAAAGCGCUUUCUGUUGUCUGAAAGAAAAGAAAUCGCUUCCCUUUGGAGUGUUACGGUUUGAGAA	chr19:53688481-53688567(+);chr19:53758232-53758318(+)	MIPF0000020	mir-515	512-1,512-2,498,520e,515-1,519e,520f,515-2,519c,520a,526b,519b,525,523,518f,520b,518b,526a-1,520c,518c,524,517a,519d,521-2,520d,517b,520g,516b-2,526a-2,518e,518a-1,518d,516b-1,518a-2,517c,520h,521-1,522,519a-1,527,516a-1,516a-2,519a-2,1323,1283-1,1283-2;512-1,512-2,498,520e,515-1,519e,520f,515-2,519c,520a,526b,519b,525,523,518f,520b,518b,526a-1,520c,518c,524,517a,519d,521-2,520d,517b,520g,516b-2,…	Unknown;Unknown	Unknown;Unknown	-0.714586	0.60938	1	1	-3.51742	-2.80284	0	0.222626	0	0	0	0.25957	0	0	0	0.285036
hsa-miR-3135b	MIMAT0018985	GGCUGGAGCGAGUGCAGUGGUG	GCUGGAG	22	NO	-	non-canonical_miRNA	hsa-mir-3135b	MI0016809	UGCCCAGGCUGGAGCGAGUGCAGUGGUGCAGUCAGUCCUAGCUCACUGCAGCCUCGAACUCCUGGGCU	chr6:32749912-32749979(-)	MIPF0001219	mir-3135	3135b	Unknown	Unknown	-0.712675	0.610188	1	1	-3.51185	-2.79918	0	0	0	0.227111	0	0	0.287024	0	0	0.285036
hsa-miR-6728-3p	MIMAT0027358	UCUCUGCUCUGCUCUCCCCAG	CUCUGCU	21	NO	-	non-canonical_miRNA	hsa-mir-6728	MI0022573	CUAGAUUGGGAUGGUAGGACCAGAGGGGCUUACUGCCCUGUGGGGCUCUCUGGACCCAGUGCCAUGCUUCUCUGCUCUGCUCUCCCCAG	chr1:8866502-8866590(-)	-	-	6728	p1@ENO1	ENST00000234590.4	-0.710596	0.611068	1	1	-3.51742	-2.80683	0	0.222626	0	0	0	0.519141	0	0	0	0
hsa-miR-1299	MIMAT0005887	UUCUGGAAUUCUGUGUGAGGGA	UCUGGAA	22	NO	-	non-canonical_miRNA	hsa-mir-1299	MI0006359	CCUCAUGGCAGUGUUCUGGAAUCCUACGUGAGGGACAAUCAUUCAGACCCACGUAGCAGUGUUCUGGAAUUCUGUGUGAGGGA	chr9:40929010-40929092(-)	MIPF0000625	mir-1299	1299	Unknown	Unknown	-0.709514	0.611526	0.618328	1	2.52927	3.23879	0.571528	0.222626	3.91293	18.1689	3.83508	15.0551	14.0642	16.5973	2.06604	0
hsa-miR-488-5p	MIMAT0002804	CCCAGAUAAUGGCACUCUCAA	CCAGAUA	21	Yes	Mature_miRNA	canonical_conserved_miRNA	hsa-mir-488	MI0003123	GAGAAUCAUCUCUCCCAGAUAAUGGCACUCUCAAACAAGUUUCCAAAUUGUUUGAAAGGCUAUUUCUUGGUCAGAUGACUCUC	chr1:177029363-177029445(-)	MIPF0000318	mir-488	488	p1@ASTN1	ENST00000361833.2	-0.708432	0.611985	1	1	-3.51742	-2.80899	0	0.222626	0	0	0	0	0	0	0.22956	0.285036
hsa-miR-6859-5p	MIMAT0027618	GAGAGGAACAUGGGCUCAGGACA	AGAGGAA	23	Yes	-	non-canonical_miRNA	hsa-mir-6859-1;hsa-mir-6859-2;hsa-mir-6859-3;hsa-mir-6859-4	MI0022705;MI0026420;MI0026421;MI0031521	UGUGGGAGAGGAACAUGGGCUCAGGACAGCGGGUGUCAGCUUGCCUGACCCCCAUGUCGCCUCUGUAG;UGUGGGAGAGGAACAUGGGCUCAGGACAGCGGGUGUCAGCUUGCCUGACCCCCAUGUCGCCUCUGUAG;UGUGGGAGAGGAACAUGGGCUCAGGACAGCGGGUGUCAGCUUGCCUGACCCCCAUGUCGCCUCUGUAG;UGUGGGAGAGGAACAUGGGCUCAGGACAGCGGGUGUCAGCUUGCCUGACCCCCAUGUCGCCUCUGUAG	chr1:17369-17436(-);chr1:187891-187958(-);chr15:101973524-101973591(+);chr16:17052-17119(-)	MIPF0001698	mir-6859	6859-1;6859-2;6859-3;6859-4	p1@WASH7P;Unknown;p1@WASH3P;Unknown	NR_024540;Unknown;ENST00000398121.4;Unknown	-0.708096	0.612127	1	1	-3.51742	-2.80933	0	0.222626	0	0	0	0	0.287024	0	0.22956	0
hsa-miR-494-5p	MIMAT0026607	AGGUUGUCCGUGUUGUCUUCUCU	GGUUGUC	23	Yes	Star_miRNA	canonical_conserved_miRNA	hsa-mir-494	MI0003134	GAUACUCGAAGGAGAGGUUGUCCGUGUUGUCUUCUCUUUAUUUAUGAUGAAACAUACACGGGAAACCUCUUUUUUAGUAUC	chr14:101029634-101029714(+)	MIPF0000018	mir-154	134,154,299,376c,369,376a-1,377,379,380,381,382,323a,329-1,329-2,409,412,410,376b,485,487a,494,495,496,539,544a,376a-2,487b,411,654,655,656,758,668,1185-2,1185-1,300,541,889,543,1197,1193,323b	p1@MEG3	Gtl2-Dio3	-0.705938	0.613044	1	1	-3.50878	-2.80284	0	0	0.279495	0	0	0.25957	0	0	0	0.285036
hsa-miR-939-3p	MIMAT0022939	CCCUGGGCCUCUGCUCCCCAG	CCUGGGC	21	Yes	-	non-canonical_miRNA	hsa-mir-939	MI0005761	UGUGGGCAGGGCCCUGGGGAGCUGAGGCUCUGGGGGUGGCCGGGGCUGACCCUGGGCCUCUGCUCCCCAGUGUCUGACCGCG	chr8:144394149-144394230(-)	MIPF0000490	mir-939	939,1234,6849	p1@CPSF1	NM_013291	-0.705603	0.613186	1	1	-3.50512	-2.79951	0.285764	0	0	0	0	0	0.574049	0	0	0
hsa-miR-3121-3p	MIMAT0014983	UAAAUAGAGUAGGCAAAGGACA	AAAUAGA	22	Yes	Mature_miRNA	canonical_hsa-specific_miRNA	hsa-mir-3121	MI0014137	AAAUGGUUAUGUCCUUUGCCUAUUCUAUUUAAGACACCCUGUACCUUAAAUAGAGUAGGCAAAGGACAGAAACAUUU	chr1:180438314-180438390(-)	MIPF0001417	mir-3121	3121	p1@ACBD6	NM_032360	-0.705601	0.613187	1	1	-3.50878	-2.80318	0	0	0.279495	0	0	0.25957	0.287024	0	0	0
hsa-miR-10523-5p	MIMAT0041992	GACAAUGAUGAGAAGACCUGAGGA	ACAAUGA	24	NO	-	non-canonical_miRNA	hsa-mir-10523	MI0033669	GACAAUGAUGAGAAGACCUGAGGAUUUGCAGCCCCCAGCCCUGGGUUCAAGUCCCAGCUCUACCCCUUCUUGGCCC	chr5:172915083-172915158(+)	-	-	10523	Unknown	Unknown	-0.702859	0.614354	1	1	-3.51185	-2.80899	0	0	0	0.227111	0	0	0	0	0.22956	0.285036
hsa-miR-6784-3p	MIMAT0027469	UCUCACCCCAACUCUGCCCCAG	CUCACCC	22	NO	-	non-canonical_miRNA	hsa-mir-6784	MI0022629	UACAGGCCGGGGCUUUGGGUGAGGGACCCCCGGAGUCUGUCACGGUCUCACCCCAACUCUGCCCCAG	chr17:45114367-45114433(-)	-	-	6784	p1@PLCD3	NM_133373	-0.702859	0.614354	1	1	-3.51185	-2.80899	0	0	0	0.227111	0	0	0	0	0.22956	0.285036
hsa-miR-4303	MIMAT0016856	UUCUGAGCUGAGGACAG	UCUGAGC	17	NO	-	non-canonical_miRNA	hsa-mir-4303	MI0015834	AGAAAAUAGCUUCUGAGCUGAGGACAGCUUGCUCUGCUUUUCUUUAGCUUAGGAGCUAACCAUGGU	chr12:97995383-97995448(-)	-	-	4303	Unknown	Unknown	-0.702523	0.614497	1	1	-3.51185	-2.80933	0	0	0	0.227111	0	0	0.287024	0	0.22956	0
hsa-miR-4479	MIMAT0019011	CGCGCGGCCGUGCUCGGAGCAG	GCGCGGC	22	NO	-	non-canonical_miRNA	hsa-mir-4479	MI0016838	GAAACCAAGUCCGAGCGUGGCUGGCGCGGGAAAGUUCGGGAACGCGCGCGGCCGUGCUCGGAGCAGCGCCA	chr9:136886733-136886803(+)	-	-	4479	p1@TRAF2	ENST00000247668.2	-0.701947	0.614742	1	1	-3.50878	-2.80683	0	0	0.279495	0	0	0.519141	0	0	0	0
hsa-miR-4527	MIMAT0019066	UGGUCUGCAAAGAGAUGACUGU	GGUCUGC	22	NO	-	non-canonical_miRNA	hsa-mir-4527	MI0016894	CCAGAAGUGGUCUGCAAAGAGAUGACUGUGAAUCCAAGAUCCACAUCAGCUCUGUGCUGCCUACAUCUGA	chr18:47380496-47380565(+)	-	-	4527	p1@uc002lcx.2	ENST00000598649.1	-0.701947	0.614742	1	1	-3.50878	-2.80683	0	0	0.279495	0	0	0.519141	0	0	0	0
hsa-miR-6818-3p	MIMAT0027537	UUGUCUCUUGUUCCUCACACAG	UGUCUCU	22	Yes	-	non-canonical_miRNA	hsa-mir-6818	MI0022663	CUAUUUUGUGUGAGUACAGAGAGCAUCUGAAUGGGUACAGUUGUUGUCUCUUGUUCCUCACACAG	chr22:30007049-30007113(+)	-	-	6818	p1@MTMR3	NM_021090	-0.699784	0.615664	1	1	-3.50878	-2.80899	0	0	0.279495	0	0	0	0	0	0.22956	0.285036
hsa-miR-20b-3p	MIMAT0004752	ACUGUAGUAUGGGCACUUCCAG	CUGUAGU	22	Yes	Star_miRNA	canonical_conserved_miRNA	hsa-mir-20b	MI0001519	AGUACCAAAGUGCUCAUAGUGCAGGUAGUUUUGGCAUGACUCUACUGUAGUAUGGGCACUUCCAGUACU	chrX:134169809-134169877(-)	MIPF0000001	mir-17	19b-2,92a-2,106a,363,18b,20b	p@chrX:133308067..133308078,-	curation	-0.699784	0.615664	1	1	-3.50878	-2.80899	0	0	0.279495	0	0	0	0	0	0.22956	0.285036
hsa-miR-6753-3p	MIMAT0027407	UGGUCUGUCUCUGCCCUGGCAC	GGUCUGU	22	Yes	-	non-canonical_miRNA	hsa-mir-6753	MI0022598	CACCAGGGCAGAGCAGGGCUGAUCAUCUCACGUCAGAGAGAGGGGAAGGGGCUGCCCAGUGAGCCCCCACAGGGCUCUACAUCUCCAGCUGGGCCUGGCUGGAGAUCCCAGGGUCCCUGAAGGCCCCCGCCACCGUUCUGGUCUGUCUCUGCCCUGGCACCCAG	chr11:68044794-68044957(+)	-	-	6753	p1@TCIRG1	ENST00000265686.3	-0.699688	0.615705	1	1	-3.50286	-2.80318	0	0	0	0	0.31959	0.25957	0.287024	0	0	0
hsa-miR-10396a-5p	MIMAT0041623	GGCGGGGCUCGGAGCCGGG	GCGGGGC	19	NO	-	non-canonical_miRNA	hsa-mir-10396a	MI0033420	GGCGGGGCUCGGAGCCGGGCUUCGGCCGGGCCCCGGGCCCUCGACCGGG	chr21:8987617-8987665(+)	-	-	3648-2,10396a	Unknown	Unknown	-0.698883	0.616049	1	1	-3.51185	-2.81297	0	0	0	0.227111	0	0.25957	0	0	0.22956	0
hsa-miR-10396b-5p	MIMAT0041635	CGGCGGGGCUCGGAGCCGGG	GGCGGGG	20	NO	-	non-canonical_miRNA	hsa-mir-10396b	MI0033426	CGGCGGGGCUCGGAGCCGGGCUUCGGCCGGGCCCCGGGCCCUCGACCGGAC	chr21:8436324-8436374(+)	-	-	6724-4,10401,10396b	Unknown	Unknown	-0.698883	0.616049	1	1	-3.51185	-2.81297	0	0	0	0.227111	0	0.25957	0	0	0.22956	0
hsa-miR-3942-3p	MIMAT0019230	UUUCAGAUAACAGUAUUACAU	UUCAGAU	21	Yes	Star_miRNA	canonical_hsa-specific_miRNA	hsa-mir-3942	MI0016599	UCUUCAGUAUGACACCUCAAAGAAGCAAUACUGUUACCUGAAAUAGGCUGCGAAGAUAACAGUAUUUCAGAUAACAGUAUUACAUCUUUGAAGUGUCAUAUUCACUGAC	chr15:35372256-35372364(-)	-	-	3942	p1@ATPBD4	ENST00000256538.4	-0.696124	0.617228	1	1	-3.50512	-2.80899	0.285764	0	0	0	0	0	0	0	0.22956	0.285036
hsa-miR-6735-5p	MIMAT0027371	CAGGGCAGAGGGCACAGGAAUCUGA	AGGGCAG	25	Yes	-	non-canonical_miRNA	hsa-mir-6735	MI0022580	GCAGCCAGGGCAGAGGGCACAGGAAUCUGAGGUGACUGGCACAGAAGACUCAGGCCUGUGGCUCCUCCCUCAG	chr1:43448539-43448611(+)	-	-	6735	p1@ENST00000357658	ENST00000562955.1	-0.695808	0.617364	1	1	-3.50878	-2.81297	0	0	0.279495	0	0	0.25957	0	0	0.22956	0
hsa-miR-7978	MIMAT0031181	UCUGGUGUAUAGCGUUGCUCA	CUGGUGU	21	NO	-	non-canonical_miRNA	hsa-mir-7978	MI0025754	UCUGGUGUAUAGCGUUGCUCAAGUCCUCUAUUUCUUUGAACAACAGUAUACACCAAAUA	chr4:21464700-21464758(-)	-	-	7978	p1@KCNIP4	NM_147181	-0.695808	0.617364	1	1	-3.50878	-2.81297	0	0	0.279495	0	0	0.25957	0	0	0.22956	0
hsa-miR-4434	MIMAT0018950	AGGAGAAGUAAAGUAGAA	GGAGAAG	18	NO	-	non-canonical_miRNA	hsa-mir-4434	MI0016774	UCACUUUAGGAGAAGUAAAGUAGAACUUUGGUUUUCAACUUUUCCUACAGUGU	chr2:64525513-64525565(+)	-	-	4434	p1@AFTPH	ENST00000238856.4	-0.693535	0.618337	1	1	-3.50286	-2.80933	0	0	0	0	0.31959	0	0.287024	0	0.22956	0
hsa-miR-644a	MIMAT0003314	AGUGUGGCUUUCUUAGAGC	GUGUGGC	19	NO	-	non-canonical_miRNA	hsa-mir-644a	MI0003659	UUUUUUUUUAGUAUUUUUCCAUCAGUGUUCAUAAGGAAUGUUGCUCUGUAGUUUUCUUAUAGUGUGGCUUUCUUAGAGCAAAGAUGGUUCCCUA	chr20:34466325-34466418(+)	MIPF0000556	mir-644	644a	p1@ITCH	ENST00000535650.1	-0.692765	0.618667	1	1	-3.51185	-2.81909	0	0	0	0.227111	0	0	0	0	0.459121	0
hsa-miR-3138	MIMAT0015006	UGUGGACAGUGAGGUAGAGGGAGU	GUGGACA	24	NO	Mature_miRNA	canonical_hsa-specific_miRNA	hsa-mir-3138	MI0014161	CCCUCCUCGGCACUUCCCCCACCUCACUGCCCGGGUGCCCACAAGACUGUGGACAGUGAGGUAGAGGGAGUGCCGAGGAGGG	chr4:10078611-10078692(-)	MIPF0001428	mir-3138	3138	p1@WDR1	ENST00000502702.1	-0.692612	0.618733	0.542141	1	-2.35077	-1.65816	0	0	0	0.454223	0.31959	0	0.574049	0.809623	0	0.285036
hsa-miR-3692-3p	MIMAT0018122	GUUCCACACUGACACUGCAGAAGU	UUCCACA	24	Yes	-	non-canonical_miRNA	hsa-mir-3692	MI0016093	CCAUUCCUGCUGGUCAGGAGUGGAUACUGGAGCAAUAGAUACAGUUCCACACUGACACUGCAGAAGUGG	chr6:157529132-157529200(+)	-	-	3692	p1@ZDHHC14	ENST00000414563.2	-0.692148	0.618932	1	1	-3.50512	-2.81297	0.285764	0	0	0	0	0.25957	0	0	0.22956	0
hsa-miR-202-5p	MIMAT0002810	UUCCUAUGCAUAUACUUCUUUG	UCCUAUG	22	Yes	Mature_miRNA	canonical_conserved_miRNA	hsa-mir-202	MI0003130	CGCCUCAGAGCCGCCCGCCGUUCCUUUUUCCUAUGCAUAUACUUCUUUGAGGAUCUGGCCUAAAGAGGUAUAGGGCAUGGGAAAACGGGGCGGUCGGGUCCUCCCCAGCG	chr10:133247511-133247620(-)	MIPF0000121	mir-202	202	p1@ENST00000300167,p1@ENST00000553459	ENST00000300167.6	-0.691907	0.619035	0.535121	1	2.05861	2.75052	0.857292	3.56202	9.78232	1.36267	5.11344	0.25957	0.574049	10.1203	19.7422	3.70547
hsa-miR-6766-3p	MIMAT0027433	UGAUUGUCUUCCCCCACCCUCA	GAUUGUC	22	NO	-	non-canonical_miRNA	hsa-mir-6766	MI0022611	AUGAGCGGGUGGGAGCAGAUCUUAUUGAGAGUUCCUUCUCCUGCUCCUGAUUGUCUUCCCCCACCCUCACAG	chr15:89326739-89326810(-)	-	-	6766	p1@POLG	NM_001126131	-0.689895	0.619899	1	1	-3.50286	-2.81297	0	0	0	0	0.31959	0.25957	0	0	0.22956	0
hsa-miR-4520-2-3p	MIMAT0020300	UUUGGACAGAAAACACGCAGGU	UUGGACA	22	NO	-	non-canonical_miRNA	hsa-mir-4520-2	MI0017358	CCUGCGUGUUUUCUGUCCAAAUCCUUUUCUGAUUUGGACAGAAAACACGCAGGU	chr17:6655449-6655502(+)	MIPF0001272	mir-4520	4520-1,4520-2	Unknown	Unknown	-0.689895	0.619899	1	1	-3.50286	-2.81297	0	0	0	0	0.31959	0.25957	0	0	0.22956	0
hsa-miR-4460	MIMAT0018982	AUAGUGGUUGUGAAUUUACCUU	UAGUGGU	22	NO	-	non-canonical_miRNA	hsa-mir-4460	MI0016806	GUUUUUUGCCCAUAGUGGUUGUGAAUUUACCUUCUCCUCUUUGCAGUGAUAAAGGAGGUAAAUUCACAACCACUGUGGGCAGAAAC	chr5:129397062-129397147(-)	-	-	4460	Unknown	Unknown	-0.689689	0.619987	1	1	-3.50878	-2.81909	0	0	0.279495	0	0	0	0	0	0.459121	0
hsa-miR-203a-5p	MIMAT0031890	AGUGGUUCUUAACAGUUCAACAGUU	GUGGUUC	25	Yes	Star_miRNA	canonical_conserved_miRNA	hsa-mir-203a	MI0000283	GUGUUGGGGACUCGCGCGCUGGGUCCAGUGGUUCUUAACAGUUCAACAGUUCUGUAGCGCAAUUGUGAAAUGUUUAGGACCACUAGACCCGGCGGGCGCGGCGACAGCGA	chr14:104117405-104117514(+)	MIPF0000108	mir-203	203a,203b	p1@MIR203	curation	-0.689116	0.620234	0.291473	1	-0.158504	0.530612	0.857292	1.11313	0.279495	0.681334	1.27836	0.519141	1.1481	1.21443	2.2956	1.99525
hsa-miR-6838-5p	MIMAT0027578	AAGCAGCAGUGGCAAGACUCCU	AGCAGCA	22	NO	-	non-canonical_miRNA	hsa-mir-6838	MI0022684	CAGGGAAGCAGCAGUGGCAAGACUCCUAGGUCACGGAAGUCCUGCUUCUGUUGCAG	chr7:44073378-44073433(-)	-	-	6838	p1@POLM	ENST00000458246.1	-0.68603	0.621562	1	1	-3.50512	-2.81909	0.285764	0	0	0	0	0	0	0	0.459121	0
hsa-miR-1233-5p	MIMAT0022943	AGUGGGAGGCCAGGGCACGGCA	GUGGGAG	22	Yes	-	non-canonical_miRNA	hsa-mir-1233-1;hsa-mir-1233-2	MI0006323;MI0015973	GUGAGUGGGAGGCCAGGGCACGGCAGGGGGAGCUGCAGGGCUAUGGGAGGGGCCCCAGCGUCUGAGCCCUGUCCUCCCGCAG;GUGAGUGGGAGGCCAGGGCACGGCAGGGGGAGCUGCAGGGCUAUGGGAGGGGCCCCAGCGUCUGAGCCCUGUCCUCCCGCAG	chr15:34382069-34382150(-);chr15:34528290-34528371(-)	MIPF0000578	mir-1233	1233-1;1233-2	p1@GOLGA8B;p1@GOLGA8B	ENST00000543376.1;ENST00000543376.1	-0.683777	0.622533	1	1	-3.50286	-2.81909	0	0	0	0	0.31959	0	0	0	0.459121	0
hsa-miR-1295a	MIMAT0005885	UUAGGCCGCAGAUCUGGGUGA	UAGGCCG	21	NO	Mature_miRNA	canonical_hsa-specific_miRNA	hsa-mir-1295a	MI0006357	AGGACAUUUUGCCCAGAUCCGUGGCCUAUUCAGAAAUGUGGCCUGUGAUUAGGCCGCAGAUCUGGGUGAAAUGUCCUCC	chr1:171101728-171101806(-)	MIPF0000676	mir-1295	1295a,1295b	Unknown	Unknown	-0.674442	0.626574	0.739432	1	-2.35454	-1.68009	0	0	0.55899	0.227111	0	0	0.287024	0.809623	0.22956	0.285036
hsa-miR-548al	MIMAT0019024	AACGGCAAUGACUUUUGUACCA	ACGGCAA	22	NO	-	non-canonical_miRNA	hsa-mir-548al	MI0016851	GGUCGGUGCAAAAGUAAUUGCUGUUUUUGCCAUUAAAAAUAAUGGCAUUAAAAGUAAUGGCAAAAACGGCAAUGACUUUUGUACCAAUCUAAUAUCU	chr11:74399237-74399333(+)	MIPF0000317	mir-548	548al	p@chr11:74109574..74109604,+	ENST00000533008.1	-0.670355	0.628352	0.271452	1	-0.181136	0.489219	0.857292	1.11313	1.11798	0.908445	0	1.03828	3.15727	1.21443	1.37736	0.285036
hsa-miR-134-3p	MIMAT0026481	CCUGUGGGCCACCUAGUCACCAA	CUGUGGG	23	Yes	Star_miRNA	canonical_conserved_miRNA	hsa-mir-134	MI0000474	CAGGGUGUGUGACUGGUUGACCAGAGGGGCAUGCACUGUGUUCACCCUGUGGGCCACCUAGUCACCAACCCUC	chr14:101054687-101054759(+)	MIPF0000112	mir-134	134,154,299,376c,369,376a-1,377,379,380,381,382,323a,329-1,329-2,409,412,410,376b,485,487a,494,495,496,539,544a,376a-2,487b,411,654,655,656,758,668,1185-2,1185-1,300,541,889,543,1197,1193,323b	p1@MEG3	Gtl2-Dio3	-0.659282	0.633193	0.735394	1	-2.35013	-1.69085	0.571528	0	0	0.227111	0	0.25957	0.287024	0.404811	0	0.570072
hsa-miR-1285-5p	MIMAT0022719	GAUCUCACUUUGUUGCCCAGG	AUCUCAC	21	Yes	-	non-canonical_miRNA	hsa-mir-1285-1	MI0006346	UGUAGAGAUAGGAUCUCACUUUGUUGCCCAGGCUGGUCUCAAACUCCUGGUCUGGGCAACAAAGUGAGACCUUAUCUCUACAAG	chr7:92204015-92204098(-)	MIPF0000559	mir-1285	1285-1	p1@KRIT1	NM_001013406	-0.658221	0.633659	0.281881	1	-0.354381	0.30384	0.285764	0.222626	0.55899	2.044	0.31959	1.03828	1.72215	0.809623	1.1478	1.42518
hsa-miR-1247-3p	MIMAT0022721	CCCCGGGAACGUCGAGACUGGAGC	CCCGGGA	24	Yes	Star_miRNA	canonical_conserved_miRNA	hsa-mir-1247	MI0006382	CCGCUUGCCUCGCCCAGCGCAGCCCCGGCCGCUGGGCGCACCCGUCCCGUUCGUCCCCGGACGUUGCUCUCUACCCCGGGAACGUCGAGACUGGAGCGCCCGAACUGAGCCACCUUCGCGGACCCCGAGAGCGGCG	chr14:101560287-101560422(-)	MIPF0000669	mir-1247	1247	p1@DIO3OS,p1@MIR1247	ENST00000553729.1	-0.655506	0.634853	0.122029	1	1.58031	2.23581	1.14306	5.1204	2.51545	1.81689	3.83508	1.55742	3.73132	8.90585	5.05033	5.13065
hsa-miR-548aj-3p	MIMAT0018990	UAAAAACUGCAAUUACUUUUA	AAAAACU	21	Yes	-	non-canonical_miRNA	hsa-mir-548aj-1;hsa-mir-548aj-2	MI0016814;MI0016815	AUUGGUGUAAAAGUAAUUGCAGGUUAUGCCAUUAAAAGUAAUGGUAAAAACUGCAAUUACUUUUACACUAAC;AAGGUAUUAGGUUGGUGCAAAAGUAAUUGCAGUUUUUGCUAUUACUUUUAAUGGUAAAAACUGCAAUUACUUUUACACCAACCUAAUAUUUA	chr6:132115192-132115263(-);chrX:38023895-38023986(-)	MIPF0000317	mir-548	548aj-1;548aj-2	Unknown;Unknown	Unknown;Unknown	-0.655384	0.634906	0.732455	1	-2.35801	-1.70263	0	0.445252	0	0	0.31959	0.25957	0.287024	0.404811	0.459121	0
hsa-miR-374c-5p	MIMAT0018443	AUAAUACAACCUGCUAAGUGCU	UAAUACA	22	Yes	-	non-canonical_miRNA	hsa-mir-374c	MI0016684	ACACGGACAAUGAUAAUACAACCUGCUAAGUGCUAGGACACUUAGCAGGUUGUAUUAUAUCCAUCCGAGU	chrX:74218549-74218618(+)	MIPF0000288	mir-374	421,374b,374c	Unknown	Unknown	-0.654463	0.635312	0.173628	1	0.56233	1.21679	1.14306	1.78101	1.67697	1.36267	0.958771	0.778711	3.44429	1.61925	2.75472	3.13539
hsa-miR-4516	MIMAT0019053	GGGAGAAGGGUCGGGGC	GGAGAAG	17	NO	-	non-canonical_miRNA	hsa-mir-4516	MI0016882	AGGGAGAAGGGUCGGGGCAGGGAGGGCAGGGCAGGCUCUGGGGUGGGGGGUCUGUGAGUCAGCCACGGCUCUGCCCACGUCUCCCC	chr16:2133119-2133204(+)	-	-	3180-5,4516	Unknown	Unknown	-0.653106	0.63591	0.468184	1	-0.957976	-0.30487	0.571528	1.11313	0	0	0.63918	0.778711	0.287024	1.21443	0.688681	1.14014
hsa-miR-6504-5p	MIMAT0025464	UCUGGCUGUGCUGUAAUGCAG	CUGGCUG	21	NO	-	non-canonical_miRNA	hsa-mir-6504	MI0022216	GCAGUCUGGCUGUGCUGUAAUGCAGUCUGCACCCUGCUGCAUUACAGCACAGCCAUUCUCU	chr16:81611348-81611408(+)	-	-	6504	p1@CMIP	NM_198390	-0.652397	0.636222	0.72944	1	-2.35507	-1.70267	0.285764	0.222626	0.279495	0	0	0.25957	0.574049	0	0.22956	0.285036
hsa-miR-1185-5p	MIMAT0005798	AGAGGAUACCCUUUGUAUGUU	GAGGAUA	21	Yes	Mature_miRNA	canonical_conserved_miRNA	hsa-mir-1185-1;hsa-mir-1185-2	MI0003844;MI0003821	UUUGGUACUUGAAGAGAGGAUACCCUUUGUAUGUUCACUUGAUUAAUGGCGAAUAUACAGGGGGAGACUCUUAUUUGCGUAUCAAA;UUUGGUACUUAAAGAGAGGAUACCCUUUGUAUGUUCACUUGAUUAAUGGCGAAUAUACAGGGGGAGACUCUCAUUUGCGUAUCAAA	chr14:101042977-101043062(+);chr14:101044198-101044283(+)	MIPF0000018	mir-154	134,154,299,376c,369,376a-1,377,379,380,381,382,323a,329-1,329-2,409,412,410,376b,485,487a,494,495,496,539,544a,376a-2,487b,411,654,655,656,758,668,1185-2,1185-1,300,541,889,543,1197,1193,323b;134,154,299,376c,369,376a-1,377,379,380,381,382,323a,329-1,329-2,409,412,410,376b,485,487a,494,495,496,539,544a,376a-2,487b,411,654,655,656,758,668,1185-2,1185-1,300,541,889,543,1197,1193,323b	p1@MEG3;p1@MEG3	Gtl2-Dio3;Gtl2-Dio3	-0.651958	0.636416	0.353071	1	-0.560016	0.0919417	0.285764	0.667878	1.67697	0.227111	0.31959	1.03828	0.574049	0.809623	1.37736	1.42518
hsa-miR-6083	MIMAT0023708	CUUAUAUCAGAGGCUGUGGG	UUAUAUC	20	NO	-	non-canonical_miRNA	hsa-mir-6083	MI0020360	GUAAAAAGAGUCCAGAGUCUGGGAAGGUGGAAAGGGAGCAGGAGCAUCGUCUUUAAGAGGGUCAGGUACCUUUGCUCUUAUAUCAGAGGCUGUGGGCUUCCUACAG	chr3:124374332-124374437(+)	-	-	6083	p4@KALRN	NM_001024660	-0.648861	0.637784	0.733295	1	-2.35588	-1.70702	0	0.222626	0	0.227111	0.31959	0	0.574049	0	0.459121	0.285036
hsa-miR-550a-5p	MIMAT0004800	AGUGCCUGAGGGAGUAAGAGCCC	GUGCCUG	23	Yes	Star_miRNA	canonical_hsa-specific_miRNA	hsa-mir-550a-1;hsa-mir-550a-2	MI0003600;MI0003601	UGAUGCUUUGCUGGCUGGUGCAGUGCCUGAGGGAGUAAGAGCCCUGUUGUUGUAAGAUAGUGUCUUACUCCCUCAGGCACAUCUCCAACAAGUCUCU;UGAUGCUUUGCUGGCUGGUGCAGUGCCUGAGGGAGUAAGAGCCCUGUUGUUGUCAGAUAGUGUCUUACUCCCUCAGGCACAUCUCCAGCGAGUCUCU	chr7:30289794-30289890(+);chr7:32732981-32733077(+)	MIPF0000334	mir-550	550a-1;550a-2	p1@ZNRF2;p1@AVL9	NM_147128;ENST00000404479.1	-0.641805	0.64091	0.274803	1	0.102803	0.744608	0.571528	0	1.95646	1.36267	1.27836	1.81699	0.861073	1.21443	1.37736	3.13539
hsa-miR-548t-5p	MIMAT0015009	CAAAAGUGAUCGUGGUUUUUG	AAAAGUG	21	Yes	-	non-canonical_miRNA	hsa-mir-548t	MI0014164	AGGGUGGUGCAAAAGUGAUCGUGGUUUUUGCAAUUUUUUAAUGACAAAAACCACAAUUACUUUUGCACCAACCU	chr4:173268160-173268233(+)	MIPF0000317	mir-548	548t	p1@GALNT7	ENST00000512285.1	-0.639794	0.641805	0.593517	1	-1.72612	-1.08632	0	0.222626	0.279495	0.681334	0	0.778711	0.287024	0.404811	0.459121	0.285036
hsa-miR-222-5p	MIMAT0004569	CUCAGUAGCCAGUGUAGAUCCU	UCAGUAG	22	Yes	Star_miRNA	canonical_conserved_miRNA	hsa-mir-222	MI0000299	GCUGCUGGAAGGUGUAGGUACCCUCAAUGGCUCAGUAGCCAGUGUAGAUCCUGUCUUUCGUAAUCAGCAGCUACAUCUGGCUACUGGGUCUCUGAUGGCAUCUUCUAGCU	chrX:45747015-45747124(-)	MIPF0000051	mir-221	221,222	p@chrX:45629661..45629677,-	ENST00000602461.1	-0.636951	0.643071	0.234916	1	-0.261106	0.375845	0.285764	1.11313	0.838485	1.13556	0.31959	1.03828	1.43512	1.61925	1.37736	1.14014
hsa-miR-580-3p	MIMAT0003245	UUGAGAAUGAUGAAUCAUUAGG	UGAGAAU	22	Yes	Mature_miRNA	canonical_hsa-specific_miRNA	hsa-mir-580	MI0003587	AUAAAAUUUCCAAUUGGAACCUAAUGAUUCAUCAGACUCAGAUAUUUAAGUUAACAGUAUUUGAGAAUGAUGAAUCAUUAGGUUCCGGUCAGAAAUU	chr5:36147892-36147988(-)	MIPF0000515	mir-580	580	p1@LMBRD2	NM_001007527	-0.618385	0.6514	0.0798759	1	1.69912	2.31751	2.85764	2.89414	2.79495	2.27111	5.11344	4.93184	4.87942	4.85774	4.59121	6.27079
hsa-miR-3611	MIMAT0017988	UUGUGAAGAAAGAAAUUCUUA	UGUGAAG	21	NO	Mature_miRNA	canonical_hsa-specific_miRNA	hsa-mir-3611	MI0016001	AGCAGGUCUAAUAAGAAUUUCUUUUUCUUCACAAUUAUGAAAGAAAAGAAAUUGUGAAGAAAGAAAUUCUUACUAGUUUUGCU	chr10:35079598-35079680(-)	-	-	3611	p1@CUL2	ENST00000374748.1	-0.613319	0.653691	0.363907	1	-0.138192	0.475127	0.285764	0.667878	0.838485	0.454223	2.23713	1.55742	0.574049	1.21443	1.83648	1.71022
hsa-miR-3928-3p	MIMAT0018205	GGAGGAACCUUGGAGCUUCGGC	GAGGAAC	22	Yes	-	non-canonical_miRNA	hsa-mir-3928	MI0016438	GCUGAAGCUCUAAGGUUCCGCCUGCGGGCAGGAAGCGGAGGAACCUUGGAGCUUCGGC	chr22:31160062-31160119(-)	-	-	3928	Unknown	Unknown	-0.605613	0.657192	0.659757	1	-1.27139	-0.665781	0.571528	0.222626	0.279495	0.227111	0.63918	0.25957	1.43512	0	0.688681	0.570072
hsa-miR-548aa	MIMAT0018447	AAAAACCACAAUUACUUUUGCACCA	AAAACCA	25	NO	-	non-canonical_miRNA	hsa-mir-548aa-1;hsa-mir-548aa-2	MI0016689;MI0016690	CUUUAUUAGUCUGGUGCAAAAGAAACUGUGGUUUUUGCCAUUACUUUUACAGGCAAAAACCACAAUUACUUUUGCACCAACCUAAUAUAACUUGUUU;UUUUAUUAGGUUGGUGCAAAAGAAACUGUGGUUUUUGCCAUUACUUUCAAUGGCAAAAACCACAAUUACUUUUGCACCAACCUAAAUCUUCCCUCUC	chr8:123348034-123348130(+);chr17:67471489-67471585(+)	MIPF0000317	mir-548	548aa-1;548aa-2	Unknown;p1@PITPNC1	Unknown;NM_181671	-0.603084	0.658345	0.168982	1	0.6869	1.28998	1.71458	1.33576	1.39747	0.908445	2.55672	2.5957	2.87024	2.02406	2.06604	2.85036
hsa-miR-548t-3p	MIMAT0022730	AAAAACCACAAUUACUUUUGCACCA	AAAACCA	25	Yes	-	non-canonical_miRNA	hsa-mir-548t	MI0014164	AGGGUGGUGCAAAAGUGAUCGUGGUUUUUGCAAUUUUUUAAUGACAAAAACCACAAUUACUUUUGCACCAACCU	chr4:173268160-173268233(+)	MIPF0000317	mir-548	548t	p1@GALNT7	ENST00000512285.1	-0.603084	0.658345	0.168982	1	0.6869	1.28998	1.71458	1.33576	1.39747	0.908445	2.55672	2.5957	2.87024	2.02406	2.06604	2.85036
hsa-miR-3145-3p	MIMAT0015016	AGAUAUUUUGAGUGUUUGGAAUUG	GAUAUUU	24	Yes	Mature_miRNA	canonical_conserved_miRNA	hsa-mir-3145	MI0014170	UAUAUGAGUUCAACUCCAAACACUCAAAACUCAUUGUUGAAUGGAAUGAGAUAUUUUGAGUGUUUGGAAUUGAACUCGUAUA	chr6:138435213-138435294(-)	MIPF0001427	mir-3145	3145	p2@NHSL1	ENST00000342260.5	-0.596628	0.661298	0.39272	1	-1.12184	-0.525214	0	0.890504	0.55899	0.454223	0	0.519141	1.1481	0.809623	0.459121	0.570072
hsa-miR-320e	MIMAT0015072	AAAGCUGGGUUGAGAAGG	AAGCUGG	18	NO	-	non-canonical_miRNA	hsa-mir-320e	MI0014234	CUCCAUGGGGCCUUCUCUUCCCAGUUCUUCCUGGAGUCGGGGAAAAGCUGGGUUGAGAAGGUGAAAAGAAAAA	chr19:46709282-46709354(-)	MIPF0000163	mir-320	320e	p1@PRKD2	ENST00000595515.1	-0.59431	0.662361	0.15104	1	0.803367	1.39768	1.42882	2.22626	2.79495	0.908445	0.958771	3.11485	3.15727	3.23849	2.06604	1.99525
hsa-miR-101-5p	MIMAT0004513	CAGUUAUCACAGUGCUGAUGCU	AGUUAUC	22	Yes	Star_miRNA	canonical_conserved_miRNA	hsa-mir-101-1	MI0000103	UGCCCUGGCUCAGUUAUCACAGUGCUGAUGCUGUCUAUUCUAAAGGUACAGUACUGUGAUAACUGAAGGAUGGCA	chr1:65058434-65058508(-)	MIPF0000046	mir-101	101-1,3671	p1@ENST00000448344	curation	-0.589983	0.664351	0.197355	1	1.05727	1.64726	3.1434	2.44889	0.55899	1.81689	1.91754	1.55742	1.72215	3.23849	4.82077	4.56057
hsa-miR-1827	MIMAT0006767	UGAGGCAGUAGAUUGAAU	GAGGCAG	18	NO	-	non-canonical_miRNA	hsa-mir-1827	MI0008195	UCAGCAGCACAGCCUUCAGCCUAAAGCAAUGAGAAGCCUCUGAAAGGCUGAGGCAGUAGAUUGAAU	chr12:100189884-100189949(+)	MIPF0000646	mir-1827	1827	Unknown	Unknown	-0.585586	0.666379	0.171696	1	1.4642	2.04978	3.71493	1.11313	4.75141	2.49822	1.27836	3.37442	5.16644	2.42887	4.59121	5.41568
hsa-miR-190a-3p	MIMAT0026482	CUAUAUAUCAAACAUAUUCCU	UAUAUAU	21	Yes	Star_miRNA	canonical_conserved_miRNA	hsa-mir-190a	MI0000486	UGCAGGCCUCUGUGUGAUAUGUUUGAUAUAUUAGGUUGUUAUUUAAUCCAACUAUAUAUCAAACAUAUUCCUACAGUGUCUUGCC	chr15:62823957-62824041(+)	MIPF0000076	mir-190	190a	p3@TLN2	ENST00000561311.1	-0.583552	0.667319	0.117013	1	2.41984	3.00339	4.57222	5.78828	2.79495	6.13201	6.3918	3.89356	10.0459	4.45292	14.2327	8.26604
hsa-miR-1277-5p	MIMAT0022724	AAAUAUAUAUAUAUAUGUACGUAU	AAUAUAU	24	Yes	Mature_miRNA	canonical_conserved_miRNA	hsa-mir-1277	MI0006419	ACCUCCCAAAUAUAUAUAUAUAUGUACGUAUGUGUAUAUAAAUGUAUACGUAGAUAUAUAUGUAUUUUUGGUGGGUUU	chrX:118386394-118386471(+)	MIPF0001937	mir-1277	1277	p1@WDR44	ENST00000371825.3	-0.580363	0.668795	0.0621151	1	2.36382	2.94418	3.42917	4.45252	5.5899	5.90489	5.43303	7.26797	9.75883	7.69141	7.11637	7.69597
hsa-miR-548b-5p	MIMAT0004798	AAAAGUAAUUGUGGUUUUGGCC	AAAGUAA	22	Yes	-	non-canonical_miRNA	hsa-mir-548b	MI0003596	CAGACUAUAUAUUUAGGUUGGCGCAAAAGUAAUUGUGGUUUUGGCCUUUAUUUUCAAUGGCAAGAACCUCAGUUGCUUUUGUGCCAACCUAAUACUU	chr6:119069047-119069143(-)	MIPF0000317	mir-548	548b	p1@FAM184A	NM_024581	-0.572498	0.672451	0.516237	1	-1.10814	-0.535647	0.571528	0.667878	0.55899	0.227111	0	0.778711	0.287024	0.809623	0.918241	0.570072
hsa-miR-203b-5p	MIMAT0019813	UAGUGGUCCUAAACAUUUCACA	AGUGGUC	22	Yes	-	non-canonical_miRNA	hsa-mir-203b	MI0017343	GCGCCCGCCGGGUCUAGUGGUCCUAAACAUUUCACAAUUGCGCUACAGAACUGUUGAACUGUUAAGAACCACUGGACCCAGCGCGC	chr14:104117418-104117503(-)	MIPF0000108	mir-203	203a,203b	Unknown	Unknown	-0.562291	0.677226	0.392134	1	-0.269432	0.292859	0.571528	1.55838	0.279495	0.681334	0.63918	1.55742	0.287024	1.21443	1.83648	1.14014
hsa-miR-34a-3p	MIMAT0004557	CAAUCAGCAAGUAUACUGCCCU	AAUCAGC	22	Yes	Star_miRNA	canonical_conserved_miRNA	hsa-mir-34a	MI0000268	GGCCAGCUGUGAGUGUUUCUUUGGCAGUGUCUUAGCUGGUUGUUGUGAGCAAUAGUAAGGAAGCAAUCAGCAAGUAUACUGCCCUAGAAGUGCUGCACGUUGUGGGGCCC	chr1:9151668-9151777(-)	MIPF0000039	mir-34	34a	p@chr1:9222986..9223005,-	curation	-0.554473	0.680906	0.330634	1	-0.0800824	0.474391	1.14306	1.33576	0.838485	0.454223	0.63918	1.55742	0.574049	1.21443	2.06604	1.42518
hsa-miR-548ap-3p	MIMAT0021038	AAAAACCACAAUUACUUUU	AAAACCA	19	Yes	-	non-canonical_miRNA	hsa-mir-548ap	MI0017875	ACCAAUUCCUAGGUUGGUGCAAAAGUAAUUGCGGUCUUUGUCAUUAAAACCAAUAACAAAAACCACAAUUACUUUUUACUGACCUAAAGAUUAAUU	chr15:85825635-85825730(+)	MIPF0000317	mir-548	548ap	Unknown	Unknown	-0.547643	0.684137	0.270265	1	0.59035	1.13799	1.42882	1.11313	1.39747	0.908445	2.55672	2.33613	2.87024	0.809623	2.06604	2.85036
hsa-miR-20a-3p	MIMAT0004493	ACUGCAUUAUGAGCACUUAAAG	CUGCAUU	22	Yes	Star_miRNA	canonical_conserved_miRNA	hsa-mir-20a	MI0000076	GUAGCACUAAAGUGCUUAUAGUGCAGGUAGUGUUUAGUUAUCUACUGCAUUAUGAGCACUUAAAGUACUGC	chr13:91351065-91351135(+)	MIPF0000001	mir-17	17,18a,19a,19b-1,20a,92a-1	p1@MIR17HG	NR_027349	-0.542913	0.686384	0.0832579	1	2.4528	2.99571	4.00069	7.12404	6.70788	3.63378	5.11344	5.97012	6.88859	8.09623	11.0189	8.83611
hsa-miR-744-3p	MIMAT0004946	CUGUUGCCACUAACCUCAACCU	UGUUGCC	22	Yes	Star_miRNA	canonical_conserved_miRNA	hsa-mir-744	MI0005559	UUGGGCAAGGUGCGGGGCUAGGGCUAACAGCAGUCUUACUGAAGGUUUCCUGGAAACCACGCACAUGCUGUUGCCACUAACCUCAACCUUACUCGGUC	chr17:12081899-12081996(+)	MIPF0000431	mir-744	744	p1@MAP2K4	ENST00000602811.1	-0.542632	0.686517	0.144485	1	1.38165	1.92429	2.57187	2.44889	2.51545	3.17956	1.59795	2.85528	5.45346	3.6433	4.82077	2.56532
hsa-miR-374b-5p	MIMAT0004955	AUAUAAUACAACCUGCUAAGUG	UAUAAUA	22	Yes	Mature_miRNA	canonical_conserved_miRNA	hsa-mir-374b	MI0005566	ACUCGGAUGGAUAUAAUACAACCUGCUAAGUGUCCUAGCACUUAGCAGGUUGUAUUAUCAUUGUCCGUGUCU	chrX:74218547-74218618(-)	MIPF0000288	mir-374	421,374b,374c	p1@FTX	NR_028379	-0.542317	0.686667	0.0359437	1	9.26468	9.807	660.686	736.002	630.82	480.113	492.808	522.515	833.519	540.018	1347.75	1391.55
hsa-miR-4703-3p	MIMAT0019802	UGUAGUUGUAUUGUAUUGCCAC	GUAGUUG	22	NO	-	non-canonical_miRNA	hsa-mir-4703	MI0017336	UUAUGCAUAUUAGCAAUACAGUACAAAUAUAGUGUGUUUGAUUUGCACUGUAGUUGUAUUGUAUUGCCACUCUGUAUAA	chr13:51552589-51552667(+)	MIPF0001759	mir-4703	4703	Unknown	Unknown	-0.538376	0.688545	0.753918	1	-2.0037	-1.46532	0	0.222626	0.279495	0.227111	0.31959	0.519141	0	0.404811	0.459121	0.285036
hsa-miR-362-3p	MIMAT0004683	AACACACCUAUUCAAGGAUUCA	ACACACC	22	Yes	Star_miRNA	canonical_conserved_miRNA	hsa-mir-362	MI0000762	CUUGAAUCCUUGGAACCUAGGUGUGAGUGCUAUUUCAGUGCAACACACCUAUUCAAGGAUUCAAA	chrX:50008964-50009028(+)	MIPF0000209	mir-362	188,362,500a,501,502,532,660,500b	p1@CLCN5	ENST00000376091.3	-0.535389	0.689972	0.102909	1	3.17521	3.7106	5.14375	10.4634	10.6208	4.54223	13.7424	8.04669	14.9253	10.1203	18.3648	15.677
hsa-miR-223-5p	MIMAT0004570	CGUGUAUUUGACAAGCUGAGUU	GUGUAUU	22	Yes	Star_miRNA	canonical_conserved_miRNA	hsa-mir-223	MI0000300	CCUGGCCUCCUGCAGUGCCACGCUCCGUGUAUUUGACAAGCUGAGUUGGACACUCCAUGUGGUAGAGUGUCAGUUUGUCAAAUACCCCAAGUGCGGCACAUGCUUACCAG	chrX:66018870-66018979(+)	MIPF0000067	mir-223	223	p1@ENST00000538676,p1@ENST00000540516,p1@uc004dwg.1,p1@uc011mox.1	curation	-0.534373	0.690458	0.0957419	1	2.96675	3.50113	8.85868	7.34666	7.82586	8.17601	5.43303	19.4678	10.0459	10.9299	6.19813	11.4014
hsa-miR-5684	MIMAT0022473	AACUCUAGCCUGAGCAACAG	ACUCUAG	20	NO	-	non-canonical_miRNA	hsa-mir-5684	MI0019285	GCUGAACUCUAGCCUGAGCAACAGAGUGAGAUGGUCUUGUUUUGUUGCCCAGGCUGGAGUCCAGU	chr19:12787128-12787192(+)	-	-	5684	Unknown	Unknown	-0.532164	0.691517	0.823394	1	-1.51902	-0.986856	0	0.890504	0.279495	0	0.31959	0.519141	0	0	1.1478	0.570072
hsa-miR-885-5p	MIMAT0004947	UCCAUUACACUACCCUGCCUCU	CCAUUAC	22	Yes	Mature_miRNA	canonical_conserved_miRNA	hsa-mir-885	MI0005560	CCGCACUCUCUCCAUUACACUACCCUGCCUCUUCUCCAUGAGAGGCAGCGGGGUGUAGUGGAUAGAGCACGGGU	chr3:10394489-10394562(-)	MIPF0000532	mir-885	885	p1@ATP2B2	NM_001683	-0.530716	0.692211	0.651709	1	-1.47252	-0.941801	0.571528	0.222626	0.55899	0	0.31959	0.519141	0	0.809623	1.1478	0
hsa-miR-5683	MIMAT0022472	UACAGAUGCAGAUUCUCUGACUUC	ACAGAUG	24	NO	Mature_miRNA	canonical_hsa-specific_miRNA	hsa-mir-5683	MI0019284	GGAGCUUGUUACAGAUGCAGAUUCUCUGACUUCUUACUGCACCAGUGAAGUCAGGAUCUGCAUUUGAAUAAGACCC	chr6:6169334-6169409(+)	-	-	5683,7853	Unknown	Unknown	-0.529627	0.692734	0.76205	1	-2.00546	-1.47584	0.285764	0.222626	0.279495	0.227111	0	0.778711	0	0	0.459121	0.285036
hsa-miR-146a-3p	MIMAT0004608	CCUCUGAAAUUCAGUUCUUCAG	CUCUGAA	22	Yes	Star_miRNA	canonical_conserved_miRNA	hsa-mir-146a	MI0000477	CCGAUGUGUAUCCUCAGCUUUGAGAACUGAAUUCCAUGGGUUGUGUCAGUGUCAGACCUCUGAAAUUCAGUUCUUCAGCUGGGAUAUCUCUGUCAUCGU	chr5:160485352-160485450(+)	MIPF0000103	mir-146	146a	p1@uc003lyl.3	ENST00000517927.1	-0.525206	0.69486	0.162254	1	2.96922	3.49442	4.85799	8.45979	11.1798	7.72178	5.75262	3.11485	8.61073	12.5491	15.8397	17.6722
hsa-miR-877-3p	MIMAT0004950	UCCUCUUCUCCCUCCUCCCAG	CCUCUUC	21	Yes	-	non-canonical_miRNA	hsa-mir-877	MI0005561	GUAGAGGAGAUGGCGCAGGGGACACGGGCAAAGACUUGGGGGUUCCUGGGACCCUCAGACGUGUGUCCUCUUCUCCCUCCUCCCAG	chr6:30584332-30584417(+)	MIPF0000392	mir-877	877	p1@ABCF1	NM_001025091	-0.524027	0.695428	0.652844	1	-1.29188	-0.767852	0.285764	0.445252	0.279495	0.681334	0	0	0.574049	1.21443	0.688681	0.570072
hsa-miR-1248	MIMAT0005900	ACCUUCUUGUAUAAGCACUGUGCUAAA	CCUUCUU	27	NO	-	non-canonical_miRNA	hsa-mir-1248	MI0006383	UUUACCUUCUUGUAUAAGCACUGUGCUAAAAUUGCAGACACUAGGACCAUGUCUUGGUUUUUGCAAUAAUGCUAGCAGAGUACACACAAGAAGAAAAGUAACAGCA	chr3:186786672-186786777(+)	MIPF0000622	mir-1248	1248	p1@EIF4A2	ENST00000429589.1	-0.522049	0.696382	0.179341	1	1.64353	2.16558	1.71458	2.67151	2.79495	3.17956	4.79385	4.67227	4.59239	2.42887	7.11637	3.70547
hsa-miR-1185-2-3p	MIMAT0022713	AUAUACAGGGGGAGACUCUCAU	UAUACAG	22	Yes	Mature_miRNA	canonical_conserved_miRNA	hsa-mir-1185-2	MI0003821	UUUGGUACUUAAAGAGAGGAUACCCUUUGUAUGUUCACUUGAUUAAUGGCGAAUAUACAGGGGGAGACUCUCAUUUGCGUAUCAAA	chr14:101044198-101044283(+)	MIPF0000018	mir-154	134,154,299,376c,369,376a-1,377,379,380,381,382,323a,329-1,329-2,409,412,410,376b,485,487a,494,495,496,539,544a,376a-2,487b,411,654,655,656,758,668,1185-2,1185-1,300,541,889,543,1197,1193,323b	p1@MEG3	Gtl2-Dio3	-0.521928	0.696441	0.361349	1	-0.815757	-0.293829	0.285764	0.667878	1.11798	0.454223	0	0.778711	0.574049	1.61925	0.459121	0.855108
hsa-miR-33a-5p	MIMAT0000091	GUGCAUUGUAGUUGCAUUGCA	UGCAUUG	21	Yes	Mature_miRNA	canonical_conserved_miRNA	hsa-mir-33a	MI0000091	CUGUGGUGCAUUGUAGUUGCAUUGCAUGUUCUGGUGGUACCCAUGCAAUGUUUCCACAGUGCAUCACAG	chr22:41900944-41901012(+)	MIPF0000070	mir-33	33a	p1@SREBF2	ENST00000361204.4	-0.517287	0.698685	0.115214	1	2.21841	2.73569	3.42917	4.45252	4.47192	3.40667	7.03098	7.78711	8.03668	4.85774	6.42769	6.84086
hsa-miR-1277-3p	MIMAT0005933	UACGUAGAUAUAUAUGUAUUUU	ACGUAGA	22	Yes	Star_miRNA	canonical_conserved_miRNA	hsa-mir-1277	MI0006419	ACCUCCCAAAUAUAUAUAUAUAUGUACGUAUGUGUAUAUAAAUGUAUACGUAGAUAUAUAUGUAUUUUUGGUGGGUUU	chrX:118386394-118386471(+)	MIPF0001937	mir-1277	1277	p1@WDR44	ENST00000371825.3	-0.512869	0.700828	0.307294	1	0.577103	1.08997	2.00035	1.11313	0.55899	2.044	1.27836	2.07656	1.72215	1.21443	3.21384	2.28029
hsa-miR-3614-3p	MIMAT0017993	UAGCCUUCAGAUCUUGGUGUUUU	AGCCUUC	23	Yes	Star_miRNA	canonical_hsa-specific_miRNA	hsa-mir-3614	MI0016004	GGUUCUGUCUUGGGCCACUUGGAUCUGAAGGCUGCCCCUUUGCUCUCUGGGGUAGCCUUCAGAUCUUGGUGUUUUGAAUUCUUACU	chr17:56891270-56891355(-)	-	-	3614	p1@TRIM25	NM_005082	-0.505905	0.704219	0.73234	1	-0.488221	0.0176839	0.285764	0	0.279495	0.908445	1.91754	0.25957	2.87024	0	0.459121	1.42518
hsa-miR-4536-3p	MIMAT0020959	UCGUGCAUAUAUCUACCACAU	CGUGCAU	21	Yes	-	non-canonical_miRNA	hsa-mir-4536-1;hsa-mir-4536-2	MI0016906;MI0019149	AUGUGGUAGAUAUAUGCACGAUAUAUAUACUGCCCUGCUUUUAUACAUACAUACAUACAUACCUAUAUCGUGCAUAUAUCUACCACAU;AUGUGGUAGAUAUAUGCACGAUAUAGGUAUGUAUGUAUGUAUGUAUAAAAGCAGGGCAGUAUAUAUAUCGUGCAUAUAUCUACCACAU	chrX:55451495-55451582(-);chrX:55451495-55451582(+)	MIPF0001319	mir-4536	4536-1;4536-2	Unknown;Unknown	Unknown;Unknown	-0.502113	0.706072	0.677022	1	-1.29169	-0.789572	0.571528	0.667878	0	0.227111	0.31959	0	0.861073	0.809623	1.1478	0
hsa-miR-2861	MIMAT0013802	GGGGCCUGGCGGUGGGCGG	GGGCCUG	19	NO	-	non-canonical_miRNA	hsa-mir-2861	MI0013006	GGCGCCUCUGCAGCUCCGGCUCCCCCUGGCCUCUCGGGAACUACAAGUCCCAGGGGGCCUGGCGGUGGGCGGCGGGCGGAAGAGGCGGGG	chr9:127785918-127786007(+)	MIPF0000963	mir-2861	2861,3960	p2@CDK9	ENST00000421939.1	-0.494813	0.709654	1	1	-2.82015	-2.32534	0	0.222626	0	0	0.31959	0.519141	0	0.404811	0	0
hsa-miR-450a-2-3p	MIMAT0031074	AUUGGGGACAUUUUGCAUUCAU	UUGGGGA	22	Yes	Star_miRNA	canonical_conserved_miRNA	hsa-mir-450a-2	MI0003187	CCAAAGAAAGAUGCUAAACUAUUUUUGCGAUGUGUUCCUAAUAUGUAAUAUAAAUGUAUUGGGGACAUUUUGCAUUCAUAGUUUUGUAUCAAUAAUAUGG	chrX:134540508-134540607(-)	MIPF0000128	mir-450	424,450a-1,450a-2,503,542,450b	p@chrX:133683665..133683681,-	curation	-0.492376	0.710854	1	1	-2.82108	-2.3287	0.285764	0.222626	0	0	0	0.25957	0	0.404811	0	0.285036
hsa-miR-4789-3p	MIMAT0019960	CACACAUAGCAGGUGUAUAUA	ACACAUA	21	NO	-	non-canonical_miRNA	hsa-mir-4789	MI0017436	CAUGCUACGUAUGUAUACACCUGAUAUGUGUAUGUGUAAAUACAUAUCCACACACAUAGCAGGUGUAUAUAUAGGUAGCCUG	chr3:175369540-175369621(+)	-	-	4789	p2@NAALADL2	NM_207015	-0.49215	0.710965	1	1	-2.82626	-2.33411	0	0	0	0.454223	0	0.25957	0	0	0	0.570072
hsa-miR-5196-3p	MIMAT0021129	UCAUCCUCGUCUCCCUCCCAG	CAUCCUC	21	Yes	-	non-canonical_miRNA	hsa-mir-5196	MI0018175	UCUGAGGAGACCUGGGCUGUCAGAGGCCAGGGAAGGGGACGAGGGUUGGGGAACAGGUGGUUAGCACUUCAUCCUCGUCUCCCUCCCAGGUUAGAAGGGCCCCCCUCUCUGAAGG	chr19:35345513-35345627(+)	-	-	5196	p1@CD22	ENST00000601769.1	-0.490812	0.711625	1	1	-2.82292	-2.33211	0	0.222626	0.279495	0	0	0	0.287024	0.404811	0.22956	0
hsa-miR-1245b-5p	MIMAT0019950	UAGGCCUUUAGAUCACUUAAA	AGGCCUU	21	NO	Mature_miRNA	canonical_hsa-specific_miRNA	hsa-mir-1245b	MI0017431	UUUAUAUGUAGGCCUUUAGAUCACUUAAAGAGUAUUCAACAUCAGAUGAUCUAAAGGCCUAUACAUAAA	chr2:188978093-188978161(-)	MIPF0000620	mir-1245	1245a,1245b	Unknown	Unknown	-0.490584	0.711737	1	1	-2.82595	-2.33536	0	0.222626	0.279495	0	0	0.25957	0.574049	0	0	0
hsa-miR-219b-3p	MIMAT0019748	AGAAUUGCGUUUGGACAAUCAGU	GAAUUGC	23	Yes	-	non-canonical_miRNA	hsa-mir-219b	MI0017299	GGAGCUCAGCCACAGAUGUCCAGCCACAAUUCUCGGUUGGCCGCAGACUCGUACAAGAAUUGCGUUUGGACAAUCAGUGGCGAAGCCC	chr9:128392621-128392708(+)	MIPF0000044	mir-219	219a-2,219b	Unknown	Unknown	-0.490487	0.711785	1	1	-2.82828	-2.3378	0	0.222626	0	0.227111	0	0	0	0.404811	0.459121	0
hsa-miR-6820-3p	MIMAT0027541	UGUGACUUCUCCCCUGCCACAG	GUGACUU	22	Yes	-	non-canonical_miRNA	hsa-mir-6820	MI0022665	CCUUCUGCGGCAGAGCUGGGGUCACCAGCCCUCAUGUACUUGUGACUUCUCCCCUGCCACAG	chr22:37967563-37967624(+)	-	-	6820	p1@POLR2F	ENST00000407936.1	-0.488667	0.712683	1	1	-2.83248	-2.34382	0	0.445252	0	0	0	0.25957	0.287024	0	0.22956	0
hsa-miR-585-3p	MIMAT0003250	UGGGCGUAUCUGUAUGCUA	GGGCGUA	19	Yes	Mature_miRNA	canonical_hsa-specific_miRNA	hsa-mir-585	MI0003592	UGGGGUGUCUGUGCUAUGGCAGCCCUAGCACACAGAUACGCCCAGAGAAAGCCUGAACGUUGGGCGUAUCUGUAUGCUAGGGCUGCUGUAACAA	chr5:169263601-169263694(-)	-	-	585	p1@SLIT3	NM_003062	-0.488404	0.712813	0.57089	1	0.417355	0.905759	1.42882	0.890504	2.79495	0.681334	0.63918	1.03828	1.43512	0	5.27989	1.42518
hsa-miR-548ac	MIMAT0018938	CAAAAACCGGCAAUUACUUUUG	AAAAACC	22	NO	-	non-canonical_miRNA	hsa-mir-548ac	MI0016762	GUAUUAGGUUGGUGCAAAAGUUAUUGUGGUUUUUGCUAUUUUUUUUUAAUGGCAAAAACCGGCAAUUACUUUUGCACUAACCUAGUAG	chr1:116560024-116560111(-)	MIPF0000317	mir-548	548ac	p1@CD58	ENST00000464088.1	-0.48807	0.712978	1	1	-2.81593	-2.32786	0	0	0.55899	0	0	0	0.287024	0	0	0.570072
hsa-miR-4449	MIMAT0018968	CGUCCCGGGGCUGCGCGAGGCA	GUCCCGG	22	NO	-	non-canonical_miRNA	hsa-mir-4449	MI0016792	AGCAGCCCUCGGCGGCCCGGGGGGCGGGCGGCGGUGCCCGUCCCGGGGCUGCGCGAGGCACAGGCG	chr4:52712682-52712747(+)	MIPF0002103	mir-4449	4449	p1@SNHG13	ENST00000441504.1	-0.48675	0.713631	1	1	-2.81535	-2.3286	0	0	0.279495	0	0.31959	0.25957	0.287024	0.404811	0	0
hsa-miR-11401	MIMAT0044658	UCACGUCUGCGGCUGUCACG	CACGUCU	20	NO	-	non-canonical_miRNA	hsa-mir-11401	MI0036560	CUCGCGGCUGUCACGUCUGCGGCUGUCACGUCUGCUAGGGGGUUGGGGGGUCCAGGAAGGGCAGCGAGU	chr16:87853896-87853964(+)	-	-	11401	Unknown	Unknown	-0.483882	0.715051	1	1	-2.82384	-2.33996	0	0.222626	0	0.227111	0	0.25957	0	0	0.22956	0.285036
hsa-miR-16-1-3p	MIMAT0004489	CCAGUAUUAACUGUGCUGCUGA	CAGUAUU	22	Yes	Star_miRNA	canonical_conserved_miRNA	hsa-mir-16-1	MI0000070	GUCAGCAGUGCCUUAGCAGCACGUAAAUAUUGGCGUUAAGAUUCUAAAAUUAUCUCCAGUAUUAACUGUGCUGCUGAAGUAAGGUUGAC	chr13:50048973-50049061(-)	MIPF0000006	mir-15	15a,16-1	p1@DLEU2	NR_002612	-0.483675	0.715153	0.156467	1	2.39265	2.87632	6.57257	4.89777	3.07444	3.17956	7.98976	5.97012	8.32371	7.2866	6.42769	9.69122
hsa-miR-1244	MIMAT0005896	AAGUAGUUGGUUUGUAUGAGAUGGUU	AGUAGUU	26	NO	-	non-canonical_miRNA	hsa-mir-1244-1;hsa-mir-1244-2;hsa-mir-1244-3;hsa-mir-1244-4	MI0006379;MI0015974;MI0015975;MI0031511	AUCUUAUUCCGAGCAUUCCAGUAACUUUUUUGUGUAUGUACUUAGCUGUACUAUAAGUAGUUGGUUUGUAUGAGAUGGUUAAAAA;AUCUUAUUCCGAGCAUUCCAGUAACUUUUUUGUGUAUGUACUUAGCUGUACUAUAAGUAGUUGGUUUGUAUGAGAUGGUUAAAAA;AUCUUAUUCCGAGCAUUCCAGUAACUUUUUUGUGUAUGUACUUAGCUGUACUAUAAGUAGUUGGUUUGUAUGAGAUGGUUAAAAA;AUCUUAUUCCGAGCAUUCCAGUAACUUUUUUGUGUAUGUACUUAGCUGUACUAUAAGUAGUUGGUUUGUAUGAGAUGGUUAAAAA	chr2:231713314-231713398(+);chr5:118974586-118974670(+);chr12:9239467-9239551(-);chr12:12111952-12112036(+)	MIPF0000569	mir-1244	1244-1;1244-2;1244-3;1244-4	p1@PTMA;Unknown;p1@ENST00000426188;p1@ENST00000358818,p1@ENST00000539347	ENST00000481928.1;Unknown;ENST00000566278.2;ENST00000298566.2	-0.482839	0.715568	1	1	-2.81837	-2.33553	0.285764	0	0	0.227111	0	0.25957	0.287024	0	0	0.285036
hsa-miR-6761-3p	MIMAT0027423	UCCUACGCUGCUCUCUCACUCC	CCUACGC	22	NO	-	non-canonical_miRNA	hsa-mir-6761	MI0022606	UCUGCUCUGAGAGAGCUCGAUGGCAGGUGCCUCCGUGUUGCCGAACCCUCCUACGCUGCUCUCUCACUCCAG	chr12:111799834-111799905(+)	-	-	6761	p1@ALDH2	ENST00000548536.1	-0.478041	0.717952	1	1	-2.81836	-2.34032	0.285764	0	0	0.227111	0	0.25957	0.287024	0	0.22956	0
hsa-miR-4756-5p	MIMAT0019899	CAGGGAGGCGCUCACUCUCUGCU	AGGGAGG	23	NO	-	non-canonical_miRNA	hsa-mir-4756	MI0017397	GGGAUAAAAUGCAGGGAGGCGCUCACUCUCUGCUGCCGAUUCUGCACCAGAGAUGGUUGCCUUCCUAUAUUUUGUGUC	chr20:54068408-54068485(-)	-	-	4756	p3@BCAS1	ENST00000371435.2	-0.4767	0.718619	1	1	-2.8169	-2.3402	0.285764	0	0.279495	0	0	0.25957	0	0	0.22956	0.285036
hsa-miR-3136-5p	MIMAT0015003	CUGACUGAAUAGGUAGGGUCAUU	UGACUGA	23	Yes	Mature_miRNA	canonical_hsa-specific_miRNA	hsa-mir-3136	MI0014158	AAUAUGAAACUGACUGAAUAGGUAGGGUCAUUUUUCUGUGACUGCACAUGGCCCAACCUAUUCAGUUAGUUCCAUAUU	chr3:69048958-69049035(-)	MIPF0001575	mir-3136	3136	p1@TMF1	ENST00000488010.1	-0.473744	0.720094	0.485834	1	-0.67634	-0.202596	0.857292	0.667878	0.55899	0.454223	0.31959	1.03828	1.1481	1.21443	0	1.14014
hsa-miR-550a-3-5p	MIMAT0020925	AGUGCCUGAGGGAGUAAGAG	GUGCCUG	20	Yes	Star_miRNA	canonical_hsa-specific_miRNA	hsa-mir-550a-3	MI0003762	GAUGCUUUGCUGGCUGGUGCAGUGCCUGAGGGAGUAAGAGUCCUGUUGUUGUAAGAUAGUGUCUUACUCCCUCAGGCACAUCUCCAACAAGUCUC	chr7:29680734-29680828(-)	MIPF0000334	mir-550	550a-3	p1@LOC646762	NR_024278	-0.469117	0.722407	0.491998	1	0.167952	0.637068	0.571528	0.222626	1.95646	1.36267	1.27836	1.81699	0.861073	0.809623	1.37736	2.85036
hsa-miR-3064-5p	MIMAT0019864	UCUGGCUGUUGUGGUGUGCAA	CUGGCUG	21	Yes	-	non-canonical_miRNA	hsa-mir-3064	MI0017375	GGUCUGGCUGUUGUGGUGUGCAAAACUCCGUACAUUGCUAUUUUGCCACACUGCAACACCUUACAG	chr17:64500774-64500839(-)	MIPF0001238	mir-3064	3064,5047	p1@DDX5	ENST00000540698.2	-0.463309	0.725321	0.784721	1	-1.72481	-1.2615	0	0.445252	0.55899	0	0.31959	0.25957	0	0.404811	0.459121	0.855108
hsa-miR-5193	MIMAT0021124	UCCUCCUCUACCUCAUCCCAGU	CCUCCUC	22	NO	-	non-canonical_miRNA	hsa-mir-5193	MI0018172	CCUAGGAAAGGCUGCUGGUAACUGGGAUGGGGGUUGGGGGGAGGUAAGAAGUCUCUGACUCCUCCUCUACCUCAUCCCAGUUCCAUCACCUGAAGUGGACCUCUUGGGA	chr3:49806137-49806245(-)	-	-	5193	p1@UBA7	ENST00000333486.3	-0.462439	0.725758	0.701893	1	-0.918425	-0.455986	0.571528	0	0.279495	0.454223	1.27836	0.778711	0.861073	0	1.1478	0.570072
hsa-miR-7976	MIMAT0031179	UGCCCUGAGACUUUUGCUC	GCCCUGA	19	NO	-	non-canonical_miRNA	hsa-mir-7976	MI0025752	UGCCCUGAGACUUUUGCUCUAAUAAUUUAUUCUAAUAAUAAUUUAGAUCAAAAGCCUCAGGGCAGA	chr3:127587111-127587176(-)	-	-	7976	p1@TPRA1	ENST00000393400.2	-0.461615	0.726173	0.368731	1	0.252654	0.714268	0.857292	2.00364	1.67697	0.908445	0	1.55742	1.72215	0.404811	2.06604	2.28029
hsa-miR-4688	MIMAT0019777	UAGGGGCAGCAGAGGACCUGGG	AGGGGCA	22	NO	-	non-canonical_miRNA	hsa-mir-4688	MI0017321	GUCUACUCCCAGGGUGCCAAGCUGUUUCGUGUUCCCUCCCUAGGGGAUCCCAGGUAGGGGCAGCAGAGGACCUGGGCCUGGAC	chr11:46376402-46376484(+)	-	-	4688	p1@DGKZ	ENST00000527911.1	-0.454796	0.729613	1	1	-2.79334	-2.33855	0	0	0	0	0.63918	0	0	0.404811	0.459121	0
hsa-miR-627-5p	MIMAT0003296	GUGAGUCUCUAAGAAAAGAGGA	UGAGUCU	22	Yes	-	non-canonical_miRNA	hsa-mir-627	MI0003641	UACUUAUUACUGGUAGUGAGUCUCUAAGAAAAGAGGAGGUGGUUGUUUUCCUCCUCUUUUCUUUGAGACUCACUACCAAUAAUAAGAAAUACUACUA	chr15:42199570-42199666(-)	MIPF0000550	mir-627	627	p1@VPS39	NM_015289	-0.453176	0.730433	0.338473	1	1.31324	1.76642	2.57187	1.11313	1.39747	2.044	5.11344	2.85528	4.59239	4.45292	4.13209	1.42518
hsa-miR-3609	MIMAT0017986	CAAAGUGAUGAGUAAUACUGGCUG	AAAGUGA	24	NO	-	non-canonical_miRNA	hsa-mir-3609	MI0015999	GUAACAGUAACUUUUAUUCUCAUUUUCCUUUUCUCUACCUUGUAGAGAAGCAAAGUGAUGAGUAAUACUGGCUGGAGCCC	chr7:98881650-98881729(+)	-	-	3609	p1@TRRAP	NM_001244580	-0.45028	0.731901	0.389687	1	1.38607	1.83635	4.28646	1.55838	1.39747	2.72534	2.55672	2.85528	4.01834	0.404811	7.11637	3.42043
hsa-miR-570-3p	MIMAT0003235	CGAAAACAGCAAUUACCUUUGC	GAAAACA	22	Yes	-	non-canonical_miRNA	hsa-mir-570	MI0003577	CUAGAUAAGUUAUUAGGUGGGUGCAAAGGUAAUUGCAGUUUUUCCCAUUAUUUUAAUUGCGAAAACAGCAAUUACCUUUGCACCAACCUGAUGGAGU	chr3:195699401-195699497(+)	MIPF0000317	mir-548	570	p@chr3:195424584..195424631,+	ENST00000451228.1	-0.447952	0.733083	0.443682	1	0.586814	1.03477	2.00035	1.33576	0.838485	1.13556	1.91754	3.11485	1.72215	1.21443	3.44341	0.570072
hsa-miR-4999-5p	MIMAT0021017	UGCUGUAUUGUCAGGUAGUGA	GCUGUAU	21	Yes	-	non-canonical_miRNA	hsa-mir-4999	MI0017865	AUAGAAAAUAAAACACAUACUGCUGUAUUGUCAGGUAGUGAUAGGAUUUAUCACUACCUGACAAUACAGUAUGUGUUUGUUUUAUAUAUUU	chr19:8389290-8389380(-)	-	-	4999	p1@uc002mjt.3	ENST00000593581.1	-0.442039	0.736093	0.487855	1	0.223554	0.665593	0.857292	1.11313	0.838485	1.13556	1.59795	3.11485	1.1481	2.02406	0.688681	1.14014
hsa-miR-4679	MIMAT0019763	UCUGUGAUAGAGAUUCUUUGCU	CUGUGAU	22	NO	-	non-canonical_miRNA	hsa-mir-4679-1;hsa-mir-4679-2	MI0017310;MI0017311	GUCUUUUUUCUGUGAUAGAGAUUCUUUGCUUUGUUAGAAACAAAAAGCAAAGAAUCUCUAUCACAGAAAAAAGAU;UAUCUUUUUUCUGUGAUAGAGAUUCUUUGCUUUUUGUUUCUAACAAAGCAAAGAAUCUCUAUCACAGAAAAAAGACG	chr10:89063336-89063410(+);chr10:89063335-89063411(-)	MIPF0001228	mir-4679	4679-1,4679-2;4679-1,4679-2	Unknown;Unknown	Unknown;Unknown	-0.43298	0.74073	0.475362	1	-0.565111	-0.132131	0.285764	0.890504	0.55899	0.908445	0.31959	1.29785	0.861073	0.809623	0.459121	1.14014
hsa-miR-1-5p	MIMAT0031892	ACAUACUUCUUUAUAUGCCCAU	CAUACUU	22	Yes	Star_miRNA	canonical_conserved_miRNA	hsa-mir-1-1	MI0000651	UGGGAAACAUACUUCUUUAUAUGCCCAUAUGGACCUGCUAAGCUAUGGAAUGUAAAGAAGUAUGUAUCUCA	chr20:62554306-62554376(+)	MIPF0000038	mir-1	1-1	p1@C20orf166	NM_178463	-0.428447	0.743061	0.501892	1	-0.694236	-0.265789	0	1.11313	0.838485	0.227111	0.63918	0.519141	0.574049	2.02406	0.459121	0.855108
hsa-miR-1247-5p	MIMAT0005899	ACCCGUCCCGUUCGUCCCCGGA	CCCGUCC	22	Yes	Mature_miRNA	canonical_conserved_miRNA	hsa-mir-1247	MI0006382	CCGCUUGCCUCGCCCAGCGCAGCCCCGGCCGCUGGGCGCACCCGUCCCGUUCGUCCCCGGACGUUGCUCUCUACCCCGGGAACGUCGAGACUGGAGCGCCCGAACUGAGCCACCUUCGCGGACCCCGAGAGCGGCG	chr14:101560287-101560422(-)	MIPF0000669	mir-1247	1247	p1@DIO3OS,p1@MIR1247	ENST00000553729.1	-0.428305	0.743134	0.723667	1	2.53575	2.96405	0	12.4671	4.19242	2.95245	8.94853	0	2.87024	10.1203	11.9371	14.8219
hsa-miR-3605-5p	MIMAT0017981	UGAGGAUGGAUAGCAAGGAAGCC	GAGGAUG	23	Yes	Mature_miRNA	canonical_hsa-specific_miRNA	hsa-mir-3605	MI0015995	ACUUUAUACGUGUAAUUGUGAUGAGGAUGGAUAGCAAGGAAGCCGCUCCCACCUGACCCUCACGGCCUCCGUGUUACCUGUCCUCUAGGUGGGACGCUCG	chr1:33332393-33332492(-)	MIPF0001639	mir-3605	3605	p1@PHC2	NM_004427	-0.426246	0.744196	1	1	-1.71259	-1.28635	0.571528	0.222626	0.279495	0	0.31959	0	0.287024	0	0.918241	0.570072
hsa-miR-26a-1-3p	MIMAT0004499	CCUAUUCUUGGUUACUUGCACG	CUAUUCU	22	Yes	Star_miRNA	canonical_conserved_miRNA	hsa-mir-26a-1	MI0000083	GUGGCCUCGUUCAAGUAAUCCAGGAUAGGCUGUGCAGGUCCCAAUGGGCCUAUUCUUGGUUACUUGCACGGGGACGC	chr3:37969404-37969480(+)	MIPF0000043	mir-26	26a-1	p1@CTDSPL	ENST00000443503.2	-0.422605	0.746076	0.38913	1	0.432683	0.855288	2.00035	0.667878	1.39747	0.681334	1.91754	1.03828	2.00917	2.83368	2.06604	1.42518
hsa-miR-216a-5p	MIMAT0000273	UAAUCUCAGCUGGCAACUGUGA	AAUCUCA	22	Yes	Mature_miRNA	canonical_conserved_miRNA	hsa-mir-216a	MI0000292	GAUGGCUGUGAGUUGGCUUAAUCUCAGCUGGCAACUGUGAGAUGUUCAUACAAUCCCUCACAGUGGUCUCUGGGAUUAUGCUAAACAGAGCAAUUUCCUAGCCCUCACGA	chr2:55988950-55989059(-)	MIPF0000054	mir-216	216a,217	p1@MIR216A	ENST00000446139.1	-0.418392	0.748258	0.521195	1	1.20944	1.62783	0.571528	2.67151	0.838485	2.27111	4.79385	1.81699	2.00917	0.404811	7.34593	3.9905
hsa-miR-19b-3p	MIMAT0000074	UGUGCAAAUCCAUGCAAAACUGA	GUGCAAA	23	Yes	Mature_miRNA	canonical_conserved_miRNA	hsa-mir-19b-1;hsa-mir-19b-2	MI0000074;MI0000075	CACUGUUCUAUGGUUAGUUUUGCAGGUUUGCAUCCAGCUGUGUGAUAUUCUGCUGUGCAAAUCCAUGCAAAACUGACUGUGGUAGUG;ACAUUGCUACUUACAAUUAGUUUUGCAGGUUUGCAUUUCAGCGUAUAUAUGUAUAUGUGGCUGUGCAAAUCCAUGCAAAACUGAUUGUGAUAAUGU	chr13:91351192-91351278(+);chrX:134169671-134169766(-)	MIPF0000011	mir-19	17,18a,19a,19b-1,20a,92a-1;19b-2,92a-2,106a,363,18b,20b	p1@MIR17HG;p@chrX:133308067..133308078,-	NR_027349;curation	-0.414461	0.7503	0.0634608	1	8.21447	8.62893	299.766	313.235	267.477	197.587	373.281	308.889	444.314	265.556	547.731	480
hsa-miR-516b-5p	MIMAT0002859	AUCUGGAGGUAAGAAGCACUUU	UCUGGAG	22	Yes	Mature_miRNA	canonical_hsa-specific_miRNA	hsa-mir-516b-1;hsa-mir-516b-2	MI0003172;MI0003167	UCUCAGGCUGUGACCAUCUGGAGGUAAGAAGCACUUUCUGUUUUGUGAAAGAAAAGAAAGUGCUUCCUUUCAGAGGGUUACUCUUUGAGA;UCUCAUGAUGUGACCAUCUGGAGGUAAGAAGCACUUUGUGUUUUGUGAAAGAAAGUGCUUCCUUUCAGAGGGUUACUCUUUGAGA	chr19:53736845-53736934(+);chr19:53725442-53725526(+)	MIPF0000020	mir-515	512-1,512-2,498,520e,515-1,519e,520f,515-2,519c,520a,526b,519b,525,523,518f,520b,518b,526a-1,520c,518c,524,517a,519d,521-2,520d,517b,520g,516b-2,526a-2,518e,518a-1,518d,516b-1,518a-2,517c,520h,521-1,522,519a-1,527,516a-1,516a-2,519a-2,1323,1283-1,1283-2;512-1,512-2,498,520e,515-1,519e,520f,515-2,519c,520a,526b,519b,525,523,518f,520b,518b,526a-1,520c,518c,524,517a,519d,521-2,520d,517b,520g,516b-2,…	Unknown;Unknown	Unknown;Unknown	-0.41435	0.750358	1	1	-2.81402	-2.39968	0	0	0.55899	0	0	0	0	0	0.688681	0
hsa-miR-15a-5p	MIMAT0000068	UAGCAGCACAUAAUGGUUUGUG	AGCAGCA	22	Yes	Mature_miRNA	canonical_conserved_miRNA	hsa-mir-15a	MI0000069	CCUUGGAGUAAAGUAGCAGCACAUAAUGGUUUGUGGAUUUUGAAAAGGUGCAGGCCAUAUUGUGCUGCCUCAAAAAUACAAGG	chr13:50049119-50049201(-)	MIPF0000006	mir-15	15a,16-1	p1@DLEU2	NR_002612	-0.412127	0.751514	0.0780416	1	6.64057	7.0527	71.7267	115.098	101.736	71.9943	128.156	99.6751	165.9	95.5355	185.944	138.527
hsa-miR-150-3p	MIMAT0004610	CUGGUACAGGCCUGGGGGACAG	UGGUACA	22	Yes	Star_miRNA	canonical_conserved_miRNA	hsa-mir-150	MI0000479	CUCCCCAUGGCCCUGUCUCCCAACCCUUGUACCAGUGCUGGGCUCAGACCCUGGUACAGGCCUGGGGGACAGGGACCUGGGGAC	chr19:49500785-49500868(-)	MIPF0000197	mir-150	150	p1@MIR150	curation	-0.409942	0.752654	0.413004	1	1.03597	1.44591	2.00035	1.78101	1.11798	1.81689	3.1959	5.71055	2.58322	2.02406	0.918241	2.56532
hsa-miR-141-3p	MIMAT0000432	UAACACUGUCUGGUAAAGAUGG	AACACUG	22	Yes	Mature_miRNA	canonical_conserved_miRNA	hsa-mir-141	MI0000457	CGGCCGGCCCUGGGUCCAUCUUCCAGUACAGUGUUGGAUGGUCUAAUUGUGAAGCUCCUAACACUGUCUGGUAAAGAUGGCUCCCGGGUGGGUUC	chr12:6964097-6964191(+)	MIPF0000019	mir-8	141,200c	p1@ENST00000537269	ENST00000607161.1	-0.409859	0.752697	0.0848212	1	9.9882	10.3981	828.429	1076.62	933.793	874.833	1238.73	884.616	1381.16	823.791	2226.51	1675.16
hsa-miR-548ab	MIMAT0018928	AAAAGUAAUUGUGGAUUUUGCU	AAAGUAA	22	NO	-	non-canonical_miRNA	hsa-mir-548ab	MI0016752	AUGUUGGUGCAAAAGUAAUUGUGGAUUUUGCUAUUACUUGUAUUUAUUUGUAAUGCAAAACCCGCAAUUAGUUUUGCACCAACC	chr3:103524033-103524116(-)	MIPF0000317	mir-548	548ab	Unknown	Unknown	-0.408737	0.753283	0.293703	1	1.78951	2.19825	2.85764	2.22626	3.07444	4.31512	4.15467	2.85528	6.60156	5.66736	6.42769	1.99525
hsa-miR-548aw	MIMAT0022471	GUGCAAAAGUCAUCACGGUU	UGCAAAA	20	NO	-	non-canonical_miRNA	hsa-mir-548aw	MI0019283	UAGGUCGGUGCAAAAGUCAUCACGGUUUUUACCAUUAAAACCGCGAUGACUUUUGCAUCAACCUA	chr9:132945707-132945771(+)	MIPF0000317	mir-548	548aw	p7@GFI1B	ENST00000372124.1	-0.402482	0.756556	0.835095	1	-0.947267	-0.544785	0.285764	0.667878	0.838485	0	0.63918	0.778711	0.861073	0	0.688681	0.855108
hsa-miR-548s	MIMAT0014987	AUGGCCAAAACUGCAGUUAUUUU	UGGCCAA	23	NO	-	non-canonical_miRNA	hsa-mir-548s	MI0014141	UUGCUGCAAAAAUAAUUGCAGUUUUUGCCAUUAUUUUUAAUAAUUAUAAUAAUGGCCAAAACUGCAGUUAUUUUUGCACCAA	chr2:11767444-11767525(+)	MIPF0000317	mir-548	548s	p1@LPIN1	NM_145693	-0.400584	0.757552	0.798788	1	-1.48012	-1.07954	0.285764	0	0.838485	0.227111	0.31959	0.519141	0.574049	0.809623	0.459121	0
hsa-miR-299-5p	MIMAT0002890	UGGUUUACCGUCCCACAUACAU	GGUUUAC	22	Yes	Mature_miRNA	canonical_conserved_miRNA	hsa-mir-299	MI0000744	AAGAAAUGGUUUACCGUCCCACAUACAUUUUGAAUAUGUAUGUGGGAUGGUAAACCGCUUCUU	chr14:101023794-101023856(+)	MIPF0000186	mir-299	134,154,299,376c,369,376a-1,377,379,380,381,382,323a,329-1,329-2,409,412,410,376b,485,487a,494,495,496,539,544a,376a-2,487b,411,654,655,656,758,668,1185-2,1185-1,300,541,889,543,1197,1193,323b	p1@MEG3	Gtl2-Dio3	-0.399145	0.758307	0.329052	1	1.62376	2.0229	1.42882	2.67151	3.91293	2.044	5.11344	4.67227	3.15727	5.26255	4.36165	3.42043
hsa-miR-3662	MIMAT0018083	GAAAAUGAUGAGUAGUGACUGAUG	AAAAUGA	24	NO	-	non-canonical_miRNA	hsa-mir-3662	MI0016063	UGUGUUUUCCUCAACGCUCACAGUUACACUUCUUACUCUCAAUCCAUUCAUAUUGAAAAUGAUGAGUAGUGACUGAUGAAGCACAAAUCAGCCAA	chr6:134979338-134979432(-)	-	-	3662	p1@HBS1L	ENST00000415177.2	-0.385988	0.765255	0.387295	1	1.07117	1.45716	2.00035	1.33576	2.23596	1.81689	2.87631	3.11485	1.72215	2.42887	3.67297	2.85036
hsa-miR-548q	MIMAT0011163	GCUGGUGCAAAAGUAAUGGCGG	CUGGUGC	22	NO	-	non-canonical_miRNA	hsa-mir-548q	MI0010637	AUAUUAGGCUGGUGCAAAAGUAAUGGCGGUUUUUGCCAUUACUUUUCAUUUUUACCAUUAAAAGUAAUGGCAAAAAGCAUGAUUACUUUUUCACCAACCU	chr10:12725254-12725353(-)	MIPF0000317	mir-548	548q	Unknown	Unknown	-0.383457	0.766598	0.588123	1	-0.690151	-0.306693	0.857292	1.11313	0.55899	0.227111	0	1.03828	0.861073	0.809623	0.22956	1.14014
hsa-miR-4528	MIMAT0019067	UCAUUAUAUGUAUGAUCUGGAC	CAUUAUA	22	NO	-	non-canonical_miRNA	hsa-mir-4528	MI0016895	UAUUCUACUGAGAGUACAGAUCUUUAUAUAUAUGAUCAUUAUAUGUAUGAUGAGAUCAUUAUAUGUAUGAUCUGGACACCCAGUAGAAUC	chr18:53237101-53237190(+)	-	-	4528	p1@DCC	NM_005215	-0.37882	0.769066	1	1	-2.36052	-1.9817	0	0.445252	0.279495	0	0	0.25957	0	0.404811	0.22956	0.285036
hsa-miR-378j	MIMAT0024612	ACUGGAUUUGGAGCCAGAA	CUGGAUU	19	NO	-	non-canonical_miRNA	hsa-mir-378j	MI0021273	AUGCAGUGAGUCGGGGAGGAACUGGAUUUGGAGCCAGAAGAACUGGUUCUAAUAUCUACUUCCCUGUGUAGAGUUGGGAUUUGGGAUUAUAUGAGUUAAUAUACACCAA	chr17:37614931-37615039(-)	MIPF0001463	mir-378_2	378j	p1@DDX52	ENST00000488402.1	-0.377227	0.769916	0.365873	1	0.987261	1.36449	2.28611	1.55838	1.39747	2.044	2.23713	1.81699	2.87024	3.23849	2.52516	2.85036
hsa-miR-590-3p	MIMAT0004801	UAAUUUUAUGUAUAAGCUAGU	AAUUUUA	21	Yes	Mature_miRNA	canonical_conserved_miRNA	hsa-mir-590	MI0003602	UAGCCAGUCAGAAAUGAGCUUAUUCAUAAAAGUGCAGUAUGGUGAAGUCAAUCUGUAAUUUUAUGUAUAAGCUAGUCUCUGAUUGAAACAUGCAGCA	chr7:74191198-74191294(+)	MIPF0000418	mir-590	590	p1@EIF4H	ENST00000353999.6	-0.374755	0.771236	0.0825545	1	6.21144	6.58619	75.1559	87.4921	87.7614	53.8254	57.8458	80.4669	111.94	85.82	115.469	100.903
hsa-miR-374a-5p	MIMAT0000727	UUAUAAUACAACCUGAUAAGUG	UAUAAUA	22	Yes	Mature_miRNA	canonical_conserved_miRNA	hsa-mir-374a	MI0000782	UACAUCGGCCAUUAUAAUACAACCUGAUAAGUGUUAUAGCACUUAUCAGAUUGUAUUGUAAUUGUCUGUGUA	chrX:74287286-74287357(-)	MIPF0000288	mir-374	374a,545	p1@FTX	NR_028379	-0.3733	0.772014	0.0659595	1	9.55866	9.93196	743.272	886.052	751.003	634.776	660.913	750.418	1014.92	822.981	1367.03	1083.42
hsa-miR-142-3p	MIMAT0000434	UGUAGUGUUUCCUACUUUAUGGA	GUAGUGU	23	Yes	Mature_miRNA	canonical_conserved_miRNA	hsa-mir-142	MI0000458	GACAGUGCAGUCACCCAUAAAGUAGAAAGCACUACUAACAGCACUGGAGGGUGUAGUGUUUCCUACUUUAUGGAUGAGUGUACUGUG	chr17:58331232-58331318(-)	MIPF0000084	mir-142	142,4736	p1@AX721088	ENST00000579003.1	-0.372694	0.772339	0.0954892	1	9.64578	10.0185	612.678	737.115	1022.95	565.961	989.451	1327.96	906.423	802.741	842.027	1459.95
hsa-miR-1260a	MIMAT0005911	AUCCCACCUCUGCCACCA	UCCCACC	18	NO	-	non-canonical_miRNA	hsa-mir-1260a	MI0006394	ACCUUUCCAGCUCAUCCCACCUCUGCCACCAAAACACUCAUCGCGGGGUCAGAGGGAGUGCCAAAAAAGGUAA	chr14:77266218-77266290(+)	MIPF0001020	mir-1260a	1260a	Unknown	Unknown	-0.372301	0.77255	0.28234	1	2.11756	2.48986	4.57222	5.34303	4.75141	3.86089	2.23713	4.67227	6.02751	8.90585	3.90253	5.70072
hsa-miR-4717-3p	MIMAT0019830	ACACAUGGGUGGCUGUGGCCU	CACAUGG	21	NO	-	non-canonical_miRNA	hsa-mir-4717	MI0017352	GGCAGUGUUUAGGCCACAGCCACCCAUGUGUAGGGGUGGCUACACAUGGGUGGCUGUGGCCUAAACACUGCC	chr16:2274620-2274691(+)	-	-	940,3677,4717	Unknown	Unknown	-0.371774	0.772832	1	1	-2.35045	-1.97868	0.571528	0	0	0.227111	0	0	0.287024	0.404811	0.22956	0.285036
hsa-miR-485-5p	MIMAT0002175	AGAGGCUGGCCGUGAUGAAUUC	GAGGCUG	22	Yes	Mature_miRNA	canonical_conserved_miRNA	hsa-mir-485	MI0002469	ACUUGGAGAGAGGCUGGCCGUGAUGAAUUCGAUUCAUCAAAGCGAGUCAUACACGGCUCUCCUCUCUUUUAGU	chr14:101055419-101055491(+)	MIPF0000201	mir-485	134,154,299,376c,369,376a-1,377,379,380,381,382,323a,329-1,329-2,409,412,410,376b,485,487a,494,495,496,539,544a,376a-2,487b,411,654,655,656,758,668,1185-2,1185-1,300,541,889,543,1197,1193,323b	p1@MEG3	Gtl2-Dio3	-0.371091	0.773198	0.326397	1	1.20788	1.57897	2.00035	1.78101	2.51545	2.044	2.87631	3.11485	2.58322	4.45292	2.2956	3.13539
hsa-miR-17-3p	MIMAT0000071	ACUGCAGUGAAGGCACUUGUAG	CUGCAGU	22	Yes	Star_miRNA	canonical_conserved_miRNA	hsa-mir-17	MI0000071	GUCAGAAUAAUGUCAAAGUGCUUACAGUGCAGGUAGUGAUAUGUGCAUCUACUGCAGUGAAGGCACUUGUAGCAUUAUGGUGAC	chr13:91350605-91350688(+)	MIPF0000001	mir-17	17,18a,19a,19b-1,20a,92a-1	p1@MIR17HG	NR_027349	-0.369902	0.773835	0.204927	1	3.51624	3.88614	10.859	14.9159	10.3413	6.13201	13.7424	13.2381	16.9344	9.71547	17.9057	17.9573
hsa-miR-8485	MIMAT0033692	CACACACACACACACACGUAU	ACACACA	21	NO	-	non-canonical_miRNA	hsa-mir-8485	MI0027288	UCUGUGAUAUACGUGUGUGUGUGUGUGUAUAUAGCAUAUGUGUAUACAUACACACACACACACACACACACACACACACACACACACGUAU	chr2:50696172-50696262(-)	-	-	8485	p1@NRXN1	ENST00000405472.3	-0.368157	0.774772	1	1	-2.34874	-1.98058	0	0	0.838485	0	0	0.25957	0.574049	0	0	0.285036
hsa-miR-625-5p	MIMAT0003294	AGGGGGAAAGUUCUAUAGUCC	GGGGGAA	21	Yes	Mature_miRNA	canonical_hsa-specific_miRNA	hsa-mir-625	MI0003639	AGGGUAGAGGGAUGAGGGGGAAAGUUCUAUAGUCCUGUAAUUAGAUCUCAGGACUAUAGAACUUUCCCCCUCAUCCCUCUGCCCU	chr14:65471102-65471186(+)	MIPF0000534	mir-625	625	p1@FUT8	NR_038170	-0.36811	0.774797	0.354269	1	1.64687	2.01498	4.57222	2.44889	2.23596	2.95245	2.87631	4.15313	3.15727	2.02406	5.50945	5.41568
hsa-miR-1273h-5p	MIMAT0030415	CUGGGAGGUCAAGGCUGCAGU	UGGGAGG	21	Yes	-	non-canonical_miRNA	hsa-mir-1273h	MI0025512	UACUUGGGUGACUAAGGCAGGAUUGCUUGAGCCUGGGAGGUCAAGGCUGCAGUGUCGUGGUCACAGCUUGCUGCAGACUCGACCUCCCAGGCUUAAGCAAUCCUCCUGCUCGAGUG	chr16:24203116-24203231(+)	-	-	1273h	p1@PRKCB	NM_002738	-0.368021	0.774845	1	1	-2.35595	-1.98793	0	0.222626	0	0.227111	0.31959	0.25957	0.574049	0	0.22956	0
hsa-miR-138-1-3p	MIMAT0004607	GCUACUUCACAACACCAGGGCC	CUACUUC	22	Yes	Star_miRNA	canonical_conserved_miRNA	hsa-mir-138-1	MI0000476	CCCUGGCAUGGUGUGGUGGGGCAGCUGGUGUUGUGAAUCAGGCCGUUGCCAAUCAGAGAACGGCUACUUCACAACACCAGGGCCACACCACACUACAGG	chr3:44114212-44114310(+)	MIPF0000075	mir-138	138-1	p@chr3:44040816..44040834,+	curation	-0.362603	0.77776	1	1	-2.35028	-1.98768	0	0	0.55899	0	0.31959	0.25957	0.287024	0	0.22956	0.285036
hsa-miR-708-5p	MIMAT0004926	AAGGAGCUUACAAUCUAGCUGGG	AGGAGCU	23	Yes	Mature_miRNA	canonical_conserved_miRNA	hsa-mir-708	MI0005543	AACUGCCCUCAAGGAGCUUACAAUCUAGCUGGGGGUAAAUGACUUGCACAUGAACACAACUAGACUGUGAGCUUCUAGAGGGCAGGGA	chr11:79402022-79402109(-)	MIPF0000397	mir-708	708	p1@ODZ4	NM_001098816	-0.361697	0.778249	0.345437	1	4.98937	5.35106	15.4312	32.2808	49.1911	13.1725	47.2994	34.7824	24.9711	35.6234	41.78	72.3991
hsa-miR-651-5p	MIMAT0003321	UUUAGGAUAAGCUUGACUUUUG	UUAGGAU	22	Yes	Mature_miRNA	canonical_conserved_miRNA	hsa-mir-651	MI0003666	AAUCUAUCACUGCUUUUUAGGAUAAGCUUGACUUUUGUUCAAAUAAAAAUGCAAAAGGAAAGUGUAUCCUAAAAGGCAAUGACAGUUUAAUGUGUUU	chrX:8126965-8127061(+)	MIPF0000478	mir-651	651	Unknown	Unknown	-0.360468	0.778912	0.156358	1	6.08785	6.44832	57.4385	59.6638	47.2346	57.0049	109.939	89.8114	79.2187	74.0805	137.277	69.8338
hsa-miR-1269a	MIMAT0005923	CUGGACUGAGCCGUGCUACUGG	UGGACUG	22	NO	Mature_miRNA	canonical_hsa-specific_miRNA	hsa-mir-1269a	MI0006406	UGGAUUGCCUAGACCAGGGAAGCCAGUUGGCAUGGCUCAGUCCAAGUCUGACCACCUGAGGAAUGCCUGGACUGAGCCGUGCUACUGGCUUCCCUGGUCUCCAGC	chr4:66276824-66276928(+)	MIPF0000984	mir-1269	1269a	p1@ENST00000443143	curation	-0.358781	0.779823	0.765151	1	-1.05971	-0.700926	0	0	1.67697	0	0.63918	0.25957	0.287024	0.809623	1.60692	0
hsa-miR-3167	MIMAT0015042	AGGAUUUCAGAAAUACUGGUGU	GGAUUUC	22	NO	-	non-canonical_miRNA	hsa-mir-3167	MI0014198	GGCUGUGGAGGCACCAGUAUUUCUGAAAUUCUUUUUUCUGAAAUUCUUCAGGAAGGAUUUCAGAAAUACUGGUGUCCCGACAGCC	chr11:126988458-126988542(-)	MIPF0001823	mir-3167	3167	p1@KIRREL3	ENST00000549874.1	-0.355623	0.781532	1	1	-2.3633	-2.00767	0	0.222626	0.279495	0.227111	0	0	0	0	0.688681	0.285036
hsa-miR-377-3p	MIMAT0000730	AUCACACAAAGGCAACUUUUGU	UCACACA	22	Yes	Mature_miRNA	canonical_conserved_miRNA	hsa-mir-377	MI0000785	UUGAGCAGAGGUUGCCCUUGGUGAAUUCGCUUUAUUUAUGUUGAAUCACACAAAGGCAACUUUUGUUUG	chr14:101062050-101062118(+)	MIPF0000018	mir-154	134,154,299,376c,369,376a-1,377,379,380,381,382,323a,329-1,329-2,409,412,410,376b,485,487a,494,495,496,539,544a,376a-2,487b,411,654,655,656,758,668,1185-2,1185-1,300,541,889,543,1197,1193,323b	p1@MEG3	Gtl2-Dio3	-0.354824	0.781965	0.324338	1	2.21857	2.5734	3.42917	5.34303	1.95646	6.81334	4.47426	3.89356	6.60156	5.26255	6.42769	8.26604
hsa-miR-6513-5p	MIMAT0025482	UUUGGGAUUGACGCCACAUGUCU	UUGGGAU	23	Yes	-	non-canonical_miRNA	hsa-mir-6513	MI0022225	GCUUUGGGAUUGACGCCACAUGUCUCAGGUCCCCAGCUGAGUCAAGUGUCAUCUGUCCCUAGGC	chr2:218280125-218280188(-)	-	-	6513	p1@TMBIM1	ENST00000437694.2	-0.352128	0.783428	1	1	-2.3479	-1.99578	0	0.222626	0	0	0.63918	0.519141	0.287024	0	0.22956	0
hsa-miR-370-5p	MIMAT0026483	CAGGUCACGUCUCUGCAGUUAC	AGGUCAC	22	Yes	Star_miRNA	canonical_conserved_miRNA	hsa-mir-370	MI0000778	AGACAGAGAAGCCAGGUCACGUCUCUGCAGUUACACAGCUCACGAGUGCCUGCUGGGGUGGAACCUGGUCUGUCU	chr14:100911139-100911213(+)	MIPF0000167	mir-370	370	p1@MEG3	Gtl2-Dio3	-0.349616	0.784793	1	1	-2.28605	-1.93644	0	0	0	0	0.958771	0	0	0.809623	0.459121	0
hsa-miR-629-3p	MIMAT0003298	GUUCUCCCAACGUAAGCCCAGC	UUCUCCC	22	Yes	Star_miRNA	canonical_hsa-specific_miRNA	hsa-mir-629	MI0003643	UCCCUUUCCCAGGGGAGGGGCUGGGUUUACGUUGGGAGAACUUUUACGGUGAACCAGGAGGUUCUCCCAACGUAAGCCCAGCCCCUCCCCUCUGCCU	chr15:70079372-70079468(-)	MIPF0001555	mir-629	629	p1@TLE3	NM_020908	-0.349277	0.784977	0.390099	1	1.35503	1.70431	2.85764	1.78101	2.23596	1.58978	4.15467	2.33613	2.58322	4.04811	4.82077	2.85036
hsa-miR-653-3p	MIMAT0026625	UUCACUGGAGUUUGUUUCAAUA	UCACUGG	22	Yes	Star_miRNA	canonical_conserved_miRNA	hsa-mir-653	MI0003674	UUCAUUCCUUCAGUGUUGAAACAAUCUCUACUGAACCAGCUUCAAACAAGUUCACUGGAGUUUGUUUCAAUAUUGCAAGAAUGAUAAGAUGGAAGC	chr7:93482760-93482855(-)	MIPF0000435	mir-653	489,653	p1@CALCR	NM_001742	-0.347257	0.786077	0.617839	1	0.287796	0.635053	1.42882	1.33576	1.67697	0.454223	0.958771	1.03828	0.287024	4.45292	1.60692	0.855108
hsa-miR-331-5p	MIMAT0004700	CUAGGUAUGGUCCCAGGGAUCC	UAGGUAU	22	Yes	Star_miRNA	canonical_conserved_miRNA	hsa-mir-331	MI0000812	GAGUUUGGUUUUGUUUGGGUUUGUUCUAGGUAUGGUCCCAGGGAUCCCAGAUCAAACCAGGCCCCUGGGCCUAUCCUAGAACCAACCUAAGCUC	chr12:95308420-95308513(+)	MIPF0000199	mir-331	331,3685	p@chr12:95699725..95699730,+	curation	-0.340928	0.789533	0.29543	1	2.91719	3.25811	11.7163	6.67878	4.75141	4.99645	8.62894	10.6424	12.6291	9.31066	8.26417	8.26604
hsa-miR-369-5p	MIMAT0001621	AGAUCGACCGUGUUAUAUUCGC	GAUCGAC	22	Yes	Mature_miRNA	canonical_conserved_miRNA	hsa-mir-369	MI0000777	UUGAAGGGAGAUCGACCGUGUUAUAUUCGCUUUAUUGACUUCGAAUAAUACAUGGUUGAUCUUUUCUCAG	chr14:101065598-101065667(+)	MIPF0000018	mir-154	134,154,299,376c,369,376a-1,377,379,380,381,382,323a,329-1,329-2,409,412,410,376b,485,487a,494,495,496,539,544a,376a-2,487b,411,654,655,656,758,668,1185-2,1185-1,300,541,889,543,1197,1193,323b	p1@MEG3	Gtl2-Dio3	-0.338264	0.790993	0.421915	1	1.42061	1.75887	2.00035	2.22626	1.95646	3.40667	3.1959	3.63399	4.59239	2.02406	3.90253	2.85036
hsa-miR-106a-5p	MIMAT0000103	AAAAGUGCUUACAGUGCAGGUAG	AAAGUGC	23	Yes	Mature_miRNA	canonical_conserved_miRNA	hsa-mir-106a	MI0000113	CCUUGGCCAUGUAAAAGUGCUUACAGUGCAGGUAGCUUUUUGAGAUCUACUGCAAUGUAAGCACUUCUUACAUUACCAUGG	chrX:134170198-134170278(-)	MIPF0000001	mir-17	19b-2,92a-2,106a,363,18b,20b	p@chrX:133308067..133308078,-	curation	-0.330653	0.795176	0.147704	1	5.14978	5.48044	42.5788	42.299	33.8189	26.7991	27.1652	45.944	52.8125	40.4811	47.2894	43.0404
hsa-miR-3910	MIMAT0018184	AAAGGCAUAAAACCAAGACA	AAGGCAU	20	NO	-	non-canonical_miRNA	hsa-mir-3910-1;hsa-mir-3910-2	MI0016414;MI0016431	CUUUUGCUGUCAGUUUUUCUGUUGCUUGUCUUGGUUUUAUGCCUUUUAUAUCAAGGCACAUAAAAGGCAUAAAACCAAGACAAGCAACAAAAAAAGGAUUGAUCACAGAAG;UUUUUUUGUUGCUUGUCUUGGUUUUAUGCCUUUUAUGUGCCUUGAUAUAAAAGGCAUAAAACCAAGACAAGCAACAGAAAAA	chr9:91636251-91636361(+);chr9:91636264-91636345(-)	MIPF0001148	mir-3910	3910-1,3910-2;3910-1,3910-2	Unknown;p@chr9:94474425..94474448,-	Unknown;ENST00000375715.1	-0.328605	0.796306	0.60143	1	-0.017539	0.311066	0.857292	1.78101	1.39747	0.227111	0.31959	1.03828	1.1481	0.809623	0.918241	2.28029
hsa-miR-548d-3p	MIMAT0003323	CAAAAACCACAGUUUCUUUUGC	AAAAACC	22	Yes	-	non-canonical_miRNA	hsa-mir-548d-1;hsa-mir-548d-2	MI0003668;MI0003671	AAACAAGUUAUAUUAGGUUGGUGCAAAAGUAAUUGUGGUUUUUGCCUGUAAAAGUAAUGGCAAAAACCACAGUUUCUUUUGCACCAGACUAAUAAAG;GAGAGGGAAGAUUUAGGUUGGUGCAAAAGUAAUUGUGGUUUUUGCCAUUGAAAGUAAUGGCAAAAACCACAGUUUCUUUUGCACCAACCUAAUAAAA	chr8:123348034-123348130(-);chr17:67471489-67471585(-)	MIPF0000317	mir-548	548d-1;548d-2	p1@ATAD2;Unknown	ENST00000517666.1;Unknown	-0.328064	0.796605	0.770442	1	-0.406864	-0.0787996	1.42882	0.222626	0	0.681334	1.27836	0.778711	1.43512	0	0.918241	1.42518
hsa-miR-301a-3p	MIMAT0000688	CAGUGCAAUAGUAUUGUCAAAGC	AGUGCAA	23	Yes	Mature_miRNA	canonical_conserved_miRNA	hsa-mir-301a	MI0000745	ACUGCUAACGAAUGCUCUGACUUUAUUGCACUACUGUACUUUACAGCUAGCAGUGCAAUAGUAUUGUCAAAGCAUCUGAAAGCAGG	chr17:59151136-59151221(-)	MIPF0000034	mir-130	301a	p1@SKA2	ENST00000580541.1	-0.325089	0.798249	0.52775	1	1.56232	1.8874	2.85764	2.44889	2.51545	1.58978	5.11344	4.4127	3.73132	0.404811	6.42769	3.42043
hsa-miR-30e-5p	MIMAT0000692	UGUAAACAUCCUUGACUGGAAG	GUAAACA	22	Yes	Mature_miRNA	canonical_conserved_miRNA	hsa-mir-30e	MI0000749	GGGCAGUCUUUGCUACUGUAAACAUCCUUGACUGGAAGCUGUAAGGUGUUCAGAGGAGCUUUCAGUCGGAUGUUUACAGCGGCAGGCUGCCA	chr1:40754355-40754446(+)	MIPF0000005	mir-30	30c-1,30e	p1@NFYC	ENST00000447388.3	-0.317424	0.802501	0.137232	1	11.7879	12.1054	3655.21	3716.08	3184.57	2778.48	3896.44	3152.22	4887.45	3046.61	6124.67	5569.32
hsa-miR-656-3p	MIMAT0003332	AAUAUUAUACAGUCAACCUCU	AUAUUAU	21	NO	Mature_miRNA	canonical_conserved_miRNA	hsa-mir-656	MI0003678	CUGAAAUAGGUUGCCUGUGAGGUGUUCACUUUCUAUAUGAUGAAUAUUAUACAGUCAACCUCUUUCCGAUAUCGAAUC	chr14:101066724-101066801(+)	MIPF0000018	mir-154	134,154,299,376c,369,376a-1,377,379,380,381,382,323a,329-1,329-2,409,412,410,376b,485,487a,494,495,496,539,544a,376a-2,487b,411,654,655,656,758,668,1185-2,1185-1,300,541,889,543,1197,1193,323b	p1@MEG3	Gtl2-Dio3	-0.313763	0.80454	0.347367	1	2.491	2.80476	5.71528	9.3503	4.75141	4.76934	2.23713	5.71055	6.31454	7.69141	8.95285	7.1259
hsa-miR-29a-5p	MIMAT0004503	ACUGAUUUCUUUUGGUGUUCAG	CUGAUUU	22	Yes	Star_miRNA	canonical_conserved_miRNA	hsa-mir-29a	MI0000087	AUGACUGAUUUCUUUUGGUGUUCAGAGUCAAUAUAAUUUUCUAGCACCAUCUGAAAUCGGUUAU	chr7:130876747-130876810(-)	MIPF0000009	mir-29	29a,29b-1	p@chr7:130597585..130597624,-	ENST00000432045.2	-0.313503	0.804686	0.302631	1	3.13694	3.45045	6.85833	10.9087	8.66434	5.67778	10.8661	9.34454	12.6291	6.88179	13.3145	13.6817
hsa-miR-5689	MIMAT0022481	AGCAUACACCUGUAGUCCUAGA	GCAUACA	22	NO	-	non-canonical_miRNA	hsa-mir-5689	MI0019294	AGCGUGGUAGCAUACACCUGUAGUCCUAGAUACUCAGGAGGGUGAGUAUCUAGGACUACAGGUGUGUGCUACCACGCU	chr6:10439717-10439794(+)	-	-	5689	p1@ENST00000366312	ENST00000366312.2	-0.312097	0.80547	1	1	-2.01063	-1.69853	0	0	0.279495	0.681334	0	0	0	0.404811	0.459121	0.570072
hsa-miR-194-5p	MIMAT0000460	UGUAACAGCAACUCCAUGUGGA	GUAACAG	22	Yes	Mature_miRNA	canonical_conserved_miRNA	hsa-mir-194-1;hsa-mir-194-2	MI0000488;MI0000732	AUGGUGUUAUCAAGUGUAACAGCAACUCCAUGUGGACUGUGUACCAAUUUCCAGUGGAGAUGCUGUUACUUUUGAUGGUUACCAA;UGGUUCCCGCCCCCUGUAACAGCAACUCCAUGUGGAAGUGCCCACUGGUUCCAGUGGGGCUGCUGUUAUCUGGGGCGAGGGCCAG	chr1:220118157-220118241(-);chr11:64891355-64891439(-)	MIPF0000055	mir-194	215,194-1;192,194-2,6749,6750	p@chr1:220292448..220292466,-;p1@ENST00000413053,p1@uc009ypx.2	curation;ENST00000413053.1	-0.311391	0.805864	0.167156	1	14.75	15.0614	28599.5	29370.2	25521.2	21944.9	28833.1	20463.2	37145.6	23833.7	53603.3	41860.7
hsa-miR-548am-5p	MIMAT0022740	AAAAGUAAUUGCGGUUUUUGCC	AAAGUAA	22	Yes	-	non-canonical_miRNA	hsa-mir-548am	MI0016904	AGUUGGUGCAAAAGUAAUUGCGGUUUUUGCCGUCGAAAAUAAUGGCAAAAACUGCAGUUACUUUUGUACCAAUG	chrX:16627012-16627085(-)	MIPF0000317	mir-548	548am	p1@CTPS2	NM_175859	-0.307845	0.807847	0.800757	1	-0.203115	0.104731	0.857292	0.222626	0.55899	0.681334	1.91754	2.5957	0.574049	1.21443	0.688681	0.285036
hsa-miR-548c-5p	MIMAT0004806	AAAAGUAAUUGCGGUUUUUGCC	AAAGUAA	22	Yes	-	non-canonical_miRNA	hsa-mir-548c	MI0003630	CAUUGGCAUCUAUUAGGUUGGUGCAAAAGUAAUUGCGGUUUUUGCCAUUACUUUCAGUAGCAAAAAUCUCAAUUACUUUUGCACCAACUUAAUACUU	chr12:64622509-64622605(+)	MIPF0000317	mir-548	548c	p1@RASSF3	NM_178169	-0.307845	0.807847	0.800757	1	-0.203115	0.104731	0.857292	0.222626	0.55899	0.681334	1.91754	2.5957	0.574049	1.21443	0.688681	0.285036
hsa-miR-548o-5p	MIMAT0022738	AAAAGUAAUUGCGGUUUUUGCC	AAAGUAA	22	Yes	-	non-canonical_miRNA	hsa-mir-548o-2	MI0016746	UGGUGCAAAAGUAAUUGCGGUUUUUGCCAUUAAAAGUAAUGCGGCCAAAACUGCAGUUACUUUUGCACCC	chr20:38516563-38516632(+)	MIPF0000317	mir-548	548o-2	p1@RALGAPB	ENST00000537204.1	-0.307845	0.807847	0.800757	1	-0.203115	0.104731	0.857292	0.222626	0.55899	0.681334	1.91754	2.5957	0.574049	1.21443	0.688681	0.285036
hsa-miR-33b-5p	MIMAT0003301	GUGCAUUGCUGUUGCAUUGC	UGCAUUG	20	Yes	Mature_miRNA	canonical_conserved_miRNA	hsa-mir-33b	MI0003646	GCGGGCGGCCCCGCGGUGCAUUGCUGUUGCAUUGCACGUGUGUGAGGCGGGUGCAGUGCCUCGGCAGUGCAGCCCGGAGCCGGCCCCUGGCACCAC	chr17:17813836-17813931(-)	MIPF0000070	mir-33	33b,6777	p1@SREBF1	ENST00000355815.4	-0.307626	0.80797	1	1	-2.03504	-1.72742	0	0.667878	0	0	0.31959	0	0.861073	0	0.459121	0
hsa-miR-421	MIMAT0003339	AUCAACAGACAUUAAUUGGGCGC	UCAACAG	23	NO	Mature_miRNA	canonical_conserved_miRNA	hsa-mir-421	MI0003685	GCACAUUGUAGGCCUCAUUAAAUGUUUGUUGAAUGAAAAAAUGAAUCAUCAACAGACAUUAAUUGGGCGCCUGCUCUGUGAUCUC	chrX:74218377-74218461(-)	MIPF0000098	mir-95	421,374b,374c	p1@FTX	NR_028379	-0.30491	0.809493	0.278964	1	3.37673	3.68164	11.7163	10.6861	10.6208	8.17601	9.26812	14.5359	16.3604	8.90585	13.3145	12.5416
hsa-miR-556-5p	MIMAT0003220	GAUGAGCUCAUUGUAAUAUGAG	AUGAGCU	22	Yes	Mature_miRNA	canonical_hsa-specific_miRNA	hsa-mir-556	MI0003562	GAUAGUAAUAAGAAAGAUGAGCUCAUUGUAAUAUGAGCUUCAUUUAUACAUUUCAUAUUACCAUUAGCUCAUCUUUUUUAUUACUACCUUCAACA	chr1:162342546-162342640(+)	MIPF0000475	mir-556	556	p1@NOS1AP	ENST00000530878.1	-0.301876	0.811197	0.481408	1	1.09042	1.3923	2.85764	2.00364	0.55899	2.95245	1.59795	2.33613	2.00917	4.04811	1.83648	3.42043
hsa-miR-4787-5p	MIMAT0019956	GCGGGGGUGGCGGCGGCAUCCC	CGGGGGU	22	Yes	-	non-canonical_miRNA	hsa-mir-4787	MI0017434	CGGUCCAGACGUGGCGGGGGUGGCGGCGGCAUCCCGGACGGCCUGUGAGGGAUGCGCCGCCCACUGCCCCGCGCCGCCUGACCG	chr3:50675080-50675163(+)	-	-	4787	p1@MIR4787	NM_004947	-0.301857	0.811208	0.686621	1	-0.938733	-0.636877	0.285764	0.222626	0.55899	0.454223	0.958771	0.778711	0.574049	0.809623	0	1.14014
hsa-miR-33b-3p	MIMAT0004811	CAGUGCCUCGGCAGUGCAGCCC	AGUGCCU	22	Yes	Star_miRNA	canonical_conserved_miRNA	hsa-mir-33b	MI0003646	GCGGGCGGCCCCGCGGUGCAUUGCUGUUGCAUUGCACGUGUGUGAGGCGGGUGCAGUGCCUCGGCAGUGCAGCCCGGAGCCGGCCCCUGGCACCAC	chr17:17813836-17813931(-)	MIPF0000070	mir-33	33b,6777	p1@SREBF1	ENST00000355815.4	-0.300744	0.811834	0.632296	1	0.172988	0.473732	1.42882	0.445252	0.55899	1.36267	1.59795	1.81699	1.1481	2.42887	0.459121	1.42518
hsa-miR-4742-3p	MIMAT0019873	UCUGUAUUCUCCUUUGCCUGCAG	CUGUAUU	23	Yes	-	non-canonical_miRNA	hsa-mir-4742	MI0017380	UCAGGCAAAGGGAUAUUUACAGAUACUUUUUAAAAUUUGUUUGAGUUGAGGCAGAUUAAAUAUCUGUAUUCUCCUUUGCCUGCAG	chr1:224398227-224398311(-)	MIPF0001552	mir-4742	4742	p1@WDR26	NM_001115113	-0.300727	0.811843	1	1	-2.00202	-1.70129	0.285764	0	0	0.454223	0.31959	0	0.287024	0.404811	0.459121	0.285036
hsa-miR-552-5p	MIMAT0026615	GUUUAACCUUUUGCCUGUUGG	UUUAACC	21	Yes	Star_miRNA	canonical_hsa-specific_miRNA	hsa-mir-552	MI0003557	AACCAUUCAAAUAUACCACAGUUUGUUUAACCUUUUGCCUGUUGGUUGAAGAUGCCUUUCAACAGGUGACUGGUUAGACAAACUGUGGUAUAUACA	chr1:34669599-34669694(-)	MIPF0000501	mir-552	552	p@chr1:35150899..35150929,-	curation	-0.298876	0.812886	0.246484	1	5.81108	6.10995	46.5795	79.7001	51.4271	46.7849	49.2169	35.3016	67.4507	63.5554	87.6921	101.188
hsa-miR-33a-3p	MIMAT0004506	CAAUGUUUCCACAGUGCAUCAC	AAUGUUU	22	Yes	Star_miRNA	canonical_conserved_miRNA	hsa-mir-33a	MI0000091	CUGUGGUGCAUUGUAGUUGCAUUGCAUGUUCUGGUGGUACCCAUGCAAUGUUUCCACAGUGCAUCACAG	chr22:41900944-41901012(+)	MIPF0000070	mir-33	33a	p1@SREBF2	ENST00000361204.4	-0.296288	0.814345	0.283651	1	3.48165	3.77794	10.2875	10.0182	11.7388	12.0369	9.9073	13.7572	15.4993	9.31066	16.7579	14.8219
hsa-miR-335-5p	MIMAT0000765	UCAAGAGCAAUAACGAAAAAUGU	CAAGAGC	23	Yes	Mature_miRNA	canonical_conserved_miRNA	hsa-mir-335	MI0000816	UGUUUUGAGCGGGGGUCAAGAGCAAUAACGAAAAAUGUUUGUCAUAAACCGUUUUUCAUUAUUGCUCCUGACCUCCUCUCAUUUGCUAUAUUCA	chr7:130496111-130496204(+)	MIPF0000196	mir-335	335	p1@MEST	ENST00000223215.4	-0.294258	0.815491	0.238888	1	6.18975	6.484	45.4365	81.0359	83.2895	55.6423	92.3616	63.8543	84.0982	74.0805	150.132	89.5013
hsa-miR-4680-3p	MIMAT0019765	UCUGAAUUGUAAGAGUUGUUA	CUGAAUU	21	NO	-	non-canonical_miRNA	hsa-mir-4680	MI0017312	UAUAAGAACUCUUGCAGUCUUAGAUGUUAUAAAAAUAUAUAUCUGAAUUGUAAGAGUUGUUAGCAC	chr10:110898090-110898155(+)	MIPF0001988	mir-4680	4680	p1@PDCD4	ENST00000393104.2	-0.291978	0.816781	0.742723	1	-0.434255	-0.142277	0.285764	0.222626	0.838485	0.908445	1.27836	0.519141	1.43512	0.404811	0.918241	1.14014
hsa-miR-6715b-3p	MIMAT0025843	CUCAAACCGGCUGUGCCUGUGG	UCAAACC	22	NO	-	non-canonical_miRNA	hsa-mir-6715b	MI0022549	GGUUGUGCCCACAGGCACGACUGGUUUGGCAAUUCAGUAAAAAUGCUCAAACCGGCUGUGCCUGUGGACGCAGCCCA	chr10:112299612-112299688(-)	-	-	6715a,6715b	Unknown	Unknown	-0.290046	0.817876	0.542687	1	1.07887	1.36891	2.57187	1.33576	1.95646	1.36267	3.1959	2.5957	2.2962	2.42887	3.67297	1.99525
hsa-miR-216b-3p	MIMAT0026721	ACACACUUACCCGUAGAGAUUCUA	CACACUU	24	NO	Star_miRNA	canonical_conserved_miRNA	hsa-mir-216b	MI0005569	GCAGACUGGAAAAUCUCUGCAGGCAAAUGUGAUGUCACUGAGGAAAUCACACACUUACCCGUAGAGAUUCUACAGUCUGACA	chr2:56000714-56000795(-)	MIPF0000054	mir-216	216b	p@chr2:56241382..56241393,-	ENST00000446139.1	-0.287372	0.819393	1	1	-2.00897	-1.7216	0.285764	0.222626	0	0.454223	0	0.25957	0	0	0.688681	0.285036
hsa-miR-1288-3p	MIMAT0005942	UGGACUGCCCUGAUCUGGAGA	GGACUGC	21	NO	-	non-canonical_miRNA	hsa-mir-1288	MI0006432	GAGGGUGUUGAUCAGCAGAUCAGGACUGUAACUCACCAUAGUGGUGGACUGCCCUGAUCUGGAGACCACUGCCUU	chr17:16282014-16282088(+)	MIPF0000660	mir-1288	1288	p1@PIGL	ENST00000584797.1	-0.287338	0.819413	1	1	-1.99603	-1.70869	0	0	0	0.454223	0.63918	0.519141	0.287024	0	0.22956	0.285036
hsa-miR-1273h-3p	MIMAT0030416	CUGCAGACUCGACCUCCCAGGC	UGCAGAC	22	Yes	-	non-canonical_miRNA	hsa-mir-1273h	MI0025512	UACUUGGGUGACUAAGGCAGGAUUGCUUGAGCCUGGGAGGUCAAGGCUGCAGUGUCGUGGUCACAGCUUGCUGCAGACUCGACCUCCCAGGCUUAAGCAAUCCUCCUGCUCGAGUG	chr16:24203116-24203231(+)	-	-	1273h	p1@PRKCB	NM_002738	-0.28716	0.819514	0.794519	1	-0.247358	0.0398023	0.285764	0.445252	2.51545	0.454223	0.31959	1.81699	0.287024	1.21443	0.688681	1.14014
hsa-miR-95-5p	MIMAT0026473	UCAAUAAAUGUCUGUUGAAUU	CAAUAAA	21	Yes	Star_miRNA	canonical_conserved_miRNA	hsa-mir-95	MI0000097	AACACAGUGGGCACUCAAUAAAUGUCUGUUGAAUUGAAAUGCGUUACAUUCAACGGGUAUUUAUUGAGCACCCACUCUGUG	chr4:8005301-8005381(-)	MIPF0000098	mir-95	95	p1@ABLIM2	ENST00000361737.5	-0.285207	0.820624	0.562655	1	1.05602	1.34122	1.42882	2.67151	1.11798	1.58978	3.1959	1.55742	3.44429	1.21443	2.52516	3.9905
hsa-miR-3074-5p	MIMAT0019208	GUUCCUGCUGAACUGAGCCAG	UUCCUGC	21	Yes	-	non-canonical_miRNA	hsa-mir-3074	MI0014181	GCUCGACUCCUGUUCCUGCUGAACUGAGCCAGUGUGUAAAAUGAGAACUGAUAUCAGCUCAGUAGGCACCGGAGGGCGGGU	chr9:95086014-95086094(-)	MIPF0001103	mir-3074	24-1,23b,27b,3074	Unknown	Unknown	-0.282251	0.822307	0.717886	1	0.947308	1.22956	1.42882	0.667878	2.51545	1.36267	3.51549	1.55742	2.00917	1.21443	5.96857	0.855108
hsa-miR-15b-5p	MIMAT0000417	UAGCAGCACAUCAUGGUUUACA	AGCAGCA	22	Yes	Mature_miRNA	canonical_conserved_miRNA	hsa-mir-15b	MI0000438	UUGAGGCCUUAAAGUACUGUAGCAGCACAUCAUGGUUUACAUGCUACAGUCAAGAUGCGAAUCAUUAUUUGCUGCUCUAGAAAUUUAAGGAAAUUCAU	chr3:160404588-160404685(+)	MIPF0000006	mir-15	16-2,15b	p1@SMC4	ENST00000467468.1	-0.276268	0.825724	0.18833	1	7.59141	7.86768	188.318	244.666	207.106	158.297	142.537	194.159	289.321	210.502	289.246	220.048
hsa-miR-181c-5p	MIMAT0000258	AACAUUCAACCUGUCGGUGAGU	ACAUUCA	22	Yes	Mature_miRNA	canonical_conserved_miRNA	hsa-mir-181c	MI0000271	CGGAAAAUUUGCCAAGGGUUUGGGGGAACAUUCAACCUGUCGGUGAGUUUGGGCAGCUCAGGCAAACCAUCGACCGUUGAGUGGACCCUGAGGCCUGGAAUUGCCAUCCU	chr19:13874699-13874808(+)	MIPF0000007	mir-181	181c,181d	p@chr19:13976011..13976059,+	ENST00000591161.1	-0.274497	0.826739	0.30313	1	4.58759	4.86209	23.7184	25.8246	20.1236	17.0333	30.6807	18.9486	30.4246	23.0742	42.0095	35.0594
hsa-miR-29c-3p	MIMAT0000681	UAGCACCAUUUGAAAUCGGUUA	AGCACCA	22	Yes	Mature_miRNA	canonical_conserved_miRNA	hsa-mir-29c	MI0000735	AUCUCUUACACAGGCUGACCGAUUUCUCCUGGUGUUCAGAGUCUGUUUUUGUCUAGCACCAUUUGAAAUCGGUUAUGAUGUAGGGGGA	chr1:207801852-207801939(-)	MIPF0000009	mir-29	29b-2,29c	p1@C1orf132	ENST00000608023.1	-0.27398	0.827035	0.253122	1	8.61614	8.89012	308.625	441.245	288.718	282.072	596.675	316.936	518.653	392.667	679.04	540.713
hsa-miR-93-3p	MIMAT0004509	ACUGCUGAGCUAGCACUUCCCG	CUGCUGA	22	Yes	Star_miRNA	canonical_conserved_miRNA	hsa-mir-93	MI0000095	CUGGGGGCUCCAAAGUGCUGUUCGUGCAGGUAGUGUGAUUACCCAACCUACUGCUGAGCUAGCACUUCCCGAGCCCCCGG	chr7:100093768-100093847(-)	MIPF0000001	mir-17	25,93,106b	p1@MCM7	ENST00000489841.1	-0.273103	0.827537	0.360947	1	3.08126	3.35436	5.71528	9.3503	9.50283	7.04045	9.58771	10.1232	11.768	7.2866	13.3145	9.69122
hsa-miR-511-3p	MIMAT0026606	AAUGUGUAGCAAAAGACAGA	AUGUGUA	20	Yes	Mature_miRNA	canonical_conserved_miRNA	hsa-mir-511	MI0003127	CAAUAGACACCCAUCGUGUCUUUUGCUCUGCAGUCAGUAAAUAUUUUUUUGUGAAUGUGUAGCAAAAGACAGAAUGGUGGUCCAUUG	chr10:17845107-17845193(+)	MIPF0000130	mir-506	511	p1@MRC1	NM_002438	-0.273039	0.827574	0.443518	1	2.51088	2.78392	6.85833	8.01454	7.54636	2.95245	2.23713	7.0084	6.88859	4.45292	7.34593	9.40618
hsa-miR-576-5p	MIMAT0003241	AUUCUAAUUUCUCCACGUCUUU	UUCUAAU	22	Yes	Mature_miRNA	canonical_conserved_miRNA	hsa-mir-576	MI0003583	UACAAUCCAACGAGGAUUCUAAUUUCUCCACGUCUUUGGUAAUAAGGUUUGGCAAAGAUGUGGAAAAAUUGGAAUCCUCAUUCGAUUGGUUAUAACCA	chr4:109488698-109488795(+)	MIPF0000493	mir-576	576	p1@SEC24B	NM_006323	-0.271711	0.828337	0.303097	1	3.69095	3.96266	11.1448	13.8028	15.0927	9.31156	13.7424	17.6508	16.0734	19.0261	13.7736	13.6817
hsa-miR-548au-5p	MIMAT0022291	AAAAGUAAUUGCGGUUUUUGC	AAAGUAA	21	NO	-	non-canonical_miRNA	hsa-mir-548au	MI0019145	AAAAGUAAUUGCGGUUUUUGCUAUUGGUUUUAAUGGCAGUUACUUUUGCACCAG	chr9:93594841-93594894(+)	MIPF0000317	mir-548	548au	p1@PHF2	NM_005392	-0.271089	0.828694	0.491867	1	1.66641	1.93749	1.71458	2.22626	3.35394	3.86089	4.15467	3.37442	4.87942	3.6433	5.27989	2.28029
hsa-miR-1297	MIMAT0005886	UUCAAGUAAUUCAGGUG	UCAAGUA	17	NO	-	non-canonical_miRNA	hsa-mir-1297	MI0006358	UGUUUAUCUCUAGGGUUGAUCUAUUAGAAUUACUUAUCUGAGCCAAAGUAAUUCAAGUAAUUCAGGUGUAGUGAAAC	chr13:54311972-54312048(-)	MIPF0000584	mir-1297	1297	Unknown	Unknown	-0.269671	0.829508	0.586977	1	0.984479	1.25415	2.00035	1.33576	3.07444	1.81689	1.27836	2.07656	4.01834	1.61925	2.06604	2.28029
hsa-miR-337-3p	MIMAT0000754	CUCCUAUAUGAUGCCUUUCUUC	UCCUAUA	22	Yes	Mature_miRNA	canonical_conserved_miRNA	hsa-mir-337	MI0000806	GUAGUCAGUAGUUGGGGGGUGGGAACGGCUUCAUACAGGAGUUGAUGCACAGUUAUCCAGCUCCUAUAUGAUGCCUUUCUUCAUCCCCUUCAA	chr14:100874493-100874585(+)	MIPF0000195	mir-337	127,136,337,431,433,493,432,665	p1@MEG3	Gtl2-Dio3	-0.267254	0.8309	0.343421	1	3.03045	3.2977	5.42951	9.57292	8.94384	6.81334	8.94853	8.04669	11.481	10.5251	9.41197	11.1164
hsa-miR-106b-5p	MIMAT0000680	UAAAGUGCUGACAGUGCAGAU	AAAGUGC	21	Yes	Mature_miRNA	canonical_conserved_miRNA	hsa-mir-106b	MI0000734	CCUGCCGGGGCUAAAGUGCUGACAGUGCAGAUAGUGGUCCUCUCCGUGCUACCGCACUGUGGGUACUUGCUGCUCCAGCAGG	chr7:100093993-100094074(-)	MIPF0000001	mir-17	25,93,106b	p1@MCM7	ENST00000489841.1	-0.266942	0.831079	0.202348	1	8.87974	9.14668	472.368	480.205	421.758	343.392	580.695	536.273	752.865	387	657.92	594.87
hsa-miR-1915-3p	MIMAT0007892	CCCCAGGGCGACGCGGCGGG	CCCAGGG	20	Yes	Star_miRNA	canonical_hsa-specific_miRNA	hsa-mir-1915	MI0008336	UGAGAGGCCGCACCUUGCCUUGCUGCCCGGGCCGUGCACCCGUGGGCCCCAGGGCGACGCGGCGGGGGCGGCCCUAGCGA	chr10:21496562-21496641(-)	MIPF0001037	mir-1915	1915	p1@C10orf114	ENST00000377113.5	-0.266765	0.831181	1	1	-1.74924	-1.48247	0	0.890504	0	0	0.31959	0.25957	0.287024	0	0.459121	0.570072
hsa-miR-3664-3p	MIMAT0019220	UCUCAGGAGUAAAGACAGAGUU	CUCAGGA	22	Yes	-	non-canonical_miRNA	hsa-mir-3664	MI0016065	CUGUAAACUUGAAGGUAGGGAACUCUGUCUUCACUCAUGAGUACCUUCCAACACGAGCUCUCAGGAGUAAAGACAGAGUUCCCUACCUUCAAUGUGGAU	chr11:70872270-70872368(-)	MIPF0001518	mir-3664	3664	p@chr11:70781237..70781270,-	ENST00000460048.1	-0.264315	0.832594	0.717797	1	0.289041	0.553356	2.00035	1.33576	0.838485	0.681334	0.958771	1.55742	0.861073	2.42887	1.83648	0.855108
hsa-miR-19a-3p	MIMAT0000073	UGUGCAAAUCUAUGCAAAACUGA	GUGCAAA	23	Yes	Mature_miRNA	canonical_conserved_miRNA	hsa-mir-19a	MI0000073	GCAGUCCUCUGUUAGUUUUGCAUAGUUGCACUACAAGAAGAAUGUAGUUGUGCAAAUCUAUGCAAAACUGAUGGUGGCCUGC	chr13:91350891-91350972(+)	MIPF0000011	mir-19	17,18a,19a,19b-1,20a,92a-1	p1@MIR17HG	NR_027349	-0.264035	0.832756	0.217538	1	6.47461	6.73865	83.1573	81.0359	85.5255	86.7565	95.5575	91.6284	128.587	77.7238	113.862	138.527
hsa-miR-146a-5p	MIMAT0000449	UGAGAACUGAAUUCCAUGGGUU	GAGAACU	22	Yes	Mature_miRNA	canonical_conserved_miRNA	hsa-mir-146a	MI0000477	CCGAUGUGUAUCCUCAGCUUUGAGAACUGAAUUCCAUGGGUUGUGUCAGUGUCAGACCUCUGAAAUUCAGUUCUUCAGCUGGGAUAUCUCUGUCAUCGU	chr5:160485352-160485450(+)	MIPF0000103	mir-146	146a	p1@uc003lyl.3	ENST00000517927.1	-0.262726	0.833511	0.230828	1	12.5244	12.7871	5757	4210.75	4439.78	5888.54	8239.36	9922.6	6648.92	6588.71	6016.32	7157.25
hsa-miR-551b-3p	MIMAT0003233	GCGACCCAUACUUGGUUUCAG	CGACCCA	21	Yes	Mature_miRNA	canonical_conserved_miRNA	hsa-mir-551b	MI0003575	AGAUGUGCUCUCCUGGCCCAUGAAAUCAAGCGUGGGUGAGACCUGGUGCAGAACGGGAAGGCGACCCAUACUUGGUUUCAGAGGCUGUGAGAAUAA	chr3:168551854-168551949(+)	MIPF0000360	mir-551	551b	p1@EGFEM1P	NR_021485	-0.260604	0.834739	0.595571	1	1.13746	1.39806	2.00035	1.78101	1.95646	2.044	2.87631	2.33613	2.58322	2.02406	3.67297	2.56532
hsa-miR-582-5p	MIMAT0003247	UUACAGUUGUUCAACCAGUUACU	UACAGUU	23	Yes	Star_miRNA	canonical_conserved_miRNA	hsa-mir-582	MI0003589	AUCUGUGCUCUUUGAUUACAGUUGUUCAACCAGUUACUAAUCUAACUAAUUGUAACUGGUUGAACAACUGAACCCAAAGGGUGCAAAGUAGAAACAUU	chr5:59703606-59703703(-)	MIPF0000417	mir-582	582	p1@PDE4D	ENST00000507116.1	-0.255876	0.837479	0.253316	1	5.2415	5.49738	34.8632	44.08	31.5829	32.0227	41.5467	43.8674	37.8872	51.8158	55.324	43.0404
hsa-miR-9903	MIMAT0039323	UUAUCCUCCAGUAGACUAGGGA	UAUCCUC	22	NO	-	non-canonical_miRNA	hsa-mir-9903	MI0031831	CCAGCUCUGGUUCCCCAGCCUACUGGAGGAUAAGAGGAUAUAAAGGUCUCUUAUCCUCCAGUAGACUAGGGAGCCAGAGCUGGUAAUAAAAGUC	chr8:98393645-98393738(-)	-	-	9903	Unknown	Unknown	-0.254402	0.838334	0.660911	1	0.39651	0.650912	0	0.890504	2.23596	2.044	0.958771	1.55742	1.1481	1.61925	1.60692	1.99525
hsa-miR-29a-3p	MIMAT0000086	UAGCACCAUCUGAAAUCGGUUA	AGCACCA	22	Yes	Mature_miRNA	canonical_conserved_miRNA	hsa-mir-29a	MI0000087	AUGACUGAUUUCUUUUGGUGUUCAGAGUCAAUAUAAUUUUCUAGCACCAUCUGAAAUCGGUUAU	chr7:130876747-130876810(-)	MIPF0000009	mir-29	29a,29b-1	p@chr7:130597585..130597624,-	ENST00000432045.2	-0.253296	0.838978	0.222699	1	11.9877	12.241	3391.16	4361.47	4793.06	3108.47	4220.83	3395.44	4375.4	4517.29	6456.61	6173.02
hsa-miR-16-5p	MIMAT0000069	UAGCAGCACGUAAAUAUUGGCG	AGCAGCA	22	Yes	Mature_miRNA	canonical_conserved_miRNA	hsa-mir-16-1;hsa-mir-16-2	MI0000070;MI0000115	GUCAGCAGUGCCUUAGCAGCACGUAAAUAUUGGCGUUAAGAUUCUAAAAUUAUCUCCAGUAUUAACUGUGCUGCUGAAGUAAGGUUGAC;GUUCCACUCUAGCAGCACGUAAAUAUUGGCGUAGUGAAAUAUAUAUUAAACACCAAUAUUACUGUGCUGCUUUAGUGUGAC	chr13:50048973-50049061(-);chr3:160404745-160404825(+)	MIPF0000006	mir-15	15a,16-1;16-2,15b	p1@DLEU2;p1@SMC4	NR_002612;ENST00000467468.1	-0.251882	0.8398	0.203732	1	10.8348	11.0867	1529.12	2019.44	1741.53	1457.83	2170.98	1804.79	2566.86	1797.36	2747.38	2302.52
hsa-miR-3622a-5p	MIMAT0018003	CAGGCACGGGAGCUCAGGUGAG	AGGCACG	22	Yes	Mature_miRNA	canonical_hsa-specific_miRNA	hsa-mir-3622a	MI0016013	AAUAGAGGGUGCACAGGCACGGGAGCUCAGGUGAGGCAGGGAGCUGAGCUCACCUGACCUCCCAUGCCUGUGCACCCUCUAUU	chr8:27701677-27701759(+)	MIPF0001179	mir-3622	3622a,3622b	Unknown	Unknown	-0.25044	0.84064	1	1	-1.71403	-1.46359	0.571528	0.222626	0.279495	0	0.31959	0.519141	0.287024	0	0	0.855108
hsa-miR-664a-3p	MIMAT0005949	UAUUCAUUUAUCCCCAGCCUACA	AUUCAUU	23	Yes	-	non-canonical_miRNA	hsa-mir-664a	MI0006442	GAACAUUGAAACUGGCUAGGGAAAAUGAUUGGAUAGAAACUAUUAUUCUAUUCAUUUAUCCCCAGCCUACAAAAUGAAAAAA	chr1:220200538-220200619(-)	MIPF0000300	mir-664	664a	p1@RAB3GAP2	ENST00000478976.1	-0.249495	0.841191	0.287111	1	5.02376	5.27326	29.4337	40.9632	38.2908	21.1214	29.4023	37.8973	33.5819	37.6474	48.2077	41.3302
hsa-miR-1343-3p	MIMAT0019776	CUCCUGGGGCCCGCACUCUCGC	UCCUGGG	22	Yes	Mature_miRNA	canonical_conserved_miRNA	hsa-mir-1343	MI0017320	GCUGGCGUCGGUGCUGGGGAGCGGCCCCCGGGUGGGCCUCUGCUCUGGCCCCUCCUGGGGCCCGCACUCUCGCUCUGGGCCCGC	chr11:34941837-34941920(+)	MIPF0001206	mir-1343	1343	p1@PDHX	ENST00000533262.1	-0.249332	0.841286	0.847596	1	-0.796103	-0.546771	0.857292	0.445252	0.55899	0.227111	0.63918	0.519141	0	0.809623	1.37736	0.570072
hsa-miR-378a-5p	MIMAT0000731	CUCCUGACUCCAGGUCCUGUGU	UCCUGAC	22	Yes	Star_miRNA	canonical_conserved_miRNA	hsa-mir-378a	MI0000786	AGGGCUCCUGACUCCAGGUCCUGUGUGUUACCUAGAAAUAGCACUGGACUUGGAGUCAGAAGGCCU	chr5:149732825-149732890(+)	MIPF0000168	mir-378	378a	p1@PPARGC1B	ENST00000309241.5	-0.247533	0.842335	0.271471	1	6.33162	6.57915	67.726	97.5102	76.3021	62.9098	88.8461	75.535	113.662	69.6275	134.752	99.7626
hsa-miR-376a-3p	MIMAT0000729	AUCAUAGAGGAAAAUCCACGU	UCAUAGA	21	Yes	Mature_miRNA	canonical_conserved_miRNA	hsa-mir-376a-1;hsa-mir-376a-2	MI0000784;MI0003529	UAAAAGGUAGAUUCUCCUUCUAUGAGUACAUUAUUUAUGAUUAAUCAUAGAGGAAAAUCCACGUUUUC;GGUAUUUAAAAGGUAGAUUUUCCUUCUAUGGUUACGUGUUUGAUGGUUAAUCAUAGAGGAAAAUCCACGUUUUCAGUAUC	chr14:101040782-101040849(+);chr14:101040069-101040148(+)	MIPF0000091	mir-368	134,154,299,376c,369,376a-1,377,379,380,381,382,323a,329-1,329-2,409,412,410,376b,485,487a,494,495,496,539,544a,376a-2,487b,411,654,655,656,758,668,1185-2,1185-1,300,541,889,543,1197,1193,323b;134,154,299,376c,369,376a-1,377,379,380,381,382,323a,329-1,329-2,409,412,410,376b,485,487a,494,495,496,539,544a,376a-2,487b,411,654,655,656,758,668,1185-2,1185-1,300,541,889,543,1197,1193,323b	p1@MEG3;p1@MEG3	Gtl2-Dio3;Gtl2-Dio3	-0.246566	0.8429	0.454583	1	3.00621	3.25278	8.57292	10.2408	4.19242	6.58623	9.26812	9.08497	10.3329	6.07217	12.8554	10.2613
hsa-miR-659-5p	MIMAT0022710	AGGACCUUCCCUGAACCAAGGA	GGACCUU	22	Yes	-	non-canonical_miRNA	hsa-mir-659	MI0003683	UACCGACCCUCGAUUUGGUUCAGGACCUUCCCUGAACCAAGGAAGAGUCACAGUCUCUUCCUUGGUUCAGGGAGGGUCCCCAACAAUGUCCUCAUGG	chr22:37847678-37847774(-)	-	-	658,659	p1@BC023989	ENST00000609454.1	-0.243782	0.844528	0.627173	1	1.40623	1.65001	2.00035	3.78464	2.23596	1.58978	3.1959	4.93184	1.43512	6.88179	0.459121	2.56532
hsa-miR-365a-3p	MIMAT0000710	UAAUGCCCCUAAAAAUCCUUAU	AAUGCCC	22	Yes	Mature_miRNA	canonical_conserved_miRNA	hsa-mir-365a	MI0000767	ACCGCAGGGAAAAUGAGGGACUUUUGGGGGCAGAUGUGUUUCCAUUCCACUAUCAUAAUGCCCCUAAAAAUCCUUAUUGCUCUUGCA	chr16:14309285-14309371(+)	MIPF0000061	mir-365	365a,193b	p@chr16:14396121..14396145,+	XR_109259	-0.242975	0.845001	0.356564	1	5.19114	5.43412	24.8615	44.3026	44.9987	23.3925	41.8663	35.3016	30.9986	65.9842	49.3555	39.62
hsa-miR-365b-3p	MIMAT0022834	UAAUGCCCCUAAAAAUCCUUAU	AAUGCCC	22	Yes	Mature_miRNA	canonical_hsa-specific_miRNA	hsa-mir-365b	MI0000769	AGAGUGUUCAAGGACAGCAAGAAAAAUGAGGGACUUUCAGGGGCAGCUGUGUUUUCUGACUCAGUCAUAAUGCCCCUAAAAAUCCUUAUUGUUCUUGCAGUGUGCAUCGGG	chr17:31575411-31575521(+)	MIPF0000061	mir-365	365b,4725	p@chr17:29886228..29886248,+	curation	-0.242975	0.845001	0.356564	1	5.19114	5.43412	24.8615	44.3026	44.9987	23.3925	41.8663	35.3016	30.9986	65.9842	49.3555	39.62
hsa-miR-676-3p	MIMAT0018204	CUGUCCUAAGGUUGUUGAGUU	UGUCCUA	21	Yes	Mature_miRNA	canonical_conserved_miRNA	hsa-mir-676	MI0016436	GCAUGACUCUUCAACCUCAGGACUUGCAGAAUUAAUGGAAUGCUGUCCUAAGGUUGUUGAGUUGUGC	chrX:70022857-70022923(+)	MIPF0000471	mir-676	676	p1@EDA	ENST00000524573.1	-0.241313	0.845975	1	1	-1.72086	-1.47955	0.571528	0.222626	0.279495	0.227111	0	0.25957	0.574049	0	0.688681	0
hsa-miR-758-3p	MIMAT0003879	UUUGUGACCUGGUCCACUAACC	UUGUGAC	22	Yes	Mature_miRNA	canonical_conserved_miRNA	hsa-mir-758	MI0003757	GCCUGGAUACAUGAGAUGGUUGACCAGAGAGCACACGCUUUAUUUGUGCCGUUUGUGACCUGGUCCACUAACCCUCAGUAUCUAAUGC	chr14:101026020-101026107(+)	MIPF0000126	mir-379	134,154,299,376c,369,376a-1,377,379,380,381,382,323a,329-1,329-2,409,412,410,376b,485,487a,494,495,496,539,544a,376a-2,487b,411,654,655,656,758,668,1185-2,1185-1,300,541,889,543,1197,1193,323b	p1@MEG3	Gtl2-Dio3	-0.237793	0.848041	0.477323	1	2.52549	2.76328	4.28646	9.12767	3.91293	5.67778	4.47426	7.52754	5.16644	6.07217	7.34593	8.55108
hsa-let-7a-2-3p	MIMAT0010195	CUGUACAGCCUCCUAGCUUUCC	UGUACAG	22	Yes	Star_miRNA	canonical_conserved_miRNA	hsa-let-7a-2	MI0000061	AGGUUGAGGUAGUAGGUUGUAUAGUUUAGAAUUACAUCAAGGGAGAUAACUGUACAGCCUCCUAGCUUUCCU	chr11:122146522-122146593(-)	MIPF0000002	let-7	let7a-2,100,10526	p2@ENST00000533109	NR_024430	-0.237692	0.848101	1	1	-1.50611	-1.26841	0	0.890504	0.279495	0	0.31959	0.778711	0	0.404811	0.459121	0.285036
hsa-miR-548i	MIMAT0005935	AAAAGUAAUUGCGGAUUUUGCC	AAAGUAA	22	NO	-	non-canonical_miRNA	hsa-mir-548i-1;hsa-mir-548i-2;hsa-mir-548i-3;hsa-mir-548i-4	MI0006421;MI0006422;MI0006423;MI0006424	CAGAUGGCUCUGAAGUUUGCACCCUAUUAGGUUGGUGCAAAAGUAAUUGCGGAUUUUGCCAUUAAAAGUAAUGGCAAAAAUAGCAAUUAUUUUUGUACCAGCCUAGUAUCUUUUCUCCUUCUACCAAACUUUGUCCCUGAGCCAUCUCA;UAGAUGGCUCCGAAGUUUGCAUCCUAUUAGUUUGGUGCAAAAGUAAUUGCGGAUUUUGCCAUUAAAAGUAAUGGCAAAAAUAGCAAUUAUUUUUGUACCAGCCUAGUAUCUUUUCUCCUUCUAACAAAGUUCGUCCCUGAUCCAUCUCA;CAGAUGGCUCCGAAGUUUACAUCCUAUUAGGUUUGUGCAAAAGUAAUUGCGGAUUUUGCCAUUAAAAGUAAUGGCAAAAAUAGCAAUUAUUUUUGUACC…	chr3:125790404-125790552(-);chr4:9556168-9556316(-);chr8:8088941-8089089(-);chrX:84225752-84225828(-)	MIPF0000317	mir-548	548i-1;548i-2;548i-3;548i-4	Unknown;Unknown;Unknown;Unknown	Unknown;Unknown;Unknown;Unknown	-0.2359	0.849155	0.526146	1	3.04344	3.27934	8.00139	7.12404	8.10535	12.4911	3.51549	3.63399	10.0459	8.50104	14.4623	13.1117
hsa-miR-126-5p	MIMAT0000444	CAUUAUUACUUUUGGUACGCG	AUUAUUA	21	Yes	Star_miRNA	canonical_conserved_miRNA	hsa-mir-126	MI0000471	CGCUGGCGACGGGACAUUAUUACUUUUGGUACGCGCUGUGACACUUCAAACUCGUACCGUGAGUAAUAAUGCGCCGUCCACGGCA	chr9:136670602-136670686(+)	MIPF0000115	mir-126	126	p1@EGFL7	ENST00000308874.7	-0.230826	0.852147	0.297514	1	7.64741	7.87823	230.611	241.104	222.757	125.82	160.434	193.899	254.878	182.165	318.63	264.513
hsa-miR-30e-3p	MIMAT0000693	CUUUCAGUCGGAUGUUUACAGC	UUUCAGU	22	Yes	Star_miRNA	canonical_conserved_miRNA	hsa-mir-30e	MI0000749	GGGCAGUCUUUGCUACUGUAAACAUCCUUGACUGGAAGCUGUAAGGUGUUCAGAGGAGCUUUCAGUCGGAUGUUUACAGCGGCAGGCUGCCA	chr1:40754355-40754446(+)	MIPF0000005	mir-30	30c-1,30e	p1@NFYC	ENST00000447388.3	-0.226282	0.854835	0.309997	1	9.2486	9.47488	506.945	722.644	342.94	580.042	801.213	682.411	862.508	707.61	786.474	621.093
hsa-miR-548aj-5p	MIMAT0022739	UGCAAAAGUAAUUGCAGUUUUUG	GCAAAAG	23	Yes	-	non-canonical_miRNA	hsa-mir-548aj-2	MI0016815	AAGGUAUUAGGUUGGUGCAAAAGUAAUUGCAGUUUUUGCUAUUACUUUUAAUGGUAAAAACUGCAAUUACUUUUACACCAACCUAAUAUUUA	chrX:38023895-38023986(-)	MIPF0000317	mir-548	548aj-2	Unknown	Unknown	-0.225487	0.855306	0.863425	1	-0.542967	-0.31748	0.285764	0.222626	1.39747	0.454223	0.958771	0.778711	1.43512	0.809623	0.688681	0.285036
hsa-miR-548g-5p	MIMAT0022722	UGCAAAAGUAAUUGCAGUUUUUG	GCAAAAG	23	Yes	-	non-canonical_miRNA	hsa-mir-548g	MI0006395	AGUUAUUAGAUUAGUGCAAAAGUAAUUGCAGUUUUUGCAUUACGUUCUAUGGCAAAACUGUAAUUACUUUUGUACCAACAUAAUACUUC	chr4:147344629-147344717(-)	MIPF0000317	mir-548	548g	Unknown	Unknown	-0.225487	0.855306	0.863425	1	-0.542967	-0.31748	0.285764	0.222626	1.39747	0.454223	0.958771	0.778711	1.43512	0.809623	0.688681	0.285036
hsa-miR-548x-5p	MIMAT0022733	UGCAAAAGUAAUUGCAGUUUUUG	GCAAAAG	23	Yes	-	non-canonical_miRNA	hsa-mir-548x	MI0014244	AGGUUAGUGCAAAAGUAAUUGCAGUUUUUGCGUUACUUUCAAUCGUAAAAACUGCAAUUACUUUCACACCAAUCU	chr21:18686090-18686164(-)	MIPF0000317	mir-548	548x	p@chr21:20117371..20117414,-	ENST00000414582.1	-0.225487	0.855306	0.863425	1	-0.542967	-0.31748	0.285764	0.222626	1.39747	0.454223	0.958771	0.778711	1.43512	0.809623	0.688681	0.285036
hsa-miR-548ar-5p	MIMAT0022265	AAAAGUAAUUGCAGUUUUUGC	AAAGUAA	21	Yes	-	non-canonical_miRNA	hsa-mir-548ar	MI0019131	AAAAGUAAUUGCAGUUUUUGCUGUUGAACGUAGUGGUAAAACUGCAGUUAUUUUUGC	chr13:114244505-114244561(+)	MIPF0000317	mir-548	548ar	p1@CDC16	ENST00000356221.3	-0.225487	0.855306	0.863425	1	-0.542967	-0.31748	0.285764	0.222626	1.39747	0.454223	0.958771	0.778711	1.43512	0.809623	0.688681	0.285036
hsa-miR-136-5p	MIMAT0000448	ACUCCAUUUGUUUUGAUGAUGGA	CUCCAUU	23	Yes	Star_miRNA	canonical_conserved_miRNA	hsa-mir-136	MI0000475	UGAGCCCUCGGAGGACUCCAUUUGUUUUGAUGAUGGAUUCUUAUGCUCCAUCAUCGUCUCAAAUGAGUCUUCAGAGGGUUCU	chr14:100884702-100884783(+)	MIPF0000099	mir-136	127,136,337,431,433,493,432,665	p1@MEG3	Gtl2-Dio3	-0.224697	0.855775	0.383857	1	6.37862	6.60331	68.0118	120.441	74.3457	38.1547	108.341	73.9776	90.6997	102.012	102.384	129.976
hsa-miR-4680-5p	MIMAT0019764	AGAACUCUUGCAGUCUUAGAUGU	GAACUCU	23	NO	-	non-canonical_miRNA	hsa-mir-4680	MI0017312	UAUAAGAACUCUUGCAGUCUUAGAUGUUAUAAAAAUAUAUAUCUGAAUUGUAAGAGUUGUUAGCAC	chr10:110898090-110898155(+)	MIPF0001988	mir-4680	4680	p1@PDCD4	ENST00000393104.2	-0.223513	0.856478	1	1	-0.484601	-0.261089	0.285764	0	1.11798	0.227111	1.91754	2.07656	0.861073	0.404811	0.688681	0
hsa-miR-365a-5p	MIMAT0009199	AGGGACUUUUGGGGGCAGAUGUG	GGGACUU	23	Yes	Star_miRNA	canonical_conserved_miRNA	hsa-mir-365a	MI0000767	ACCGCAGGGAAAAUGAGGGACUUUUGGGGGCAGAUGUGUUUCCAUUCCACUAUCAUAAUGCCCCUAAAAAUCCUUAUUGCUCUUGCA	chr16:14309285-14309371(+)	MIPF0000061	mir-365	365a,193b	p@chr16:14396121..14396145,+	XR_109259	-0.22265	0.85699	0.556102	1	2.78811	3.01076	6.85833	7.56929	6.98737	5.67778	6.3918	8.56583	4.30537	16.5973	2.98428	9.12115
hsa-let-7f-2-3p	MIMAT0004487	CUAUACAGUCUACUGUCUUUCC	UAUACAG	22	Yes	Star_miRNA	canonical_conserved_miRNA	hsa-let-7f-2	MI0000068	UGUGGGAUGAGGUAGUAGAUUGUAUAGUUUUAGGGUCAUACCCCAUCUUGGAGAUAACUAUACAGUCUACUGUCUUUCCCACG	chrX:53557192-53557274(-)	MIPF0000002	let-7	let7f-2,98	p1@HUWE1	ENST00000342160.3	-0.219245	0.859015	0.366335	1	5.13455	5.3538	37.4351	42.0763	34.9369	26.3449	30.3611	31.1485	43.3407	29.5512	56.2423	50.1663
hsa-miR-18a-5p	MIMAT0000072	UAAGGUGCAUCUAGUGCAGAUAG	AAGGUGC	23	Yes	Mature_miRNA	canonical_conserved_miRNA	hsa-mir-18a	MI0000072	UGUUCUAAGGUGCAUCUAGUGCAGAUAGUGAAGUAGAUUAGCAUCUACUGCCCUAAGUGCUCCUUCUGGCA	chr13:91350751-91350821(+)	MIPF0000001	mir-17	17,18a,19a,19b-1,20a,92a-1	p1@MIR17HG	NR_027349	-0.218919	0.859209	0.39647	1	5.00863	5.22755	32.0056	33.6165	22.3596	27.0262	41.5467	44.127	56.5438	25.5031	32.8271	33.9193
hsa-miR-548a-3p	MIMAT0003251	CAAAACUGGCAAUUACUUUUGC	AAAACUG	22	Yes	-	non-canonical_miRNA	hsa-mir-548a-1;hsa-mir-548a-2;hsa-mir-548a-3	MI0003593;MI0003598;MI0003612	UGCAGGGAGGUAUUAAGUUGGUGCAAAAGUAAUUGUGAUUUUUGCCAUUAAAAGUAACGACAAAACUGGCAAUUACUUUUGCACCAAACCUGGUAUU;UGUGAUGUGUAUUAGGUUUGUGCAAAAGUAAUUGGGGUUUUUUGCCGUUAAAAGUAAUGGCAAAACUGGCAAUUACUUUUGCACCAAACUAAUAUAA;CCUAGAAUGUUAUUAGGUCGGUGCAAAAGUAAUUGCGAGUUUUACCAUUACUUUCAAUGGCAAAACUGGCAAUUACUUUUGCACCAACGUAAUACUU	chr6:18571784-18571880(+);chr6:135239160-135239256(+);chr8:104484369-104484465(-)	MIPF0000317	mir-548	548a-1;548a-2;548a-3	Unknown;Unknown;p1@LRP12	Unknown;Unknown;curation	-0.218538	0.859436	0.670265	1	1.44402	1.66256	2.57187	2.89414	2.51545	2.49822	2.55672	2.5957	2.87024	0.809623	4.82077	4.56057
hsa-miR-376a-5p	MIMAT0003386	GUAGAUUCUCCUUCUAUGAGUA	UAGAUUC	22	Yes	Star_miRNA	canonical_conserved_miRNA	hsa-mir-376a-1	MI0000784	UAAAAGGUAGAUUCUCCUUCUAUGAGUACAUUAUUUAUGAUUAAUCAUAGAGGAAAAUCCACGUUUUC	chr14:101040782-101040849(+)	MIPF0000091	mir-368	134,154,299,376c,369,376a-1,377,379,380,381,382,323a,329-1,329-2,409,412,410,376b,485,487a,494,495,496,539,544a,376a-2,487b,411,654,655,656,758,668,1185-2,1185-1,300,541,889,543,1197,1193,323b	p1@MEG3	Gtl2-Dio3	-0.216004	0.860947	0.649647	1	0.621646	0.83765	1.71458	1.78101	1.11798	1.36267	1.27836	1.29785	1.72215	1.61925	1.83648	2.56532
hsa-miR-6868-3p	MIMAT0027637	UUCCUUCUGUUGUCUGUGCAG	UCCUUCU	21	NO	-	non-canonical_miRNA	hsa-mir-6868	MI0022715	CCAGGACUGGCAGAACACUGAAGCAGCAGGCACCUGCUUCCUUCUGUUGUCUGUGCAG	chr17:76098019-76098076(-)	-	-	6868	p1@EXOC7	ENST00000589210.1	-0.215608	0.861183	1	1	-1.47411	-1.2585	0.857292	0.222626	0	0	0.63918	0.519141	0.574049	0.404811	0.22956	0.285036
hsa-miR-4772-5p	MIMAT0019926	UGAUCAGGCAAAAUUGCAGACU	GAUCAGG	22	Yes	-	non-canonical_miRNA	hsa-mir-4772	MI0017414	GUGAUUGCCUCUGAUCAGGCAAAAUUGCAGACUGUCUUCCCAAAUAGCCUGCAACUUUGCCUGAUCAGAGGCAGUCAC	chr2:102432289-102432366(+)	-	-	4772	p1@IL18RAP	ENST00000409369.1	-0.215559	0.861212	0.641274	1	0.806572	1.02213	0.857292	1.78101	3.35394	1.13556	1.27836	2.07656	1.72215	2.02406	1.1478	3.42043
hsa-miR-16-2-3p	MIMAT0004518	CCAAUAUUACUGUGCUGCUUUA	CAAUAUU	22	Yes	Star_miRNA	canonical_conserved_miRNA	hsa-mir-16-2	MI0000115	GUUCCACUCUAGCAGCACGUAAAUAUUGGCGUAGUGAAAUAUAUAUUAAACACCAAUAUUACUGUGCUGCUUUAGUGUGAC	chr3:160404745-160404825(+)	MIPF0000006	mir-15	16-2,15b	p1@SMC4	ENST00000467468.1	-0.213959	0.862168	0.351069	1	4.77976	4.99372	26.0045	28.9414	32.9804	23.1654	22.6909	31.408	36.4521	25.9079	34.8932	35.0594
hsa-miR-1281	MIMAT0005939	UCGCCUCCUCCUCUCCC	CGCCUCC	17	NO	-	non-canonical_miRNA	hsa-mir-1281	MI0006428	AGGGGGCACCGGGAGGAGGUGAGUGUCUCUUGUCGCCUCCUCCUCUCCCCCCUU	chr22:41092513-41092566(+)	MIPF0000695	mir-1281	1281	p1@EP300	ENST00000263253.7	-0.21262	0.862969	0.870977	1	-0.455883	-0.243264	0	0.890504	1.67697	0.227111	0.63918	1.03828	1.43512	0.404811	0.918241	0.285036
hsa-miR-3913-5p	MIMAT0018187	UUUGGGACUGAUCUUGAUGUCU	UUGGGAC	22	Yes	-	non-canonical_miRNA	hsa-mir-3913-1;hsa-mir-3913-2	MI0016417;MI0016418	UUGUUUAUAAUAAACUGAAAUAUUUGGGACUGAUCUUGAUGUCUGCCAAAACCUUGGCAGACAUCAAGAUCAGUCCCAAAUAUUUCAGUUUAUUAUAGACAG;UGUCUAUAAUAAACUGAAAUAUUUGGGACUGAUCUUGAUGUCUGCCAAGGUUUUGGCAGACAUCAAGAUCAGUCCCAAAUAUUUCAGUUUAUUAUAAACA	chr12:69584722-69584823(-);chr12:69584723-69584822(+)	MIPF0001134	mir-3913	3913-1,3913-2;3913-1,3913-2	Unknown;Unknown	Unknown;Unknown	-0.210416	0.864288	0.589812	1	1.99197	2.20239	4.57222	2.44889	4.19242	5.22356	2.55672	4.67227	3.73132	4.85774	6.19813	3.9905
hsa-miR-195-5p	MIMAT0000461	UAGCAGCACAGAAAUAUUGGC	AGCAGCA	21	Yes	Mature_miRNA	canonical_conserved_miRNA	hsa-mir-195	MI0000489	AGCUUCCCUGGCUCUAGCAGCACAGAAAUAUUGGCACAGGGAAGCGAGUCUGCCAAUAUUGGCUGUGCUGCUCCAGGCAGGGUGGUG	chr17:7017615-7017701(-)	MIPF0000006	mir-15	195,497	p1@MIR497HG	ENST00000572453.1	-0.210045	0.864511	0.320709	1	9.33594	9.54598	471.796	870.691	746.531	450.589	632.469	595.195	715.839	810.027	906.763	810.927
hsa-miR-223-3p	MIMAT0000280	UGUCAGUUUGUCAAAUACCCCA	GUCAGUU	22	Yes	Mature_miRNA	canonical_conserved_miRNA	hsa-mir-223	MI0000300	CCUGGCCUCCUGCAGUGCCACGCUCCGUGUAUUUGACAAGCUGAGUUGGACACUCCAUGUGGUAGAGUGUCAGUUUGUCAAAUACCCCAAGUGCGGCACAUGCUUACCAG	chrX:66018870-66018979(+)	MIPF0000067	mir-223	223	p1@ENST00000538676,p1@ENST00000540516,p1@uc004dwg.1,p1@uc011mox.1	curation	-0.206209	0.866812	0.443677	1	6.09939	6.30559	68.2976	65.2295	52.8245	84.7125	59.4438	132.641	103.616	43.7196	59.9153	68.4086
hsa-miR-5000-3p	MIMAT0021020	UCAGGACACUUCUGAACUUGGA	CAGGACA	22	Yes	Mature_miRNA	canonical_hsa-specific_miRNA	hsa-mir-5000	MI0017866	CUGAAGAGUAGAGUGUGUGGUCCCAGUUCAGAAGUGUUCCUGAGUAACUUGUGCUUAUAACUCAGGACACUUCUGAACUUGGACCAUACAGGUCUCCCUGCUU	chr2:75090812-75090914(+)	-	-	5000	p1@POLE4	curation	-0.204102	0.868079	0.842497	1	-0.970102	-0.766	0	0.445252	0.838485	0.908445	0	0.25957	0.574049	0.404811	0.22956	1.42518
hsa-miR-1307-5p	MIMAT0022727	UCGACCGGACCUCGACCGGCU	CGACCGG	21	Yes	Mature_miRNA	canonical_conserved_miRNA	hsa-mir-1307	MI0006444	CAUCAAGACCCAGCUGAGUCACUGUCACUGCCUACCAAUCUCGACCGGACCUCGACCGGCUCGUCUGUGUUGCCAAUCGACUCGGCGUGGCGUCGGUCGUGGUAGAUAGGCGGUCAUGCAUACGAAUUUUCAGCUCUUGUUCUGGUGAC	chr10:103394253-103394401(-)	MIPF0000558	mir-1307	1307	p1@USMG5	ENST00000369815.1	-0.203593	0.868385	0.428143	1	5.7035	5.9071	48.8656	62.7806	51.9861	47.012	42.8251	41.7908	65.4416	32.7897	83.3304	86.3659
hsa-miR-548e-3p	MIMAT0005874	AAAAACUGAGACUACUUUUGCA	AAAACUG	22	Yes	-	non-canonical_miRNA	hsa-mir-548e	MI0006344	UUAUUAGGUUGGUACAAAAGCAAUCGCGGUUUUUGCUAUUACUUUUAAAGGCAAAAACUGAGACUACUUUUGCACCAACCUGAUAGAA	chr10:110988926-110989013(+)	MIPF0000317	mir-548	548e	p1@SHOC2	ENST00000489390.1	-0.202238	0.869201	0.429167	1	4.00531	4.20755	15.4312	15.5838	15.6517	13.6267	17.8971	18.1699	16.9344	14.978	21.8082	22.8029
hsa-miR-29b-2-5p	MIMAT0004515	CUGGUUUCACAUGGUGGCUUAG	UGGUUUC	22	Yes	Star_miRNA	canonical_conserved_miRNA	hsa-mir-29b-2	MI0000107	CUUCUGGAAGCUGGUUUCACAUGGUGGCUUAGAUUUUUCCAUCUUUGUAUCUAGCACCAUUUGAAAUCAGUGUUUUAGGAG	chr1:207802443-207802523(-)	MIPF0000009	mir-29	29b-2,29c	p1@C1orf132	ENST00000608023.1	-0.202113	0.869276	0.615128	1	2.39515	2.59727	4.28646	4.89777	5.5899	5.22356	5.43303	5.97012	6.02751	2.02406	9.87109	6.55583
hsa-miR-424-5p	MIMAT0001341	CAGCAGCAAUUCAUGUUUUGAA	AGCAGCA	22	Yes	Mature_miRNA	canonical_conserved_miRNA	hsa-mir-424	MI0001446	CGAGGGGAUACAGCAGCAAUUCAUGUUUUGAAGUGUUCUAAAUGGUUCAAAACGUGAGGCGCUGCUAUACCCCCUCGUGGGGAAGGUAGAAGGUGGGG	chrX:134546614-134546711(-)	MIPF0000164	mir-322	424,450a-1,450a-2,503,542,450b	p@chrX:133683665..133683681,-	curation	-0.201629	0.869568	0.426632	1	4.90531	5.10694	27.7191	32.5034	27.67	27.9347	29.7219	28.5528	55.1087	25.0983	42.2391	26.5083
hsa-miR-6882-5p	MIMAT0027664	UACAAGUCAGGAGCUGAAGCAG	ACAAGUC	22	Yes	-	non-canonical_miRNA	hsa-mir-6882	MI0022729	GGCUUUACAAGUCAGGAGCUGAAGCAGCUGGAAUUCAAGCCCUGCUGCCUCUCCUCUUGCCUGCAG	chr15:74840642-74840707(-)	-	-	6882	p1@ULK3	ENST00000566631.1	-0.200605	0.870185	1	1	-1.28528	-1.08467	0.571528	0.445252	0	0.681334	0	0.519141	0.287024	0.404811	0.459121	0.570072
hsa-miR-500b-5p	MIMAT0016925	AAUCCUUGCUACCUGGGU	AUCCUUG	18	Yes	Mature_miRNA	canonical_conserved_miRNA	hsa-mir-500b	MI0015903	CCCCCUCUCUAAUCCUUGCUACCUGGGUGAGAGUGCUUUCUGAAUGCAGUGCACCCAGGCAAGGAUUCUGCAAGGGGGA	chrX:50010672-50010750(+)	MIPF0000139	mir-500	188,362,500a,501,502,532,660,500b	p1@CLCN5	ENST00000376091.3	-0.199058	0.871119	0.522085	1	2.96113	3.16019	3.42917	9.79555	6.70788	7.04045	10.8661	7.78711	8.89776	11.7395	8.49373	9.12115
hsa-miR-2392	MIMAT0019043	UAGGAUGGGGGUGAGAGGUG	AGGAUGG	20	NO	-	non-canonical_miRNA	hsa-mir-2392	MI0016870	AUGGUCCCUCCCAAUCCAGCCAUUCCUCAGACCAGGUGGCUCCCGAGCCACCCCAGGCUGUAGGAUGGGGGUGAGAGGUGCUAG	chr14:100814491-100814574(+)	MIPF0001614	mir-2392	2392	p129@MEG3	ENST00000556407.1	-0.198848	0.871246	0.661006	1	2.04468	2.24353	2.57187	3.56202	2.23596	4.31512	7.35057	4.15313	7.46264	2.83368	5.05033	4.56057
hsa-miR-450a-5p	MIMAT0001545	UUUUGCGAUGUGUUCCUAAUAU	UUUGCGA	22	Yes	Mature_miRNA	canonical_conserved_miRNA	hsa-mir-450a-1;hsa-mir-450a-2	MI0001652;MI0003187	AAACGAUACUAAACUGUUUUUGCGAUGUGUUCCUAAUAUGCACUAUAAAUAUAUUGGGAACAUUUUGCAUGUAUAGUUUUGUAUCAAUAUA;CCAAAGAAAGAUGCUAAACUAUUUUUGCGAUGUGUUCCUAAUAUGUAAUAUAAAUGUAUUGGGGACAUUUUGCAUUCAUAGUUUUGUAUCAAUAAUAUGG	chrX:134540341-134540431(-);chrX:134540508-134540607(-)	MIPF0000128	mir-450	424,450a-1,450a-2,503,542,450b;424,450a-1,450a-2,503,542,450b	p@chrX:133683665..133683681,-;p@chrX:133683665..133683681,-	curation;curation	-0.198807	0.871271	0.571882	1	3.57706	3.77587	12.2878	9.12767	15.3722	9.31156	12.1444	17.3912	26.1192	7.69141	12.6258	6.55583
hsa-miR-548at-5p	MIMAT0022277	AAAAGUUAUUGCGGUUUUGGCU	AAAGUUA	22	Yes	-	non-canonical_miRNA	hsa-mir-548at	MI0019137	AAAAGUUAUUGCGGUUUUGGCUGCCAAAAGAAAUGGCCAAAACCGCAGUAACUUUUGU	chr17:42494773-42494830(+)	MIPF0000317	mir-548	548at	p1@ATP6V0A1	ENST00000537728.1	-0.196138	0.872884	1	1	-1.73764	-1.54151	0.285764	0.445252	0.55899	0	0	0	0	0	1.1478	0.285036
hsa-miR-1285-3p	MIMAT0005876	UCUGGGCAACAAAGUGAGACCU	CUGGGCA	22	Yes	-	non-canonical_miRNA	hsa-mir-1285-1;hsa-mir-1285-2	MI0006346;MI0006347	UGUAGAGAUAGGAUCUCACUUUGUUGCCCAGGCUGGUCUCAAACUCCUGGUCUGGGCAACAAAGUGAGACCUUAUCUCUACAAG;UUUGGGAGGCCGAGGCUGGUGCAUCACUUGAGCCCAGCAAUUUGAGACCAAUCUGGGCAACAAAGUGAGACCUCCGUCUCUACAAAGA	chr7:92204015-92204098(-);chr2:70252918-70253005(-)	MIPF0000559	mir-1285	1285-1;1285-2	p1@KRIT1;Unknown	NM_001013406;Unknown	-0.194743	0.873729	0.722427	1	1.74004	1.93478	5.71528	1.55838	3.91293	2.27111	2.87631	4.15313	2.58322	3.23849	4.82077	4.56057
hsa-miR-196b-5p	MIMAT0001080	UAGGUAGUUUCCUGUUGUUGGG	AGGUAGU	22	Yes	Mature_miRNA	canonical_conserved_miRNA	hsa-mir-196b	MI0001150	ACUGGUCGGUGAUUUAGGUAGUUUCCUGUUGUUGGGAUCCACCUUUCUCUCGACAGCACGACACUGCCUUCAUUACUUCAGUUG	chr7:27169480-27169563(-)	MIPF0000031	mir-196	196b	p1@ENST00000470747	ENST00000470747.4	-0.193896	0.874241	0.404827	1	7.772	7.9659	268.618	226.856	191.175	186.458	188.239	198.831	398.39	154.233	266.979	274.205
hsa-miR-497-5p	MIMAT0002820	CAGCAGCACACUGUGGUUUGU	AGCAGCA	21	Yes	Mature_miRNA	canonical_conserved_miRNA	hsa-mir-497	MI0003138	CCACCCCGGUCCUGCUCCCGCCCCAGCAGCACACUGUGGUUUGUACGGCACUGUGGCCACGUCCAAACCACACUGUGGUGUUAGAGCGAGGGUGGGGGAGGCACCGCCGAGG	chr17:7017911-7018022(-)	MIPF0000231	mir-497	195,497	p1@MIR497HG	ENST00000572453.1	-0.193545	0.874454	0.390964	1	7.32082	7.51437	119.735	207.042	164.064	108.332	184.723	138.611	186.853	146.542	238.743	231.734
hsa-miR-22-3p	MIMAT0000077	AAGCUGCCAGUUGAAGAACUGU	AGCUGCC	22	Yes	Mature_miRNA	canonical_conserved_miRNA	hsa-mir-22	MI0000078	GGCUGAGCCGCAGUAGUUCUUCAGUGGCAAGCUUUAUGUCCUGACCCAGCUAAAGCUGCCAGUUGAAGAACUGUUGCCCUCUGCC	chr17:1713903-1713987(-)	MIPF0000053	mir-22	22	p1@MIR22HG	ENST00000609442.1	-0.192415	0.875139	0.348683	1	9.60915	9.80156	720.411	782.086	635.292	798.523	852.027	777.933	1049.65	652.961	1230.44	901.284
hsa-miR-548ah-3p	MIMAT0020957	CAAAAACUGCAGUUACUUUUGC	AAAAACU	22	Yes	-	non-canonical_miRNA	hsa-mir-548ah	MI0016796	AGGUUGGUGCAAAAGUGAUUGCAGUGUUUGCCAAUAAAAGUAAUGACAAAAACUGCAGUUACUUUUGCACCAGCCC	chr4:76575551-76575626(+)	MIPF0000317	mir-548	4450,548ah	p4@SHROOM3	NM_020859	-0.187511	0.87812	0.69883	1	1.37434	1.56185	3.42917	1.78101	3.07444	1.81689	2.55672	3.89356	2.58322	2.83368	2.06604	3.70547
hsa-miR-376c-3p	MIMAT0000720	AACAUAGAGGAAAUUCCACGU	ACAUAGA	21	Yes	Mature_miRNA	canonical_conserved_miRNA	hsa-mir-376c	MI0000776	AAAAGGUGGAUAUUCCUUCUAUGUUUAUGUUAUUUAUGGUUAAACAUAGAGGAAAUUCCACGUUUU	chr14:101039690-101039755(+)	MIPF0000091	mir-368	134,154,299,376c,369,376a-1,377,379,380,381,382,323a,329-1,329-2,409,412,410,376b,485,487a,494,495,496,539,544a,376a-2,487b,411,654,655,656,758,668,1185-2,1185-1,300,541,889,543,1197,1193,323b	p1@MEG3	Gtl2-Dio3	-0.18688	0.878503	0.455975	1	4.84496	5.03184	22.0038	30.4998	28.229	19.5316	40.588	26.7358	37.6002	28.3368	39.0253	36.4846
hsa-miR-210-3p	MIMAT0000267	CUGUGCGUGUGACAGCGGCUGA	UGUGCGU	22	Yes	Mature_miRNA	canonical_conserved_miRNA	hsa-mir-210	MI0000286	ACCCGGCAGUGCCUCCAGGCGCAGGGCAGCCCCUGCCCACCGCACACUGCGCUGCCCCAGACCCACUGUGCGUGUGACAGCGGCUGAUCUGUGCCUGGGCAGCGCGACCC	chr11:568089-568198(-)	MIPF0000086	mir-210	210	p1@MIR210HG	ENST00000500447.1	-0.186794	0.878556	0.500343	1	8.14284	8.32963	153.169	388.928	320.022	221.661	303.291	208.435	207.519	302.799	537.86	400.76
hsa-miR-335-3p	MIMAT0004703	UUUUUCAUUAUUGCUCCUGACC	UUUUCAU	22	Yes	Star_miRNA	canonical_conserved_miRNA	hsa-mir-335	MI0000816	UGUUUUGAGCGGGGGUCAAGAGCAAUAACGAAAAAUGUUUGUCAUAAACCGUUUUUCAUUAUUGCUCCUGACCUCCUCUCAUUUGCUAUAUUCA	chr7:130496111-130496204(+)	MIPF0000196	mir-335	335	p1@MEST	ENST00000223215.4	-0.185575	0.879298	0.399758	1	7.4899	7.67547	170.887	170.754	191.175	204.627	133.269	190.265	300.515	169.211	234.84	159.62
hsa-miR-548j-3p	MIMAT0026737	CAAAAACUGCAUUACUUUUGC	AAAAACU	21	Yes	-	non-canonical_miRNA	hsa-mir-548j	MI0006345	GGGCAGCCAGUGAAUAGUUAGCUGGUGCAAAAGUAAUUGCGGUCUUUGGUAUUACUUUCAGUGGCAAAAACUGCAUUACUUUUGCACCAGCCUACUAGAACGCUGAGUUCAG	chr22:26555212-26555323(-)	MIPF0000317	mir-548	548j	p1@TPST2	NM_003595	-0.185193	0.879532	0.785241	1	0.441175	0.626368	1.71458	1.78101	1.39747	1.13556	0.31959	3.11485	1.1481	3.23849	0.22956	0.285036
hsa-miR-150-5p	MIMAT0000451	UCUCCCAACCCUUGUACCAGUG	CUCCCAA	22	Yes	Mature_miRNA	canonical_conserved_miRNA	hsa-mir-150	MI0000479	CUCCCCAUGGCCCUGUCUCCCAACCCUUGUACCAGUGCUGGGCUCAGACCCUGGUACAGGCCUGGGGGACAGGGACCUGGGGAC	chr19:49500785-49500868(-)	MIPF0000197	mir-150	150	p1@MIR150	curation	-0.184924	0.879695	0.573416	1	9.46699	9.65191	352.633	742.235	1194.56	336.125	880.791	834.519	656.138	646.079	690.977	1310.31
hsa-miR-146b-3p	MIMAT0004766	GCCCUGUGGACUCAGUUCUGGU	CCCUGUG	22	Yes	Star_miRNA	canonical_conserved_miRNA	hsa-mir-146b	MI0003129	CCUGGCACUGAGAACUGAAUUCCAUAGGCUGUGAGCUCUAGCAAUGCCCUGUGGACUCAGUUCUGGUGCCCGG	chr10:102436512-102436584(+)	MIPF0000103	mir-146	146b	p@chr10:104195519..104195534,+	curation	-0.184348	0.880047	0.515935	1	5.67566	5.86001	43.4361	48.5325	68.1968	45.1952	44.1034	85.6583	60.2751	71.6516	22.2674	57.2922
hsa-miR-199b-5p	MIMAT0000263	CCCAGUGUUUAGACUAUCUGUUC	CCAGUGU	23	Yes	Star_miRNA	canonical_conserved_miRNA	hsa-mir-199b	MI0000282	CCAGAGGACACCUCCACUCCGUCUACCCAGUGUUUAGACUAUCUGUUCAGGACUCCCAAAUUGUACAGUAGUCUGCACAUUGGUUAGGCUGGGCUGGGUUAGACCCUCGG	chr9:128244721-128244830(-)	MIPF0000040	mir-199	199b,3154	p1@MIR3154	curation	-0.183849	0.880351	0.359921	1	11.8416	12.0254	2976.8	4707.87	3997.06	2748.96	3541.7	3379.61	4107.89	3763.94	5061.81	5150.03
hsa-miR-22-5p	MIMAT0004495	AGUUCUUCAGUGGCAAGCUUUA	GUUCUUC	22	Yes	Star_miRNA	canonical_conserved_miRNA	hsa-mir-22	MI0000078	GGCUGAGCCGCAGUAGUUCUUCAGUGGCAAGCUUUAUGUCCUGACCCAGCUAAAGCUGCCAGUUGAAGAACUGUUGCCCUCUGCC	chr17:1713903-1713987(-)	MIPF0000053	mir-22	22	p1@MIR22HG	ENST00000609442.1	-0.181789	0.881609	0.453806	1	5.11199	5.29378	33.7201	31.3903	27.67	36.3378	38.3508	40.493	45.6369	27.932	53.0284	34.7744
hsa-miR-1273c	MIMAT0015017	GGCGACAAAACGAGACCCUGUC	GCGACAA	22	NO	-	non-canonical_miRNA	hsa-mir-1273c	MI0014171	UGCAGCCUGGGCGACAAAACGAGACCCUGUCUUUUUUUUUUUCUGAGACAGAGUCUCGUUCUGUUGCCCAAGCUGGA	chr6:154853360-154853436(+)	MIPF0001481	mir-1273c	1273c	p1@SCAF8	curation	-0.181239	0.881945	1	1	-1.10598	-0.92474	0.285764	0.445252	0.55899	0.454223	0.31959	0.519141	1.1481	0.404811	0.22956	0.285036
hsa-miR-3176	MIMAT0015053	ACUGGCCUGGGACUACCGG	CUGGCCU	19	NO	-	non-canonical_miRNA	hsa-mir-3176	MI0014210	UGGCCUCUCCAGUCUGCAGCUCCCGGCAGCCUCGGGCCACACUCCCGGGAUCCCCAGGGACUGGCCUGGGACUACCGGGGGUGGCGGCCG	chr16:543277-543366(+)	-	-	3176,5587	p1@SOLH	ENST00000562370.1	-0.178421	0.88367	1	1	-0.446307	-0.267886	1.14306	0.667878	0.55899	0.681334	0.31959	2.33613	1.1481	0	0.459121	0
hsa-miR-20a-5p	MIMAT0000075	UAAAGUGCUUAUAGUGCAGGUAG	AAAGUGC	23	Yes	Mature_miRNA	canonical_conserved_miRNA	hsa-mir-20a	MI0000076	GUAGCACUAAAGUGCUUAUAGUGCAGGUAGUGUUUAGUUAUCUACUGCAUUAUGAGCACUUAAAGUACUGC	chr13:91351065-91351135(+)	MIPF0000001	mir-17	17,18a,19a,19b-1,20a,92a-1	p1@MIR17HG	NR_027349	-0.17792	0.883977	0.387178	1	11.1281	11.306	2755.33	2355.61	2420.99	1863.68	1494.08	2207.65	3034.42	2169.38	2771.25	2861.19
hsa-miR-15a-3p	MIMAT0004488	CAGGCCAUAUUGUGCUGCCUCA	AGGCCAU	22	Yes	Star_miRNA	canonical_conserved_miRNA	hsa-mir-15a	MI0000069	CCUUGGAGUAAAGUAGCAGCACAUAAUGGUUUGUGGAUUUUGAAAAGGUGCAGGCCAUAUUGUGCUGCCUCAAAAAUACAAGG	chr13:50049119-50049201(-)	MIPF0000006	mir-15	15a,16-1	p1@DLEU2	NR_002612	-0.177909	0.883984	1	1	-1.25795	-1.08005	0	0	0.279495	0.454223	1.27836	0.778711	0.574049	0.404811	0.22956	0.285036
hsa-miR-140-5p	MIMAT0000431	CAGUGGUUUUACCCUAUGGUAG	AGUGGUU	22	Yes	Star_miRNA	canonical_conserved_miRNA	hsa-mir-140	MI0000456	UGUGUCUCUCUCUGUGUCCUGCCAGUGGUUUUACCCUAUGGUAGGUUACGUCAUGCUGUUCUACCACAGGGUAGAACCACGGACAGGAUACCGGGGCACC	chr16:69933081-69933180(+)	MIPF0000085	mir-140	140	p1@WWP2	ENST00000359154.2	-0.17583	0.885258	0.368862	1	6.93852	7.11436	127.165	122.222	128.009	102.2	117.929	136.534	140.068	129.135	143.934	162.755
hsa-miR-125a-3p	MIMAT0004602	ACAGGUGAGGUUCUUGGGAGCC	CAGGUGA	22	Yes	Star_miRNA	canonical_conserved_miRNA	hsa-mir-125a	MI0000469	UGCCAGUCUCUAGGUCCCUGAGACCCUUUAACCUGUGAGGACAUCCAGGGUCACAGGUGAGGUUCUUGGGAGCCUGGCGUCUGGCC	chr19:51693254-51693339(+)	MIPF0000033	mir-10	let7e,125a,99b	p@chr19:52192629..52192640,+	curation	-0.173994	0.886386	0.67721	1	0.765863	0.939857	2.00035	2.22626	1.39747	0.908445	1.59795	1.55742	2.00917	2.42887	1.37736	2.56532
hsa-miR-2355-5p	MIMAT0016895	AUCCCCAGAUACAAUGGACAA	UCCCCAG	21	Yes	Mature_miRNA	canonical_conserved_miRNA	hsa-mir-2355	MI0015873	CAGACGUGUCAUCCCCAGAUACAAUGGACAAUAUGCUAUUAUAAUCGUAUGGCAUUGUCCUUGCUGUUUGGAGAUAAUACUGCUGAC	chr2:207109987-207110073(-)	MIPF0000938	mir-2355	2355	p1@KLF7	ENST00000309446.6	-0.173418	0.886739	1	1	-1.28664	-1.11322	0	0.222626	0.55899	0.681334	0.31959	0.519141	0	0	0.918241	0.570072
hsa-miR-188-5p	MIMAT0000457	CAUCCCUUGCAUGGUGGAGGG	AUCCCUU	21	Yes	Mature_miRNA	canonical_conserved_miRNA	hsa-mir-188	MI0000484	UGCUCCCUCUCUCACAUCCCUUGCAUGGUGGAGGGUGAGCUUUCUGAAAACCCCUCCCACAUGCAGGGUUUGCAGGAUGGCGAGCC	chrX:50003503-50003588(+)	MIPF0000113	mir-188	188,362,500a,501,502,532,660,500b	p1@CLCN5	ENST00000376091.3	-0.172439	0.887342	0.637194	1	2.0966	2.26904	4.00069	4.2299	3.91293	4.54223	3.83508	3.63399	6.60156	4.85774	6.65725	2.85036
hsa-miR-181a-5p	MIMAT0000256	AACAUUCAACGCUGUCGGUGAGU	ACAUUCA	23	Yes	Mature_miRNA	canonical_conserved_miRNA	hsa-mir-181a-1;hsa-mir-181a-2	MI0000289;MI0000269	UGAGUUUUGAGGUUGCUUCAGUGAACAUUCAACGCUGUCGGUGAGUUUGGAAUUAAAAUCAAAACCAUCGACCGUUGAUUGUACCCUAUGGCUAACCAUCAUCUACUCCA;AGAAGGGCUAUCAGGCCAGCCUUCAGAGGACUCCAAGGAACAUUCAACGCUGUCGGUGAGUUUGGGAUUUGAAAAAACCACUGACCGUUGACUGUACCUUGGGGUCCUUA	chr1:198859044-198859153(-);chr9:124692442-124692551(+)	MIPF0000007	mir-181	181b-1,181a-1;181a-2,181b-2	p1@LOC100131234;p1@MIR181A2HG	NR_040073;NR_038975	-0.171517	0.887908	0.388558	1	10.6424	10.8139	1454.54	1700.2	2033.33	1326.1	1297.22	1420.89	2075.19	1618.44	2147.08	2009.79
hsa-miR-200c-5p	MIMAT0004657	CGUCUUACCCAGCAGUGUUUGG	GUCUUAC	22	Yes	Star_miRNA	canonical_conserved_miRNA	hsa-mir-200c	MI0000650	CCCUCGUCUUACCCAGCAGUGUUUGGGUGCGGUUGGGAGUCUCUAAUACUGCCGGGUAAUGAUGGAGG	chr12:6963699-6963766(+)	MIPF0000019	mir-8	141,200c	p1@ENST00000537269	ENST00000607161.1	-0.171249	0.888073	0.634013	1	2.76135	2.9326	7.1441	6.90141	4.75141	6.58623	7.35057	12.4594	9.47181	4.85774	7.80505	4.27554
hsa-miR-30b-5p	MIMAT0000420	UGUAAACAUCCUACACUCAGCU	GUAAACA	22	Yes	Mature_miRNA	canonical_conserved_miRNA	hsa-mir-30b	MI0000441	ACCAAGUUUCAGUUCAUGUAAACAUCCUACACUCAGCUGUAAUACAUGGAUUGGCUGGGAGGUGGAUGUUUACUUCAGCUGACUUGGA	chr8:134800520-134800607(-)	MIPF0000005	mir-30	30d,30b	p@chr8:135844510..135844527,-	curation	-0.171058	0.888191	0.377041	1	11.5256	11.6966	2631.31	3208.04	2718.09	2314.04	3517.09	3096.94	3989.35	2650.7	3841.46	3544.14
hsa-miR-508-3p	MIMAT0002880	UGAUUGUAGCCUUUUGGAGUAGA	GAUUGUA	23	Yes	Mature_miRNA	canonical_conserved_miRNA	hsa-mir-508	MI0003195	CCACCUUCAGCUGAGUGUAGUGCCCUACUCCAGAGGGCGUCACUCAUGUAAACUAAAACAUGAUUGUAGCCUUUUGGAGUAGAGUAAUACACAUCACGUAACGCAUAUUUGGUGG	chrX:147236913-147237027(-)	MIPF0000130	mir-506	513a-2,506,507,508	p@chrX:146413659..146413673,-	curation	-0.167006	0.890689	1	1	-1.71286	-1.54585	0.571528	0.222626	0.55899	0	0	0	0	0	1.1478	0.285036
hsa-miR-548ag	MIMAT0018969	AAAGGUAAUUGUGGUUUCUGC	AAGGUAA	21	NO	-	non-canonical_miRNA	hsa-mir-548ag-1;hsa-mir-548ag-2	MI0016793;MI0016794	GUGCAAAGGUAAUUGUGGUUUCUGCUUUUAAAGGUAAUGGCAAAUAUUACAUUUACUUUUGCACCA;UGCAAAGGUAAUUGUGGUUUCUGCCAUUGAAAGUAAAGGCAAGAACCUCAAUUACCUUUGCAGC	chr4:60922619-60922684(+);chr20:60564562-60564625(+)	MIPF0000317	mir-548	548ag-1;548ag-2	Unknown;p2@uc002ybl.2,p2@uc010gjw.1	Unknown;curation	-0.164033	0.892527	0.761714	1	1.10488	1.26892	2.85764	2.22626	0.838485	3.63378	0.31959	1.81699	2.00917	2.42887	3.90253	1.99525
hsa-miR-548ak	MIMAT0019013	AAAAGUAACUGCGGUUUUUGA	AAAGUAA	21	NO	-	non-canonical_miRNA	hsa-mir-548ak	MI0016840	GUGCAAAAGUAACUGCGGUUUUUGAGAAGUAAUUGAAAACCGCAAUUACUUUUGCAG	chr10:12130760-12130816(-)	MIPF0000317	mir-548	548ak	Unknown	Unknown	-0.163564	0.892817	1	1	-0.94484	-0.781276	0.571528	0.445252	1.11798	0	0.31959	0.519141	0.287024	0.809623	0.688681	0.570072
hsa-miR-410-3p	MIMAT0002171	AAUAUAACACAGAUGGCCUGU	AUAUAAC	21	NO	Mature_miRNA	canonical_conserved_miRNA	hsa-mir-410	MI0002465	GGUACCUGAGAAGAGGUUGUCUGUGAUGAGUUCGCUUUUAUUAAUGACGAAUAUAACACAGAUGGCCUGUUUUCAGUACC	chr14:101065912-101065991(+)	MIPF0000018	mir-154	134,154,299,376c,369,376a-1,377,379,380,381,382,323a,329-1,329-2,409,412,410,376b,485,487a,494,495,496,539,544a,376a-2,487b,411,654,655,656,758,668,1185-2,1185-1,300,541,889,543,1197,1193,323b	p1@MEG3	Gtl2-Dio3	-0.162019	0.893773	0.618748	1	2.60922	2.77124	3.42917	8.01454	5.5899	7.04045	5.11344	7.0084	10.6199	5.66736	5.96857	5.70072
hsa-miR-7-1-3p	MIMAT0004553	CAACAAAUCACAGUCUGCCAUA	AACAAAU	22	Yes	Star_miRNA	canonical_conserved_miRNA	hsa-mir-7-1	MI0000263	UUGGAUGUUGGCCUAGUUCUGUGUGGAAGACUAGUGAUUUUGUUGUUUUUAGAUAACUAAAUCGACAACAAAUCACAGUCUGCCAUAUGGCACAGGCCAUGCCUCUACAG	chr9:83969748-83969857(-)	MIPF0000022	mir-7	7-1	p1@HNRNPK	ENST00000360384.5	-0.161651	0.894002	0.447998	1	5.61906	5.78071	40.0069	52.3171	54.5015	41.5614	51.454	62.5565	59.9881	51.411	63.1291	45.6057
hsa-miR-411-5p	MIMAT0003329	UAGUAGACCGUAUAGCGUACG	AGUAGAC	21	Yes	Mature_miRNA	canonical_conserved_miRNA	hsa-mir-411	MI0003675	UGGUACUUGGAGAGAUAGUAGACCGUAUAGCGUACGCUUUAUCUGUGACGUAUGUAACACGGUCCACUAACCCUCAGUAUCAAAUCCAUCCCCGAG	chr14:101023325-101023420(+)	MIPF0000126	mir-379	134,154,299,376c,369,376a-1,377,379,380,381,382,323a,329-1,329-2,409,412,410,376b,485,487a,494,495,496,539,544a,376a-2,487b,411,654,655,656,758,668,1185-2,1185-1,300,541,889,543,1197,1193,323b	p1@MEG3	Gtl2-Dio3	-0.16105	0.894374	0.460625	1	6.75272	6.91377	97.7312	142.035	130.524	74.4925	83.413	129.007	113.949	98.3691	137.277	142.233
hsa-miR-3664-5p	MIMAT0018086	AACUCUGUCUUCACUCAUGAGU	ACUCUGU	22	Yes	-	non-canonical_miRNA	hsa-mir-3664	MI0016065	CUGUAAACUUGAAGGUAGGGAACUCUGUCUUCACUCAUGAGUACCUUCCAACACGAGCUCUCAGGAGUAAAGACAGAGUUCCCUACCUUCAAUGUGGAU	chr11:70872270-70872368(-)	MIPF0001518	mir-3664	3664	p@chr11:70781237..70781270,-	ENST00000460048.1	-0.160727	0.894574	1	1	-0.640319	-0.479591	0.285764	0.667878	0.279495	0	1.91754	0.778711	0.287024	0.404811	1.60692	0.285036
hsa-miR-196a-5p	MIMAT0000226	UAGGUAGUUUCAUGUUGUUGGG	AGGUAGU	22	Yes	Mature_miRNA	canonical_conserved_miRNA	hsa-mir-196a-1;hsa-mir-196a-2	MI0000238;MI0000279	GUGAAUUAGGUAGUUUCAUGUUGUUGGGCCUGGGUUUCUGAACACAACAACAUUAAACCACCCGAUUCAC;UGCUCGCUCAGCUGAUCUGUGGCUUAGGUAGUUUCAUGUUGUUGGGAUUGAGUUUUGAACUCGGCAACAAGAAACUGCCUGAGUUACAUCAGUCGGUUUUCGUCGAGGGC	chr17:48632490-48632559(-);chr12:53991738-53991847(+)	MIPF0000031	mir-196	196a-1;196a-2	p1@ENST00000433510;p3@HOXC10	curation;ENST00000513209.1	-0.160459	0.89474	0.456697	1	7.69198	7.85244	187.461	193.239	162.387	240.057	216.682	170.538	255.739	202.81	311.054	250.832
hsa-miR-181c-3p	MIMAT0004559	AACCAUCGACCGUUGAGUGGAC	ACCAUCG	22	Yes	Star_miRNA	canonical_conserved_miRNA	hsa-mir-181c	MI0000271	CGGAAAAUUUGCCAAGGGUUUGGGGGAACAUUCAACCUGUCGGUGAGUUUGGGCAGCUCAGGCAAACCAUCGACCGUUGAGUGGACCCUGAGGCCUGGAAUUGCCAUCCU	chr19:13874699-13874808(+)	MIPF0000007	mir-181	181c,181d	p@chr19:13976011..13976059,+	ENST00000591161.1	-0.159913	0.895079	0.516702	1	4.19239	4.3523	16.8601	22.4852	20.1236	13.6267	15.9795	16.6125	21.2398	19.4309	21.1196	26.5083
hsa-miR-103a-2-5p	MIMAT0009196	AGCUUCUUUACAGUGCUGCCUUG	GCUUCUU	23	Yes	Star_miRNA	canonical_conserved_miRNA	hsa-mir-103a-2	MI0000108	UUGUGCUUUCAGCUUCUUUACAGUGCUGCCUUGUAGCAUUCAGGUCAAGCAGCAUUGUACAGGGCUAUGAAAGAACCA	chr20:3917494-3917571(+)	MIPF0000024	mir-103	103a-2,103b-2	p1@PANK2	ENST00000336066.3	-0.159066	0.895604	0.704291	1	1.70543	1.8645	2.85764	3.78464	1.67697	3.17956	4.15467	2.07656	3.73132	2.83368	5.73901	3.9905
hsa-miR-339-5p	MIMAT0000764	UCCCUGUCCUCCAGGAGCUCACG	CCCUGUC	23	NO	Mature_miRNA	canonical_conserved_miRNA	hsa-mir-339	MI0000815	CGGGGCGGCCGCUCUCCCUGUCCUCCAGGAGCUCACGUGUGCCUGCCUGUGAGCGCCUCGACGACAGAGCCGGCGCCUGCCCCAGUGUCUGCGC	chr7:1022933-1023026(-)	MIPF0000193	mir-339	339	p1@C7orf50	ENST00000412051.1	-0.157774	0.896407	0.477629	1	6.76067	6.91845	93.4448	142.258	112.357	86.3023	95.2379	82.5434	139.494	104.441	146.46	149.929
hsa-miR-5701	MIMAT0022494	UUAUUGUCACGUUCUGAUU	UAUUGUC	19	NO	-	non-canonical_miRNA	hsa-mir-5701-1;hsa-mir-5701-2;hsa-mir-5701-3	MI0019308;MI0019593;MI0031522	GAUUGGACUUUAUUGUCACGUUCUGAUUGGUUAGCCUAAGACUUGUUCUGAUCCAAUCAGAACAUGAAAAUAACGUCCAAUC;GAUUGGACUUUAUUGUCACGUUCUGAUUGGUUAGCCUAAGACUUGUUCUGAUCCAAUCAGAACAUGAAAAUAACGUCCAAUC;GAUUGGACUUUAUUGUCACGUUCUGAUUGGUUAGCCUAAGACUUGUUCUGAUCCAAUCAGAACAUGAAAAUAACGUCCAAUC	chr15:20940252-20940333(+);chr15:21513959-21514040(+);chr15:21951242-21951323(+)	MIPF0001325	mir-5701	5701-1;5701-2;5701-3	Unknown;Unknown;Unknown	Unknown;Unknown;Unknown	-0.15761	0.896509	0.832848	1	0.710775	0.868385	1.14306	1.55838	1.39747	2.49822	0.958771	2.33613	2.2962	0.809623	1.60692	1.99525
hsa-miR-29b-3p	MIMAT0000100	UAGCACCAUUUGAAAUCAGUGUU	AGCACCA	23	Yes	Mature_miRNA	canonical_conserved_miRNA	hsa-mir-29b-1;hsa-mir-29b-2	MI0000105;MI0000107	CUUCAGGAAGCUGGUUUCAUAUGGUGGUUUAGAUUUAAAUAGUGAUUGUCUAGCACCAUUUGAAAUCAGUGUUCUUGGGGG;CUUCUGGAAGCUGGUUUCACAUGGUGGCUUAGAUUUUUCCAUCUUUGUAUCUAGCACCAUUUGAAAUCAGUGUUUUAGGAG	chr7:130877459-130877539(-);chr1:207802443-207802523(-)	MIPF0000009	mir-29	29a,29b-1;29b-2,29c	p@chr7:130597585..130597624,-;p1@C1orf132	ENST00000432045.2;ENST00000608023.1	-0.157408	0.896635	0.488056	1	9.94667	10.1041	670.116	963.748	801.592	735.614	1653.24	979.1	1173.36	1162.62	1276.13	1063.75
hsa-miR-548ad-5p	MIMAT0032114	AAAAGUAAUUGUGGUUUUUG	AAAGUAA	20	Yes	-	non-canonical_miRNA	hsa-mir-548ad	MI0016770	CUGUUAGGUUGGUGCAAAAGUAAUUGUGGUUUUUGAAAGUAACUUGGCGAAAACGACAAUGACUUUUGCACCAAUCUAAUAC	chr2:35471405-35471486(+)	MIPF0000317	mir-548	548ad	Unknown	Unknown	-0.157103	0.896824	0.703257	1	2.52249	2.67959	8.00139	4.89777	3.63343	7.04045	3.83508	4.67227	9.18478	4.04811	8.72329	5.98575
hsa-miR-548ae-5p	MIMAT0032115	AAAAGUAAUUGUGGUUUUUG	AAAGUAA	20	Yes	-	non-canonical_miRNA	hsa-mir-548ae-2	MI0016780	UGUGCAAAAGUAAUUGUGGUUUUUGUCAUUUAAAAGUAAUGGCAAAAACUGCAAUUACUUUCACACC	chr5:58530043-58530109(-)	MIPF0000317	mir-548	548ae-2	Unknown	Unknown	-0.157103	0.896824	0.703257	1	2.52249	2.67959	8.00139	4.89777	3.63343	7.04045	3.83508	4.67227	9.18478	4.04811	8.72329	5.98575
hsa-miR-548ay-5p	MIMAT0025452	AAAAGUAAUUGUGGUUUUUGC	AAAGUAA	21	Yes	-	non-canonical_miRNA	hsa-mir-548ay	MI0022210	AGAAGAUGCUUACUACUAGGUUGGUGCAAAAGUAAUUGUGGUUUUUGCAUUUAAAGUAAUGGCCAAAACCGCGAUUACUCUUGCACGAACCUAACGGUAACACUUCU	chr3:32506283-32506389(-)	MIPF0000317	mir-548	548ay	Unknown	Unknown	-0.157103	0.896824	0.703257	1	2.52249	2.67959	8.00139	4.89777	3.63343	7.04045	3.83508	4.67227	9.18478	4.04811	8.72329	5.98575
hsa-miR-548d-5p	MIMAT0004812	AAAAGUAAUUGUGGUUUUUGCC	AAAGUAA	22	Yes	-	non-canonical_miRNA	hsa-mir-548d-1;hsa-mir-548d-2	MI0003668;MI0003671	AAACAAGUUAUAUUAGGUUGGUGCAAAAGUAAUUGUGGUUUUUGCCUGUAAAAGUAAUGGCAAAAACCACAGUUUCUUUUGCACCAGACUAAUAAAG;GAGAGGGAAGAUUUAGGUUGGUGCAAAAGUAAUUGUGGUUUUUGCCAUUGAAAGUAAUGGCAAAAACCACAGUUUCUUUUGCACCAACCUAAUAAAA	chr8:123348034-123348130(-);chr17:67471489-67471585(-)	MIPF0000317	mir-548	548d-1;548d-2	p1@ATAD2;Unknown	ENST00000517666.1;Unknown	-0.157103	0.896824	0.703257	1	2.52249	2.67959	8.00139	4.89777	3.63343	7.04045	3.83508	4.67227	9.18478	4.04811	8.72329	5.98575
hsa-miR-376a-2-5p	MIMAT0022928	GGUAGAUUUUCCUUCUAUGGU	GUAGAUU	21	Yes	Star_miRNA	canonical_conserved_miRNA	hsa-mir-376a-2	MI0003529	GGUAUUUAAAAGGUAGAUUUUCCUUCUAUGGUUACGUGUUUGAUGGUUAAUCAUAGAGGAAAAUCCACGUUUUCAGUAUC	chr14:101040069-101040148(+)	MIPF0000091	mir-368	134,154,299,376c,369,376a-1,377,379,380,381,382,323a,329-1,329-2,409,412,410,376b,485,487a,494,495,496,539,544a,376a-2,487b,411,654,655,656,758,668,1185-2,1185-1,300,541,889,543,1197,1193,323b	p1@MEG3	Gtl2-Dio3	-0.155938	0.897549	0.826672	1	0.303988	0.459926	0.285764	0.890504	1.95646	0.681334	2.23713	2.07656	1.1481	2.42887	1.1478	0.285036
hsa-miR-192-3p	MIMAT0004543	CUGCCAAUUCCAUAGGUCACAG	UGCCAAU	22	Yes	Star_miRNA	canonical_conserved_miRNA	hsa-mir-192	MI0000234	GCCGAGACCGAGUGCACAGGGCUCUGACCUAUGAAUUGACAGCCAGUGCUCUCGUCUCCCCUCUGGCUGCCAAUUCCAUAGGUCACAGGUAUGUUCGCCUCAAUGCCAGC	chr11:64891137-64891246(-)	MIPF0000063	mir-192	192,194-2,6749,6750	p1@ENST00000413053,p1@uc009ypx.2	ENST00000413053.1	-0.155868	0.897592	0.510478	1	6.04755	6.20342	50.866	73.4666	59.2529	49.9645	89.8048	57.1055	95.8662	61.1265	98.7109	66.9834
hsa-miR-619-5p	MIMAT0026622	GCUGGGAUUACAGGCAUGAGCC	CUGGGAU	22	NO	-	non-canonical_miRNA	hsa-mir-619	MI0003633	CGCCCACCUCAGCCUCCCAAAAUGCUGGGAUUACAGGCAUGAGCCACUGCGGUCGACCAUGACCUGGACAUGUUUGUGCCCAGUACUGUCAGUUUGCAG	chr12:108836908-108837006(-)	MIPF0000557	mir-619	619	p1@SSH1	NM_018984	-0.154021	0.898742	0.744941	1	1.28321	1.43723	2.00035	3.11677	2.79495	2.044	1.59795	1.81699	2.2962	2.02406	2.98428	4.56057
hsa-miR-1246	MIMAT0005898	AAUGGAUUUUUGGAGCAGG	AUGGAUU	19	NO	-	non-canonical_miRNA	hsa-mir-1246	MI0006381	UGUAUCCUUGAAUGGAUUUUUGGAGCAGGAGUGGACACCUGACCCAAAGGAAAUCAAUCCAUAGGCUAGCAAU	chr2:176600980-176601052(-)	MIPF0000627	mir-1246	1246	Unknown	Unknown	-0.153791	0.898885	0.732766	1	2.59547	2.74926	3.42917	2.89414	12.0183	6.58623	4.47426	7.78711	11.481	4.85774	3.21384	7.1259
hsa-miR-3605-3p	MIMAT0017982	CCUCCGUGUUACCUGUCCUCUAG	CUCCGUG	23	Yes	Mature_miRNA	canonical_hsa-specific_miRNA	hsa-mir-3605	MI0015995	ACUUUAUACGUGUAAUUGUGAUGAGGAUGGAUAGCAAGGAAGCCGCUCCCACCUGACCCUCACGGCCUCCGUGUUACCUGUCCUCUAGGUGGGACGCUCG	chr1:33332393-33332492(-)	MIPF0001639	mir-3605	3605	p1@PHC2	NM_004427	-0.153034	0.899357	0.728555	1	1.54123	1.69427	3.42917	2.89414	1.67697	2.27111	3.83508	5.19141	3.73132	2.42887	2.98428	1.99525
hsa-miR-34c-3p	MIMAT0004677	AAUCACUAACCACACGGCCAGG	AUCACUA	22	Yes	Star_miRNA	canonical_conserved_miRNA	hsa-mir-34c	MI0000743	AGUCUAGUUACUAGGCAGUGUAGUUAGCUGAUUGCUAAUAGUACCAAUCACUAACCACACGGCCAGGUAAAAAGAUU	chr11:111513439-111513515(+)	MIPF0000039	mir-34	34b,34c	p1@MIR34B	XR_040780	-0.150703	0.900811	0.841699	1	-0.68322	-0.532516	0.285764	1.11313	0.279495	0.454223	0.63918	0.519141	1.1481	0.404811	0.459121	0.855108
hsa-miR-550a-3p	MIMAT0003257	UGUCUUACUCCCUCAGGCACAU	GUCUUAC	22	Yes	Mature_miRNA	canonical_hsa-specific_miRNA	hsa-mir-550a-1;hsa-mir-550a-2;hsa-mir-550a-3	MI0003600;MI0003601;MI0003762	UGAUGCUUUGCUGGCUGGUGCAGUGCCUGAGGGAGUAAGAGCCCUGUUGUUGUAAGAUAGUGUCUUACUCCCUCAGGCACAUCUCCAACAAGUCUCU;UGAUGCUUUGCUGGCUGGUGCAGUGCCUGAGGGAGUAAGAGCCCUGUUGUUGUCAGAUAGUGUCUUACUCCCUCAGGCACAUCUCCAGCGAGUCUCU;GAUGCUUUGCUGGCUGGUGCAGUGCCUGAGGGAGUAAGAGUCCUGUUGUUGUAAGAUAGUGUCUUACUCCCUCAGGCACAUCUCCAACAAGUCUC	chr7:30289794-30289890(+);chr7:32732981-32733077(+);chr7:29680734-29680828(-)	MIPF0000334	mir-550	550a-1;550a-2;550a-3	p1@ZNRF2;p1@AVL9;p1@LOC646762	NM_147128;ENST00000404479.1;NR_024278	-0.149467	0.901584	0.864303	1	0.977079	1.12655	3.1434	1.33576	1.39747	0.681334	3.1959	3.11485	1.43512	1.61925	2.98428	1.71022
hsa-miR-6724-5p	MIMAT0025856	CUGGGCCCGCGGCGGGCGUGGGG	UGGGCCC	23	NO	-	non-canonical_miRNA	hsa-mir-6724-1;hsa-mir-6724-2;hsa-mir-6724-3;hsa-mir-6724-4	MI0022559;MI0031516;MI0031517;MI0031518	CGCUGCGCUUCUGGGCCCGCGGCGGGCGUGGGGCUGCCCGGGCCGGUCGACCAGCGCGCCGUAGCUCCCGAGGCCCGAGCCGCGACCCGCGG;CGCUGCGCUUCUGGGCCCGCGGCGGGCGUGGGGCUGCCCGGGCCGGUCGACCAGCGCGCCGUAGCUCCCGAGGCCCGAGCCGCGACCCGCGG;CGCUGCGCUUCUGGGCCCGCGGCGGGCGUGGGGCUGCCCGGGCCGGUCGACCAGCGCGCCGUAGCUCCCGAGGCCCGAGCCGCGACCCGCGG;CGCUGCGCUUCUGGGCCCGCGGCGGGCGUGGGGCUGCCCGGGCCGGUCGACCAGCGCGCCGUAGCUCCCGAGGCCCGAGCCGCGACCCGCGG	chr21:8205315-8205406(+);chr21:8249505-8249596(+);chr21:8388362-8388453(+);chr21:8432530-8432621(+)	MIPF0001920	mir-6724	3648-1,6724-1,10401;6724-2,10401;6724-3,10401;6724-4,10401,10396b	Unknown;Unknown;Unknown;Unknown	Unknown;Unknown;Unknown;Unknown	-0.148304	0.90231	0.853106	1	-0.686893	-0.538589	0.571528	0.890504	0.55899	0.454223	0.31959	1.81699	0.574049	0.404811	0.22956	0.285036
hsa-miR-142-5p	MIMAT0000433	CAUAAAGUAGAAAGCACUACU	AUAAAGU	21	Yes	Star_miRNA	canonical_conserved_miRNA	hsa-mir-142	MI0000458	GACAGUGCAGUCACCCAUAAAGUAGAAAGCACUACUAACAGCACUGGAGGGUGUAGUGUUUCCUACUUUAUGGAUGAGUGUACUGUG	chr17:58331232-58331318(-)	MIPF0000084	mir-142	142,4736	p1@AX721088	ENST00000579003.1	-0.147463	0.902837	0.489495	1	10.5711	10.7186	1255.65	1368.93	2358.66	1200.74	1273.25	1861.64	1572.03	1586.46	1454.95	2180.81
hsa-miR-146b-5p	MIMAT0002809	UGAGAACUGAAUUCCAUAGGCUG	GAGAACU	23	Yes	Mature_miRNA	canonical_conserved_miRNA	hsa-mir-146b	MI0003129	CCUGGCACUGAGAACUGAAUUCCAUAGGCUGUGAGCUCUAGCAAUGCCCUGUGGACUCAGUUCUGGUGCCCGG	chr10:102436512-102436584(+)	MIPF0000103	mir-146	146b	p@chr10:104195519..104195534,+	curation	-0.146844	0.903224	0.53576	1	11.8726	12.0195	3927.25	2778.6	3614.43	3631.28	4240	6275.64	4638.31	3970.79	2094.05	4326.56
hsa-miR-30c-5p	MIMAT0000244	UGUAAACAUCCUACACUCUCAGC	GUAAACA	23	Yes	Mature_miRNA	canonical_conserved_miRNA	hsa-mir-30c-1;hsa-mir-30c-2	MI0000736;MI0000254	ACCAUGCUGUAGUGUGUGUAAACAUCCUACACUCUCAGCUGUGAGCUCAAGGUGGCUGGGAGAGGGUUGUUUACUCCUUCUGCCAUGGA;AGAUACUGUAAACAUCCUACACUCUCAGCUGUGGAAAGUAAGAAAGCUGGGAGAAGGCUGUUUACUCUUUCU	chr1:40757284-40757372(+);chr6:71376960-71377031(-)	MIPF0000005	mir-30	30c-1,30e;30c-2	p1@NFYC;p1@LINC00472	ENST00000447388.3;ENST00000413945.1	-0.146193	0.903632	0.476479	1	10.9511	11.0973	1640.28	2316.87	2595.39	1444.43	1711.09	1701.23	2287.58	2106.23	2835.53	2346.42
hsa-miR-148b-5p	MIMAT0004699	AAGUUCUGUUAUACACUCAGGC	AGUUCUG	22	Yes	Star_miRNA	canonical_conserved_miRNA	hsa-mir-148b	MI0000811	CAAGCACGAUUAGCAUUUGAGGUGAAGUUCUGUUAUACACUCAGGCUGUGGCUCUCUGAAAGUCAGUGCAUCACAGAACUUUGUCUCGAAAGCUUUCUA	chr12:54337216-54337314(+)	MIPF0000056	mir-148	148b	p1@COPZ1	ENST00000551412.1	-0.144658	0.904594	0.496096	1	5.46255	5.60721	42.8646	49.8682	42.7627	40.6529	38.0312	56.5864	50.5163	46.9581	53.7171	42.7554
hsa-miR-410-5p	MIMAT0026558	AGGUUGUCUGUGAUGAGUUCG	GGUUGUC	21	NO	Star_miRNA	canonical_conserved_miRNA	hsa-mir-410	MI0002465	GGUACCUGAGAAGAGGUUGUCUGUGAUGAGUUCGCUUUUAUUAAUGACGAAUAUAACACAGAUGGCCUGUUUUCAGUACC	chr14:101065912-101065991(+)	MIPF0000018	mir-154	134,154,299,376c,369,376a-1,377,379,380,381,382,323a,329-1,329-2,409,412,410,376b,485,487a,494,495,496,539,544a,376a-2,487b,411,654,655,656,758,668,1185-2,1185-1,300,541,889,543,1197,1193,323b	p1@MEG3	Gtl2-Dio3	-0.14423	0.904862	0.552348	1	4.3219	4.46613	15.717	22.2626	22.0801	19.9858	16.9383	20.7656	18.3696	21.455	25.4812	27.3634
hsa-miR-27a-3p	MIMAT0000084	UUCACAGUGGCUAAGUUCCGC	UCACAGU	21	Yes	Mature_miRNA	canonical_conserved_miRNA	hsa-mir-27a	MI0000085	CUGAGGAGCAGGGCUUAGCUGCUUGUGAGCAGGGUCCACACCAAGUCGUGUUCACAGUGGCUAAGUUCCGCCCCCCAG	chr19:13836440-13836517(-)	MIPF0000036	mir-27	23a,24-2,27a	p@chr19:13953708..13953767,-	curation	-0.14189	0.906331	0.482318	1	11.6327	11.7746	3661.21	3030.83	3763.4	2768.71	2231.38	3102.65	3710.36	2910.19	4324	4017.58
hsa-miR-101-3p	MIMAT0000099	UACAGUACUGUGAUAACUGAA	ACAGUAC	21	Yes	Mature_miRNA	canonical_conserved_miRNA	hsa-mir-101-1;hsa-mir-101-2	MI0000103;MI0000739	UGCCCUGGCUCAGUUAUCACAGUGCUGAUGCUGUCUAUUCUAAAGGUACAGUACUGUGAUAACUGAAGGAUGGCA;ACUGUCCUUUUUCGGUUAUCAUGGUACCGAUGCUGUAUAUCUGAAAGGUACAGUACUGUGAUAACUGAAGAAUGGUGGU	chr1:65058434-65058508(-);chr9:4850297-4850375(+)	MIPF0000046	mir-101	101-1,3671;101-2	p1@ENST00000448344;p1@RCL1	curation;ENST00000442869.1	-0.139452	0.907864	0.501623	1	13.2944	13.4339	7671.33	11195.4	9581.09	6661.4	14118.5	10162.4	11123.6	9838.94	12249.3	13589.7
hsa-miR-624-3p	MIMAT0004807	CACAAGGUAUUGGUAUUACCU	ACAAGGU	21	Yes	Star_miRNA	canonical_conserved_miRNA	hsa-mir-624	MI0003638	AAUGCUGUUUCAAGGUAGUACCAGUACCUUGUGUUCAGUGGAACCAAGGUAAACACAAGGUAUUGGUAUUACCUUGAGAUAGCAUUACACCUAAGUG	chr14:31014646-31014742(-)	MIPF0000523	mir-624	624	p1@STRN3	ENST00000357479.5	-0.138928	0.908194	1	1	-0.554837	-0.415909	0.571528	0.667878	0.279495	0.681334	0.958771	0.25957	0.861073	1.21443	0.688681	0.855108
hsa-miR-337-5p	MIMAT0004695	GAACGGCUUCAUACAGGAGUU	AACGGCU	21	Yes	Star_miRNA	canonical_conserved_miRNA	hsa-mir-337	MI0000806	GUAGUCAGUAGUUGGGGGGUGGGAACGGCUUCAUACAGGAGUUGAUGCACAGUUAUCCAGCUCCUAUAUGAUGCCUUUCUUCAUCCCCUUCAA	chr14:100874493-100874585(+)	MIPF0000195	mir-337	127,136,337,431,433,493,432,665	p1@MEG3	Gtl2-Dio3	-0.13447	0.911004	0.668682	1	2.70034	2.83481	4.57222	6.01091	6.70788	6.81334	7.35057	9.60411	8.61073	6.07217	6.19813	5.98575
hsa-miR-642a-5p	MIMAT0003312	GUCCCUCUCCAAAUGUGUCUUG	UCCCUCU	22	Yes	Mature_miRNA	canonical_conserved_miRNA	hsa-mir-642a	MI0003657	AUCUGAGUUGGGAGGGUCCCUCUCCAAAUGUGUCUUGGGGUGGGGGAUCAAGACACAUUUGGAGAGGGAACCUCCCAACUCGGCCUCUGCCAUCAUU	chr19:45674928-45675024(+)	MIPF0000468	mir-642	642a,642b	p1@GIPR	NM_000164	-0.129517	0.914137	0.736562	1	2.84207	2.97159	6.00104	10.0182	7.82586	6.81334	3.83508	4.93184	5.45346	4.85774	12.1667	12.5416
hsa-miR-3065-5p	MIMAT0015066	UCAACAAAAUCACUGAUGCUGGA	CAACAAA	23	Yes	-	non-canonical_miRNA	hsa-mir-3065	MI0014228	CUGCCCUCUUCAACAAAAUCACUGAUGCUGGAGUCGCCUGAGUCAUCACUCAGCACCAGGAUAUUGUUGGAGAGGACAG	chr17:81125877-81125955(+)	MIPF0001105	mir-3065	338,657,1250,3065	Unknown	Unknown	-0.128499	0.914783	0.76244	1	2.31871	2.4472	5.71528	4.89777	1.95646	6.13201	5.11344	5.45098	4.01834	4.04811	8.95285	5.13065
hsa-miR-5091	MIMAT0021083	ACGGAGACGACAAGACUGUGCUG	CGGAGAC	23	NO	-	non-canonical_miRNA	hsa-mir-5091	MI0017980	GACUGUGGCGACGGAGACGACAAGACUGUGCUGGUCGCGGGUUGUGGGGUUUAGGUCACCGGCAGGGGUCUGGAGUCCCUGGAGGUUAGGGCU	chr4:13627865-13627957(+)	-	-	5091	p@chr4:13629446..13629494,+	NR_049814	-0.127077	0.915685	0.80602	1	1.27076	1.39784	2.28611	2.00364	4.19242	1.36267	1.91754	2.85528	2.00917	2.42887	3.67297	2.28029
hsa-miR-147b-5p	MIMAT0037331	UGGAAACAUUUCUGCACAAACU	GGAAACA	22	Yes	Star_miRNA	canonical_conserved_miRNA	hsa-mir-147b	MI0005544	UAUAAAUCUAGUGGAAACAUUUCUGCACAAACUAGAUUCUGGACACCAGUGUGCGGAAAUGCUUCUGCUACAUUUUUAGG	chr15:45433050-45433129(+)	MIPF0000105	mir-147	147b	p1@C15orf48	ENST00000344300.3	-0.125165	0.916899	0.649452	1	4.38349	4.50865	28.0049	20.7042	17.8877	21.8027	12.1444	22.3231	26.4062	15.7876	27.3177	25.0832
hsa-miR-24-2-5p	MIMAT0004497	UGCCUACUGAGCUGAAACACAG	GCCUACU	22	Yes	Star_miRNA	canonical_conserved_miRNA	hsa-mir-24-2	MI0000081	CUCUGCCUCCCGUGCCUACUGAGCUGAAACACAGUUGGUUUGUGUACACUGGCUCAGUUCAGCAGGAACAGGG	chr19:13836287-13836359(-)	MIPF0000041	mir-24	23a,24-2,27a	p@chr19:13953708..13953767,-	curation	-0.124519	0.91731	0.566764	1	5.75186	5.87638	56.2955	52.3171	58.135	46.3307	49.2169	79.4286	57.9789	59.9121	51.6511	52.7316
hsa-miR-3960	MIMAT0019337	GGCGGCGGCGGAGGCGGGGG	GCGGCGG	20	NO	-	non-canonical_miRNA	hsa-mir-3960	MI0016964	GGCGCCCCGGCUCCCCGCGCCCCCGAUCGGGGCCGCCGCUAGUAGUGGCGGCGGCGGAGGCGGGGGCAGCGGCGGCGGCGGCGGAGGCGCC	chr9:127785833-127785923(+)	MIPF0001271	mir-3960	2861,3960	p2@CDK9	ENST00000421939.1	-0.122911	0.918333	0.858361	1	0.934111	1.05702	2.00035	2.67151	1.67697	0.908445	1.91754	2.85528	0.861073	2.02406	1.1478	3.70547
hsa-miR-3912-3p	MIMAT0018186	UAACGCAUAAUAUGGACAUGU	AACGCAU	21	Yes	-	non-canonical_miRNA	hsa-mir-3912	MI0016416	AGAGAGGAAUGAACAGUUAAAUUAUAACAUGUCCAUAUUAUGGGUUAGUUGUGGACACAUACUAACGCAUAAUAUGGACAUGUUAUAAUUUAACUGUUCCUUUCU	chr5:171386656-171386760(-)	MIPF0001601	mir-3912	3912	p@chr5:170814498..170814510,-	curation	-0.12206	0.918875	0.848873	1	0.963689	1.08575	0.857292	2.44889	1.95646	2.27111	1.59795	2.07656	2.00917	0.809623	3.21384	2.28029
hsa-miR-921	MIMAT0004971	CUAGUGAGGGACAGAACCAGGAUUC	UAGUGAG	25	NO	-	non-canonical_miRNA	hsa-mir-921	MI0005713	ACUAGUGAGGGACAGAACCAGGAUUCAGACUCAGGUCCAUGGGCCUGGAUCACUGG	chr1:166154743-166154798(-)	MIPF0000982	mir-921	921	p1@FAM78B	ENST00000338353.3	-0.121625	0.919152	0.81486	1	0.332059	0.453684	0.571528	1.55838	1.39747	1.36267	0.958771	0.519141	0.574049	2.02406	1.37736	2.56532
hsa-miR-200a-3p	MIMAT0000682	UAACACUGUCUGGUAACGAUGU	AACACUG	22	Yes	Mature_miRNA	canonical_conserved_miRNA	hsa-mir-200a	MI0000737	CCGGGCCCCUGUGAGCAUCUUACCGGACAGUGCUGGAUUUCCCAGCUUGACUCUAACACUGUCUGGUAACGAUGUUCAAAGGUGACCCGC	chr1:1167863-1167952(+)	MIPF0000019	mir-8	200b,200a,429	p@chr1:1098252..1098265,+	curation	-0.120154	0.920089	0.575322	1	13.7028	13.823	12853.1	13455.3	12468	13381.2	12581.3	10421.8	15608.4	9589.57	21967.3	17418
hsa-miR-548p	MIMAT0005934	UAGCAAAAACUGCAGUUACUUU	AGCAAAA	22	NO	-	non-canonical_miRNA	hsa-mir-548p	MI0006420	AUUAGGUUGGUAUAAAAUUAAUUGCAGUUUUUGUCAUUACUUUCAAUAGCAAAAACUGCAGUUACUUUUGCACCAAUGUAAUAC	chr5:100816482-100816565(-)	MIPF0000317	mir-548	548p	p1@ST8SIA4	ENST00000231461.5	-0.119498	0.920508	0.833136	1	1.54985	1.66935	4.57222	2.00364	3.35394	1.81689	2.55672	3.89356	2.87024	3.23849	2.2956	3.9905
hsa-miR-28-5p	MIMAT0000085	AAGGAGCUCACAGUCUAUUGAG	AGGAGCU	22	Yes	Star_miRNA	canonical_conserved_miRNA	hsa-mir-28	MI0000086	GGUCCUUGCCCUCAAGGAGCUCACAGUCUAUUGAGUUACCUUUCUGACUUUCCCACUAGAUUGUGAGCUCCUGGAGGGCAGGCACU	chr3:188688781-188688866(+)	MIPF0000057	mir-28	28	p1@LPP	NM_001167672	-0.118628	0.921063	0.584031	1	8.03407	8.1527	198.034	337.056	299.898	201.448	247.363	198.831	299.941	282.963	393.237	289.596
hsa-miR-26b-3p	MIMAT0004500	CCUGUUCUCCAUUACUUGGCU	CUGUUCU	21	Yes	Star_miRNA	canonical_conserved_miRNA	hsa-mir-26b	MI0000084	CCGGGACCCAGUUCAAGUAAUUCAGGAUAGGUUGUGUGCUGUCCAGCCUGUUCUCCAUUACUUGGCUCGGGGACCGG	chr2:218402646-218402722(+)	MIPF0000043	mir-26	26b	p1@CTDSP1	NM_021198	-0.11502	0.92337	0.734142	1	3.16279	3.27781	8.28715	7.34666	9.22333	6.81334	12.1444	6.22969	8.32371	9.71547	15.3805	9.97626
hsa-miR-21-5p	MIMAT0000076	UAGCUUAUCAGACUGAUGUUGA	AGCUUAU	22	Yes	Mature_miRNA	canonical_conserved_miRNA	hsa-mir-21	MI0000077	UGUCGGGUAGCUUAUCAGACUGAUGUUGACUGUUGAAUCUCAUGGCAACACCAGUCGAUGGGCUGUCUGACA	chr17:59841266-59841337(+)	MIPF0000060	mir-21	21	p1@AK310806	ENST00000592790.1	-0.114393	0.923771	0.59377	1	16.1951	16.3095	89202.9	55209.9	69716.7	91387.3	56039.8	106464	89664.7	67208	71015.2	83928
hsa-miR-10a-3p	MIMAT0004555	CAAAUUCGUAUCUAGGGGAAUA	AAAUUCG	22	Yes	Star_miRNA	canonical_conserved_miRNA	hsa-mir-10a	MI0000266	GAUCUGUCUGUCUUCUGUAUAUACCCUGUAGAUCCGAAUUUGUGUAAGGAAUUUUGUGGUCACAAAUUCGUAUCUAGGGGAAUAUGUAGUUGACAUAAACACUCCGCUCU	chr17:48579838-48579947(-)	MIPF0000033	mir-10	10a	p1@HOXB6	ENST00000552000.2	-0.114127	0.923941	0.577592	1	7.37821	7.49234	162.885	189.677	179.715	139.219	139.661	138.092	189.723	167.187	215.098	216.342
hsa-miR-32-3p	MIMAT0004505	CAAUUUAGUGUGUGUGAUAUUU	AAUUUAG	22	Yes	Star_miRNA	canonical_conserved_miRNA	hsa-mir-32	MI0000090	GGAGAUAUUGCACAUUACUAAGUUGCAUGUUGUCACGGCCUCAAUGCAAUUUAGUGUGUGUGAUAUUUUC	chr9:109046229-109046298(-)	MIPF0000069	mir-32	32	p1@C9orf5	NM_032012	-0.11284	0.924766	0.708895	1	3.32706	3.4399	9.43021	6.67878	11.4593	12.4911	8.30935	11.4211	10.6199	12.5491	12.8554	8.26604
hsa-miR-340-5p	MIMAT0004692	UUAUAAAGCAAUGAGACUGAUU	UAUAAAG	22	Yes	Mature_miRNA	canonical_conserved_miRNA	hsa-mir-340	MI0000802	UUGUACCUGGUGUGAUUAUAAAGCAAUGAGACUGAUUGUCAUAUGUCGUUUGUGGGAUCCGUCUCAGUUACUUUAUAGCCAUACCUGGUAUCUUA	chr5:180015303-180015397(-)	MIPF0000191	mir-340	340	p1@RNF130	ENST00000522208.2	-0.112352	0.925079	0.549992	1	9.47022	9.58257	634.396	734.889	764.139	674.748	644.933	848.017	684.84	783.715	770.175	850.547
hsa-miR-378f	MIMAT0018932	ACUGGACUUGGAGCCAGAAG	CUGGACU	20	NO	-	non-canonical_miRNA	hsa-mir-378f	MI0016756	GUCAGGUCCUGGACUCCCAUAGUUUUCAGGCUGCUAAACAACAGAACGAGCACUGGACUUGGAGCCAGAAGUCUUGGG	chr1:23929070-23929147(+)	-	-	378f	Unknown	Unknown	-0.111874	0.925385	0.64202	1	6.83421	6.94608	111.162	104.634	88.8794	115.145	133.269	83.3221	145.521	84.2007	188.699	135.392
hsa-miR-30d-3p	MIMAT0004551	CUUUCAGUCAGAUGUUUGCUGC	UUUCAGU	22	Yes	Star_miRNA	canonical_conserved_miRNA	hsa-mir-30d	MI0000255	GUUGUUGUAAACAUCCCCGACUGGAAGCUGUAAGACACAGCUAAGCUUUCAGUCAGAUGUUUGCUGCUAC	chr8:134804876-134804945(-)	MIPF0000005	mir-30	30d,30b	p@chr8:135844510..135844527,-	curation	-0.11167	0.925516	0.647492	1	4.51181	4.62348	16.2885	26.4925	20.9621	21.5756	25.5672	24.1401	26.6933	24.2887	23.8743	27.6485
hsa-miR-30c-1-3p	MIMAT0004674	CUGGGAGAGGGUUGUUUACUCC	UGGGAGA	22	Yes	Star_miRNA	canonical_conserved_miRNA	hsa-mir-30c-1	MI0000736	ACCAUGCUGUAGUGUGUGUAAACAUCCUACACUCUCAGCUGUGAGCUCAAGGUGGCUGGGAGAGGGUUGUUUACUCCUUCUGCCAUGGA	chr1:40757284-40757372(+)	MIPF0000005	mir-30	30c-1,30e	p1@NFYC	ENST00000447388.3	-0.111655	0.925526	0.754431	1	2.72086	2.83252	4.00069	7.12404	6.42838	6.13201	8.30935	7.26797	7.46264	6.07217	8.95285	6.55583
hsa-miR-340-3p	MIMAT0000750	UCCGUCUCAGUUACUUUAUAGC	CCGUCUC	22	Yes	Star_miRNA	canonical_conserved_miRNA	hsa-mir-340	MI0000802	UUGUACCUGGUGUGAUUAUAAAGCAAUGAGACUGAUUGUCAUAUGUCGUUUGUGGGAUCCGUCUCAGUUACUUUAUAGCCAUACCUGGUAUCUUA	chr5:180015303-180015397(-)	MIPF0000191	mir-340	340	p1@RNF130	ENST00000522208.2	-0.111224	0.925802	0.685553	1	3.61082	3.72204	10.5733	12.9123	15.9312	10.6742	9.26812	14.0168	8.89776	17.8117	14.0032	13.1117
hsa-miR-216b-5p	MIMAT0004959	AAAUCUCUGCAGGCAAAUGUGA	AAUCUCU	22	NO	Mature_miRNA	canonical_conserved_miRNA	hsa-mir-216b	MI0005569	GCAGACUGGAAAAUCUCUGCAGGCAAAUGUGAUGUCACUGAGGAAAUCACACACUUACCCGUAGAGAUUCUACAGUCUGACA	chr2:56000714-56000795(-)	MIPF0000054	mir-216	216b	p@chr2:56241382..56241393,-	ENST00000446139.1	-0.109677	0.926795	0.90013	1	1.30552	1.41519	0.571528	4.00727	2.51545	1.36267	3.51549	2.5957	0.861073	1.61925	6.19813	1.99525
hsa-miR-199a-3p	MIMAT0000232	ACAGUAGUCUGCACAUUGGUUA	CAGUAGU	22	Yes	Mature_miRNA	canonical_conserved_miRNA	hsa-mir-199a-1;hsa-mir-199a-2	MI0000242;MI0000281	GCCAACCCAGUGUUCAGACUACCUGUUCAGGAGGCUCUCAAUGUGUACAGUAGUCUGCACAUUGGUUAGGC;AGGAAGCUUCUGGAGAUCCUGCUCCGUCGCCCCAGUGUUCAGACUACCUGUUCAGGACAAUGCCGUUGUACAGUAGUCUGCACAUUGGUUAGACUGGGCAAGGGAGAGCA	chr19:10817426-10817496(-);chr1:172144535-172144644(-)	MIPF0000040	mir-199	199a-1;199a-2,214,3120	p1@MIR199A1;p1@DNM3OS	curation;NR_038397	-0.108433	0.927595	0.614783	1	12.5322	12.6406	5590.4	6736	8448.85	4277.41	3988.81	5179.21	6114.19	5940.61	7346.85	8267.47
hsa-miR-199b-3p	MIMAT0004563	ACAGUAGUCUGCACAUUGGUUA	CAGUAGU	22	Yes	Mature_miRNA	canonical_conserved_miRNA	hsa-mir-199b	MI0000282	CCAGAGGACACCUCCACUCCGUCUACCCAGUGUUUAGACUAUCUGUUCAGGACUCCCAAAUUGUACAGUAGUCUGCACAUUGGUUAGGCUGGGCUGGGUUAGACCCUCGG	chr9:128244721-128244830(-)	MIPF0000040	mir-199	199b,3154	p1@MIR3154	curation	-0.108433	0.927595	0.614783	1	12.5322	12.6406	5590.4	6736	8448.85	4277.41	3988.81	5179.21	6114.19	5940.61	7346.85	8267.47
hsa-miR-32-5p	MIMAT0000090	UAUUGCACAUUACUAAGUUGCA	AUUGCAC	22	Yes	Mature_miRNA	canonical_conserved_miRNA	hsa-mir-32	MI0000090	GGAGAUAUUGCACAUUACUAAGUUGCAUGUUGUCACGGCCUCAAUGCAAUUUAGUGUGUGUGAUAUUUUC	chr9:109046229-109046298(-)	MIPF0000069	mir-32	32	p1@C9orf5	NM_032012	-0.107369	0.928279	0.5883	1	8.32372	8.43109	350.632	268.71	269.433	309.553	354.745	334.327	392.649	305.633	345.718	397.91
hsa-miR-5582-3p	MIMAT0022280	UAAAACUUUAAGUGUGCCUAGG	AAAACUU	22	Yes	-	non-canonical_miRNA	hsa-mir-5582	MI0019138	UAGGCACACUUAAAGUUAUAGCUACAUCAGUUAUAACUAUAUCAGUUAAAACUUUAAGUGUGCCUAGG	chr11:46753125-46753192(-)	-	-	5582	p1@CKAP5	ENST00000415402.1	-0.10718	0.928401	1	1	-0.932891	-0.825711	0	0.222626	1.39747	0.227111	0.63918	1.55742	0.287024	0	0.459121	0.285036
hsa-miR-196b-3p	MIMAT0009201	UCGACAGCACGACACUGCCUUC	CGACAGC	22	Yes	Star_miRNA	canonical_conserved_miRNA	hsa-mir-196b	MI0001150	ACUGGUCGGUGAUUUAGGUAGUUUCCUGUUGUUGGGAUCCACCUUUCUCUCGACAGCACGACACUGCCUUCAUUACUUCAGUUG	chr7:27169480-27169563(-)	MIPF0000031	mir-196	196b	p1@ENST00000470747	ENST00000470747.4	-0.106735	0.928687	0.934552	1	1.15824	1.26497	3.42917	2.89414	2.51545	0.908445	0.958771	2.33613	2.00917	1.21443	2.98428	3.42043
hsa-miR-944	MIMAT0004987	AAAUUAUUGUACAUCGGAUGAG	AAUUAUU	22	NO	Mature_miRNA	canonical_conserved_miRNA	hsa-mir-944	MI0005769	GUUCCAGACACAUCUCAUCUGAUAUACAAUAUUUUCUUAAAUUGUAUAAAGAGAAAUUAUUGUACAUCGGAUGAGCUGUGUCUGGGAU	chr3:189829922-189830009(+)	MIPF0000541	mir-944	944	p1@TP63	NM_001114980	-0.105833	0.929268	1	1	0.00594711	0.11178	0.285764	0.445252	1.39747	1.58978	0.958771	2.07656	0	1.21443	0.688681	1.42518
hsa-miR-941	MIMAT0004984	CACCCGGCUGUGUGCACAUGUGC	ACCCGGC	23	NO	-	non-canonical_miRNA	hsa-mir-941-1;hsa-mir-941-2;hsa-mir-941-3;hsa-mir-941-4;hsa-mir-941-5	MI0005763;MI0005764;MI0005765;MI0005766;MI0031520	UGUGGACAUGUGCCCAGGGCCCGGGACAGCGCCACGGAAGAGGACGCACCCGGCUGUGUGCACAUGUGCCCA;UGUGCACAUGUGCCCAGGGCCCGGGACAGCGCCACGGAAGAGGACGCACCCGGCUGUGUGCACAUGUGCCCA;UGUGCACAUGUGCCCAGGGCCCGGGACAGCGCCACGGAAGAGGACGCACCCGGCUGUGUGCACAUGUGCCCA;UGUGCACAUGUGCCCAGGGCCCGGGACAGCGCCACGGAAGAGGACGCACCCGGCUGUGUGCACAUGUGCCCA;UGUGCACAUGUGCCCAGGGCCCGGGACAGCGCCACGGAAGAGGACGCACCCGGCUGUGUGCACAUGUGCCCA	chr20:63919449-63919520(+);chr20:63919505-63919576(+);chr20:63919561-63919632(+);chr20:63919756-63919827(+);chr20:63919868-63919939(+)	MIPF0000387	mir-941	941-1,941-2,941-3,941-4,941-5;941-1,941-2,941-3,941-4,941-5;941-1,941-2,941-3,941-4,941-5;941-1,941-2,941-3,941-4,941-5;941-1,941-2,941-3,941-4,941-5	p1@DNAJC5;p1@DNAJC5;p1@DNAJC5;p1@DNAJC5;p1@DNAJC5	ENST00000369911.2;ENST00000369911.2;ENST00000369911.2;ENST00000369911.2;ENST00000369911.2	-0.10563	0.929399	0.788796	1	5.89814	6.00377	52.009	45.861	111.518	57.4592	24.6084	45.4248	105.338	64.365	33.9749	80.0951
hsa-miR-548az-5p	MIMAT0025456	CAAAAGUGAUUGUGGUUUUUGC	AAAAGUG	22	Yes	-	non-canonical_miRNA	hsa-mir-548az	MI0022212	AGAUUGUAUUAGGUUGGUGCAAAAGUGAUUGUGGUUUUUGCUGUUACUUUUAAUGGCAAAAACUGCAAUCACUUUUGCACCAACCUAAUAAAUUU	chr8:119325171-119325265(+)	MIPF0000317	mir-548	548az	Unknown	Unknown	-0.104641	0.930037	0.882895	1	1.56039	1.66503	2.28611	2.22626	2.79495	3.63378	3.1959	2.85528	3.73132	2.42887	4.36165	2.56532
hsa-miR-23c	MIMAT0018000	AUCACAUUGCCAGUGAUUACCC	UCACAUU	22	NO	-	non-canonical_miRNA	hsa-mir-23c	MI0016010	AGUGACUUUCCAGGUGUCACACAGUGAGUGGCAUAAUCAGAGUACAAUUUGAGUCAUGCCCAUACAUCACAUUGCCAGUGAUUACCCAAGGAAAGUGACG	chrX:20017088-20017187(-)	MIPF0001429	mir-23c	23c	p1@MAP7D2	ENST00000443379.3	-0.103942	0.930487	0.730518	1	3.40745	3.51139	10.2875	13.3576	11.7388	8.40312	7.67017	8.8254	13.2031	10.5251	18.1353	7.69597
hsa-miR-542-3p	MIMAT0003389	UGUGACAGAUUGAUAACUGAAA	GUGACAG	22	Yes	Mature_miRNA	canonical_conserved_miRNA	hsa-mir-542	MI0003686	CAGAUCUCAGACAUCUCGGGGAUCAUCAUGUCACGAGAUACCAGUGUGCACUUGUGACAGAUUGAUAACUGAAAGGUCUGGGAGCCACUCAUCUUCA	chrX:134541341-134541437(-)	MIPF0000185	mir-542	424,450a-1,450a-2,503,542,450b	p@chrX:133683665..133683681,-	curation	-0.10305	0.931063	0.729873	1	4.8102	4.91325	30.5767	22.9305	23.1981	22.484	37.3921	26.7358	54.2476	28.3368	29.8428	15.962
hsa-miR-6828-5p	MIMAT0027556	AGGAAGCAAGAGAACCCUGUGG	GGAAGCA	22	NO	-	non-canonical_miRNA	hsa-mir-6828	MI0022673	GGCUCAGGAAGCAAGAGAACCCUGUGGUCUAACCUUUCCCAUCUGCUCUCUUGUUCCCAG	chr3:170423103-170423162(+)	-	-	6828	p1@CLDN11	ENST00000486975.1	-0.103048	0.931064	1	1	-0.174562	-0.0715139	0	0.890504	0.279495	1.58978	1.27836	0.519141	2.2962	0	0.688681	1.14014
hsa-miR-17-5p	MIMAT0000070	CAAAGUGCUUACAGUGCAGGUAG	AAAGUGC	23	Yes	Mature_miRNA	canonical_conserved_miRNA	hsa-mir-17	MI0000071	GUCAGAAUAAUGUCAAAGUGCUUACAGUGCAGGUAGUGAUAUGUGCAUCUACUGCAGUGAAGGCACUUGUAGCAUUAUGGUGAC	chr13:91350605-91350688(+)	MIPF0000001	mir-17	17,18a,19a,19b-1,20a,92a-1	p1@MIR17HG	NR_027349	-0.101392	0.932133	0.627711	1	9.84296	9.94435	1203.64	888.501	984.381	768.772	617.768	996.491	1211.82	801.931	1070.9	999.051
hsa-miR-1291	MIMAT0005881	UGGCCCUGACUGAAGACCAGCAGU	GGCCCUG	24	NO	-	non-canonical_miRNA	hsa-mir-1291	MI0006353	GGUAGAAUUCCAGUGGCCCUGACUGAAGACCAGCAGUUGUACUGUGGCUGUUGGUUUCAAGCAGAGGCCUAAAGGACUGUCUUCCUG	chr12:48654444-48654530(-)	MIPF0000599	mir-1291	1291	p1@KANSL2	ENST00000550347.1	-0.100644	0.932617	0.78493	1	2.31937	2.42002	3.42917	3.56202	5.5899	6.58623	4.79385	4.93184	8.32371	4.85774	3.67297	5.70072
hsa-miR-576-3p	MIMAT0004796	AAGAUGUGGAAAAAUUGGAAUC	AGAUGUG	22	Yes	Star_miRNA	canonical_conserved_miRNA	hsa-mir-576	MI0003583	UACAAUCCAACGAGGAUUCUAAUUUCUCCACGUCUUUGGUAAUAAGGUUUGGCAAAGAUGUGGAAAAAUUGGAAUCCUCAUUCGAUUGGUUAUAACCA	chr4:109488698-109488795(+)	MIPF0000493	mir-576	576	p1@SEC24B	NM_006323	-0.0987001	0.933874	0.68092	1	4.82791	4.92661	33.4344	22.9305	25.434	24.0738	32.2786	31.9272	30.9986	33.5993	30.0724	29.6437
hsa-miR-135b-5p	MIMAT0000758	UAUGGCUUUUCAUUCCUAUGUGA	AUGGCUU	23	Yes	Mature_miRNA	canonical_conserved_miRNA	hsa-mir-135b	MI0000810	CACUCUGCUGUGGCCUAUGGCUUUUCAUUCCUAUGUGAUUGCUGUCCCAAACUCAUGUAGGGCUAAAAGCCAUGGGCUACAGUGAGGGGCGAGCUCC	chr1:205448302-205448398(-)	MIPF0000028	mir-135	135b	p1@LEMD1	ENST00000367154.1	-0.0963243	0.935413	0.6822	1	5.20465	5.30097	32.5771	34.0618	31.8624	42.6969	37.0725	52.1737	32.7208	37.2426	43.846	36.4846
hsa-miR-141-5p	MIMAT0004598	CAUCUUCCAGUACAGUGUUGGA	AUCUUCC	22	Yes	Star_miRNA	canonical_conserved_miRNA	hsa-mir-141	MI0000457	CGGCCGGCCCUGGGUCCAUCUUCCAGUACAGUGUUGGAUGGUCUAAUUGUGAAGCUCCUAACACUGUCUGGUAAAGAUGGCUCCCGGGUGGGUUC	chr12:6964097-6964191(+)	MIPF0000019	mir-8	141,200c	p1@ENST00000537269	ENST00000607161.1	-0.0959537	0.935654	0.652247	1	7.00042	7.09638	135.452	122.667	94.7488	102.881	167.146	137.053	152.697	127.92	152.428	133.967
hsa-miR-2116-3p	MIMAT0011161	CCUCCCAUGCCAAGAACUCCC	CUCCCAU	21	Yes	Mature_miRNA	canonical_hsa-specific_miRNA	hsa-mir-2116	MI0010635	GACCUAGGCUAGGGGUUCUUAGCAUAGGAGGUCUUCCCAUGCUAAGAAGUCCUCCCAUGCCAAGAACUCCCAGACUAGGA	chr15:59171183-59171262(-)	-	-	2116	p1@MYO1E	NM_004998	-0.0937018	0.937115	0.876633	1	1.07295	1.16665	2.57187	3.11677	2.23596	1.13556	0.958771	0.25957	2.87024	1.21443	3.21384	3.70547
hsa-miR-95-3p	MIMAT0000094	UUCAACGGGUAUUUAUUGAGCA	UCAACGG	22	Yes	Mature_miRNA	canonical_conserved_miRNA	hsa-mir-95	MI0000097	AACACAGUGGGCACUCAAUAAAUGUCUGUUGAAUUGAAAUGCGUUACAUUCAACGGGUAUUUAUUGAGCACCCACUCUGUG	chr4:8005301-8005381(-)	MIPF0000098	mir-95	95	p1@ABLIM2	ENST00000361737.5	-0.0930742	0.937523	0.6522	1	8.09327	8.18635	302.052	255.575	232.819	277.757	254.394	234.911	379.446	242.887	350.539	294.157
hsa-miR-455-5p	MIMAT0003150	UAUGUGCCUUUGGACUACAUCG	AUGUGCC	22	Yes	Star_miRNA	canonical_conserved_miRNA	hsa-mir-455	MI0003513	UCCCUGGCGUGAGGGUAUGUGCCUUUGGACUACAUCGUGGAAGCCAGCACCAUGCAGUCCAUGGGCAUAUACACUUGCCUCAAGGCCUAUGUCAUC	chr9:114209434-114209529(+)	MIPF0000129	mir-455	455	p1@COL27A1	XM_011519139.1	-0.092374	0.937978	0.66007	1	8.81714	8.90952	406.928	340.841	541.941	370.873	541.066	595.714	369.974	534.351	457.514	507.934
hsa-miR-20b-5p	MIMAT0001413	CAAAGUGCUCAUAGUGCAGGUAG	AAAGUGC	23	Yes	Mature_miRNA	canonical_conserved_miRNA	hsa-mir-20b	MI0001519	AGUACCAAAGUGCUCAUAGUGCAGGUAGUUUUGGCAUGACUCUACUGUAGUAUGGGCACUUCCAGUACU	chrX:134169809-134169877(-)	MIPF0000001	mir-17	19b-2,92a-2,106a,363,18b,20b	p@chrX:133308067..133308078,-	curation	-0.0906412	0.939105	0.736738	1	4.28831	4.37895	23.4326	20.0364	24.0366	10.9013	17.2579	17.6508	22.3879	20.2406	20.6604	25.9383
hsa-miR-548ai	MIMAT0018989	AAAGGUAAUUGCAGUUUUUCCC	AAGGUAA	22	NO	-	non-canonical_miRNA	hsa-mir-548ai	MI0016813	GUAUUAGGUUGGUGCAAAGGUAAUUGCAGUUUUUCCCAUUUAAAAUAUGGAAAAAAAAAUCACAAUUACUUUUGCAUCAACCUAAUAA	chr6:99124609-99124696(+)	MIPF0000317	mir-548	548ai	Unknown	Unknown	-0.0886459	0.940405	1	1	-0.247449	-0.158803	0.285764	1.11313	0.55899	0.454223	1.59795	1.55742	0.574049	0.404811	1.1478	0.570072
hsa-miR-570-5p	MIMAT0022707	AAAGGUAAUUGCAGUUUUUCCC	AAGGUAA	22	Yes	-	non-canonical_miRNA	hsa-mir-570	MI0003577	CUAGAUAAGUUAUUAGGUGGGUGCAAAGGUAAUUGCAGUUUUUCCCAUUAUUUUAAUUGCGAAAACAGCAAUUACCUUUGCACCAACCUGAUGGAGU	chr3:195699401-195699497(+)	MIPF0000317	mir-548	570	p@chr3:195424584..195424631,+	ENST00000451228.1	-0.0886459	0.940405	1	1	-0.247449	-0.158803	0.285764	1.11313	0.55899	0.454223	1.59795	1.55742	0.574049	0.404811	1.1478	0.570072
hsa-miR-181a-2-3p	MIMAT0004558	ACCACUGACCGUUGACUGUACC	CCACUGA	22	Yes	Star_miRNA	canonical_conserved_miRNA	hsa-mir-181a-2	MI0000269	AGAAGGGCUAUCAGGCCAGCCUUCAGAGGACUCCAAGGAACAUUCAACGCUGUCGGUGAGUUUGGGAUUUGAAAAAACCACUGACCGUUGACUGUACCUUGGGGUCCUUA	chr9:124692442-124692551(+)	MIPF0000007	mir-181	181a-2,181b-2	p1@MIR181A2HG	NR_038975	-0.086088	0.942074	0.689268	1	6.01659	6.10268	58.8674	69.682	73.7867	48.6018	65.516	62.5565	76.0615	55.864	75.0662	84.0856
hsa-miR-9985	MIMAT0039763	UUCACAGUGGCUAAGCUAU	UCACAGU	19	NO	-	non-canonical_miRNA	hsa-mir-9985	MI0032313	CCCAUGUUCAUUGAGCUUUAUUCACAGUGGCUAAGCUAUGGAAUCCAUCCAAGUGUUCACUGAUGGAUAAAUGGAUACAGAAAAUGUUUAUAUAUAUAUAUAUAAUAUU	chrY:4606120-4606228(+)	-	-	9985	Unknown	Unknown	-0.0838444	0.94354	0.757373	1	5.02645	5.11029	39.1496	32.5034	36.6138	28.8431	21.093	26.9953	45.9239	22.6694	45.2234	37.0547
hsa-miR-708-3p	MIMAT0004927	CAACUAGACUGUGAGCUUCUAG	AACUAGA	22	Yes	Star_miRNA	canonical_conserved_miRNA	hsa-mir-708	MI0005543	AACUGCCCUCAAGGAGCUUACAAUCUAGCUGGGGGUAAAUGACUUGCACAUGAACACAACUAGACUGUGAGCUUCUAGAGGGCAGGGA	chr11:79402022-79402109(-)	MIPF0000397	mir-708	708	p1@ODZ4	NM_001098816	-0.0803533	0.945826	0.883588	1	3.99772	4.07807	4.00069	16.9196	25.993	4.76934	27.8043	18.6891	9.75883	21.0502	11.9371	24.7981
hsa-miR-301a-5p	MIMAT0022696	GCUCUGACUUUAUUGCACUACU	CUCUGAC	22	Yes	Star_miRNA	canonical_conserved_miRNA	hsa-mir-301a	MI0000745	ACUGCUAACGAAUGCUCUGACUUUAUUGCACUACUGUACUUUACAGCUAGCAGUGCAAUAGUAUUGUCAAAGCAUCUGAAAGCAGG	chr17:59151136-59151221(-)	MIPF0000034	mir-130	301a	p1@SKA2	ENST00000580541.1	-0.0794513	0.946418	0.931979	1	1.20478	1.28423	2.57187	1.55838	3.07444	2.27111	1.59795	2.33613	3.73132	1.21443	1.83648	3.13539
hsa-miR-548u	MIMAT0015013	CAAAGACUGCAAUUACUUUUGCG	AAAGACU	23	NO	-	non-canonical_miRNA	hsa-mir-548u	MI0014168	AUUAGGAUGGUGCAAAAGUAAUGUGGUUUUUUUCUUUACUUUUAAUGGCAAAGACUGCAAUUACUUUUGCGCCAACCUAAU	chr6:57390132-57390212(+)	MIPF0000317	mir-548	548u	p1@PRIM2	ENST00000389488.2	-0.0790854	0.946658	0.838724	1	2.05701	2.13609	4.00069	4.67515	2.23596	2.95245	6.3918	4.67227	5.16644	6.88179	2.98428	3.13539
hsa-miR-409-5p	MIMAT0001638	AGGUUACCCGAGCAACUUUGCAU	GGUUACC	23	Yes	Star_miRNA	canonical_conserved_miRNA	hsa-mir-409	MI0001735	UGGUACUCGGGGAGAGGUUACCCGAGCAACUUUGCAUCUGGACGACGAAUGUUGCUCGGUGAACCCCUUUUCGGUAUCA	chr14:101065300-101065378(+)	MIPF0000018	mir-154	134,154,299,376c,369,376a-1,377,379,380,381,382,323a,329-1,329-2,409,412,410,376b,485,487a,494,495,496,539,544a,376a-2,487b,411,654,655,656,758,668,1185-2,1185-1,300,541,889,543,1197,1193,323b	p1@MEG3	Gtl2-Dio3	-0.0784309	0.947087	0.768477	1	3.96889	4.04732	15.4312	21.1495	16.4902	14.308	8.30935	16.6125	19.2306	15.3828	15.151	18.5273
hsa-miR-361-5p	MIMAT0000703	UUAUCAGAAUCUCCAGGGGUAC	UAUCAGA	22	Yes	Star_miRNA	canonical_conserved_miRNA	hsa-mir-361	MI0000760	GGAGCUUAUCAGAAUCUCCAGGGGUACUUUAUAAUUUCAAAAAGUCCCCCAGGUGUGAUUCUGAUUUGCUUC	chrX:85903636-85903707(-)	MIPF0000172	mir-361	361	p1@CHM	NM_000390	-0.0781191	0.947292	0.690536	1	7.1917	7.26982	128.879	141.813	159.592	122.64	160.434	147.955	162.456	152.209	182.271	148.789
hsa-miR-23a-3p	MIMAT0000078	AUCACAUUGCCAGGGAUUUCC	UCACAUU	21	Yes	Mature_miRNA	canonical_conserved_miRNA	hsa-mir-23a	MI0000079	GGCCGGCUGGGGUUCCUGGGGAUGGGAUUUGCUUCCUGUCACAAAUCACAUUGCCAGGGAUUUCCAACCGACC	chr19:13836587-13836659(-)	MIPF0000027	mir-23	23a,24-2,27a	p@chr19:13953708..13953767,-	curation	-0.0760292	0.948665	0.694773	1	11.5372	11.6132	2740.48	3138.58	2845.82	2307.91	3472.99	2770.14	3689.7	2760	3998.71	2933.3
hsa-miR-642b-3p	MIMAT0018444	AGACACAUUUGGAGAGGGACCC	GACACAU	22	Yes	-	non-canonical_miRNA	hsa-mir-642b	MI0016685	GAGUUGGGAGGUUCCCUCUCCAAAUGUGUCUUGAUCCCCCACCCCAAGACACAUUUGGAGAGGGACCCUCCCAACUC	chr19:45674932-45675008(-)	MIPF0000468	mir-642	642a,642b	Unknown	Unknown	-0.0759615	0.94871	1	1	-2.06719	-1.99123	0	0.890504	0	0	0	0.25957	0	0.404811	0.459121	0
hsa-miR-4662a-5p	MIMAT0019731	UUAGCCAAUUGUCCAUCUUUAG	UAGCCAA	22	Yes	Mature_miRNA	canonical_hsa-specific_miRNA	hsa-mir-4662a	MI0017290	UCUAUUUAGCCAAUUGUCCAUCUUUAGCUAUUCUGAAUGCCUAAAGAUAGACAAUUGGCUAAAUAGA	chr8:124821985-124822051(+)	MIPF0001245	mir-4662	4662a,4662b	Unknown	Unknown	-0.0745789	0.949619	1	1	-0.246116	-0.171537	0.857292	0.445252	1.39747	0.908445	0.31959	0.519141	0.287024	0.404811	1.83648	1.14014
hsa-miR-182-5p	MIMAT0000259	UUUGGCAAUGGUAGAACUCACACU	UUGGCAA	24	Yes	Mature_miRNA	canonical_conserved_miRNA	hsa-mir-182	MI0000272	GAGCUGCUUGCCUCCCCCCGUUUUUGGCAAUGGUAGAACUCACACUGGUGAGGUAACAGGAUCCGGUGGUUCUAGACUUGCCAACUAUGGGGCGAGGACUCAGCCGGCAC	chr7:129770383-129770492(-)	MIPF0000116	mir-182	96,182,183	p@chr7:129420052..129420074,-	curation	-0.0736747	0.950215	0.751964	1	9.44801	9.52169	505.516	776.743	514.55	1012.24	555.128	805.447	563.716	861.843	877.38	661.283
hsa-miR-548k	MIMAT0005882	AAAAGUACUUGCGGAUUUUGCU	AAAGUAC	22	NO	-	non-canonical_miRNA	hsa-mir-548k	MI0006354	CUUUUCUCAAGUAUUGCUGUUAGGUUGGUGCAAAAGUACUUGCGGAUUUUGCUUUACUUUUAAUGGCAAAAACCGCAAUUAUUUUUGCUUCAACCUAAUAUGAUGCAAAAUUGGCU	chr11:70283955-70284070(+)	MIPF0000317	mir-548	548k	p1@PPFIA1	ENST00000389547.3	-0.0708314	0.952089	0.805534	1	3.71342	3.78425	14.8597	13.5802	11.4593	15.6707	7.35057	9.08497	14.0642	16.1925	16.0692	15.3919
hsa-miR-3117-3p	MIMAT0014979	AUAGGACUCAUAUAGUGCCAG	UAGGACU	21	NO	-	non-canonical_miRNA	hsa-mir-3117	MI0014130	CCCUAAAGGGCCAGACACUAUACGAGUCAUAUAAGGGAAGGCAUUAUAGGACUCAUAUAGUGCCAGGUGUUUUGUGGG	chr1:66628440-66628517(+)	MIPF0001506	mir-3117	3117	p1@SGIP1	ENST00000468286.1	-0.069098	0.953234	1	1	-0.243259	-0.174161	1.42882	0.890504	0.55899	0.454223	0.63918	0.25957	1.72215	1.61925	0.22956	0.855108
hsa-miR-548ar-3p	MIMAT0022266	UAAAACUGCAGUUAUUUUUGC	AAAACUG	21	Yes	-	non-canonical_miRNA	hsa-mir-548ar	MI0019131	AAAAGUAAUUGCAGUUUUUGCUGUUGAACGUAGUGGUAAAACUGCAGUUAUUUUUGC	chr13:114244505-114244561(+)	MIPF0000317	mir-548	548ar	p1@CDC16	ENST00000356221.3	-0.0670238	0.954605	1	1	0.847743	0.914767	1.71458	2.44889	1.39747	1.36267	1.59795	1.03828	3.15727	1.61925	2.52516	1.14014
hsa-miR-24-1-5p	MIMAT0000079	UGCCUACUGAGCUGAUAUCAGU	GCCUACU	22	Yes	Star_miRNA	canonical_conserved_miRNA	hsa-mir-24-1	MI0000080	CUCCGGUGCCUACUGAGCUGAUAUCAGUUCUCAUUUUACACACUGGCUCAGUUCAGCAGGAACAGGAG	chr9:95086021-95086088(+)	MIPF0000041	mir-24	24-1,23b,27b,3074	p1@C9orf3	ENST00000471978.1	-0.0660539	0.955247	0.787634	1	4.89931	4.96537	23.1469	42.9668	26.552	21.1214	31.959	33.225	28.1284	35.2186	29.6133	34.2043
hsa-miR-548av-5p	MIMAT0022303	AAAAGUACUUGCGGAUUU	AAAGUAC	18	Yes	-	non-canonical_miRNA	hsa-mir-548av	MI0019152	AAAAGUACUUGCGGAUUUGCCAUCACCUUUACCUUUAAUGGCAAAACUGCAGUUACUUUUGC	chr18:72853321-72853382(-)	MIPF0000317	mir-548	548av	p1@NETO1	ENST00000327305.6	-0.0660382	0.955258	0.821042	1	3.71343	3.77947	14.8597	13.5802	11.4593	15.6707	7.35057	9.08497	14.0642	16.1925	15.8397	15.3919
hsa-miR-378b	MIMAT0014999	ACUGGACUUGGAGGCAGAA	CUGGACU	19	NO	-	non-canonical_miRNA	hsa-mir-378b	MI0014154	GGUCAUUGAGUCUUCAAGGCUAGUGGAAAGAGCACUGGACUUGGAGGCAGAAAGACC	chr3:10330229-10330285(+)	MIPF0000168	mir-378	378b	Unknown	Unknown	-0.064906	0.956008	0.882965	1	3.01831	3.08322	8.57292	7.56929	5.03091	8.63023	9.26812	5.19141	11.194	4.04811	11.9371	10.8314
hsa-miR-10399-3p	MIMAT0041630	CUCUCGGACAAGCUGUAGGUC	UCUCGGA	21	NO	-	non-canonical_miRNA	hsa-mir-10399	MI0033423	AAUUACAGAUUGUCUCAGAGAAAACAAAUGAGUUACUCUCUCGGACAAGCUGUAGGUC	chr7:139044100-139044157(-)	-	-	10399	Unknown	Unknown	-0.0639574	0.956636	0.915136	1	2.47435	2.53831	6.00104	4.45252	6.14889	5.45067	4.79385	12.1998	8.61073	2.83368	2.52516	3.42043
hsa-miR-1301-3p	MIMAT0005797	UUGCAGCUGCCUGGGAGUGACUUC	UGCAGCU	24	Yes	Mature_miRNA	canonical_conserved_miRNA	hsa-mir-1301	MI0003815	GGAUUGUGGGGGGUCGCUCUAGGCACCGCAGCACUGUGCUGGGGAUGUUGCAGCUGCCUGGGAGUGACUUCACACAGUCCUC	chr2:25328640-25328721(-)	MIPF0000742	mir-1301	1301	p1@DNMT3A	NM_022552	-0.0635781	0.956888	0.838962	1	3.07175	3.13533	7.42986	9.3503	8.94384	10.9013	3.51549	12.1998	8.61073	9.71547	8.26417	6.27079
hsa-miR-532-3p	MIMAT0004780	CCUCCCACACCCAAGGCUUGCA	CUCCCAC	22	Yes	Star_miRNA	canonical_conserved_miRNA	hsa-mir-532	MI0003205	CGACUUGCUUUCUCUCCUCCAUGCCUUGAGUGUAGGACCGUUGGCAUCUUAAUUACCCUCCCACACCCAAGGCUUGCAGAAGAGCGAGCCU	chrX:50003148-50003238(+)	MIPF0000113	mir-188	188,362,500a,501,502,532,660,500b	p1@CLCN5	ENST00000376091.3	-0.0630943	0.957209	0.801951	1	5.93647	5.99957	38.0066	75.6929	59.5324	41.5614	85.6502	48.0205	54.5346	69.2227	83.56	73.2542
hsa-miR-766-5p	MIMAT0022714	AGGAGGAAUUGGUGCUGGUCUU	GGAGGAA	22	Yes	Mature_miRNA	canonical_hsa-specific_miRNA	hsa-mir-766	MI0003836	GCAUCCUCAGGACCUGGGCUUGGGUGGUAGGAGGAAUUGGUGCUGGUCUUUCAUUUUGGAUUUGACUCCAGCCCCACAGCCUCAGCCACCCCAGCCAAUUGUCAUAGGAGC	chrX:119646738-119646848(-)	MIPF0000677	mir-766	766	p1@SEPT6	ENST00000394617.2	-0.06207	0.957889	1	1	-2.40067	-2.3386	0	0.667878	0	0	0	0	0	0.404811	0.459121	0
hsa-miR-1250-5p	MIMAT0005902	ACGGUGCUGGAUGUGGCCUUU	CGGUGCU	21	NO	-	non-canonical_miRNA	hsa-mir-1250	MI0006385	CUGUCCCGCUGGCCUGGCAGGUGACGGUGCUGGAUGUGGCCUUUUUGCCUUUUCUAAAGGCCACAUUUUCCAGCCCAUUCAACCUUCCAGAGCCCUCUGAAGUGGCCACAGGC	chr17:81133196-81133308(-)	MIPF0000696	mir-1250	338,657,1250,3065	p2@AATK	NM_001080395	-0.060542	0.958904	1	1	-0.589465	-0.528923	0	1.11313	1.11798	0.681334	0	1.03828	0.861073	0.404811	0.22956	0.855108
hsa-miR-10401-3p	MIMAT0041634	ACCUCGCCGUCCCGCCCGCCG	CCUCGCC	21	NO	-	non-canonical_miRNA	hsa-mir-10401	MI0033425	CGUGUGGGAAGGCGUGGGGUGCGGACCCCGGCCCGACCUCGCCGUCCCGCCCGCCG	chr21:8433797-8433852(+)	-	-	6724-4,10401,10396b	Unknown	Unknown	-0.0605126	0.958923	1	1	-0.13828	-0.0777673	0.857292	0.890504	0.279495	0.681334	1.59795	1.81699	2.58322	0	0.22956	0
hsa-miR-4500	MIMAT0019036	UGAGGUAGUAGUUUCUU	GAGGUAG	17	NO	-	non-canonical_miRNA	hsa-mir-4500	MI0016863	CAGGAGAGAAAGUACUGCCCAGAAGCUAAAGUGUAGAUCAAACGCAUAAUGGCUGAGGUAGUAGUUUCUUGAACUU	chr13:87618665-87618740(-)	-	-	4500	p1@MIR4500HG	ENST00000441617.1	-0.059902	0.959329	0.93421	1	2.00635	2.06625	6.85833	2.89414	5.03091	4.088	0.31959	4.4127	6.31454	1.21443	3.90253	5.41568
hsa-miR-338-3p	MIMAT0000763	UCCAGCAUCAGUGAUUUUGUUG	CCAGCAU	22	Yes	Mature_miRNA	canonical_conserved_miRNA	hsa-mir-338	MI0000814	UCUCCAACAAUAUCCUGGUGCUGAGUGAUGACUCAGGCGACUCCAGCAUCAGUGAUUUUGUUGAAGA	chr17:81125883-81125949(-)	MIPF0000097	mir-338	338,657,1250,3065	p1@AATK	ENST00000572339.1	-0.0594353	0.95964	0.895891	1	4.97221	5.03165	11.4306	41.8537	32.9804	19.9858	48.2581	17.3912	18.0825	36.0282	64.736	31.924
hsa-miR-25-5p	MIMAT0004498	AGGCGGAGACUUGGGCAAUUG	GGCGGAG	21	Yes	Star_miRNA	canonical_conserved_miRNA	hsa-mir-25	MI0000082	GGCCAGUGUUGAGAGGCGGAGACUUGGGCAAUUGCUGGACGCUGCCCUGGGCAUUGCACUUGUCUCGGUCUGACAGUGCCGGCC	chr7:100093560-100093643(-)	MIPF0000013	mir-25	25,93,106b	p1@MCM7	ENST00000489841.1	-0.0592081	0.959791	0.94	1	1.49955	1.55875	3.71493	2.89414	3.63343	2.044	1.27836	3.37442	2.87024	2.02406	3.90253	2.56532
hsa-miR-374a-3p	MIMAT0004688	CUUAUCAGAUUGUAUUGUAAUU	UUAUCAG	22	Yes	Mature_miRNA	canonical_conserved_miRNA	hsa-mir-374a	MI0000782	UACAUCGGCCAUUAUAAUACAACCUGAUAAGUGUUAUAGCACUUAUCAGAUUGUAUUGUAAUUGUCUGUGUA	chrX:74287286-74287357(-)	MIPF0000288	mir-374	374a,545	p1@FTX	NR_028379	-0.0564436	0.961632	0.771942	1	8.94835	9.00479	478.083	443.916	418.963	477.161	579.737	585.851	540.467	537.994	479.552	493.682
hsa-miR-34c-5p	MIMAT0000686	AGGCAGUGUAGUUAGCUGAUUGC	GGCAGUG	23	Yes	Mature_miRNA	canonical_conserved_miRNA	hsa-mir-34c	MI0000743	AGUCUAGUUACUAGGCAGUGUAGUUAGCUGAUUGCUAAUAGUACCAAUCACUAACCACACGGCCAGGUAAAAAGAUU	chr11:111513439-111513515(+)	MIPF0000039	mir-34	34b,34c	p1@MIR34B	XR_040780	-0.05576	0.962087	0.832447	1	5.16441	5.22017	34.5774	30.945	32.9804	31.3414	44.7426	56.8459	45.3499	28.3368	28.9246	32.2091
hsa-miR-4423-3p	MIMAT0018936	AUAGGCACCAAAAAGCAACAA	UAGGCAC	21	Yes	-	non-canonical_miRNA	hsa-mir-4423	MI0016760	AUCAUGUACUGCAGUUGCCUUUUUGUUCCCAUGCUGUUUAAGCCUAGCAUAGGCACCAAAAAGCAACAACAGUAUGUGAA	chr1:85133794-85133873(+)	MIPF0001587	mir-4423	4423	p1@WDR63	curation	-0.0543186	0.963049	1	1	-2.36512	-2.3108	0	0	0	0.681334	0	0.25957	0.287024	0.404811	0	0
hsa-miR-10b-3p	MIMAT0004556	ACAGAUUCGAUUCUAGGGGAAU	CAGAUUC	22	Yes	Star_miRNA	canonical_conserved_miRNA	hsa-mir-10b	MI0000267	CCAGAGGUUGUAACGUUGUCUAUAUAUACCCUGUAGAACCGAAUUUGUGUGGUAUCCGUAUAGUCACAGAUUCGAUUCUAGGGGAAUAUAUGGUCGAUGCAAAAACUUCA	chr2:176150303-176150412(+)	MIPF0000033	mir-10	10b	p1@HOXD3	ENST00000432796.2	-0.0540833	0.963206	0.866228	1	4.42143	4.47552	27.1476	21.1495	30.7444	11.8098	14.062	15.3147	24.1101	19.8358	28.2359	26.7934
hsa-miR-8069	MIMAT0030996	GGAUGGUUGGGGGCGGUCGGCGU	GAUGGUU	23	NO	-	non-canonical_miRNA	hsa-mir-8069-1;hsa-mir-8069-2	MI0025905;MI0031519	CGCCUGAGCGUGCAGCAGGACAUCUUCCUGACCUGGUAAUAAUUAGGUGAGAAGGAUGGUUGGGGGCGGUCGGCGUAACUCAGGGA;CGCCUGAGCGUGCAGCAGGACAUCUUCCUGACCUGGUAAUAAUUAGGUGAGAAGGAUGGUUGGGGGCGGUCGGCGUAACUCAGGGA	chr21:6859171-6859256(+);chr21:13724189-13724274(+)	MIPF0002050	mir-8069	8069-1;8069-2	Unknown;Unknown	Unknown;Unknown	-0.0533594	0.96369	1	1	-0.936974	-0.883615	0.285764	0.445252	0.55899	0.227111	0.958771	0	0.287024	1.21443	0.22956	1.14014
hsa-miR-96-5p	MIMAT0000095	UUUGGCACUAGCACAUUUUUGCU	UUGGCAC	23	Yes	Mature_miRNA	canonical_conserved_miRNA	hsa-mir-96	MI0000098	UGGCCGAUUUUGGCACUAGCACAUUUUUGCUUGUGUCUCUCCGCUCUGAGCAAUCAUGUGCAGUGCCAAUAUGGGAAA	chr7:129774692-129774769(-)	MIPF0000072	mir-96	96,182,183	p@chr7:129420052..129420074,-	curation	-0.0529744	0.963947	0.817487	1	7.82614	7.87911	154.027	262.699	170.771	304.102	204.218	271.511	189.436	204.025	299.117	248.551
hsa-miR-24-3p	MIMAT0000080	UGGCUCAGUUCAGCAGGAACAG	GGCUCAG	22	Yes	Mature_miRNA	canonical_conserved_miRNA	hsa-mir-24-1;hsa-mir-24-2	MI0000080;MI0000081	CUCCGGUGCCUACUGAGCUGAUAUCAGUUCUCAUUUUACACACUGGCUCAGUUCAGCAGGAACAGGAG;CUCUGCCUCCCGUGCCUACUGAGCUGAAACACAGUUGGUUUGUGUACACUGGCUCAGUUCAGCAGGAACAGGG	chr9:95086021-95086088(+);chr19:13836287-13836359(-)	MIPF0000041	mir-24	24-1,23b,27b,3074;23a,24-2,27a	p1@C9orf3;p@chr19:13953708..13953767,-	ENST00000471978.1;curation	-0.04896	0.966633	0.789462	1	11.2053	11.2542	2225.53	2645.91	2380.18	1916.59	2352.5	2476.82	2557.96	2309.04	2668.64	2554.21
hsa-miR-605-3p	MIMAT0026621	AGAAGGCACUAUGAGAUUUAGA	GAAGGCA	22	Yes	Mature_miRNA	canonical_conserved_miRNA	hsa-mir-605	MI0003618	GCCCUAGCUUGGUUCUAAAUCCCAUGGUGCCUUCUCCUUGGGAAAAACAGAGAAGGCACUAUGAGAUUUAGAAUCAAGUUAGG	chr10:51299573-51299655(+)	MIPF0000528	mir-605	605	p1@PRKG1	NM_006258	-0.0485833	0.966885	1	1	-1.29125	-1.24267	0.285764	0.445252	0.55899	0.454223	0	0.25957	0.287024	1.21443	0.459121	0
hsa-miR-155-5p	MIMAT0000646	UUAAUGCUAAUCGUGAUAGGGGUU	UAAUGCU	24	Yes	Mature_miRNA	canonical_conserved_miRNA	hsa-mir-155	MI0000681	CUGUUAAUGCUAAUCGUGAUAGGGGUUUUUGCCUCCAACUGACUCCUACAUAUUAGCAUUAACAG	chr21:25573980-25574044(+)	MIPF0000157	mir-155	155	p1@MIR155HG	NR_001458	-0.0461402	0.968524	0.819176	1	10.1468	10.193	1253.07	1267.86	1034.13	898.452	1068.07	1280.46	1274.96	1462.18	989.864	983.089
hsa-miR-191-5p	MIMAT0000440	CAACGGAAUCCCAAAAGCAGCUG	AACGGAA	23	Yes	Mature_miRNA	canonical_conserved_miRNA	hsa-mir-191	MI0000465	CGGCUGGACAGCGGGCAACGGAAUCCCAAAAGCAGCUGUUGUCUCCAGAGCAUUCCAGCUGCGCUUGGAUUUCGUCCCCUGCUCUCCUGCCU	chr3:49020618-49020709(-)	MIPF0000194	mir-191	191,425	p2@DALRD3	ENST00000313778.5	-0.0445004	0.969626	0.813895	1	11.685	11.7295	2886.79	3367	3611.63	2773.94	3430.48	2894.73	3606.46	3316.21	4343.74	3316.11
hsa-miR-3614-5p	MIMAT0017992	CCACUUGGAUCUGAAGGCUGCCC	CACUUGG	23	Yes	Mature_miRNA	canonical_hsa-specific_miRNA	hsa-mir-3614	MI0016004	GGUUCUGUCUUGGGCCACUUGGAUCUGAAGGCUGCCCCUUUGCUCUCUGGGGUAGCCUUCAGAUCUUGGUGUUUUGAAUUCUUACU	chr17:56891270-56891355(-)	-	-	3614	p1@TRIM25	NM_005082	-0.04426	0.969787	1	1	1.16217	1.20643	2.57187	0.890504	3.07444	1.58978	2.87631	3.63399	3.73132	1.21443	1.83648	1.14014
hsa-miR-942-3p	MIMAT0026734	CACAUGGCCGAAACAGAGAAGU	ACAUGGC	22	Yes	Star_miRNA	canonical_hsa-specific_miRNA	hsa-mir-942	MI0005767	AUUAGGAGAGUAUCUUCUCUGUUUUGGCCAUGUGUGUACUCACAGCCCCUCACACAUGGCCGAAACAGAGAAGUUACUUUCCUAAU	chr1:117094643-117094728(+)	MIPF0000511	mir-942	942	p1@TTF2	NM_003594	-0.0439954	0.969965	1	1	-1.72382	-1.67983	0.571528	0.222626	0	0.454223	0	0.25957	0	0.404811	0	0.855108
hsa-miR-589-5p	MIMAT0004799	UGAGAACCACGUCUGCUCUGAG	GAGAACC	22	Yes	Mature_miRNA	canonical_conserved_miRNA	hsa-mir-589	MI0003599	UCCAGCCUGUGCCCAGCAGCCCCUGAGAACCACGUCUGCUCUGAGCUGGGUACUGCCUGUUCAGAACAAAUGCCGGUUCCCAGACGCUGCCAGCUGGCC	chr7:5495819-5495917(-)	MIPF0000496	mir-589	589	p1@FBXL18	ENST00000382368.3	-0.0431837	0.970511	0.877017	1	3.97273	4.01591	17.1458	14.0254	13.4158	16.5791	14.7011	18.6891	15.2123	14.1684	13.5441	21.3777
hsa-miR-3150b-5p	MIMAT0019226	CAACCUCGAGGAUCUCCCCAGC	AACCUCG	22	Yes	Star_miRNA	canonical_hsa-specific_miRNA	hsa-mir-3150b	MI0016426	GAGGGAAAGCAGGCCAACCUCGAGGAUCUCCCCAGCCUUGGCGUUCAGGUGCUGAGGAGAUCGUCGAGGUUGGCCUGCUUCCCCUC	chr8:95072911-95072996(-)	MIPF0001102	mir-3150	3150a,3150b	p@chr8:96088115..96088137,-	ENST00000518598.1	-0.0429766	0.97065	1	1	-2.82887	-2.7859	0	0.222626	0	0.227111	0	0	0	0.404811	0	0.285036
hsa-miR-491-5p	MIMAT0002807	AGUGGGGAACCCUUCCAUGAGG	GUGGGGA	22	Yes	Mature_miRNA	canonical_conserved_miRNA	hsa-mir-491	MI0003126	UUGACUUAGCUGGGUAGUGGGGAACCCUUCCAUGAGGAGUAGAACACUCCUUAUGCAAGAUUCCCUUCUACCUGGCUGGGUUGG	chr9:20716105-20716188(+)	MIPF0000319	mir-491	491	p@chr9:20684247..20684272,+	ENST00000604036.1	-0.0421479	0.971208	0.947132	1	1.78456	1.82671	2.28611	3.11677	3.63343	2.95245	4.79385	4.15313	3.15727	3.23849	2.98428	4.56057
hsa-miR-2355-3p	MIMAT0017950	AUUGUCCUUGCUGUUUGGAGAU	UUGUCCU	22	Yes	Mature_miRNA	canonical_conserved_miRNA	hsa-mir-2355	MI0015873	CAGACGUGUCAUCCCCAGAUACAAUGGACAAUAUGCUAUUAUAAUCGUAUGGCAUUGUCCUUGCUGUUUGGAGAUAAUACUGCUGAC	chr2:207109987-207110073(-)	MIPF0000938	mir-2355	2355	p1@KLF7	ENST00000309446.6	-0.0420142	0.971298	0.922827	1	1.0824	1.12442	1.71458	2.89414	1.95646	1.81689	1.59795	2.33613	2.58322	2.42887	1.83648	1.99525
hsa-miR-5089-5p	MIMAT0021081	GUGGGAUUUCUGAGUAGCAUC	UGGGAUU	21	Yes	-	non-canonical_miRNA	hsa-mir-5089	MI0017978	AAGGACUUCAGUGGGAUUUCUGAGUAGCAUCCUUGGAAUCUGCACUCAAGGGAUGCUACUCGGAAAUCCCACUGAAGUCCUUUU	chr17:46973017-46973100(+)	-	-	5089	p1@GOSR2	ENST00000439730.2	-0.0411682	0.971868	1	1	-2.36331	-2.32214	0	0.222626	0	0.454223	0	0	0.287024	0.404811	0	0.285036
hsa-miR-183-5p	MIMAT0000261	UAUGGCACUGGUAGAAUUCACU	AUGGCAC	22	Yes	Mature_miRNA	canonical_conserved_miRNA	hsa-mir-183	MI0000273	CCGCAGAGUGUGACUCCUGUUCUGUGUAUGGCACUGGUAGAAUUCACUGUGAACAGUCUCAGUCAGUGAAUUACCGAAGGGCCAUAAACAGAGCAGAGACAGAUCCACGA	chr7:129774905-129775014(-)	MIPF0000066	mir-183	96,182,183	p@chr7:129420052..129420074,-	curation	-0.0398603	0.972749	0.864952	1	7.90329	7.94315	178.888	270.268	162.946	350.66	188.878	244.775	208.38	276.891	290.394	242.566
hsa-miR-887-5p	MIMAT0026720	CUUGGGAGCCCUGUUAGACUC	UUGGGAG	21	Yes	Mature_miRNA	canonical_conserved_miRNA	hsa-mir-887	MI0005562	GUGCAGAUCCUUGGGAGCCCUGUUAGACUCUGGAUUUUACACUUGGAGUGAACGGGCGCCAUCCCGAGGCUUUGCACAG	chr5:15935182-15935260(+)	MIPF0000554	mir-887	887	p1@FBXL7	NM_012304	-0.0396795	0.972871	1	1	-0.963946	-0.924266	0.285764	0.667878	0.838485	0.454223	0	0	0.861073	0.809623	0.918241	0
hsa-miR-4767	MIMAT0019919	CGCGGGCGCUCCUGGCCGCCGCC	GCGGGCG	23	NO	-	non-canonical_miRNA	hsa-mir-4767	MI0017408	ACAUGGGCCCGCGGGCGCUCCUGGCCGCCGCCCGACUUCGGGGCCAGCCGGGGGCAGAGCGCGCGGGAGCCCGAGCGU	chrX:7147860-7147937(+)	-	-	4767	Unknown	Unknown	-0.0389447	0.973367	1	1	-2.82887	-2.78993	0	0.222626	0	0.227111	0	0.25957	0	0.404811	0	0
hsa-miR-378h	MIMAT0018984	ACUGGACUUGGUGUCAGAUGG	CUGGACU	21	NO	-	non-canonical_miRNA	hsa-mir-378h	MI0016808	ACAGGAACACUGGACUUGGUGUCAGAUGGGAUGAGCCCUGGCUCUGUUUCCUAGCAGCAAUCUGAUCUUGAGCUAGUCACUGG	chr5:154829458-154829540(+)	-	-	378h	Unknown	Unknown	-0.0385808	0.973612	0.967082	1	2.57853	2.61711	4.85799	7.56929	4.75141	4.99645	6.71139	4.4127	6.31454	4.04811	7.57549	8.83611
hsa-miR-548bc	MIMAT0039765	AAAAACUGUGAUUACUUUUGC	AAAACUG	21	NO	-	non-canonical_miRNA	hsa-mir-548bc	MI0032315	UCUUUUGUUACAGGUUGGUGAGAAGUAAUCGCGGUUUUUGCCAUUACUGCUCAUGGCAAAAACUGUGAUUACUUUUGCACCAACCUAAUAUAAUAUUUGGUCUUCAAUUA	chr17:39297400-39297509(+)	-	-	548bc	Unknown	Unknown	-0.0383609	0.973761	0.914516	1	3.95328	3.99164	12.8594	16.0291	11.7388	14.7622	19.8146	27.2549	13.2031	12.5491	13.0849	15.3919
hsa-miR-181b-5p	MIMAT0000257	AACAUUCAUUGCUGUCGGUGGGU	ACAUUCA	23	Yes	Mature_miRNA	canonical_conserved_miRNA	hsa-mir-181b-1;hsa-mir-181b-2	MI0000270;MI0000683	CCUGUGCAGAGAUUAUUUUUUAAAAGGUCACAAUCAACAUUCAUUGCUGUCGGUGGGUUGAACUGUGUGGACAAGCUCACUGAACAAUGAAUGCAACUGUGGCCCCGCUU;CUGAUGGCUGCACUCAACAUUCAUUGCUGUCGGUGGGUUUGAGUCUGAAUCAACUCACUGAUCAAUGAAUGCAAACUGCGGACCAAACA	chr1:198858873-198858982(-);chr9:124693710-124693798(+)	MIPF0000007	mir-181	181b-1,181a-1;181a-2,181b-2	p1@LOC100131234;p1@MIR181A2HG	NR_040073;NR_038975	-0.0374389	0.974383	0.850648	1	8.07286	8.1103	246.328	255.13	315.27	263.676	229.785	295.91	345.577	222.241	275.013	285.321
hsa-miR-152-5p	MIMAT0026479	AGGUUCUGUGAUACACUCCGACU	GGUUCUG	23	Yes	Star_miRNA	canonical_conserved_miRNA	hsa-mir-152	MI0000462	UGUCCCCCCCGGCCCAGGUUCUGUGAUACACUCCGACUCGGGCUCUGGAGCAGUCAGUGCAUGACAGAACUUGGGCCCGGAAGGACC	chr17:48037161-48037247(-)	MIPF0000056	mir-148	152,10226	p1@COPZ2	NM_016429	-0.0365993	0.97495	1	1	1.47591	1.51251	2.85764	2.22626	1.67697	3.86089	2.55672	3.37442	4.87942	2.02406	1.1478	3.13539
hsa-miR-656-5p	MIMAT0026627	AGGUUGCCUGUGAGGUGUUCA	GGUUGCC	21	NO	Star_miRNA	canonical_conserved_miRNA	hsa-mir-656	MI0003678	CUGAAAUAGGUUGCCUGUGAGGUGUUCACUUUCUAUAUGAUGAAUAUUAUACAGUCAACCUCUUUCCGAUAUCGAAUC	chr14:101066724-101066801(+)	MIPF0000018	mir-154	134,154,299,376c,369,376a-1,377,379,380,381,382,323a,329-1,329-2,409,412,410,376b,485,487a,494,495,496,539,544a,376a-2,487b,411,654,655,656,758,668,1185-2,1185-1,300,541,889,543,1197,1193,323b	p1@MEG3	Gtl2-Dio3	-0.036425	0.975068	1	1	-3.51742	-3.481	0	0.222626	0	0	0	0	0	0.404811	0	0
hsa-miR-6858-5p	MIMAT0027616	GUGAGGAGGGGCUGGCAGGGAC	UGAGGAG	22	Yes	-	non-canonical_miRNA	hsa-mir-6858	MI0022704	GUGAGGAGGGGCUGGCAGGGACCCCUCCAAGUUGGGGACGGCAGCCAGCCCCUGCUCACCCCUCGCC	chrX:154450320-154450386(+)	-	-	6858	p1@FAM50A	ENST00000464419.1	-0.036425	0.975068	1	1	-3.51742	-3.481	0	0.222626	0	0	0	0	0	0.404811	0	0
hsa-miR-4524a-3p	MIMAT0019063	UGAGACAGGCUUAUGCUGCUAU	GAGACAG	22	Yes	Mature_miRNA	canonical_conserved_miRNA	hsa-mir-4524a	MI0016891	GAACGAUAGCAGCAUGAACCUGUCUCACUGCAGAAUUAUUUUGAGACAGGCUUAUGCUGCUAUCCUUCA	chr17:69099564-69099632(-)	MIPF0001330	mir-4524	4524a,4524b	p1@ABCA6	NM_080284	-0.036425	0.975068	1	1	-3.51742	-3.481	0	0.222626	0	0	0	0	0	0.404811	0	0
hsa-miR-8077	MIMAT0031004	GGCUGAGUGGGGUUCUGACUCC	GCUGAGU	22	NO	-	non-canonical_miRNA	hsa-mir-8077	MI0025913	GUGGGGCAGGGGGUGGGAUGGGCACUGGGAGUCCAAAGGAAAGGGCUGAGUGGGGUUCUGACUCCUCUGCCCAAC	chr19:42351131-42351205(+)	-	-	8077	p1@MEGF8	NM_001410	-0.0359641	0.97538	1	1	-2.82589	-2.78993	0	0.222626	0.279495	0	0	0.25957	0	0.404811	0	0
hsa-miR-548ap-5p	MIMAT0021037	AAAAGUAAUUGCGGUCUUU	AAAGUAA	19	Yes	-	non-canonical_miRNA	hsa-mir-548ap	MI0017875	ACCAAUUCCUAGGUUGGUGCAAAAGUAAUUGCGGUCUUUGUCAUUAAAACCAAUAACAAAAACCACAAUUACUUUUUACUGACCUAAAGAUUAAUU	chr15:85825635-85825730(+)	MIPF0000317	mir-548	548ap	Unknown	Unknown	-0.0355246	0.975677	1	1	0.615919	0.651443	2.00035	1.55838	1.67697	1.58978	0.31959	2.33613	0.861073	2.02406	1.60692	1.14014
hsa-miR-323a-3p	MIMAT0000755	CACAUUACACGGUCGACCUCU	ACAUUAC	21	Yes	Mature_miRNA	canonical_conserved_miRNA	hsa-mir-323a	MI0000807	UUGGUACUUGGAGAGAGGUGGUCCGUGGCGCGUUCGCUUUAUUUAUGGCGCACAUUACACGGUCGACCUCUUUGCAGUAUCUAAUC	chr14:101025732-101025817(+)	MIPF0000018	mir-154	134,154,299,376c,369,376a-1,377,379,380,381,382,323a,329-1,329-2,409,412,410,376b,485,487a,494,495,496,539,544a,376a-2,487b,411,654,655,656,758,668,1185-2,1185-1,300,541,889,543,1197,1193,323b	p1@MEG3	Gtl2-Dio3	-0.0353227	0.975813	0.894897	1	3.04925	3.08457	7.42986	9.12767	11.1798	6.13201	6.3918	9.34454	8.03668	8.50104	7.11637	10.5463
hsa-miR-7704	MIMAT0030019	CGGGGUCGGCGGCGACGUG	GGGGUCG	19	NO	-	non-canonical_miRNA	hsa-mir-7704	MI0025240	CGGGGUCGGCGGCGACGUGCUCAGCUUGGCACCCAAGUUCUGCCGCUCCGACGCCCGGC	chr2:176188843-176188901(+)	-	-	7704	p1@HOXD1	NM_024501	-0.0327792	0.977535	0.924615	1	2.19041	2.22319	2.28611	3.56202	7.82586	4.088	4.47426	6.74883	3.73132	6.47698	3.67297	3.42043
hsa-miR-4791	MIMAT0019963	UGGAUAUGAUGACUGAAA	GGAUAUG	18	NO	-	non-canonical_miRNA	hsa-mir-4791	MI0017438	UAAGAACUGGAUAUGAUGACUGAAAUAAGCUCCAUAUCAAUGAGAAUUUCAAUGGGAUUAUGUGCAGUCAAUGUCCAGUAAUUA	chr3:19314848-19314931(-)	MIPF0001529	mir-4791	4791	Unknown	Unknown	-0.0321119	0.977988	0.883658	1	6.78756	6.81967	93.7305	95.0614	91.3949	119.461	135.826	102.79	136.337	99.9884	118.224	123.991
hsa-miR-887-3p	MIMAT0004951	GUGAACGGGCGCCAUCCCGAGG	UGAACGG	22	Yes	Mature_miRNA	canonical_conserved_miRNA	hsa-mir-887	MI0005562	GUGCAGAUCCUUGGGAGCCCUGUUAGACUCUGGAUUUUACACUUGGAGUGAACGGGCGCCAUCCCGAGGCUUUGCACAG	chr5:15935182-15935260(+)	MIPF0000554	mir-887	887	p1@FBXL7	NM_012304	-0.0318177	0.978187	1	1	2.2541	2.28592	3.71493	3.56202	4.19242	3.40667	8.62894	6.22969	5.74049	4.04811	4.82077	3.9905
hsa-miR-638	MIMAT0003308	AGGGAUCGCGGGCGGGUGGCGGCCU	GGGAUCG	25	NO	-	non-canonical_miRNA	hsa-mir-638	MI0003653	GUGAGCGGGCGCGGCAGGGAUCGCGGGCGGGUGGCGGCCUAGGGCGCGGAGGGCGGACCGGGAAUGGCGCGCCGUGCGCCGCCGGCGUAACUGCGGCGCU	chr19:10718404-10718503(+)	MIPF0000486	mir-638	638	p1@DNM2	ENST00000585892.1	-0.0314092	0.978464	1	1	-2.83425	-2.80284	0	0.445252	0	0	0	0.25957	0	0	0	0.285036
hsa-miR-616-3p	MIMAT0004805	AGUCAUUGGAGGGUUUGAGCAG	GUCAUUG	22	Yes	Star_miRNA	canonical_hsa-specific_miRNA	hsa-mir-616	MI0003629	UUAGGUAAUUCCUCCACUCAAAACCCUUCAGUGACUUCCAUGACAUGAAAUAGGAAGUCAUUGGAGGGUUUGAGCAGAGGAAUGACCUGUUUUAAAA	chr12:57519163-57519259(-)	MIPF0000507	mir-616	616,6758	p1@DDIT3	ENST00000552740.1	-0.0310722	0.978693	1	1	-2.83425	-2.80318	0	0.445252	0	0	0	0.25957	0.287024	0	0	0
hsa-miR-4510	MIMAT0019047	UGAGGGAGUAGGAUGUAUGGUU	GAGGGAG	22	NO	-	non-canonical_miRNA	hsa-mir-4510	MI0016876	GUGUAUGUGAGGGAGUAGGAUGUAUGGUUGUUAGAUAGACAACUACAAUCUUUUCUCACAACAGACAG	chr15:35926856-35926923(+)	MIPF0001467	mir-4510	4510	Unknown	Unknown	-0.0309453	0.978779	1	1	-1.48292	-1.45197	0.857292	0.222626	0	0.454223	0	0.25957	0	0.809623	0.459121	0.285036
hsa-let-7a-3p	MIMAT0004481	CUAUACAAUCUACUGUCUUUC	UAUACAA	21	Yes	Star_miRNA	canonical_conserved_miRNA	hsa-let-7a-1;hsa-let-7a-3	MI0000060;MI0000062	UGGGAUGAGGUAGUAGGUUGUAUAGUUUUAGGGUCACACCCACCACUGGGAGAUAACUAUACAAUCUACUGUCUUUCCUA;GGGUGAGGUAGUAGGUUGUAUAGUUUGGGGCUCUGCCCUGCUAUGGGAUAACUAUACAAUCUACUGUCUUUCCU	chr9:94175957-94176036(+);chr22:46112749-46112822(+)	MIPF0000002	let-7	let7a-1,let7d,let7f-1;let7a-3,let7b,4763	p@chr9:96928516..96928603,+;p2@MIRLET7BHG,p4@MIR4763	ENST00000602703.1;NR_027033	-0.0309178	0.978797	0.887034	1	6.47414	6.50505	84.3003	87.9373	100.898	91.9801	66.4748	85.6583	109.356	75.2949	107.434	90.0713
hsa-miR-4443	MIMAT0018961	UUGGAGGCGUGGGUUUU	UGGAGGC	17	NO	-	non-canonical_miRNA	hsa-mir-4443	MI0016786	GGUGGGGGUUGGAGGCGUGGGUUUUAGAACCUAUCCCUUUCUAGCCCUGAGCA	chr3:48196564-48196616(+)	-	-	4443	Unknown	Unknown	-0.0301967	0.979287	1	1	-1.49819	-1.46799	0.571528	0.667878	0.279495	0	0	0.778711	0.574049	0	0	0.285036
hsa-miR-449b-5p	MIMAT0003327	AGGCAGUGUAUUGUUAGCUGGC	GGCAGUG	22	Yes	Mature_miRNA	canonical_conserved_miRNA	hsa-mir-449b	MI0003673	UGACCUGAAUCAGGUAGGCAGUGUAUUGUUAGCUGGCUGCUUGGGUCAAGUCAGCAGCCACAACUACCCUGCCACUUGCUUCUGGAUAAAUUCUUCU	chr5:55170646-55170742(-)	MIPF0000133	mir-449	449a,449b,449c	p@chr5:54472341..54472349,-	curation	-0.030036	0.979396	1	1	-2.82887	-2.79884	0	0.222626	0	0.227111	0	0	0	0	0	0.570072
hsa-miR-3157-3p	MIMAT0019210	CUGCCCUAGUCUAGCUGAAGCU	UGCCCUA	22	Yes	-	non-canonical_miRNA	hsa-mir-3157	MI0014185	GGGAAGGGCUUCAGCCAGGCUAGUGCAGUCUGCUUUGUGCCAACACUGGGGUGAUGACUGCCCUAGUCUAGCUGAAGCUUUUCCC	chr10:96064315-96064399(-)	-	-	3157	p1@ENST00000416301,p1@ENST00000444375,p1@ENST00000452728,p1@ENST00000454638,p1@ENST00000458228	ENST00000416301.1	-0.0290915	0.980037	1	1	-2.01188	-1.98279	0	0.445252	0.279495	0.227111	0	0.25957	0.574049	0	0	0.285036
hsa-miR-200c-3p	MIMAT0000617	UAAUACUGCCGGGUAAUGAUGGA	AAUACUG	23	Yes	Mature_miRNA	canonical_conserved_miRNA	hsa-mir-200c	MI0000650	CCCUCGUCUUACCCAGCAGUGUUUGGGUGCGGUUGGGAGUCUCUAAUACUGCCGGGUAAUGAUGGAGG	chr12:6963699-6963766(+)	MIPF0000019	mir-8	141,200c	p1@ENST00000537269	ENST00000607161.1	-0.0288444	0.980205	0.880757	1	13.3971	13.4259	10297.2	11819.2	9543.64	9685.39	11142.8	9590.61	12189.4	10480.6	14785.1	9649.89
hsa-miR-214-3p	MIMAT0000271	ACAGCAGGCACAGACAGGCAGU	CAGCAGG	22	Yes	Mature_miRNA	canonical_conserved_miRNA	hsa-mir-214	MI0000290	GGCCUGGCUGGACAGAGUUGUCAUGUGUCUGCCUGUCUACACUUGCUGUGCAGAACAUCCGCUCACCUGUACAGCAGGCACAGACAGGCAGUCACAUGACAACCCAGCCU	chr1:172138798-172138907(-)	MIPF0000062	mir-214	199a-2,214,3120	p1@DNM3OS	NR_038397	-0.0286508	0.980337	0.89008	1	7.62937	7.65802	190.604	257.356	185.026	142.399	192.074	186.372	248.276	172.45	208.9	224.038
hsa-miR-4745-5p	MIMAT0019878	UGAGUGGGGCUCCCGGGACGGCG	GAGUGGG	23	Yes	-	non-canonical_miRNA	hsa-mir-4745	MI0017384	GUGAGUGGGGCUCCCGGGACGGCGCCCGCCCUGGCCCUGGCCCGGCGACGUCUCACGGUCCC	chr19:804940-805001(+)	-	-	3187,4745	p1@PTBP1	ENST00000394601.4	-0.0277768	0.980931	1	1	-3.50878	-3.481	0	0	0.279495	0	0	0	0	0.404811	0	0
hsa-miR-555	MIMAT0003219	AGGGUAAGCUGAACCUCUGAU	GGGUAAG	21	NO	-	non-canonical_miRNA	hsa-mir-555	MI0003561	GGAGUGAACUCAGAUGUGGAGCACUACCUUUGUGAGCAGUGUGACCCAAGGCCUGUGGACAGGGUAAGCUGAACCUCUGAUAAAACUCUGAUCUAU	chr1:155346350-155346445(-)	MIPF0000583	mir-555	555	p1@ASH1L	ENST00000368346.3	-0.0277768	0.980931	1	1	-3.50878	-3.481	0	0	0.279495	0	0	0	0	0.404811	0	0
hsa-miR-6796-5p	MIMAT0027492	UUGUGGGGUUGGAGAGCUGGCUG	UGUGGGG	23	Yes	-	non-canonical_miRNA	hsa-mir-6796	MI0022641	UUACCUUGUGGGGUUGGAGAGCUGGCUGGUCCAGCCCCUCAGAAGCUCUCCCCUCCCCGCAG	chr19:40369846-40369907(+)	-	-	6796	p1@PLD3	ENST00000359274.5	-0.0277768	0.980931	1	1	-3.50878	-3.481	0	0	0.279495	0	0	0	0	0.404811	0	0
hsa-miR-3943	MIMAT0018359	UAGCCCCCAGGCUUCACUUGGCG	AGCCCCC	23	NO	-	non-canonical_miRNA	hsa-mir-3943	MI0016600	CACACAGACGGCAGCUGCGGCCUAGCCCCCAGGCUUCACUUGGCGUGGACAACUUGCUAAGUAAAGUGGGGGGUGGGCCACGGCUGGCUCCUACCUGGAC	chr7:43150895-43150994(+)	MIPF0001400	mir-3943	3943	p1@HECW1	ENST00000453890.1	-0.0277768	0.980931	1	1	-3.50878	-3.481	0	0	0.279495	0	0	0	0	0.404811	0	0
hsa-miR-4698	MIMAT0019793	UCAAAAUGUAGAGGAAGACCCCA	CAAAAUG	23	NO	-	non-canonical_miRNA	hsa-mir-4698	MI0017331	UGCUUCUCCUGGGGUCUUCCUCUACAUUUCCACCUAGACGGGCCUGGGUCAAAAUGUAGAGGAAGACCCCAGAAGGAGCA	chr12:47187812-47187891(+)	-	-	4698	p2@FAM113B	ENST00000546455.1	-0.0277768	0.980931	1	1	-3.50878	-3.481	0	0	0.279495	0	0	0	0	0.404811	0	0
hsa-miR-1180-5p	MIMAT0026735	GGACCCACCCGGCCGGGAAUA	GACCCAC	21	Yes	Star_miRNA	canonical_conserved_miRNA	hsa-mir-1180	MI0006273	GCUGCUGGACCCACCCGGCCGGGAAUAGUGCUCCUGGUUGUUUCCGGCUCGCGUGGGUGUGUCGGCGGC	chr17:19344506-19344574(-)	MIPF0000789	mir-1180	1180	p2@B9D1	ENST00000261499.4	-0.0277768	0.980931	1	1	-3.50878	-3.481	0	0	0.279495	0	0	0	0	0.404811	0	0
hsa-miR-1262	MIMAT0005914	AUGGGUGAAUUUGUAGAAGGAU	UGGGUGA	22	NO	-	non-canonical_miRNA	hsa-mir-1262	MI0006397	AUCUACAAUGGUGAUGGGUGAAUUUGUAGAAGGAUGAAAGUCAAAGAAUCCUUCUGGGAACUAAUUUUUGGCCUUCAACAAGAAUUGUGAUAU	chr1:68183518-68183610(-)	MIPF0000595	mir-1262	1262	p1@WLS	ENST00000370973.2	-0.0273946	0.981191	1	1	0.418679	0.446074	0.857292	0.667878	1.67697	1.36267	1.91754	1.03828	1.43512	2.02406	1.1478	1.42518
hsa-miR-6797-5p	MIMAT0027494	AGGAGGGAAGGGGCUGAGAACAGGA	GGAGGGA	25	Yes	-	non-canonical_miRNA	hsa-mir-6797	MI0022642	CAGCCAGGAGGGAAGGGGCUGAGAACAGGACCUGUGCUCACUGGGGCCUGCAUGACCCUUCCCUCCCCACAG	chr19:41869627-41869698(+)	-	-	6797	p1@RPS19	ENST00000598742.1	-0.0269914	0.981465	1	1	-2.81692	-2.78993	0.285764	0	0	0.227111	0	0.25957	0	0.404811	0	0
hsa-miR-92a-3p	MIMAT0000092	UAUUGCACUUGUCCCGGCCUGU	AUUGCAC	22	Yes	Mature_miRNA	canonical_conserved_miRNA	hsa-mir-92a-1;hsa-mir-92a-2	MI0000093;MI0000094	CUUUCUACACAGGUUGGGAUCGGUUGCAAUGCUGUGUUUCUGUAUGGUAUUGCACUUGUCCCGGCCUGUUGAGUUUGG;UCAUCCCUGGGUGGGGAUUUGUUGCAUUACUUGUGUUCUAUAUAAAGUAUUGCACUUGUCCCGGCCUGUGGAAGA	chr13:91351314-91351391(+);chrX:134169538-134169612(-)	MIPF0000013	mir-25	17,18a,19a,19b-1,20a,92a-1;19b-2,92a-2,106a,363,18b,20b	p1@MIR17HG;p@chrX:133308067..133308078,-	NR_027349;curation	-0.0265503	0.981765	0.889868	1	11.5056	11.5321	2907.36	3054.21	2992.83	2661.29	2532.75	3167.28	3685.68	2254.8	2835.3	3329.79
hsa-miR-188-3p	MIMAT0004613	CUCCCACAUGCAGGGUUUGCA	UCCCACA	21	Yes	Star_miRNA	canonical_conserved_miRNA	hsa-mir-188	MI0000484	UGCUCCCUCUCUCACAUCCCUUGCAUGGUGGAGGGUGAGCUUUCUGAAAACCCCUCCCACAUGCAGGGUUUGCAGGAUGGCGAGCC	chrX:50003503-50003588(+)	MIPF0000113	mir-188	188,362,500a,501,502,532,660,500b	p1@CLCN5	ENST00000376091.3	-0.0263952	0.981871	1	1	-2.35425	-2.32785	0	0.222626	0.279495	0	0.31959	0.519141	0	0.404811	0	0
hsa-miR-376b-3p	MIMAT0002172	AUCAUAGAGGAAAAUCCAUGUU	UCAUAGA	22	Yes	Mature_miRNA	canonical_conserved_miRNA	hsa-mir-376b	MI0002466	CAGUCCUUCUUUGGUAUUUAAAACGUGGAUAUUCCUUCUAUGUUUACGUGAUUCCUGGUUAAUCAUAGAGGAAAAUCCAUGUUUUCAGUAUCAAAUGCUG	chr14:101040436-101040535(+)	MIPF0000091	mir-368	134,154,299,376c,369,376a-1,377,379,380,381,382,323a,329-1,329-2,409,412,410,376b,485,487a,494,495,496,539,544a,376a-2,487b,411,654,655,656,758,668,1185-2,1185-1,300,541,889,543,1197,1193,323b	p1@MEG3	Gtl2-Dio3	-0.0255615	0.982438	1	1	1.28028	1.30584	3.42917	2.67151	1.11798	1.36267	3.1959	1.03828	4.87942	1.21443	2.75472	2.56532
hsa-miR-5699-5p	MIMAT0027103	UGCCCCAACAAGGAAGGACAAG	GCCCCAA	22	Yes	-	non-canonical_miRNA	hsa-mir-5699	MI0019306	CUGUACCCCUGCCCCAACAAGGAAGGACAAGAGGUGUGAGCCACACACACGCCUGGCCUCCUGUCUUUCCUUGUUGGAGCAGGGAUGUAG	chr10:641689-641778(-)	-	-	5699	p1@DIP2C	NM_014974	-0.0248114	0.982949	1	1	-2.0091	-1.98429	0	0.222626	0.279495	0.454223	0	0	0	0.404811	0.459121	0.285036
hsa-miR-6839-3p	MIMAT0027581	UUGGGUUUUCUCUUCAAUCCAG	UGGGUUU	22	Yes	-	non-canonical_miRNA	hsa-mir-6839	MI0022685	UGUAGUCUGGAUUGAAGAGACGACCCAAGCAGGCUUUGUGUGAGCAGUGAGGCUAUUUAUUCACUUGGGUGCGAGCUCACACGAAGCCUGCUUGGGUUUUCUCUUCAAUCCAG	chr7:64679064-64679176(+)	-	-	6839	p1@ZNF107	NM_016220	-0.0243083	0.983292	1	1	-2.82348	-2.79918	0	0	0	0.454223	0	0	0.287024	0	0	0.285036
hsa-miR-548an	MIMAT0019079	AAAAGGCAUUGUGGUUUUUG	AAAGGCA	20	NO	-	non-canonical_miRNA	hsa-mir-548an	MI0016907	CAUUAGGUUGGUGCAAAAGGCAUUGUGGUUUUUGCCUAUAAAAGUAAUGGCAAAAACCGCAAUUCCUUUUGCACCAACCUAAU	chrX:106639814-106639896(+)	MIPF0000317	mir-548	548an	p1@CXorf57	ENST00000372548.4	-0.0239982	0.983503	1	1	-2.36323	-2.33923	0	0.445252	0.279495	0	0	0	0.287024	0	0.22956	0.285036
hsa-miR-6806-3p	MIMAT0027513	UGAAGCUCUGACAUUCCUGCAG	GAAGCUC	22	NO	-	non-canonical_miRNA	hsa-mir-6806	MI0022651	UGCUCUGUAGGCAUGAGGCAGGGCCCAGGUUCCAUGUGAUGCUGAAGCUCUGACAUUCCUGCAG	chr19:58334688-58334751(+)	-	-	6806	p1@ZSCAN22	NM_181846	-0.0235981	0.983776	1	1	-1.72635	-1.70275	0.285764	0.667878	0	0	0.31959	0.25957	0.287024	0.404811	0.459121	0
hsa-miR-320a-5p	MIMAT0037311	GCCUUCUCUUCCCGGUUCUUCC	CCUUCUC	22	Yes	-	non-canonical_miRNA	hsa-mir-320a	MI0000542	CUCCCCUCCGCCUUCUCUUCCCGGUUCUUCCCGGAGUCGGGAAAAGCUGGGUUGAGAGGGCGAAAAAGGAUG	chr8:22244966-22245037(-)	MIPF0000163	mir-320	320a	p1@MIR320A	curation	-0.0233283	0.98396	1	1	-0.69748	-0.674152	0	1.11313	0.55899	0.681334	0.31959	0.519141	0.861073	0	0.918241	0.570072
hsa-miR-4321	MIMAT0016874	UUAGCGGUGGACCGCCCUGCG	UAGCGGU	21	NO	-	non-canonical_miRNA	hsa-mir-4321	MI0015852	CUGGUCUCCGCAGAGCCUCUGCCCCUCCCGAGACACCCGCUACCUGGUGUUAGCGGUGGACCGCCCUGCGGGGGCCUGGC	chr19:2250639-2250718(+)	-	-	4321	p1@AMH	NM_000479	-0.0232857	0.983989	1	1	-3.51742	-3.49414	0	0.222626	0	0	0	0	0	0	0	0.285036
hsa-miR-135a-3p	MIMAT0004595	UAUAGGGAUUGGAGCCGUGGCG	AUAGGGA	22	Yes	Star_miRNA	canonical_conserved_miRNA	hsa-mir-135a-1	MI0000452	AGGCCUCGCUGUUCUCUAUGGCUUUUUAUUCCUAUGUGAUUCUACUGCUCACUCAUAUAGGGAUUGGAGCCGUGGCGCACGGCGGGGACA	chr3:52294219-52294308(-)	MIPF0000028	mir-135	135a-1	p1@GLYCTK-AS1	ENST00000493616.1	-0.0232857	0.983989	1	1	-3.51742	-3.49414	0	0.222626	0	0	0	0	0	0	0	0.285036
hsa-miR-4467	MIMAT0018994	UGGCGGCGGUAGUUAUGGGCUU	GGCGGCG	22	NO	-	non-canonical_miRNA	hsa-mir-4467	MI0016818	UGGUGGCGGCGGUAGUUAUGGGCUUCUCUUUCUCACCAGCAGCCCCUGGGCCGCCGCCUCCCU	chr7:102471469-102471531(+)	-	-	4467,5090	p1@LRWD1	ENST00000473880.1	-0.0229397	0.984225	1	1	-3.51742	-3.49449	0	0.222626	0	0	0	0	0.287024	0	0	0
hsa-miR-3937	MIMAT0018352	ACAGGCGGCUGUAGCAAUGGGGG	CAGGCGG	23	NO	-	non-canonical_miRNA	hsa-mir-3937	MI0016593	AGAAGAAUGCCCAACCAGCCCUCAGUUGCUACAGUUCCCUGUUGUUUCAGCUCGACAACAACAGGCGGCUGUAGCAAUGGGGGGCUGGAUGGGCAUCUCAAUGUGC	chrX:39661216-39661321(+)	MIPF0001500	mir-3937	3937	Unknown	Unknown	-0.0229397	0.984225	1	1	-3.51742	-3.49449	0	0.222626	0	0	0	0	0.287024	0	0	0
hsa-miR-6748-3p	MIMAT0027397	UCCUGUCCCUGUCUCCUACAG	CCUGUCC	21	NO	-	non-canonical_miRNA	hsa-mir-6748	MI0022593	UGGUGUGUGGGUGGGAAGGACUGGAUUUGAAAUGGUCCCACUCCUGACGAUCCUGUCCCUGUCUCCUACAG	chr11:62789815-62789885(+)	-	-	6514,6748	p1@TMEM179B	NM_199337	-0.0229397	0.984225	1	1	-3.51742	-3.49449	0	0.222626	0	0	0	0	0.287024	0	0	0
hsa-miR-6505-5p	MIMAT0025466	UUGGAAUAGGGGAUAUCUCAGC	UGGAAUA	22	Yes	-	non-canonical_miRNA	hsa-mir-6505	MI0022217	GCAUUGGAAUAGGGGAUAUCUCAGCAUGUUGAGCCCUGUCUCUGGGGAGCUGACUUCUACCUCUUCCAAAG	chr12:48132797-48132867(+)	MIPF0001805	mir-6505	6505	p1@PFKM	ENST00000551339.1	-0.0227184	0.984376	1	1	-2.82589	-2.80318	0	0.222626	0.279495	0	0	0.25957	0.287024	0	0	0
hsa-miR-6847-5p	MIMAT0027594	ACAGAGGACAGUGGAGUGUGAGC	CAGAGGA	23	NO	-	non-canonical_miRNA	hsa-mir-6847	MI0022693	GACCCACAGAGGACAGUGGAGUGUGAGCUGGAAGGAGUGGGCCUGGCUCAUGUGUCUGUCCUCUUCCAG	chr8:144079874-144079942(+)	-	-	6847	p1@EXOSC4	ENST00000525936.1	-0.0227184	0.984376	1	1	-2.82589	-2.80318	0	0.222626	0.279495	0	0	0.25957	0.287024	0	0	0
hsa-miR-654-5p	MIMAT0003330	UGGUGGGCCGCAGAACAUGUGC	GGUGGGC	22	Yes	Star_miRNA	canonical_conserved_miRNA	hsa-mir-654	MI0003676	GGGUAAGUGGAAAGAUGGUGGGCCGCAGAACAUGUGCUGAGUUCGUGCCAUAUGUCUGCUGACCAUCACCUUUAGAAGCCC	chr14:101040219-101040299(+)	MIPF0000409	mir-654	134,154,299,376c,369,376a-1,377,379,380,381,382,323a,329-1,329-2,409,412,410,376b,485,487a,494,495,496,539,544a,376a-2,487b,411,654,655,656,758,668,1185-2,1185-1,300,541,889,543,1197,1193,323b	p1@MEG3	Gtl2-Dio3	-0.0223338	0.984639	1	1	1.8691	1.89143	0.571528	4.89777	3.07444	3.63378	5.43303	5.45098	4.01834	2.02406	2.98428	4.27554
hsa-miR-6853-3p	MIMAT0027607	UGUUCAUUGGAACCCUGCGCAG	GUUCAUU	22	NO	-	non-canonical_miRNA	hsa-mir-6853	MI0022699	GGGAAAGCGUGGGAUGUCCAUGAAGUCAGGUGAUGGUGAUAAGGUCAAGGCCUGUUCAUUGGAACCCUGCGCAG	chr9:35732922-35732995(+)	-	-	6853	p1@CREB3	ENST00000486056.1	-0.0218643	0.984959	1	1	-3.50286	-3.481	0	0	0	0	0.31959	0	0	0.404811	0	0
hsa-miR-4538	MIMAT0019081	GAGCUUGGAUGAGCUGGGCUGA	AGCUUGG	22	NO	-	non-canonical_miRNA	hsa-mir-4538	MI0016909	GAGCUUGGAUGAGCUGGGCUGAACUGGGCUGGGUUGAGCUGGGCUGGGCUGAGUUGAGCCAGACUGAUCUGGGCUGAG	chr14:105858165-105858242(-)	-	-	4507,4537,4538,4539	Unknown	Unknown	-0.0218643	0.984959	1	1	-3.50286	-3.481	0	0	0	0	0.31959	0	0	0.404811	0	0
hsa-miR-3681-5p	MIMAT0018108	UAGUGGAUGAUGCACUCUGUGC	AGUGGAU	22	NO	Mature_miRNA	canonical_hsa-specific_miRNA	hsa-mir-3681	MI0016082	ACUUCCAGUAGUGGAUGAUGCACUCUGUGCAGGGCCAACUGUGCACACAGUGCUUCAUCCACUACUGGAAGU	chr2:12199130-12199201(+)	-	-	3681	p@chr2:12163592..12163610,+	ENST00000412294.1	-0.0218643	0.984959	1	1	-3.50286	-3.481	0	0	0	0	0.31959	0	0	0.404811	0	0
hsa-miR-6830-5p	MIMAT0027560	CCAAGGAAGGAGGCUGGACAUC	CAAGGAA	22	NO	-	non-canonical_miRNA	hsa-mir-6830	MI0022675	GUGCCCCAAGGAAGGAGGCUGGACAUCCCUCAUCUGUUUCUCACUGGUGUCUUUCUUCUCUCCCUUGCAG	chr5:132217849-132217918(-)	-	-	6830	p1@P4HA2	ENST00000166534.4	-0.0218643	0.984959	1	1	-3.50286	-3.481	0	0	0	0	0.31959	0	0	0.404811	0	0
hsa-miR-204-5p	MIMAT0000265	UUCCCUUUGUCAUCCUAUGCCU	UCCCUUU	22	Yes	Mature_miRNA	canonical_conserved_miRNA	hsa-mir-204	MI0000284	GGCUACAGUCUUUCUUCAUGUGACUCGUGGACUUCCCUUUGUCAUCCUAUGCCUGAGAAUAUAUGAAGGAGGCUGGGAAGGCAAAGGGACGUUCAAUUGUCAUCACUGGC	chr9:70809975-70810084(-)	MIPF0000042	mir-204	204	p1@TRPM3	ENST00000377101.1	-0.0215584	0.985168	0.959681	1	3.31817	3.33973	8.00139	9.57292	11.7388	5.67778	14.062	11.1615	5.74049	14.5732	11.7076	8.83611
hsa-miR-889-3p	MIMAT0004921	UUAAUAUCGGACAACCAUUGU	UAAUAUC	21	NO	Mature_miRNA	canonical_conserved_miRNA	hsa-mir-889	MI0005540	GUGCUUAAAGAAUGGCUGUCCGUAGUAUGGUCUCUAUAUUUAUGAUGAUUAAUAUCGGACAACCAUUGUUUUAGUAUCC	chr14:101047901-101047979(+)	MIPF0000514	mir-889	134,154,299,376c,369,376a-1,377,379,380,381,382,323a,329-1,329-2,409,412,410,376b,485,487a,494,495,496,539,544a,376a-2,487b,411,654,655,656,758,668,1185-2,1185-1,300,541,889,543,1197,1193,323b	p1@MEG3	Gtl2-Dio3	-0.0213974	0.985278	0.936633	1	5.07621	5.0976	29.7194	35.1749	34.6574	39.7445	23.6497	35.042	45.3499	27.1224	35.8114	32.7791
hsa-miR-26b-5p	MIMAT0000083	UUCAAGUAAUUCAGGAUAGGU	UCAAGUA	21	Yes	Mature_miRNA	canonical_conserved_miRNA	hsa-mir-26b	MI0000084	CCGGGACCCAGUUCAAGUAAUUCAGGAUAGGUUGUGUGCUGUCCAGCCUGUUCUCCAUUACUUGGCUCGGGGACCGG	chr2:218402646-218402722(+)	MIPF0000043	mir-26	26b	p1@CTDSP1	NM_021198	-0.0212049	0.985409	0.91308	1	13.9708	13.992	17789.7	14888.1	15053	15833.1	14292.4	12774	16327.7	16592.4	20719	17370.9
hsa-miR-552-3p	MIMAT0003215	AACAGGUGACUGGUUAGACAA	ACAGGUG	21	Yes	Mature_miRNA	canonical_hsa-specific_miRNA	hsa-mir-552	MI0003557	AACCAUUCAAAUAUACCACAGUUUGUUUAACCUUUUGCCUGUUGGUUGAAGAUGCCUUUCAACAGGUGACUGGUUAGACAAACUGUGGUAUAUACA	chr1:34669599-34669694(-)	MIPF0000501	mir-552	552	p@chr1:35150899..35150929,-	curation	-0.0209192	0.985605	0.933777	1	6.75819	6.77911	90.5871	110.2	89.1589	93.797	143.496	53.7311	103.329	142.494	114.551	147.934
hsa-miR-136-3p	MIMAT0004606	CAUCAUCGUCUCAAAUGAGUCU	AUCAUCG	22	Yes	Mature_miRNA	canonical_conserved_miRNA	hsa-mir-136	MI0000475	UGAGCCCUCGGAGGACUCCAUUUGUUUUGAUGAUGGAUUCUUAUGCUCCAUCAUCGUCUCAAAUGAGUCUUCAGAGGGUUCU	chr14:100884702-100884783(+)	MIPF0000099	mir-136	127,136,337,431,433,493,432,665	p1@MEG3	Gtl2-Dio3	-0.0208904	0.985624	0.924383	1	7.13013	7.15102	144.597	162.74	145.896	114.464	115.052	133.419	144.947	105.251	181.123	168.171
hsa-miR-548at-3p	MIMAT0022278	CAAAACCGCAGUAACUUUUGU	AAAACCG	21	Yes	-	non-canonical_miRNA	hsa-mir-548at	MI0019137	AAAAGUUAUUGCGGUUUUGGCUGCCAAAAGAAAUGGCCAAAACCGCAGUAACUUUUGU	chr17:42494773-42494830(+)	MIPF0000317	mir-548	548at	p1@ATP6V0A1	ENST00000537728.1	-0.0204879	0.985899	1	1	-1.10659	-1.0861	0.285764	0.445252	0.279495	0.681334	0.31959	0.25957	0.574049	0	0.459121	0.855108
hsa-miR-429	MIMAT0001536	UAAUACUGUCUGGUAAAACCGU	AAUACUG	22	NO	Mature_miRNA	canonical_conserved_miRNA	hsa-mir-429	MI0001641	CGCCGGCCGAUGGGCGUCUUACCAGACAUGGUUAGACCUGGCCCUCUGUCUAAUACUGUCUGGUAAAACCGUCCAUCCGCUGC	chr1:1169005-1169087(+)	MIPF0000019	mir-8	200b,200a,429	p@chr1:1098252..1098265,+	curation	-0.0198933	0.986306	0.923531	1	10.8788	10.8987	2025.21	1768.32	1750.76	1979.28	1597.95	1606.48	2229.89	1329.8	2579.34	2125.23
hsa-miR-101-2-5p	MIMAT0037312	UCGGUUAUCAUGGUACCGAUGC	CGGUUAU	22	Yes	Star_miRNA	canonical_conserved_miRNA	hsa-mir-101-2	MI0000739	ACUGUCCUUUUUCGGUUAUCAUGGUACCGAUGCUGUAUAUCUGAAAGGUACAGUACUGUGAUAACUGAAGAAUGGUGGU	chr9:4850297-4850375(+)	MIPF0000046	mir-101	101-2	p1@RCL1	ENST00000442869.1	-0.0195462	0.986543	1	1	-2.82887	-2.80933	0	0.222626	0	0.227111	0	0	0.287024	0	0.22956	0
hsa-miR-378e	MIMAT0018927	ACUGGACUUGGAGUCAGGA	CUGGACU	19	NO	-	non-canonical_miRNA	hsa-mir-378e	MI0016750	CUGACUCCAGUGUCCAGGCCAGGGGCAGACAGUGGACAGAGAACAGUGCCCAAGACCACUGGACUUGGAGUCAGGACAU	chr5:170028488-170028566(+)	MIPF0000168	mir-378	378e	p1@DOCK2	ENST00000524185.1	-0.0192037	0.986777	0.943261	1	6.18895	6.20815	72.2983	71.0177	54.222	84.7125	69.9903	57.6246	82.9501	51.0062	105.139	84.6557
hsa-miR-4505	MIMAT0019041	AGGCUGGGCUGGGACGGA	GGCUGGG	18	NO	-	non-canonical_miRNA	hsa-mir-4505	MI0016868	GGAGGCUGGGCUGGGACGGACACCCGGCCUCCACUUUCUGUGGCAGGUACCUCCUCCAUGUCGGCCCGCCUUG	chr14:73758747-73758819(+)	-	-	4505	Unknown	Unknown	-0.0191798	0.986794	1	1	-3.51742	-3.49825	0	0.222626	0	0	0	0.25957	0	0	0	0
hsa-miR-7151-3p	MIMAT0028213	CUACAGGCUGGAAUGGGCUCA	UACAGGC	21	NO	Star_miRNA	canonical_hsa-specific_miRNA	hsa-mir-7151	MI0023611	GAUCCAUCUCUGCCUGUAUUGGCUUGGAUUCUGCAAAGCCUACAGGCUGGAAUGGGCUCA	chr10:67403351-67403410(-)	-	-	7151	p2@CTNNA3	ENST00000433211.2	-0.0191798	0.986794	1	1	-3.51742	-3.49825	0	0.222626	0	0	0	0.25957	0	0	0	0
hsa-miR-4311	MIMAT0016863	GAAAGAGAGCUGAGUGUG	AAAGAGA	18	NO	-	non-canonical_miRNA	hsa-mir-4311	MI0015841	UCAGAGAGGGGAAAGAGAGCUGAGUGUGACCUGGAGCAGCUCAGGAGGGCUUCCUGGGUGAGGUGGCAGGUUACAGGUUCGAUCUUUGGCCCUCAGAUUC	chr15:66040233-66040332(+)	-	-	4311	Unknown	Unknown	-0.0191798	0.986794	1	1	-3.51742	-3.49825	0	0.222626	0	0	0	0.25957	0	0	0	0
hsa-miR-6756-3p	MIMAT0027413	UCCCCUUCCUCCCUGCCCAG	CCCCUUC	20	Yes	-	non-canonical_miRNA	hsa-mir-6756	MI0022601	ACCCUAGGGUGGGGCUGGAGGUGGGGCUGAGGCUGAGUCUUCCUCCCCUUCCUCCCUGCCCAG	chr11:119312950-119313012(-)	-	-	6756	p1@MCAM	NM_006500	-0.0191798	0.986794	1	1	-3.51742	-3.49825	0	0.222626	0	0	0	0.25957	0	0	0	0
hsa-miR-4735-5p	MIMAT0019860	CCUAAUUUGAACACCUUCGGUA	CUAAUUU	22	NO	-	non-canonical_miRNA	hsa-mir-4735	MI0017372	UGCAGUGCCUAAUUUGAACACCUUCGGUAUUCAUCAAAAAUACCAAAGGUGCUCAAAUUAGACAUUGCA	chr1:196582413-196582481(-)	-	-	4735	p1@KCNT2	ENST00000367433.5	-0.0191798	0.986794	1	1	-3.51742	-3.49825	0	0.222626	0	0	0	0.25957	0	0	0	0
hsa-miR-183-3p	MIMAT0004560	GUGAAUUACCGAAGGGCCAUAA	UGAAUUA	22	Yes	Star_miRNA	canonical_conserved_miRNA	hsa-mir-183	MI0000273	CCGCAGAGUGUGACUCCUGUUCUGUGUAUGGCACUGGUAGAAUUCACUGUGAACAGUCUCAGUCAGUGAAUUACCGAAGGGCCAUAAACAGAGCAGAGACAGAUCCACGA	chr7:129774905-129775014(-)	MIPF0000066	mir-183	96,182,183	p@chr7:129420052..129420074,-	curation	-0.0185197	0.987245	1	1	-2.3561	-2.33758	0.285764	0.222626	0	0.227111	0	0	0.287024	0	0.22956	0.285036
hsa-miR-4425	MIMAT0018940	UGUUGGGAUUCAGCAGGACCAU	GUUGGGA	22	NO	-	non-canonical_miRNA	hsa-mir-4425	MI0016764	GUGCUUUACAUGAAUGGUCCCAUUGAAUCCCAACAGCUUUGCGAAGUGUUGUUGGGAUUCAGCAGGACCAUUCGUGUAAAGUAA	chr1:25023503-25023586(+)	-	-	4425	Unknown	Unknown	-0.0183821	0.987339	1	1	-2.00954	-1.99116	0	0.222626	0	0.454223	0.31959	0.778711	0	0	0	0.285036
hsa-miR-3146	MIMAT0015018	CAUGCUAGGAUAGAAAGAAUGG	AUGCUAG	22	NO	Mature_miRNA	canonical_conserved_miRNA	hsa-mir-3146	MI0014172	GCUAAGUCCCUUCUUUCUAUCCUAGUAUAACUUGAAGAAUUCAAAUAGUCAUGCUAGGAUAGAAAGAAUGGGACUUGGC	chr7:19705358-19705436(-)	MIPF0001626	mir-3146	3146	p1@TWISTNB	NM_001002926	-0.017745	0.987775	1	1	-2.81692	-2.79918	0.285764	0	0	0.227111	0	0	0.287024	0	0	0.285036
hsa-miR-658	MIMAT0003336	GGCGGAGGGAAGUAGGUCCGUUGGU	GCGGAGG	25	NO	-	non-canonical_miRNA	hsa-mir-658	MI0003682	GCUCGGUUGCCGUGGUUGCGGGCCCUGCCCGCCCGCCAGCUCGCUGACAGCACGACUCAGGGCGGAGGGAAGUAGGUCCGUUGGUCGGUCGGGAACGAGG	chr22:37844272-37844371(-)	MIPF0000643	mir-658	658,659	p1@ANKRD54	NM_138797	-0.0177127	0.987798	1	1	-3.51185	-3.49414	0	0	0	0.227111	0	0	0	0	0	0.285036
hsa-miR-1911-3p	MIMAT0007886	CACCAGGCAUUGUGGUCUCC	ACCAGGC	20	NO	Star_miRNA	canonical_conserved_miRNA	hsa-mir-1911	MI0008332	UCGGCAUCUGCUGAGUACCGCCAUGUCUGUUGGGCAUCCACAGUCUCCCACCAGGCAUUGUGGUCUCCGCUGACGCUUUG	chrX:114763184-114763263(+)	MIPF0001787	mir-1911	1911	p1@HTR2C	ENST00000371950.3	-0.0177127	0.987798	1	1	-3.51185	-3.49414	0	0	0	0.227111	0	0	0	0	0	0.285036
hsa-miR-7161-3p	MIMAT0028233	UAGAUCUUUGACUCUGGCAGUCUCCAGG	AGAUCUU	28	NO	-	non-canonical_miRNA	hsa-mir-7161	MI0023619	UAAAGACUGUAGAGGCAACUGGUGUUCUCACGCAAAGUGGCCAGGGUGUGGGAGACUAGAUCUUUGACUCUGGCAGUCUCCAGG	chr6:158609707-158609790(+)	-	-	7161	p@chr6:158981091..158981161,+	NM_020823	-0.0177127	0.987798	1	1	-3.51185	-3.49414	0	0	0	0.227111	0	0	0	0	0	0.285036
hsa-miR-138-2-3p	MIMAT0004596	GCUAUUUCACGACACCAGGGUU	CUAUUUC	22	Yes	Star_miRNA	canonical_conserved_miRNA	hsa-mir-138-2	MI0000455	CGUUGCUGCAGCUGGUGUUGUGAAUCAGGCCGACGAGCAGCGCAUCCUCUUACCCGGCUAUUUCACGACACCAGGGUUGCAUCA	chr16:56858518-56858601(+)	MIPF0000075	mir-138	138-2	p@chr16:56891363..56891367,+	curation	-0.0174387	0.987985	1	1	-2.3561	-2.33866	0.285764	0.222626	0	0.227111	0	0.25957	0	0	0.22956	0.285036
hsa-miR-541-3p	MIMAT0004920	UGGUGGGCACAGAAUCUGGACU	GGUGGGC	22	NO	Star_miRNA	canonical_conserved_miRNA	hsa-mir-541	MI0005539	ACGUCAGGGAAAGGAUUCUGCUGUCGGUCCCACUCCAAAGUUCACAGAAUGGGUGGUGGGCACAGAAUCUGGACUCUGCUUGUG	chr14:101064495-101064578(+)	MIPF0000213	mir-541	134,154,299,376c,369,376a-1,377,379,380,381,382,323a,329-1,329-2,409,412,410,376b,485,487a,494,495,496,539,544a,376a-2,487b,411,654,655,656,758,668,1185-2,1185-1,300,541,889,543,1197,1193,323b	p1@MEG3	Gtl2-Dio3	-0.0173667	0.988034	1	1	-3.51185	-3.49449	0	0	0	0.227111	0	0	0.287024	0	0	0
hsa-miR-8066	MIMAT0030993	CAAUGUGAUCUUUUGGAUGUA	AAUGUGA	21	NO	-	non-canonical_miRNA	hsa-mir-8066	MI0025902	CAUCUUGCUUACAUUCCUGUGGAACAUAUUGUUGCCUCUGCAUGUUACAAUGUGAUCUUUUGGAUGUAGGGCAAAUCU	chr4:101240795-101240872(-)	-	-	8066	p1@PPP3CA	ENST00000394854.3	-0.0173667	0.988034	1	1	-3.51185	-3.49449	0	0	0	0.227111	0	0	0.287024	0	0	0
hsa-miR-6512-5p	MIMAT0025480	UACCAUUAGAAGAGCUGGAAGA	ACCAUUA	22	NO	-	non-canonical_miRNA	hsa-mir-6512	MI0022224	UAUGCUCUUACCAUUAGAAGAGCUGGAAGAAGGCUGAGGGAGAUGCCUUCUUCCAGCCCUUCUAAUGGUAGGAGCAU	chr2:177313806-177313882(-)	-	-	6512	p4@NFE2L2	NR_026966	-0.0173667	0.988034	1	1	-3.51185	-3.49449	0	0	0	0.227111	0	0	0.287024	0	0	0
hsa-miR-676-5p	MIMAT0018203	UCUUCAACCUCAGGACUUGCA	CUUCAAC	21	Yes	Star_miRNA	canonical_conserved_miRNA	hsa-mir-676	MI0016436	GCAUGACUCUUCAACCUCAGGACUUGCAGAAUUAAUGGAAUGCUGUCCUAAGGUUGUUGAGUUGUGC	chrX:70022857-70022923(+)	MIPF0000471	mir-676	676	p1@EDA	ENST00000524573.1	-0.0173667	0.988034	1	1	-3.51185	-3.49449	0	0	0	0.227111	0	0	0.287024	0	0	0
hsa-miR-3190-3p	MIMAT0022839	UGUGGAAGGUAGACGGCCAGAGA	GUGGAAG	23	Yes	-	non-canonical_miRNA	hsa-mir-3190	MI0014235	CUGGGGUCACCUGUCUGGCCAGCUACGUCCCCACGGCCCUUGUCAGUGUGGAAGGUAGACGGCCAGAGAGGUGACCCCGG	chr19:47226942-47227021(+)	MIPF0001251	mir-3190	3190,3191	Unknown	Unknown	-0.0173233	0.988064	1	1	-1.48345	-1.46613	0.285764	0.222626	0.55899	0	0.63918	0.519141	0.287024	0.404811	0.459121	0
hsa-miR-4732-5p	MIMAT0019855	UGUAGAGCAGGGAGCAGGAAGCU	GUAGAGC	23	NO	-	non-canonical_miRNA	hsa-mir-4732	MI0017369	GAGGGAGCUGUAGAGCAGGGAGCAGGAAGCUGUGUGUGUCCAGCCCUGACCUGUCCUGUUCUGCCCCCAGCCCCUC	chr17:28861655-28861730(-)	-	-	144,451a,451b,4732	p1@MIR4732	ENST00000582320.2	-0.0168033	0.98842	1	1	-2.35663	-2.33983	0	0.222626	0	0.227111	0.31959	0	0	0	0.22956	0.570072
hsa-miR-561-5p	MIMAT0022706	AUCAAGGAUCUUAAACUUUGCC	UCAAGGA	22	Yes	Mature_miRNA	canonical_hsa-specific_miRNA	hsa-mir-561	MI0003567	CUUCAUCCACCAGUCCUCCAGGAACAUCAAGGAUCUUAAACUUUGCCAGAGCUACAAAGGCAAAGUUUAAGAUCCUUGAAGUUCCUGGGGGAACCAU	chr2:188297492-188297588(+)	MIPF0000623	mir-561	561	p1@GULP1	ENST00000409580.1	-0.0166891	0.988499	1	1	1.20319	1.21988	3.1434	2.22626	3.35394	1.13556	1.27836	1.81699	4.30537	0.404811	4.13209	0.855108
hsa-miR-6126	MIMAT0024599	GUGAAGGCCCGGCGGAGA	UGAAGGC	18	NO	-	non-canonical_miRNA	hsa-mir-6126	MI0021260	AGCCUGUGGGAAAGAGAAGAGCAGGGCAGGGUGAAGGCCCGGCGGAGACACUCUGCCCACCCCACACCCUGCCUAUGGGCCACACAGCU	chr16:3485381-3485469(-)	-	-	6126	Unknown	Unknown	-0.0158751	0.989057	1	1	-2.81471	-2.79884	0	0	0	0.227111	0.31959	0	0	0	0	0.570072
hsa-miR-3667-5p	MIMAT0018089	AAAGACCCAUUGAGGAGAAGGU	AAGACCC	22	Yes	Mature_miRNA	canonical_hsa-specific_miRNA	hsa-mir-3667	MI0016068	UGAGGAUGAAAGACCCAUUGAGGAGAAGGUUCUGCUGGCUGAGAACCUUCCUCUCCAUGGGUCUUUCAUCCUCA	chr22:49543393-49543466(-)	-	-	3667	p1@C22orf34	ENST00000414287.1	-0.0158472	0.989076	1	1	-2.35457	-2.33872	0	0.222626	0.279495	0	0.31959	0.25957	0	0	0.22956	0.285036
hsa-miR-192-5p	MIMAT0000222	CUGACCUAUGAAUUGACAGCC	UGACCUA	21	Yes	Mature_miRNA	canonical_conserved_miRNA	hsa-mir-192	MI0000234	GCCGAGACCGAGUGCACAGGGCUCUGACCUAUGAAUUGACAGCCAGUGCUCUCGUCUCCCCUCUGGCUGCCAAUUCCAUAGGUCACAGGUAUGUUCGCCUCAAUGCCAGC	chr11:64891137-64891246(-)	MIPF0000063	mir-192	192,194-2,6749,6750	p1@ENST00000413053,p1@uc009ypx.2	ENST00000413053.1	-0.015679	0.989191	0.933905	1	16.9626	16.9782	102273	125109	122286	125304	146365	112688	152708	121609	149348	128274
hsa-miR-3925-5p	MIMAT0018200	AAGAGAACUGAAAGUGGAGCCU	AGAGAAC	22	NO	-	non-canonical_miRNA	hsa-mir-3925	MI0016433	GUGGGAAUAGCAAGAGAACUGAAAGUGGAGCCUGUCACAUCUCCAGACUCCAGUUUUAGUUCUCUUGCUAUUUCCAC	chr6:36622436-36622512(-)	-	-	3925	Unknown	Unknown	-0.0156316	0.989223	1	1	-2.3448	-2.32916	0	0.222626	0	0	0.63918	0	0.574049	0	0	0.285036
hsa-miR-378c	MIMAT0016847	ACUGGACUUGGAGUCAGAAGAGUGG	CUGGACU	25	NO	-	non-canonical_miRNA	hsa-mir-378c	MI0015825	GGAGGCCAUCACUGGACUUGGAGUCAGAAGAGUGGAGUCGGGUCAGACUUCAACUCUGACUUUGAAGGUGGUGAGUGCCUC	chr10:130962588-130962668(-)	-	-	378c	Unknown	Unknown	-0.0154244	0.989366	0.941434	1	10.5517	10.5671	1408.82	1573.74	1185.9	1346.09	1783.95	1205.19	1762.04	1114.45	2044.46	1712.5
hsa-miR-4326	MIMAT0016888	UGUUCCUCUGUCUCCCAGAC	GUUCCUC	20	NO	-	non-canonical_miRNA	hsa-mir-4326	MI0015866	GCUGCUCUGCUGUUCCUCUGUCUCCCAGACUCUGGGUGGAUGGAGCAGGUCGGGGGCCA	chr20:63286808-63286866(+)	-	-	4326	p1@ARFGAP1	NM_175609	-0.0153	0.989451	1	1	2.93505	2.95035	8.00139	5.34303	7.82586	8.17601	7.67017	12.1998	7.46264	5.66736	6.65725	7.41093
hsa-miR-4765	MIMAT0019916	UGAGUGAUUGAUAGCUAUGUUC	GAGUGAU	22	NO	-	non-canonical_miRNA	hsa-mir-4765	MI0017406	UGGUGAUUUUGAACGUAGCUAUCCACCACUCAGCCUGGAAAAAGCUGAGUGAUUGAUAGCUAUGUUCAAAAUCACCA	chr2:32635255-32635331(+)	-	-	4765	p1@TTC27	ENST00000317907.4	-0.0146374	0.989905	1	1	-3.50878	-3.49414	0	0	0.279495	0	0	0	0	0	0	0.285036
hsa-miR-6847-3p	MIMAT0027595	GGCUCAUGUGUCUGUCCUCUUC	GCUCAUG	22	NO	-	non-canonical_miRNA	hsa-mir-6847	MI0022693	GACCCACAGAGGACAGUGGAGUGUGAGCUGGAAGGAGUGGGCCUGGCUCAUGUGUCUGUCCUCUUCCAG	chr8:144079874-144079942(+)	-	-	6847	p1@EXOSC4	ENST00000525936.1	-0.0146374	0.989905	1	1	-3.50878	-3.49414	0	0	0.279495	0	0	0	0	0	0	0.285036
hsa-miR-3657	MIMAT0018077	UGUGUCCCAUUAUUGGUGAUU	GUGUCCC	21	NO	-	non-canonical_miRNA	hsa-mir-3657	MI0016057	UGUGUCCCAUAAUUAAAUAAUGAAAUCUGAAAUCACCAAUAAUGGGACACUAAUGUGAUUAAUGUUGUUGUGUCCCAUUAUUGGUGAUUUCAGAUUUCAUAUAUGAUUAAGGACAUA	chr12:112037599-112037715(-)	-	-	3657	p1@NAA25	ENST00000552527.1	-0.0146374	0.989905	1	1	-3.50878	-3.49414	0	0	0.279495	0	0	0	0	0	0	0.285036
hsa-miR-4758-5p	MIMAT0019903	GUGAGUGGGAGCCGGUGGGGCUG	UGAGUGG	23	NO	-	non-canonical_miRNA	hsa-mir-4758	MI0017399	GGUGAGUGGGAGCCGGUGGGGCUGGAGUAAGGGCACGCCCGGGGCUGCCCCACCUGCUGACCACCCUCCCC	chr20:62332487-62332557(-)	-	-	4758	p1@LAMA5	NM_005560	-0.0146374	0.989905	1	1	-3.50878	-3.49414	0	0	0.279495	0	0	0	0	0	0	0.285036
hsa-miR-6770-3p	MIMAT0027441	CUGGCGGCUGUGUCUUCACAG	UGGCGGC	21	Yes	-	non-canonical_miRNA	hsa-mir-6770-1;hsa-mir-6770-2;hsa-mir-6770-3	MI0022615;MI0026418;MI0026419	UAUCCUGAGAAGGCACAGCUUGCACGUGACCUCCUGGGCCUGGCGGCUGUGUCUUCACAG;UAUCCUGAGAAGGCACAGCUUGCACGUGACCUCCUGGGCCUGGCGGCUGUGUCUUCACAG;UAUCCUGAGAAGGCACAGCUUGCACGUGACCUCCUGGGCCUGGCGGCUGUGUCUUCACAG	chr16:14930820-14930879(+);chr16:16329305-16329364(+);chr16:18379351-18379410(-)	MIPF0001692	mir-6770	6511a-1,6770-1;6511a-2,6770-2;6770-3	p1@PKD1P3;Unknown;p1@PKD1P5	ENST00000534164.1;Unknown;ENST00000532415.1	-0.0146374	0.989905	1	1	-3.50878	-3.49414	0	0	0.279495	0	0	0	0	0	0	0.285036
hsa-miR-4673	MIMAT0019755	UCCAGGCAGGAGCCGGACUGGA	CCAGGCA	22	NO	-	non-canonical_miRNA	hsa-mir-4673	MI0017304	GUCCAGGCAGGAGCCGGACUGGACCUCAGGGAAGAGGCUGACCCGGCCCCUCUUGCGGC	chr9:136519568-136519626(-)	-	-	4673	p1@NOTCH1	ENST00000277541.6	-0.0146374	0.989905	1	1	-3.50878	-3.49414	0	0	0.279495	0	0	0	0	0	0	0.285036
hsa-miR-10398-3p	MIMAT0041628	GCCCGGAGAGCUGGGAGCCAG	CCCGGAG	21	NO	-	non-canonical_miRNA	hsa-mir-10398	MI0033422	UGGCUCCCUUCUCUCCGUCUGCCUCCUGGCCGCGGGGCCCGGAGAGCUGGGAGCCAG	chr6:41733554-41733610(-)	-	-	10398	Unknown	Unknown	-0.0146374	0.989905	1	1	-3.50878	-3.49414	0	0	0.279495	0	0	0	0	0	0	0.285036
hsa-miR-4442	MIMAT0018960	GCCGGACAAGAGGGAGG	CCGGACA	17	NO	-	non-canonical_miRNA	hsa-mir-4442	MI0016785	GCGCCCUCCCUCUCUCCCCGGUGUGCAAAUGUGUGUGUGCGGUGUUAUGCCGGACAAGAGGGAGGUG	chr3:25664873-25664939(-)	-	-	4442	Unknown	Unknown	-0.0146374	0.989905	1	1	-3.50878	-3.49414	0	0	0.279495	0	0	0	0	0	0	0.285036
hsa-miR-519d-3p	MIMAT0002853	CAAAGUGCCUCCCUUUAGAGUG	AAAGUGC	22	NO	Mature_miRNA	canonical_hsa-specific_miRNA	hsa-mir-519d	MI0003162	UCCCAUGCUGUGACCCUCCAAAGGGAAGCGCUUUCUGUUUGUUUUCUCUUAAACAAAGUGCCUCCCUUUAGAGUGUUACCGUUUGGGA	chr19:53713347-53713434(+)	MIPF0000020	mir-515	512-1,512-2,498,520e,515-1,519e,520f,515-2,519c,520a,526b,519b,525,523,518f,520b,518b,526a-1,520c,518c,524,517a,519d,521-2,520d,517b,520g,516b-2,526a-2,518e,518a-1,518d,516b-1,518a-2,517c,520h,521-1,522,519a-1,527,516a-1,516a-2,519a-2,1323,1283-1,1283-2	Unknown	Unknown	-0.0146374	0.989905	1	1	-3.50878	-3.49414	0	0	0.279495	0	0	0	0	0	0	0.285036
hsa-miR-151a-5p	MIMAT0004697	UCGAGGAGCUCACAGUCUAGU	CGAGGAG	21	NO	Mature_miRNA	canonical_conserved_miRNA	hsa-mir-151a	MI0000809	UUUCCUGCCCUCGAGGAGCUCACAGUCUAGUAUGUCUCAUCCCCUACUAGACUGAAGCUCCUUGAGGACAGGGAUGGUCAUACUCACCUC	chr8:140732564-140732653(-)	MIPF0000057	mir-28	151a	p1@PTK2	ENST00000522684.1	-0.0140326	0.99032	0.958277	1	7.70257	7.7166	104.304	230.195	221.081	150.121	317.033	207.916	240.526	161.115	304.627	172.447
hsa-miR-1289	MIMAT0005879	UGGAGUCCAGGAAUCUGCAUUUU	GGAGUCC	23	NO	-	non-canonical_miRNA	hsa-mir-1289-1;hsa-mir-1289-2	MI0006350;MI0006351	UUCUCAAUUUUUAGUAGGAAUUAAAAACAAAACUGGUAAAUGCAGACUCUUGGUUUCCACCCCCAGAGAAUCCCUAAACCGGGGGUGGAGUCCAGGAAUCUGCAUUUUAGAAAGUACCCAGGGUGAUUCUGAUAAUUGGGAACA;CCACGGUCCUAGUUAAAAAGGCACAUUCCUAGACCCUGCCUCAGAACUACUGAACAGAGUCACUGGGUGUGGAGUCCAGGAAUCUGCAUUUUUACCCCUAUCGCCCCCGCC	chr20:35453954-35454097(-);chr5:133427596-133427706(-)	MIPF0000626	mir-1289	1289-1;1289-2	p5@GDF5;p1@FSTL4	ENST00000374372.1;NM_015082	-0.0136655	0.990573	1	1	-2.82049	-2.80683	0	0	0.279495	0.227111	0	0.519141	0	0	0	0
hsa-miR-6124	MIMAT0024597	GGGAAAAGGAAGGGGGAGGA	GGAAAAG	20	NO	-	non-canonical_miRNA	hsa-mir-6124	MI0021258	GGGGAGGUAGGGAAAAGGAAGGGGGAGGAGAAGGUGAGACCAAUGUCCUGGGUGCCACUCCUGCCCAGUGCCUCCCUUCCUCGUU	chr11:12163683-12163767(+)	-	-	6124	p1@MICAL2	NM_014632	-0.0136068	0.990613	1	1	-3.51185	-3.49825	0	0	0	0.227111	0	0.25957	0	0	0	0
hsa-miR-762	MIMAT0010313	GGGGCUGGGGCCGGGGCCGAGC	GGGCUGG	22	NO	-	non-canonical_miRNA	hsa-mir-762	MI0003892	GGCCCGGCUCCGGGUCUCGGCCCGUACAGUCCGGCCGGCCAUGCUGGCGGGGCUGGGGCCGGGGCCGAGCCCGCGGCGGGGCC	chr16:30893903-30893985(+)	MIPF0000624	mir-762	762	p1@uc002dzu.2	ENST00000564901.1	-0.0136068	0.990613	1	1	-3.51185	-3.49825	0	0	0	0.227111	0	0.25957	0	0	0	0
hsa-miR-7151-5p	MIMAT0028212	GAUCCAUCUCUGCCUGUAUUGGC	AUCCAUC	23	NO	Mature_miRNA	canonical_hsa-specific_miRNA	hsa-mir-7151	MI0023611	GAUCCAUCUCUGCCUGUAUUGGCUUGGAUUCUGCAAAGCCUACAGGCUGGAAUGGGCUCA	chr10:67403351-67403410(-)	-	-	7151	p2@CTNNA3	ENST00000433211.2	-0.0136068	0.990613	1	1	-3.51185	-3.49825	0	0	0	0.227111	0	0.25957	0	0	0	0
hsa-miR-1323	MIMAT0005795	UCAAAACUGAGGGGCAUUUUCU	CAAAACU	22	NO	Mature_miRNA	canonical_conserved_miRNA	hsa-mir-1323	MI0003786	ACUGAGGUCCUCAAAACUGAGGGGCAUUUUCUGUGGUUUGAAAGGAAAGUGCACCCAGUUUUGGGGAUGUCAA	chr19:53671968-53672040(+)	MIPF0000617	mir-1323	512-1,512-2,498,520e,515-1,519e,520f,515-2,519c,520a,526b,519b,525,523,518f,520b,518b,526a-1,520c,518c,524,517a,519d,521-2,520d,517b,520g,516b-2,526a-2,518e,518a-1,518d,516b-1,518a-2,517c,520h,521-1,522,519a-1,527,516a-1,516a-2,519a-2,1323,1283-1,1283-2	Unknown	Unknown	-0.0136068	0.990613	1	1	-3.51185	-3.49825	0	0	0	0.227111	0	0.25957	0	0	0	0
hsa-miR-200b-3p	MIMAT0000318	UAAUACUGCCUGGUAAUGAUGA	AAUACUG	22	Yes	Mature_miRNA	canonical_conserved_miRNA	hsa-mir-200b	MI0000342	CCAGCUCGGGCAGCCGUGGCCAUCUUACUGGGCAGCAUUGGAUGGAGUCAGGUCUCUAAUACUGCCUGGUAAUGAUGACGGCGGAGCCCUGCACG	chr1:1167104-1167198(+)	MIPF0000019	mir-8	200b,200a,429	p@chr1:1098252..1098265,+	curation	-0.0130397	0.991002	0.948818	1	14.7616	14.7746	27606.2	29720.6	28740.2	28899.7	19887.1	20851.6	28251.8	28348.1	37813.6	28938.3
hsa-miR-487b-3p	MIMAT0003180	AAUCGUACAGGGUCAUCCACUU	AUCGUAC	22	NO	Mature_miRNA	canonical_conserved_miRNA	hsa-mir-487b	MI0003530	UUGGUACUUGGAGAGUGGUUAUCCCUGUCCUGUUCGUUUUGCUCAUGUCGAAUCGUACAGGGUCAUCCACUUUUUCAGUAUCAA	chr14:101046455-101046538(+)	MIPF0000018	mir-154	134,154,299,376c,369,376a-1,377,379,380,381,382,323a,329-1,329-2,409,412,410,376b,485,487a,494,495,496,539,544a,376a-2,487b,411,654,655,656,758,668,1185-2,1185-1,300,541,889,543,1197,1193,323b	p1@MEG3	Gtl2-Dio3	-0.0129927	0.991035	0.959451	1	4.26659	4.27958	16.5743	21.8174	21.8006	15.6707	17.8971	18.1699	22.3879	23.0742	19.7422	16.5321
hsa-miR-6775-3p	MIMAT0027451	AGGCCCUGUCCUCUGCCCCAG	GGCCCUG	21	Yes	-	non-canonical_miRNA	hsa-mir-6775	MI0022620	GAACCUCGGGGCAUGGGGGAGGGAGGCUGGACAGGAGAGGGCUCACCCAGGCCCUGUCCUCUGCCCCAG	chr16:87834592-87834660(-)	-	-	6775	p1@SLC7A5	NM_003486	-0.0128221	0.991152	1	1	-3.51742	-3.5046	0	0.222626	0	0	0	0	0	0	0.22956	0
hsa-miR-934	MIMAT0004977	UGUCUACUACUGGAGACACUGG	GUCUACU	22	NO	Mature_miRNA	canonical_conserved_miRNA	hsa-mir-934	MI0005756	AGAAAUAAGGCUUCUGUCUACUACUGGAGACACUGGUAGUAUAAAACCCAGAGUCUCCAGUAAUGGACGGGAGCCUUAUUUCU	chrX:136550878-136550960(+)	MIPF0000542	mir-934	934	p1@VGLL1	NM_016267	-0.0128221	0.991152	1	1	-3.51742	-3.5046	0	0.222626	0	0	0	0	0	0	0.22956	0
hsa-miR-4423-5p	MIMAT0019232	AGUUGCCUUUUUGUUCCCAUGC	GUUGCCU	22	Yes	-	non-canonical_miRNA	hsa-mir-4423	MI0016760	AUCAUGUACUGCAGUUGCCUUUUUGUUCCCAUGCUGUUUAAGCCUAGCAUAGGCACCAAAAAGCAACAACAGUAUGUGAA	chr1:85133794-85133873(+)	MIPF0001587	mir-4423	4423	p1@WDR63	curation	-0.0128221	0.991152	1	1	-3.51742	-3.5046	0	0.222626	0	0	0	0	0	0	0.22956	0
hsa-miR-516a-5p	MIMAT0004770	UUCUCGAGGAAAGAAGCACUUUC	UCUCGAG	23	Yes	Mature_miRNA	canonical_hsa-specific_miRNA	hsa-mir-516a-1;hsa-mir-516a-2	MI0003180;MI0003181	UCUCAGGCUGUGACCUUCUCGAGGAAAGAAGCACUUUCUGUUGUCUGAAAGAAAAGAAAGUGCUUCCUUUCAGAGGGUUACGGUUUGAGA;UCUCAGGUUGUGACCUUCUCGAGGAAAGAAGCACUUUCUGUUGUCUGAAAGAAAAGAAAGUGCUUCCUUUCAGAGGGUUACGGUUUGAGA	chr19:53756741-53756830(+);chr19:53761133-53761222(+)	MIPF0000020	mir-515	512-1,512-2,498,520e,515-1,519e,520f,515-2,519c,520a,526b,519b,525,523,518f,520b,518b,526a-1,520c,518c,524,517a,519d,521-2,520d,517b,520g,516b-2,526a-2,518e,518a-1,518d,516b-1,518a-2,517c,520h,521-1,522,519a-1,527,516a-1,516a-2,519a-2,1323,1283-1,1283-2;512-1,512-2,498,520e,515-1,519e,520f,515-2,519c,520a,526b,519b,525,523,518f,520b,518b,526a-1,520c,518c,524,517a,519d,521-2,520d,517b,520g,516b-2,…	Unknown;Unknown	Unknown;Unknown	-0.0128221	0.991152	1	1	-3.51742	-3.5046	0	0.222626	0	0	0	0	0	0	0.22956	0
hsa-miR-6769b-3p	MIMAT0027621	CCCUCUCUGUCCCACCCAUAG	CCUCUCU	21	Yes	-	non-canonical_miRNA	hsa-mir-6769b	MI0022706	CUUCCUGGUGGGUGGGGAGGAGAAGUGCCGUCCUCAUGAGCCCCUCUCUGUCCCACCCAUAG	chr1:206474803-206474864(+)	-	-	6769b	p1@IKBKE	ENST00000537984.1	-0.0128221	0.991152	1	1	-3.51742	-3.5046	0	0.222626	0	0	0	0	0	0	0.22956	0
hsa-miR-1252-3p	MIMAT0026744	CAAAUGAGCUUAAUUUCCUUUU	AAAUGAG	22	Yes	Star_miRNA	canonical_hsa-specific_miRNA	hsa-mir-1252	MI0006434	AGAAAGAAGGAAAUUGAAUUCAUUUAGAAAAGAGAAUUCCAAAUGAGCUUAAUUUCCUUUUUUCU	chr12:79419257-79419321(+)	MIPF0000968	mir-1252	1252	p1@SYT1	ENST00000457153.2	-0.0128221	0.991152	1	1	-3.51742	-3.5046	0	0.222626	0	0	0	0	0	0	0.22956	0
hsa-miR-4537	MIMAT0019080	UGAGCCGAGCUGAGCUUAGCUG	GAGCCGA	22	NO	-	non-canonical_miRNA	hsa-mir-4537	MI0016908	UGAGCCGAGCUGAGCUUAGCUGGGCUGAGCUAACCAGGGCUGGGCUGAGCUGGGCUGAGCUGAGCUGAGC	chr14:105859484-105859553(-)	-	-	4507,4537,4538,4539	Unknown	Unknown	-0.0128221	0.991152	1	1	-3.51742	-3.5046	0	0.222626	0	0	0	0	0	0	0.22956	0
hsa-miR-2110	MIMAT0010133	UUGGGGAAACGGCCGCUGAGUG	UGGGGAA	22	NO	-	non-canonical_miRNA	hsa-mir-2110	MI0010629	CAGGGGUUUGGGGAAACGGCCGCUGAGUGAGGCGUCGGCUGUGUUUCUCACCGCGGUCUUUUCCUCCCACUCUUG	chr10:114174105-114174179(-)	MIPF0001399	mir-2110	2110	p1@C10orf118	ENST00000369285.3	-0.0127305	0.991215	1	1	1.90208	1.91481	5.14375	3.11677	2.79495	2.95245	4.15467	3.11485	4.01834	4.85774	2.98428	4.56057
hsa-miR-1278	MIMAT0005936	UAGUACUGUGCAUAUCAUCUAU	AGUACUG	22	NO	Mature_miRNA	canonical_hsa-specific_miRNA	hsa-mir-1278	MI0006425	AUUUGCUCAUAGAUGAUAUGCAUAGUACUCCCAGAACUCAUUAAGUUGGUAGUACUGUGCAUAUCAUCUAUGAGCGAAUAG	chr1:193136503-193136583(+)	MIPF0000591	mir-1278	1278	p1@CDC73	ENST00000367435.3	-0.0122361	0.991554	1	1	1.56252	1.57476	2.00035	3.56202	3.63343	3.17956	1.59795	3.37442	2.58322	1.21443	3.90253	3.70547
hsa-miR-876-3p	MIMAT0004925	UGGUGGUUUACAAAGUAAUUCA	GGUGGUU	22	Yes	Mature_miRNA	canonical_conserved_miRNA	hsa-mir-876	MI0005542	UGAAGUGCUGUGGAUUUCUUUGUGAAUCACCAUAUCUAAGCUAAUGUGGUGGUGGUUUACAAAGUAAUUCAUAGUGCUUCA	chr9:28863626-28863706(-)	MIPF0000430	mir-876	876	p@chr9:29212195..29212234,-	NM_001258282	-0.011875	0.991803	1	1	-2.81471	-2.80284	0	0	0	0.227111	0.31959	0.25957	0	0	0	0.285036
hsa-miR-151b	MIMAT0010214	UCGAGGAGCUCACAGUCU	CGAGGAG	18	NO	-	non-canonical_miRNA	hsa-mir-151b	MI0003772	ACCUCUGAUGUGUCAGUCUCUCUUCAGGGCUCCCGAGACACAGAAACAGACACCUGCCCUCGAGGAGCUCACAGUCUAGACAAACAAACCCAGGGU	chr14:100109419-100109514(-)	MIPF0000057	mir-28	342,151b	Unknown	Unknown	-0.0111135	0.992326	0.967562	1	7.69942	7.71053	104.304	229.528	220.801	149.212	316.714	207.137	239.378	160.305	302.79	172.447
hsa-miR-580-5p	MIMAT0026617	UAAUGAUUCAUCAGACUCAGAU	AAUGAUU	22	Yes	Star_miRNA	canonical_hsa-specific_miRNA	hsa-mir-580	MI0003587	AUAAAAUUUCCAAUUGGAACCUAAUGAUUCAUCAGACUCAGAUAUUUAAGUUAACAGUAUUUGAGAAUGAUGAAUCAUUAGGUUCCGGUCAGAAAUU	chr5:36147892-36147988(-)	MIPF0000515	mir-580	580	p1@LMBRD2	NM_001007527	-0.0109777	0.99242	1	1	-3.50512	-3.49414	0.285764	0	0	0	0	0	0	0	0	0.285036
hsa-miR-602	MIMAT0003270	GACACGGGCGACAGCUGCGGCCC	ACACGGG	23	NO	-	non-canonical_miRNA	hsa-mir-602	MI0003615	UUCUCACCCCCGCCUGACACGGGCGACAGCUGCGGCCCGCUGUGUUCACUCGGGCCGAGUGCGUCUCCUGUCAGGCAAGGGAGAGCAGAGCCCCCCUG	chr9:137838419-137838516(+)	MIPF0000767	mir-602	602	p4@EHMT1	ENST00000462942.1	-0.0109777	0.99242	1	1	-3.50512	-3.49414	0.285764	0	0	0	0	0	0	0	0	0.285036
hsa-miR-509-5p	MIMAT0004779	UACUGCAGACAGUGGCAAUCA	ACUGCAG	21	Yes	Star_miRNA	canonical_hsa-specific_miRNA	hsa-mir-509-1;hsa-mir-509-2	MI0003196;MI0005530	CAUGCUGUGUGUGGUACCCUACUGCAGACAGUGGCAAUCAUGUAUAAUUAAAAAUGAUUGGUACGUCUGUGGGUAGAGUACUGCAUGACACAUG;CAUGCUGUGUGUGGUACCCUACUGCAGACAGUGGCAAUCAUGUAUAAUUAAAAAUGAUUGGUACGUCUGUGGGUAGAGUACUGCAUGACAC	chrX:147260532-147260625(-);chrX:147258760-147258850(-)	MIPF0000130	mir-506	509-1,509-2,509-3,514b;509-1,509-2,509-3,514b	p@chrX:146413659..146413673,-;p@chrX:146413659..146413673,-	curation;curation	-0.0109777	0.99242	1	1	-3.50512	-3.49414	0.285764	0	0	0	0	0	0	0	0	0.285036
hsa-miR-545-5p	MIMAT0004785	UCAGUAAAUGUUUAUUAGAUGA	CAGUAAA	22	Yes	Mature_miRNA	canonical_conserved_miRNA	hsa-mir-545	MI0003516	CCCAGCCUGGCACAUUAGUAGGCCUCAGUAAAUGUUUAUUAGAUGAAUAAAUGAAUGACUCAUCAGCAAACAUUUAUUGUGUGCCUGCUAAAGUGAGCUCCACAGG	chrX:74287104-74287209(-)	MIPF0000098	mir-95	374a,545	p1@FTX	NR_028379	-0.0109777	0.99242	1	1	-3.50512	-3.49414	0.285764	0	0	0	0	0	0	0	0	0.285036
hsa-miR-4726-5p	MIMAT0019845	AGGGCCAGAGGAGCCUGGAGUGG	GGGCCAG	23	NO	-	non-canonical_miRNA	hsa-mir-4726	MI0017363	AGGGCCAGAGGAGCCUGGAGUGGUCGGGUCGACUGAACCCAGGUUCCCUCUGGCCGCA	chr17:38719691-38719748(+)	-	-	4726	p1@MLLT6	ENST00000325718.7	-0.0106318	0.992658	1	1	-3.50512	-3.49449	0.285764	0	0	0	0	0	0.287024	0	0	0
hsa-miR-3927-3p	MIMAT0018202	CAGGUAGAUAUUUGAUAGGCAU	AGGUAGA	22	NO	-	non-canonical_miRNA	hsa-mir-3927	MI0016435	UGCCAAUGCCUAUCACAUAUCUGCCUGUCCUAUGACAAACAUGGCAGGUAGAUAUUUGAUAGGCAUUGGCA	chr9:109511475-109511545(-)	MIPF0001462	mir-3927	3927	Unknown	Unknown	-0.0106318	0.992658	1	1	-3.50512	-3.49449	0.285764	0	0	0	0	0	0.287024	0	0	0
hsa-miR-1296-3p	MIMAT0026637	GAGUGGGGCUUCGACCCUAACC	AGUGGGG	22	Yes	Star_miRNA	canonical_conserved_miRNA	hsa-mir-1296	MI0003780	ACCUACCUAACUGGGUUAGGGCCCUGGCUCCAUCUCCUUUAGGAAAACCUUCUGUGGGGAGUGGGGCUUCGACCCUAACCCAGGUGGGCUGU	chr10:63372957-63373048(-)	MIPF0000649	mir-1296	1296	p4@JMJD1C	NM_032776	-0.0106318	0.992658	1	1	-3.50512	-3.49449	0.285764	0	0	0	0	0	0.287024	0	0	0
hsa-miR-1276	MIMAT0005930	UAAAGAGCCCUGUGGAGACA	AAAGAGC	20	NO	Mature_miRNA	canonical_hsa-specific_miRNA	hsa-mir-1276	MI0006416	CCCCAGCUAGGUAAAGAGCCCUGUGGAGACACCUGGAUUCAGAGAACAUGUCUCCACUGAGCACUUGGGCCUUGAUGGCGGCU	chr15:85770496-85770578(-)	MIPF0000652	mir-1276	1276	p1@KLHL25	ENST00000559131.1	-0.0106318	0.992658	1	1	-3.50512	-3.49449	0.285764	0	0	0	0	0	0.287024	0	0	0
hsa-miR-4733-5p	MIMAT0019857	AAUCCCAAUGCUAGACCCGGUG	AUCCCAA	22	Yes	-	non-canonical_miRNA	hsa-mir-4733	MI0017370	GGUCGCUUAAAUCCCAAUGCUAGACCCGGUGGCAAUCAAGGUCUAGCCACCAGGUCUAGCAUUGGGAUUUAAGCCC	chr17:31094350-31094425(-)	-	-	4733	p@chr17:29422492..29422527,-	ENST00000583377.1	-0.0106318	0.992658	1	1	-3.50512	-3.49449	0.285764	0	0	0	0	0	0.287024	0	0	0
hsa-miR-3928-5p	MIMAT0027037	UGAAGCUCUAAGGUUCCGCCUGC	GAAGCUC	23	Yes	-	non-canonical_miRNA	hsa-mir-3928	MI0016438	GCUGAAGCUCUAAGGUUCCGCCUGCGGGCAGGAAGCGGAGGAACCUUGGAGCUUCGGC	chr22:31160062-31160119(-)	-	-	3928	Unknown	Unknown	-0.0106318	0.992658	1	1	-3.50512	-3.49449	0.285764	0	0	0	0	0	0.287024	0	0	0
hsa-miR-3140-3p	MIMAT0015008	AGCUUUUGGGAAUUCAGGUAGU	GCUUUUG	22	Yes	Mature_miRNA	canonical_conserved_miRNA	hsa-mir-3140	MI0014163	CCUCUUGAGGUACCUGAAUUACCAAAAGCUUUAUGUAUUCUGAAGUUAUUGAAAAUAAGAGCUUUUGGGAAUUCAGGUAGUUCAGGAGUG	chr4:152489327-152489416(-)	MIPF0001615	mir-3140	3140	p@chr4:153457197..153457268,-	ENST00000281708.4	-0.0106039	0.992677	1	1	-0.346265	-0.335661	0.571528	0.667878	0.55899	1.13556	0.63918	0.778711	0.574049	0.404811	1.37736	0.570072
hsa-miR-6747-5p	MIMAT0027394	AGGGGUGUGGAAAGAGGCAGAACA	GGGGUGU	24	Yes	-	non-canonical_miRNA	hsa-mir-6747	MI0022592	UUUGGAGGGGUGUGGAAAGAGGCAGAACAUUCGUUCACUUUCCUGCCUUCCUCUGCACCAG	chr11:62567011-62567071(-)	-	-	6747	p1@EEF1G	ENST00000525340.1	-0.0105316	0.992727	1	1	-3.50878	-3.49825	0	0	0.279495	0	0	0.25957	0	0	0	0
hsa-miR-1271-3p	MIMAT0022712	AGUGCCUGCUAUGUGCCAGGCA	GUGCCUG	22	Yes	Star_miRNA	canonical_conserved_miRNA	hsa-mir-1271	MI0003814	CACCCAGAUCAGUGCUUGGCACCUAGCAAGCACUCAGUAAAUAUUUGUUGAGUGCCUGCUAUGUGCCAGGCAUUGUGCUGAGGGCU	chr5:176367946-176368031(+)	MIPF0000483	mir-1271	1271	p1@ARL10	NM_173664	-0.0105316	0.992727	1	1	-3.50878	-3.49825	0	0	0.279495	0	0	0.25957	0	0	0	0
hsa-miR-3180-5p	MIMAT0015057	CUUCCAGACGCUCCGCCCCACGUCG	UUCCAGA	25	Yes	Mature_miRNA	canonical_hsa-specific_miRNA	hsa-mir-3180-1;hsa-mir-3180-2;hsa-mir-3180-3	MI0014214;MI0014215;MI0014217	CAGUGCGACGGGCGGAGCUUCCAGACGCUCCGCCCCACGUCGCAUGCGCCCCGGGAAAGCGUGGGGCGGAGCUUCCGGAGGCCCCGCCCUGCUG;GCGACGGGCGGAGCUUCCAGACGCUCCGCCCCACGUCGCAUGCGCCCCGGGAAAGCGUGGGGCGGAGCUUCCGGAGGCCCCGCCCUGC;CAGUGCGACGGGCGGAGCUUCCAGACGCUCCGCCCCACGUCGCAUGCGCCCCGGGAAAGCGUGGGGCGGAGCUUCCGGAGGCCCCGCCCUGCUG	chr16:14911220-14911313(+);chr16:16309879-16309966(+);chr16:18402178-18402271(-)	MIPF0000894	mir-3180	3179-1,3180-1,3670-1;3180-2,3179-2,3670-2;3180-3,3179-3,3670-3	Unknown;Unknown;Unknown	Unknown;Unknown;Unknown	-0.0105316	0.992727	1	1	-3.50878	-3.49825	0	0	0.279495	0	0	0.25957	0	0	0	0
hsa-miR-4529-3p	MIMAT0019068	AUUGGACUGCUGAUGGCCCGU	UUGGACU	21	NO	-	non-canonical_miRNA	hsa-mir-4529	MI0016896	AUGACAGGCCAUCAGCAGUCCAAUGAAGACAUGAAGACCCAAUGUCUUCAUUGGACUGCUGAUGGCCCGUCACUGGGA	chr18:55479221-55479298(+)	MIPF0001451	mir-4529	4529	p@chr18:53145002..53145011,+	ENST00000587660.1	-0.0105316	0.992727	1	1	-3.50878	-3.49825	0	0	0.279495	0	0	0.25957	0	0	0	0
hsa-miR-4733-3p	MIMAT0019858	CCACCAGGUCUAGCAUUGGGAU	CACCAGG	22	Yes	-	non-canonical_miRNA	hsa-mir-4733	MI0017370	GGUCGCUUAAAUCCCAAUGCUAGACCCGGUGGCAAUCAAGGUCUAGCCACCAGGUCUAGCAUUGGGAUUUAAGCCC	chr17:31094350-31094425(-)	-	-	4733	p@chr17:29422492..29422527,-	ENST00000583377.1	-0.0105316	0.992727	1	1	-3.50878	-3.49825	0	0	0.279495	0	0	0.25957	0	0	0	0
hsa-miR-579-5p	MIMAT0026616	UCGCGGUUUGUGCCAGAUGACG	CGCGGUU	22	Yes	Mature_miRNA	canonical_conserved_miRNA	hsa-mir-579	MI0003586	CAUAUUAGGUUAAUGCAAAAGUAAUCGCGGUUUGUGCCAGAUGACGAUUUGAAUUAAUAAAUUCAUUUGGUAUAAACCGCGAUUAUUUUUGCAUCAAC	chr5:32394378-32394475(-)	MIPF0000317	mir-548	579	p1@ZFR	NM_016107	-0.0103227	0.99287	1	1	-1.4982	-1.48787	0	0.667878	0.279495	0	0.63918	0	1.1481	0	0.459121	0
hsa-miR-4802-3p	MIMAT0019982	UACAUGGAUGGAAACCUUCAAGC	ACAUGGA	23	Yes	-	non-canonical_miRNA	hsa-mir-4802	MI0017450	CUGACUGGCUUGUAUGGAGGUUCUAGACCAUGUUAGUGUUCAAGUCUACAUGGAUGGAAACCUUCAAGCAGGCCAAGCAG	chr4:40502040-40502119(-)	-	-	4802	p1@RBM47	ENST00000505414.1	-0.00978109	0.993243	1	1	0.367835	0.377616	2.57187	0.890504	1.11798	0.681334	0.958771	2.33613	0.574049	1.21443	0.688681	1.71022
hsa-miR-4794	MIMAT0019967	UCUGGCUAUCUCACGAGACUGU	CUGGCUA	22	NO	-	non-canonical_miRNA	hsa-mir-4794	MI0017441	UUUUAACAUCUGGCUAUCUCACGAGACUGUAUGUCCUAACAGUGCUUGUAGUCUCAUGAGAUAGCCAGAUGUUAAAA	chr1:64579847-64579923(+)	-	-	4794	p@chr1:64937853..64937870,+	NM_020925	-0.00936334	0.993531	1	1	-2.82233	-2.81297	0.285764	0.222626	0	0	0	0.25957	0	0	0.22956	0
hsa-miR-4798-5p	MIMAT0019974	UUCGGUAUACUUUGUGAAUUGG	UCGGUAU	22	NO	-	non-canonical_miRNA	hsa-mir-4798	MI0017445	AAGUACAACUUCGGUAUACUUUGUGAAUUGGCUUUUACAAAAGACCAACUCACGAAGUAUACCGAAGUCAUACUU	chr4:7310450-7310524(+)	MIPF0001574	mir-4798	4798	p1@SORCS2	ENST00000507866.2	-0.00913225	0.99369	1	1	-2.34424	-2.33511	0	0	0	0.227111	0.63918	0.25957	0.287024	0	0	0.285036
hsa-miR-1294	MIMAT0005884	UGUGAGGUUGGCAUUGUUGUCU	GUGAGGU	22	NO	Mature_miRNA	canonical_hsa-specific_miRNA	hsa-mir-1294	MI0006356	CACCUAAUGUGUGCCAAGAUCUGUUCAUUUAUGAUCUCACCGAGUCCUGUGAGGUUGGCAUUGUUGUCUGGCAUUGUCUGAUAUACAACAGUGCCAACCUCACAGGACUCAGUGAGGUGAAACUGAGGAUUAGGAAGGUGUA	chr5:154347106-154347247(+)	MIPF0000603	mir-1294	1294	p1@GALNT10	NM_198321	-0.00854691	0.994093	1	1	-0.802951	-0.794404	0.285764	0.222626	0.279495	1.13556	0.63918	0.778711	0.861073	0	0.459121	0.570072
hsa-miR-10394-3p	MIMAT0041620	UGGGCGCGCCGGGACUGUGAGAC	GGGCGCG	23	NO	-	non-canonical_miRNA	hsa-mir-10394	MI0033418	UCUGCAGGUCCUGGUGAACGCCAUCAUCAACAGUGGUCCCCGGGAGGACUCCACACGCAUUGGGCGCGCCGGGACUGUGAGAC	chr19:58393364-58393446(+)	-	-	4754,10394	Unknown	Unknown	-0.00853214	0.994103	1	1	-2.81171	-2.80318	0	0	0.279495	0	0.31959	0.25957	0.287024	0	0	0
hsa-miR-4525	MIMAT0019064	GGGGGGAUGUGCAUGCUGGUU	GGGGGAU	21	NO	-	non-canonical_miRNA	hsa-mir-4525	MI0016892	GUCAGAGGGGGGAUGUGCAUGCUGGUUGGGGUGGGCUGCCUGUGGACCAAUCAGCGUGCACUUCCCCACCCUGAA	chr17:82668233-82668307(-)	-	-	4525	p1@RAB40B	ENST00000538809.2	-0.00837897	0.994209	1	1	-3.50286	-3.49449	0	0	0	0	0.31959	0	0.287024	0	0	0
hsa-miR-3911	MIMAT0018185	UGUGUGGAUCCUGGAGGAGGCA	GUGUGGA	22	NO	-	non-canonical_miRNA	hsa-mir-3911	MI0016415	GGGUGAGGAUGUGUGUGGAUCCUGGAGGAGGCAGAGAAGACAGUGAGCUUGCCAGUUCUGGUUUCCAACACUUCCUUUCCUGCGCUUCUCGAUUCCCAGAUCUGCACCC	chr9:127690687-127690795(-)	-	-	3911	p1@MIR3911	NR_037473	-0.00837897	0.994209	1	1	-3.50286	-3.49449	0	0	0	0	0.31959	0	0.287024	0	0	0
hsa-miR-6815-5p	MIMAT0027530	UAGGUGGCGCCGGAGGAGUCAUU	AGGUGGC	23	NO	-	non-canonical_miRNA	hsa-mir-6815	MI0022660	CACUGUAGGUGGCGCCGGAGGAGUCAUUUCCCAUCACUAAUGGCUUCUCUUGCACACCCAG	chr21:45478266-45478326(+)	-	-	6815	p1@COL18A1	NM_130445	-0.00837897	0.994209	1	1	-3.50286	-3.49449	0	0	0	0	0.31959	0	0.287024	0	0	0
hsa-miR-6770-5p	MIMAT0027440	UGAGAAGGCACAGCUUGCACGUGA	GAGAAGG	24	Yes	-	non-canonical_miRNA	hsa-mir-6770-1;hsa-mir-6770-2;hsa-mir-6770-3	MI0022615;MI0026418;MI0026419	UAUCCUGAGAAGGCACAGCUUGCACGUGACCUCCUGGGCCUGGCGGCUGUGUCUUCACAG;UAUCCUGAGAAGGCACAGCUUGCACGUGACCUCCUGGGCCUGGCGGCUGUGUCUUCACAG;UAUCCUGAGAAGGCACAGCUUGCACGUGACCUCCUGGGCCUGGCGGCUGUGUCUUCACAG	chr16:14930820-14930879(+);chr16:16329305-16329364(+);chr16:18379351-18379410(-)	MIPF0001692	mir-6770	6511a-1,6770-1;6511a-2,6770-2;6770-3	p1@PKD1P3;Unknown;p1@PKD1P5	ENST00000534164.1;Unknown;ENST00000532415.1	-0.00837897	0.994209	1	1	-3.50286	-3.49449	0	0	0	0	0.31959	0	0.287024	0	0	0
hsa-miR-6854-5p	MIMAT0027608	AAGCUCAGGUUUGAGAACUGCUGA	AGCUCAG	24	NO	-	non-canonical_miRNA	hsa-mir-6854	MI0022700	AAAGCAAGCUCAGGUUUGAGAACUGCUGAUGUCAUCAGUCAUAACUUCUGCGUUUCUCCUCUUGAGCAG	chr9:98229149-98229217(-)	-	-	6854	p1@TBC1D2	ENST00000375066.5	-0.00835082	0.994228	1	1	-1.09637	-1.08802	0.857292	0.222626	0.279495	0.227111	0.63918	0.25957	0.861073	0.404811	0.688681	0
hsa-miR-6833-3p	MIMAT0027567	UUUCUCUCUCCACUUCCUCAG	UUCUCUC	21	Yes	-	non-canonical_miRNA	hsa-mir-6833	MI0022678	AAACGGUGUGGAAGAUGGGAGGAGAAAAAUCCCUGUUAACUUUCUCUCUCCACUUCCUCAG	chr6:32179816-32179876(+)	-	-	6721,6833	p1@RNF5	ENST00000427134.2	-0.00792869	0.994519	1	1	-2.81692	-2.80899	0.285764	0	0	0.227111	0	0	0	0	0.22956	0.285036
hsa-miR-1306-3p	MIMAT0005950	ACGUUGGCUCUGGUGGUG	CGUUGGC	18	Yes	-	non-canonical_miRNA	hsa-mir-1306	MI0006443	GUGAGCAGUCUCCACCACCUCCCCUGCAAACGUCCAGUGGUGCAGAGGUAAUGGACGUUGGCUCUGGUGGUGAUGGACAGUCCGA	chr22:20086058-20086142(+)	MIPF0000531	mir-1306	1306,3618	p1@DGCR8	NM_022720	-0.00792273	0.994523	1	1	-0.939936	-0.932013	0.285764	0	0.838485	0.681334	0.63918	0.778711	0	0.404811	0.688681	0.570072
hsa-miR-6867-5p	MIMAT0027634	UGUGUGUGUAGAGGAAGAAGGGA	GUGUGUG	23	NO	-	non-canonical_miRNA	hsa-mir-6867	MI0022714	CCCGGUGUGUGUGUAGAGGAAGAAGGGAAGCUGGGAACCUGACUGCCUCUCCCUCUUUACCCACUAG	chr17:40193597-40193663(+)	-	-	6867	p1@RAPGEFL1	NM_016339	-0.00724908	0.994988	1	1	-3.51185	-3.5046	0	0	0	0.227111	0	0	0	0	0.22956	0
hsa-miR-4799-5p	MIMAT0019976	AUCUAAAUGCAGCAUGCCAGUC	UCUAAAU	22	NO	-	non-canonical_miRNA	hsa-mir-4799	MI0017446	ACUGCUAAUAUCUAAAUGCAGCAUGCCAGUCCUGAGAUGCAGGGACUGGCAUGCUGCAUUUAUAUAUUAGCAGU	chr4:147782595-147782668(+)	-	-	4799	p1@ARHGAP10	ENST00000336498.3	-0.00724908	0.994988	1	1	-3.51185	-3.5046	0	0	0	0.227111	0	0	0	0	0.22956	0
hsa-miR-4676-5p	MIMAT0019758	GAGCCAGUGGUGAGACAGUGA	AGCCAGU	21	Yes	-	non-canonical_miRNA	hsa-mir-4676	MI0017307	UGAAUGAAAGAGCCAGUGGUGAGACAGUGAGUUGAUUACUUCUCACUGUUUCACCACUGGCUCUUUGGUUCA	chr10:72721029-72721100(+)	-	-	4676	p1@MCU	ENST00000603649.1	-0.00724908	0.994988	1	1	-3.51185	-3.5046	0	0	0	0.227111	0	0	0	0	0.22956	0
hsa-miR-6750-5p	MIMAT0027400	CAGGGAACAGCUGGGUGAGCUGCU	AGGGAAC	24	NO	-	non-canonical_miRNA	hsa-mir-6750	MI0022595	GCUGUCAGGGAACAGCUGGGUGAGCUGCUGCCCCAGAGGCCCAGCAGGUGUCCAGAACUCACCCUCUGCUCCCAG	chr11:64898363-64898437(-)	-	-	192,194-2,6749,6750	p1@ATG2A	ENST00000377264.3	-0.00724908	0.994988	1	1	-3.51185	-3.5046	0	0	0	0.227111	0	0	0	0	0.22956	0
hsa-miR-4793-3p	MIMAT0019966	UCUGCACUGUGAGUUGGCUGGCU	CUGCACU	23	Yes	-	non-canonical_miRNA	hsa-mir-4793	MI0017440	UUUCUCCUCGCUGCCCGCACAUCCUGCUCCACAGGGCAGAGGGAGGCCAAGAAGACCUCUGCACUGUGAGUUGGCUGGCUGGAGGAA	chr3:48644194-48644280(-)	-	-	4793	p1@CELSR3	NM_001407	-0.00724908	0.994988	1	1	-3.51185	-3.5046	0	0	0	0.227111	0	0	0	0	0.22956	0
hsa-miR-5187-5p	MIMAT0021117	UGGGAUGAGGGAUUGAAGUGGA	GGGAUGA	22	Yes	-	non-canonical_miRNA	hsa-mir-5187	MI0018166	GACUAAGGGUGGGAUGAGGGAUUGAAGUGGAGCAGGAAUGCGCUUUUCUCCACUGAAUCCUCUUUUCCUCAGGUGG	chr1:161227186-161227261(+)	-	-	5187	p1@TOMM40L	ENST00000474486.1	-0.00716279	0.995047	1	1	-2.82013	-2.81297	0	0.222626	0	0	0.31959	0.25957	0	0	0.22956	0
hsa-miR-25-3p	MIMAT0000081	CAUUGCACUUGUCUCGGUCUGA	AUUGCAC	22	Yes	Mature_miRNA	canonical_conserved_miRNA	hsa-mir-25	MI0000082	GGCCAGUGUUGAGAGGCGGAGACUUGGGCAAUUGCUGGACGCUGCCCUGGGCAUUGCACUUGUCUCGGUCUGACAGUGCCGGCC	chr7:100093560-100093643(-)	MIPF0000013	mir-25	25,93,106b	p1@MCM7	ENST00000489841.1	-0.00692909	0.995209	0.970622	1	10.2794	10.2864	1261.36	1226.45	1255.77	1187.34	1108.98	1438.54	1415.32	1185.69	1168.92	1213.4
hsa-miR-5688	MIMAT0022479	UAACAAACACCUGUAAAACAGC	AACAAAC	22	NO	-	non-canonical_miRNA	hsa-mir-5688	MI0019292	GAAACACUUUGCCUUUUUACAGGAGUUUAUUAUGUUUUGGACAUAGAAACAUAACAAACACCUGUAAAACAGCAAAGUGUUUC	chr3:85385710-85385792(+)	-	-	5688	p1@CADM2	NM_001167675	-0.00687189	0.995248	1	1	-3.50512	-3.49825	0.285764	0	0	0	0	0.25957	0	0	0	0
hsa-miR-5703	MIMAT0022496	AGGAGAAGUCGGGAAGGU	GGAGAAG	18	NO	-	non-canonical_miRNA	hsa-mir-5703	MI0019310	UUGCCGUCCCCUUCCUCGUCUUUUCCCCUCAGGAGAAGUCGGGAAGGUGGCGGCGG	chr2:227472132-227472187(+)	-	-	5703	Unknown	Unknown	-0.00687189	0.995248	1	1	-3.50512	-3.49825	0.285764	0	0	0	0	0.25957	0	0	0	0
hsa-miR-7111-3p	MIMAT0028120	AUCCUCUCUUCCCUCCUCCCAG	UCCUCUC	22	Yes	-	non-canonical_miRNA	hsa-mir-7111	MI0022962	CUGGGGGAGGAAGGACAGGCCAUCUGCUAUUCGUCCACCAACCUGACUUGAUCCUCUCUUCCCUCCUCCCAG	chr6:35470508-35470579(+)	-	-	7111	p1@RPL10A	NM_007104	-0.00687189	0.995248	1	1	-3.50512	-3.49825	0.285764	0	0	0	0	0.25957	0	0	0	0
hsa-miR-5002-5p	MIMAT0021023	AAUUUGGUUUCUGAGGCACUUAGU	AUUUGGU	24	NO	-	non-canonical_miRNA	hsa-mir-5002	MI0017868	UCUUCCUCUCUGUCCUCUGGAAUUUGGUUUCUGAGGCACUUAGUAGGUGAUAGCAUGACUGACUGCCUCACUGACCACUUCCAGAUGAGGGUUACUC	chr3:124132929-124133025(+)	-	-	5002	p4@KALRN	NM_001024660	-0.00687189	0.995248	1	1	-3.50512	-3.49825	0.285764	0	0	0	0	0.25957	0	0	0	0
hsa-miR-6832-3p	MIMAT0027565	ACCCUUUUUCUCUUUCCCAG	CCCUUUU	20	Yes	-	non-canonical_miRNA	hsa-mir-6832	MI0022677	GGUGGAGUAGAGAGGAAAAGUUAGGGUCAGUGGCAGAGCCAGGCAGAUGCUGACCCUUUUUCUCUUUCCCAG	chr6:31633787-31633858(+)	-	-	6832	p1@PRRC2A	ENST00000376007.4	-0.00687189	0.995248	1	1	-3.50512	-3.49825	0.285764	0	0	0	0	0.25957	0	0	0	0
hsa-miR-6774-5p	MIMAT0027448	ACUUGGGCAGGAGGGACCCUGUAUG	CUUGGGC	25	NO	-	non-canonical_miRNA	hsa-mir-6774	MI0022619	UGUGCACUUGGGCAGGAGGGACCCUGUAUGUCUCCCCGCAGCACCGUCAUCGUGUCCCUCUUGUCCACAG	chr16:85918347-85918416(+)	-	-	6774	p1@IRF8	NM_002163	-0.00687189	0.995248	1	1	-3.50512	-3.49825	0.285764	0	0	0	0	0.25957	0	0	0	0
hsa-miR-5187-3p	MIMAT0021118	ACUGAAUCCUCUUUUCCUCAG	CUGAAUC	21	Yes	-	non-canonical_miRNA	hsa-mir-5187	MI0018166	GACUAAGGGUGGGAUGAGGGAUUGAAGUGGAGCAGGAAUGCGCUUUUCUCCACUGAAUCCUCUUUUCCUCAGGUGG	chr1:161227186-161227261(+)	-	-	5187	p1@TOMM40L	ENST00000474486.1	-0.00527664	0.996349	1	1	-2.80812	-2.80284	0.285764	0	0	0	0.31959	0.25957	0	0	0	0.285036
hsa-miR-3934-3p	MIMAT0022975	UGCUCAGGUUGCACAGCUGGGA	GCUCAGG	22	Yes	Star_miRNA	canonical_conserved_miRNA	hsa-mir-3934	MI0016590	CACAGCCCUUCCUGUCCCCAGUUUUCAGGUGUGGAAACUGAGGCAGGAGGCAGUGAAGUAACUUGCUCAGGUUGCACAGCUGGGAAGUGGAGCAGGGAUUUGAAUCC	chr6:33698128-33698234(+)	MIPF0001584	mir-3934	3934	Unknown	Unknown	-0.00487861	0.996624	1	1	-2.81171	-2.80683	0	0	0.279495	0	0.31959	0.519141	0	0	0	0
hsa-miR-6783-3p	MIMAT0027467	UUCCUGGGCUUCUCCUCUGUAG	UCCUGGG	22	Yes	-	non-canonical_miRNA	hsa-mir-6783	MI0022628	CCUGUUAGGGGAAAAGUCCUGAUCCGGGAACCCACAGCCCCGUUCCUGGGCUUCUCCUCUGUAG	chr17:44934618-44934681(-)	-	-	6783	p1@KIF18B	ENST00000339151.4	-0.00461908	0.996803	1	1	-3.50286	-3.49825	0	0	0	0	0.31959	0.25957	0	0	0	0
hsa-miR-4520-3p	MIMAT0019057	UUGGACAGAAAACACGCAGGAA	UGGACAG	22	NO	-	non-canonical_miRNA	hsa-mir-4520-1	MI0016886	GUGUGCCACCUGCGUGUUUUCUGUCCAAAUCAGAAAAGGAUUUGGACAGAAAACACGCAGGAAGAAGGAA	chr17:6655440-6655509(-)	MIPF0001272	mir-4520	4520-1,4520-2	p@chr17:6560575..6560608,-	curation	-0.00461908	0.996803	1	1	-3.50286	-3.49825	0	0	0	0	0.31959	0.25957	0	0	0	0
hsa-miR-1298-3p	MIMAT0026641	CAUCUGGGCAACUGACUGAAC	AUCUGGG	21	NO	Star_miRNA	canonical_conserved_miRNA	hsa-mir-1298	MI0003938	AGACGAGGAGUUAAGAGUUCAUUCGGCUGUCCAGAUGUAUCCAAGUACCCUGUGUUAUUUGGCAAUAAAUACAUCUGGGCAACUGACUGAACUUUUCACUUUUCAUGACUCA	chrX:114715233-114715344(+)	MIPF0000598	mir-1298	1298	p1@HTR2C	ENST00000371950.3	-0.00461908	0.996803	1	1	-3.50286	-3.49825	0	0	0	0	0.31959	0.25957	0	0	0	0
hsa-miR-3620-3p	MIMAT0018001	UCACCCUGCAUCCCGCACCCAG	CACCCUG	22	Yes	-	non-canonical_miRNA	hsa-mir-3620	MI0016011	GUGAGGUGGGGGCCAGCAGGGAGUGGGCUGGGCUGGGCUGGGCCAAGGUACAAGGCCUCACCCUGCAUCCCGCACCCAG	chr1:228097263-228097341(+)	-	-	3620	p1@ARF1	ENST00000477821.1	-0.00461908	0.996803	1	1	-3.50286	-3.49825	0	0	0	0	0.31959	0.25957	0	0	0	0
hsa-miR-3202	MIMAT0015089	UGGAAGGGAGAAGAGCUUUAAU	GGAAGGG	22	NO	-	non-canonical_miRNA	hsa-mir-3202-1;hsa-mir-3202-2	MI0014252;MI0014253	UAUUAAUAUGGAAGGGAGAAGAGCUUUAAUGAUUGGAGUCAUUUUCAGAGCAUUAAAGCUCUUCUCCCUUCCAUAUUAAUG;AUUAAUAUGGAAGGGAGAAGAGCUUUAAUGCUCUGAAAAUGACUCCAAUCAUUAAAGCUCUUCUCCCUUCCAUAUUAAU	chrX:153981097-153981177(+);chrX:153981098-153981176(-)	MIPF0000846	mir-3202	3202-1,3202-2;3202-1,3202-2	p1@TMEM187;Unknown	ENST00000425274.1;Unknown	-0.00459104	0.996823	1	1	-2.81392	-2.80933	0.285764	0	0.279495	0	0	0	0.287024	0	0.22956	0
hsa-miR-4662b	MIMAT0019736	AAAGAUGGACAAUUGGCUAAAU	AAGAUGG	22	NO	-	non-canonical_miRNA	hsa-mir-4662b	MI0017293	CACAAUUUCUAUUUAGCCAAUUGUCUAUCUUUAGGCAUUCAGAAUAGCUAAAGAUGGACAAUUGGCUAAAUAGACACUGUG	chr8:124821978-124822058(-)	MIPF0001245	mir-4662	4662a,4662b	Unknown	Unknown	-0.00417385	0.997111	1	1	-3.50878	-3.5046	0	0	0.279495	0	0	0	0	0	0.22956	0
hsa-miR-4727-3p	MIMAT0019848	AUAGUGGGAAGCUGGCAGAUUC	UAGUGGG	22	NO	-	non-canonical_miRNA	hsa-mir-4727	MI0017364	AAUCUGCCAGCUUCCACAGUGGCAGAUUUUCCCAUAGUGGGAAGCUGGCAGAUUC	chr17:38825838-38825892(+)	-	-	4727	p1@MIR4727	curation	-0.00417385	0.997111	1	1	-3.50878	-3.5046	0	0	0.279495	0	0	0	0	0	0.22956	0
hsa-miR-513a-5p	MIMAT0002877	UUCACAGGGAGGUGUCAU	UCACAGG	18	Yes	Mature_miRNA	canonical_hsa-specific_miRNA	hsa-mir-513a-1;hsa-mir-513a-2	MI0003191;MI0003192	GGGAUGCCACAUUCAGCCAUUCAGCGUACAGUGCCUUUCACAGGGAGGUGUCAUUUAUGUGAACUAAAAUAUAAAUUUCACCUUUCUGAGAAGGGUAAUGUACAGCAUGCACUGCAUAUGUGGUGUCCC;GGAUGCCACAUUCAGCCAUUCAGUGUGCAGUGCCUUUCACAGGGAGGUGUCAUUUAUGUGAACUAAAAUAUAAAUUUCACCUUUCUGAGAAGGGUAAUGUACAGCAUGCACUGCAUAUGUGGUGUCC	chrX:147213463-147213591(-);chrX:147225826-147225952(-)	MIPF0000130	mir-506	513a-1;513a-2,506,507,508	p@chrX:146413659..146413673,-;p@chrX:146413659..146413673,-	curation;curation	-0.00417385	0.997111	1	1	-3.50878	-3.5046	0	0	0.279495	0	0	0	0	0	0.22956	0
hsa-miR-4716-3p	MIMAT0019827	AAGGGGGAAGGAAACAUGGAGA	AGGGGGA	22	NO	-	non-canonical_miRNA	hsa-mir-4716	MI0017350	CAUACUUUGUCUCCAUGUUUCCUUCCCCCUUCUGUAUACAUGUAUACAGGAGGAAGGGGGAAGGAAACAUGGAGACAAAGUGUG	chr15:49169070-49169153(-)	MIPF0001476	mir-4716	4716	Unknown	Unknown	-0.00417385	0.997111	1	1	-3.50878	-3.5046	0	0	0.279495	0	0	0	0	0	0.22956	0
hsa-miR-4699-5p	MIMAT0019794	AGAAGAUUGCAGAGUAAGUUCC	GAAGAUU	22	NO	-	non-canonical_miRNA	hsa-mir-4699	MI0017332	AGCAAUUGGAGAAGAUUGCAGAGUAAGUUCCUGAUUAAGAAAUGGAAUUUACUCUGCAAUCUUCUCCAAUUGCU	chr12:81158388-81158461(+)	-	-	4699	p1@ACSS3	ENST00000261206.3	-0.00417385	0.997111	1	1	-3.50878	-3.5046	0	0	0.279495	0	0	0	0	0	0.22956	0
hsa-miR-2467-5p	MIMAT0019952	UGAGGCUCUGUUAGCCUUGGCUC	GAGGCUC	23	Yes	Star_miRNA	canonical_hsa-specific_miRNA	hsa-mir-2467	MI0017432	GGACAGGCACCUGAGGCUCUGUUAGCCUUGGCUCUGGGUCCUGCUCCUUAGAGCAGAGGCAGAGAGGCUCAGGGUCUGUCU	chr2:239351724-239351804(-)	-	-	2467	p1@HDAC4	NM_006037	-0.00417385	0.997111	1	1	-3.50878	-3.5046	0	0	0.279495	0	0	0	0	0	0.22956	0
hsa-miR-4645-3p	MIMAT0019706	AGACAGUAGUUCUUGCCUGGUU	GACAGUA	22	NO	-	non-canonical_miRNA	hsa-mir-4645	MI0017272	UGAUAGGGAAACCAGGCAAGAAAUAUUGUCUCCUCAAGUUGCGACGAGACAGUAGUUCUUGCCUGGUUUCUCUAUCA	chr6:2854031-2854107(-)	-	-	4645	Unknown	Unknown	-0.00395238	0.997264	1	1	-0.0875979	-0.0836455	0.857292	1.55838	0	0.681334	1.27836	0.519141	0.287024	1.61925	0.459121	1.99525
hsa-miR-219b-5p	MIMAT0019747	AGAUGUCCAGCCACAAUUCUCG	GAUGUCC	22	Yes	-	non-canonical_miRNA	hsa-mir-219b	MI0017299	GGAGCUCAGCCACAGAUGUCCAGCCACAAUUCUCGGUUGGCCGCAGACUCGUACAAGAAUUGCGUUUGGACAAUCAGUGGCGAAGCCC	chr9:128392621-128392708(+)	MIPF0000044	mir-219	219a-2,219b	Unknown	Unknown	-0.0027199	0.998116	1	1	-2.8059	-2.80318	0	0	0	0	0.63918	0.25957	0.287024	0	0	0
hsa-miR-3178	MIMAT0015055	GGGGCGCGGCCGGAUCG	GGGCGCG	17	NO	-	non-canonical_miRNA	hsa-mir-3178	MI0014212	GAGGCUGGGCGGGGCGCGGCCGGAUCGGUCGAGAGCGUCCUGGCUGAUGACGGUCUCCCGUGCCCACGCCCCAAACGCAGUCUC	chr16:2531922-2532005(-)	-	-	3178	p@chr16:2582886..2582936,-	curation	-0.00269283	0.998135	1	1	1.60827	1.61097	1.14306	4.89777	3.35394	2.044	3.1959	2.33613	2.58322	2.02406	4.13209	4.27554
hsa-miR-199a-5p	MIMAT0000231	CCCAGUGUUCAGACUACCUGUUC	CCAGUGU	23	Yes	Star_miRNA	canonical_conserved_miRNA	hsa-mir-199a-1;hsa-mir-199a-2	MI0000242;MI0000281	GCCAACCCAGUGUUCAGACUACCUGUUCAGGAGGCUCUCAAUGUGUACAGUAGUCUGCACAUUGGUUAGGC;AGGAAGCUUCUGGAGAUCCUGCUCCGUCGCCCCAGUGUUCAGACUACCUGUUCAGGACAAUGCCGUUGUACAGUAGUCUGCACAUUGGUUAGACUGGGCAAGGGAGAGCA	chr19:10817426-10817496(-);chr1:172144535-172144644(-)	MIPF0000040	mir-199	199a-1;199a-2,214,3120	p1@MIR199A1;p1@DNM3OS	curation;NR_038397	-0.0023904	0.998344	0.99104	1	12.0008	12.0032	3700.64	5116.84	5600.52	2857.29	2835.4	3619.71	3862.49	3889.43	4676.6	5064.52
hsa-miR-4787-3p	MIMAT0019957	GAUGCGCCGCCCACUGCCCCGCGC	AUGCGCC	24	Yes	-	non-canonical_miRNA	hsa-mir-4787	MI0017434	CGGUCCAGACGUGGCGGGGGUGGCGGCGGCAUCCCGGACGGCCUGUGAGGGAUGCGCCGCCCACUGCCCCGCGCCGCCUGACCG	chr3:50675080-50675163(+)	-	-	4787	p1@MIR4787	NM_004947	-0.00174477	0.998791	1	1	-2.81471	-2.81297	0	0	0	0.227111	0.31959	0.25957	0	0	0.22956	0
hsa-miR-495-5p	MIMAT0022924	GAAGUUGCCCAUGUUAUUUUCG	AAGUUGC	22	Yes	Star_miRNA	canonical_conserved_miRNA	hsa-mir-495	MI0003135	UGGUACCUGAAAAGAAGUUGCCCAUGUUAUUUUCGCUUUAUAUGUGACGAAACAAACAUGGUGCACUUCUUUUUCGGUAUCA	chr14:101033755-101033836(+)	MIPF0000110	mir-329	134,154,299,376c,369,376a-1,377,379,380,381,382,323a,329-1,329-2,409,412,410,376b,485,487a,494,495,496,539,544a,376a-2,487b,411,654,655,656,758,668,1185-2,1185-1,300,541,889,543,1197,1193,323b	p1@MEG3	Gtl2-Dio3	-0.00113128	0.999216	1	1	-2.34852	-2.34738	0.285764	0	0.279495	0.227111	0	0.778711	0	0	0	0
hsa-miR-548as-5p	MIMAT0022267	AAAAGUAAUUGCGGGUUUUGCC	AAAGUAA	22	Yes	-	non-canonical_miRNA	hsa-mir-548as	MI0019132	AAAAGUAAUUGCGGGUUUUGCCGUUGCUUUUAAUGGUAAAACCCACAAUUAUGUUUGU	chr13:92490163-92490220(+)	MIPF0000317	mir-548	548as	p1@GPC5	ENST00000377067.3	-0.00100346	0.999305	1	1	-2.81033	-2.80933	0.571528	0	0	0	0	0	0.287024	0	0.22956	0
hsa-miR-4723-3p	MIMAT0019839	CCCUCUCUGGCUCCUCCCCAAA	CCUCUCU	22	NO	-	non-canonical_miRNA	hsa-mir-4723	MI0017359	AGUUGGUGGGGGAGCCAUGAGAUAAGAGCACCUCCUAGAGAAUGUUGAACUAAAGGUGCCCUCUCUGGCUCCUCCCCAAAG	chr17:28360654-28360734(+)	-	-	4723	p1@SARM1,p1@TMEM199	ENST00000580868.1	-0.000514121	0.999644	1	1	-3.50512	-3.5046	0.285764	0	0	0	0	0	0	0	0.22956	0
hsa-miR-186-5p	MIMAT0000456	CAAAGAAUUCUCCUUUUGGGCU	AAAGAAU	22	Yes	Mature_miRNA	canonical_conserved_miRNA	hsa-mir-186	MI0000483	UGCUUGUAACUUUCCAAAGAAUUCUCCUUUUGGGCUUUCUGGUUUUAUUUUAAGCCCAAAGGUGAAUUUUUUGGGAAGUUUGAGCU	chr1:71067631-71067716(-)	MIPF0000109	mir-186	186	p1@ZRANB2	ENST00000254821.6	-0.000381234	0.999736	0.998882	1	10.2175	10.2179	1298.51	1010.95	1141.18	1166.67	1157.24	1148.34	1192.01	1098.66	1351.42	1338.53
hsa-miR-4684-5p	MIMAT0019769	CUCUCUACUGACUUGCAACAUA	UCUCUAC	22	NO	-	non-canonical_miRNA	hsa-mir-4684	MI0017316	GCACCAGGGGUACCUCUCUACUGACUUGCAACAUACAUUUGUCUUGGUGUGUUGCAAGUCGGUGGAGACGUACCCUUGGUGC	chr1:22719517-22719598(+)	-	-	4684	p1@EPHB2	ENST00000544305.1	0.00126115	1.00087	1	1	-2.81171	-2.81297	0	0	0.279495	0	0.31959	0.25957	0	0	0.22956	0
hsa-miR-6741-5p	MIMAT0027383	GUGGGUGCUGGUGGGAGCCGUG	UGGGUGC	22	Yes	-	non-canonical_miRNA	hsa-mir-6741	MI0022586	AAUGGGUGGGUGCUGGUGGGAGCCGUGCCCUGGCCACUCAUUCGGCUCUCUCCCUCACCCUAG	chr1:225922080-225922142(-)	-	-	6741	p1@LEFTY1,p1@PYCR2	ENST00000343818.6	0.00126115	1.00087	1	1	-2.81171	-2.81297	0	0	0.279495	0	0.31959	0.25957	0	0	0.22956	0
hsa-miR-4782-5p	MIMAT0019944	UUCUGGAUAUGAAGACAAUCAA	UCUGGAU	22	NO	-	non-canonical_miRNA	hsa-mir-4782	MI0017427	AUUGCCCAGUUCUGGAUAUGAAGACAAUCAAGAAAAGAUUUGGUGUUCUUGAUUGUCUUCAUAUCUAGAACUGGGCAGU	chr2:113721290-113721368(-)	MIPF0001546	mir-4782	4782	p1@SLC35F5	ENST00000409106.1	0.00150344	1.00104	1	1	2.65818	2.65668	5.42951	4.67515	5.03091	8.17601	7.03098	4.93184	8.03668	6.07217	7.80505	5.41568
hsa-miR-4697-3p	MIMAT0019792	UGUCAGUGACUCCUGCCCCUUGGU	GUCAGUG	24	NO	-	non-canonical_miRNA	hsa-mir-4697	MI0017330	GGGCCCAGAAGGGGGCGCAGUCACUGACGUGAAGGGACCACAUCCCGCUUCAUGUCAGUGACUCCUGCCCCUUGGUCU	chr11:133898504-133898581(-)	-	-	4697	p@chr11:133772719..133772730,-	curation	0.00173869	1.00121	1	1	-3.50286	-3.5046	0	0	0	0	0.31959	0	0	0	0.22956	0
hsa-miR-3944-5p	MIMAT0019231	UGUGCAGCAGGCCAACCGAGA	GUGCAGC	21	Yes	Mature_miRNA	canonical_hsa-specific_miRNA	hsa-mir-3944	MI0016601	UCCACCCAGCAGGCGCAGGUCCUGUGCAGCAGGCCAACCGAGAAGCGCCUGCGUCUCCCAUUUUCGGGCUGGCCUGCUGCUCCGGACCUGUGCCUGAUCUUAAUGCUG	chr10:133371556-133371663(-)	-	-	3944	p1@ECHS1	NM_004092	0.00173869	1.00121	1	1	-3.50286	-3.5046	0	0	0	0	0.31959	0	0	0	0.22956	0
hsa-miR-636	MIMAT0003306	UGUGCUUGCUCGUCCCGCCCGCA	GUGCUUG	23	NO	-	non-canonical_miRNA	hsa-mir-636	MI0003651	UGGCGGCCUGGGCGGGAGCGCGCGGGCGGGGCCGGCCCCGCUGCCUGGAAUUAACCCCGCUGUGCUUGCUCGUCCCGCCCGCAGCCCUAGGCGGCGUCG	chr17:76736450-76736548(-)	MIPF0000524	mir-636	636	p1@SRSF2	ENST00000452355.3	0.00173869	1.00121	1	1	-3.50286	-3.5046	0	0	0	0	0.31959	0	0	0	0.22956	0
hsa-miR-1305	MIMAT0005893	UUUUCAACUCUAAUGGGAGAGA	UUUCAAC	22	NO	-	non-canonical_miRNA	hsa-mir-1305	MI0006372	AAGAUCCUGCUGUUUCUACCAUUAGUUUUGAAUGUUUAUUGUAAAGAUACUUUUCAACUCUAAUGGGAGAGACAGCAGGAUUCUCC	chr4:182169293-182169378(+)	MIPF0000965	mir-1305	1305	p2@ODZ3	ENST00000512480.1	0.00173869	1.00121	1	1	-3.50286	-3.5046	0	0	0	0	0.31959	0	0	0	0.22956	0
hsa-miR-4748	MIMAT0019884	GAGGUUUGGGGAGGAUUUGCU	AGGUUUG	21	NO	-	non-canonical_miRNA	hsa-mir-4748	MI0017387	UGGCUGGCUGAGGUUUGGGGAGGAUUUGCUGGUGCUAGAGAGGAAAGCAGACCCUACCCAACCCCACGCCCUACUACAGCCA	chr19:10780254-10780335(+)	-	-	4748	p1@DNM2	ENST00000585892.1	0.00173869	1.00121	1	1	-3.50286	-3.5046	0	0	0	0	0.31959	0	0	0	0.22956	0
hsa-miR-2681-3p	MIMAT0013516	UAUCAUGGAGUUGGUAAAGCAC	AUCAUGG	22	NO	Mature_miRNA	canonical_conserved_miRNA	hsa-mir-2681	MI0012062	GCCCCCUUUUCACGCAUUUGUGUUUUACCACCUCCAGGAGACUGCCCAAAGACUCUUCAGUAUCAUGGAGUUGGUAAAGCACAGAUGCAUGAAUAAUUCAACGUG	chr13:101967642-101967746(-)	-	-	2681	p1@FGF14	NM_175929	0.00173869	1.00121	1	1	-3.50286	-3.5046	0	0	0	0	0.31959	0	0	0	0.22956	0
hsa-miR-1973	MIMAT0009448	ACCGUGCAAAGGUAGCAUA	CCGUGCA	19	NO	-	non-canonical_miRNA	hsa-mir-1973	MI0009983	UAUGUUCAACGGCCAUGGUAUCCUGACCGUGCAAAGGUAGCAUA	:-()	-	-	1973	p1@MIR1973	ENST00000604093.1	0.00173869	1.00121	1	1	-3.50286	-3.5046	0	0	0	0	0.31959	0	0	0	0.22956	0
hsa-miR-10392-3p	MIMAT0041616	CCGGCCCCGCCUCGGCUCCGCACC	CGGCCCC	24	NO	-	non-canonical_miRNA	hsa-mir-10392	MI0033416	GCGCUUCGACGGGCUGGGCUGUGCGCCUGCGCAGUGUGGGUCGCUCCCGAUUCCCUGCCCCGGCCGGCCCCGCCUCGGCUCCGCACC	chr11:64878523-64878609(-)	-	-	10392	Unknown	Unknown	0.00173869	1.00121	1	1	-3.50286	-3.5046	0	0	0	0	0.31959	0	0	0	0.22956	0
hsa-miR-6503-3p	MIMAT0025463	GGGACUAGGAUGCAGACCUCC	GGACUAG	21	Yes	-	non-canonical_miRNA	hsa-mir-6503	MI0022215	AAUGGUCCCCCCAGGGAGGUCUGCAUUCAAAUCCCCAGAAGCUGAGGAUUAGGGGACUAGGAUGCAGACCUCCCUGGGGGACCAUU	chr11:60209071-60209156(-)	-	-	6503	p1@MS4A4E	ENST00000532442.1	0.00304539	1.00211	1	1	0.933388	0.930342	0.571528	3.33939	1.11798	2.49822	1.27836	1.29785	0.861073	2.02406	2.06604	3.42043
hsa-miR-592	MIMAT0003260	UUGUGUCAAUAUGCGAUGAUGU	UGUGUCA	22	NO	Mature_miRNA	canonical_conserved_miRNA	hsa-mir-592	MI0003604	UAUUAUGCCAUGACAUUGUGUCAAUAUGCGAUGAUGUGUUGUGAUGGCACAGCGUCAUCACGUGGUGACGCAACAUCAUGACGUAAGACGUCACAAC	chr7:127058088-127058184(-)	MIPF0000340	mir-592	592	p1@GRM8	ENST00000472701.1	0.00311022	1.00216	0.987741	1	4.07717	4.07406	25.1472	14.4707	16.2107	14.0809	11.8248	10.902	21.5268	8.50104	20.2013	25.3682
hsa-miR-2113	MIMAT0009206	AUUUGUGCUUGGCUCUGUCAC	UUUGUGC	21	NO	-	non-canonical_miRNA	hsa-mir-2113	MI0003939	UUUUCAAAGCAAUGUGUGACAGGUACAGGGACAAAUCCCGUUAAUAAGUAAGAGGAUUUGUGCUUGGCUCUGUCACAUGCCACUUUGAAAA	chr6:98024531-98024621(+)	-	-	2113	p@chr6:98303954..98303963,+	ENST00000607823.1	0.00315665	1.00219	1	1	-1.99999	-2.00315	0	0	0.279495	0.454223	0.31959	0.519141	0	0	0.459121	0
hsa-miR-6513-3p	MIMAT0025483	UCAAGUGUCAUCUGUCCCUAG	CAAGUGU	21	Yes	-	non-canonical_miRNA	hsa-mir-6513	MI0022225	GCUUUGGGAUUGACGCCACAUGUCUCAGGUCCCCAGCUGAGUCAAGUGUCAUCUGUCCCUAGGC	chr2:218280125-218280188(-)	-	-	6513	p1@TMBIM1	ENST00000437694.2	0.00418346	1.0029	1	1	-1.48896	-1.49315	0.285764	0.667878	0	0	0.63918	0.519141	0	0	0.688681	0.285036
hsa-miR-1275	MIMAT0005929	GUGGGGGAGAGGCUGUC	UGGGGGA	17	NO	-	non-canonical_miRNA	hsa-mir-1275	MI0006415	CCUCUGUGAGAAAGGGUGUGGGGGAGAGGCUGUCUUGUGUCUGUAAGUAUGCCAAACUUAUUUUCCCCAAGGCAGAGGGA	chr6:33999972-34000051(-)	MIPF0000674	mir-1275	1275	Unknown	Unknown	0.00435816	1.00303	1	1	2.35848	2.35412	4.85799	4.45252	3.63343	3.86089	8.30935	6.74883	4.87942	5.26255	3.90253	5.41568
hsa-miR-185-5p	MIMAT0000455	UGGAGAGAAAGGCAGUUCCUGA	GGAGAGA	22	Yes	Mature_miRNA	canonical_conserved_miRNA	hsa-mir-185	MI0000482	AGGGGGCGAGGGAUUGGAGAGAAAGGCAGUUCCUGAUGGUCCCCUCCCCAGGGGCUGGCUUUCCUCUGGUCCUUCCCUCCCA	chr22:20033139-20033220(+)	MIPF0000202	mir-185	185	p1@C22orf25	NM_152906	0.00505052	1.00351	0.986381	1	6.94456	6.93951	117.735	129.346	125.214	106.288	121.444	169.24	113.949	135.207	88.3807	122.565
hsa-miR-505-3p	MIMAT0002876	CGUCAACACUUGCUGGUUUCCU	GUCAACA	22	Yes	Star_miRNA	canonical_conserved_miRNA	hsa-mir-505	MI0003190	GAUGCACCCAGUGGGGGAGCCAGGAAGUAUUGAUGUUUCUGCCAGUUUAGCGUCAACACUUGCUGGUUUCCUCUCUGGAGCAUC	chrX:139924148-139924231(-)	MIPF0000217	mir-505	505	p1@ATP11C	ENST00000370557.1	0.00514287	1.00357	0.983182	1	5.82848	5.82333	57.4385	57.4375	51.4271	49.9645	60.083	52.6928	68.0248	53.0303	69.0977	48.4561
hsa-miR-3617-5p	MIMAT0017997	AAAGACAUAGUUGCAAGAUGGG	AAGACAU	22	NO	Mature_miRNA	canonical_conserved_miRNA	hsa-mir-3617	MI0016007	AGGUCAUAGAAAGACAUAGUUGCAAGAUGGGAUUAGAAACCAUAUGUCUCAUCAGCACCCUAUGUCCUUUCUCUGCCCU	chr20:45705102-45705180(-)	MIPF0001477	mir-3617	3617	Unknown	Unknown	0.00555983	1.00386	1	1	-1.23279	-1.23835	0.285764	0.222626	0	0	1.59795	0.25957	0.287024	0.809623	0.459121	0.285036
[truncated: 888 more rows]
