# Supplementary material for: Integrated omics analysis reveals the epigenetic mechanism of visceral hypersensitivity in IBS-D
Source: Front Pharmacol. 2023 Mar 16;14:1062630. doi: 10.3389/fphar.2023.1062630 (PMC10064328; doi:10.3389/fphar.2023.1062630)
Supplement: Supplementary file 1 [file DataSheet1.zip › Appendix 2 Target genes of differentially expressed miRNAs (IBS-D vs Control).xlsx]

## Sheet: Up-miRNA(IBS-D VS control)
mirdbV6			TaregetScan7.1			mirdbV6			intersection
miRNAname	targetGene		miRNAname	targetGene		miRNAname	targetGene		targetGene
hsa-miR-1843	FAM169B		hsa-miR-641	CDR1as		hsa-let-7d-3p	AKAP6		GALP
hsa-miR-1843	EDIL3		hsa-miR-641	PMAIP1		hsa-let-7d-3p	ZIC1		EIF5
hsa-miR-1843	RSL1D1		hsa-miR-641	FAM220A		hsa-let-7d-3p	SIGLEC6		SCAMP1
hsa-miR-1843	PEG10		hsa-miR-641	HIGD1A		hsa-let-7d-3p	ASXL2		ITGA4
hsa-miR-1843	HOMER1		hsa-miR-641	LXN		hsa-let-7d-3p	KCND3		VWC2
hsa-miR-1843	LMLN		hsa-miR-641	PTGR1		hsa-let-7d-3p	PTAR1		NMT2
hsa-miR-1843	SMS		hsa-miR-641	FAM47B		hsa-let-7d-3p	CDH19		ABHD13
hsa-miR-1843	GALP		hsa-miR-641	C12orf23		hsa-let-7d-3p	AUTS2		LPP
hsa-miR-1843	HECW1		hsa-miR-641	DENND1B		hsa-let-7d-3p	NOM1		CTNNA3
hsa-miR-1843	EIF5		hsa-miR-641	MAL		hsa-let-7d-3p	WASL		NEK1
hsa-miR-1843	LAMA1		hsa-miR-641	DNAJC12		hsa-let-7d-3p	MOB4		STX7
hsa-miR-1843	SCAMP1		hsa-miR-641	GCKR		hsa-let-7d-3p	DGKI		PAX5
hsa-miR-1843	C16orf46		hsa-miR-641	SERPINI2		hsa-let-7d-3p	YY1		SCN8A
hsa-miR-1843	LMO7DN		hsa-miR-641	METTL21A		hsa-miR-641	INO80C		FBXO21
hsa-miR-1843	BAX		hsa-miR-641	EAF2		hsa-miR-641	LIN28B		MBNL2
hsa-miR-1843	CAPZB		hsa-miR-641	TRUB1		hsa-miR-641	AFTPH		TMEM135
hsa-miR-1843	ITGA4		hsa-miR-641	C20orf197		hsa-miR-641	USP6NL		DZIP3
hsa-miR-1843	TRIM41		hsa-miR-641	LOR		hsa-miR-641	MIER1		APLN
hsa-miR-1843	ESRRG		hsa-miR-641	IPO7		hsa-miR-641	KCNJ2		CHD6
hsa-miR-1843	CCL4		hsa-miR-641	LRRC6		hsa-miR-641	HIATL1		SERP2
hsa-miR-1843	KDM2A		hsa-miR-641	AC007401.2		hsa-miR-641	USP33		HGSNAT
hsa-miR-1843	MDGA2		hsa-miR-641	LIN28B		hsa-miR-641	MAN1A1		AHCTF1
hsa-miR-1843	ORMDL2		hsa-miR-641	KDM5A		hsa-miR-641	RAPGEF6		MBNL3
hsa-miR-1843	ATAD2B		hsa-miR-641	OMG		hsa-miR-641	FNIP1		SP4
hsa-miR-1843	CBLB		hsa-miR-641	MARCKSL1		hsa-miR-641	TRIM49C		ALG9
hsa-miR-1843	OR2H1		hsa-miR-641	GSTA4		hsa-miR-641	MID1IP1		BMP6
hsa-miR-1843	WASF1		hsa-miR-641	GEM		hsa-miR-641	ELOVL5		FZD8
hsa-miR-1843	FILIP1L		hsa-miR-641	STX7		hsa-miR-641	ZNF19		ZSWIM6
hsa-miR-1843	SPAG17		hsa-miR-641	DEPDC1B		hsa-miR-641	FAM153A		FXR1
hsa-miR-1843	CCNL1		hsa-miR-641	SRP72		hsa-miR-641	SMAD2		ONECUT2
hsa-miR-1843	AGBL1		hsa-miR-641	SERPINB1		hsa-miR-641	PKIA		FGD4
hsa-miR-1843	CCNA1		hsa-miR-641	TFF3		hsa-miR-641	TSHZ2		ZFYVE16
hsa-miR-1843	VWC2		hsa-miR-641	FAM170B		hsa-miR-641	SLC8A1		ZFHX3
hsa-miR-1843	CALM2		hsa-miR-641	CCNG2		hsa-miR-641	PTPRG		PHF8
hsa-miR-1843	HMGN4		hsa-miR-641	MYOZ2		hsa-miR-641	TRPS1		PARP9
hsa-miR-1843	DLX6		hsa-miR-641	TM4SF1		hsa-miR-641	RIMS1		ENTPD1
hsa-miR-1843	LOC100287036		hsa-miR-641	BLOC1S2		hsa-miR-641	EIF4E		UBE2I
hsa-miR-1843	NMT2		hsa-miR-641	ENPP5		hsa-miR-641	FAM84B		PPP3CB
hsa-miR-1843	ZFP91		hsa-miR-641	LYSMD2		hsa-miR-641	C9orf41		PURB
hsa-miR-1843	ATAT1		hsa-miR-641	LRRC63		hsa-miR-641	RNF152		PDE5A
hsa-miR-1843	MAT2B		hsa-miR-641	SNX9		hsa-miR-641	CHPT1		RAB30
hsa-miR-1843	DNAJA2		hsa-miR-641	STC1		hsa-miR-641	TMEM194A		NAA30
hsa-miR-1843	PRUNE2		hsa-miR-641	TMEM68		hsa-miR-641	IPO7		MKLN1
hsa-miR-1843	CAPN6		hsa-miR-641	TAOK1		hsa-miR-641	NPAS3		CSNK1G3
hsa-miR-1843	ABHD13		hsa-miR-641	LEKR1		hsa-miR-641	BNC2		SRP72
hsa-miR-1843	CUL2		hsa-miR-641	HILPDA		hsa-miR-641	FAM220A		AMMECR1L
hsa-miR-1843	RBMY1E		hsa-miR-641	UBE2V2		hsa-miR-641	SCUBE3		NTRK2
hsa-miR-1843	ATP1B1		hsa-miR-641	KLHL32		hsa-miR-641	MSANTD3-TMEFF1		ZSCAN29
hsa-miR-1843	SPAG1		hsa-miR-641	IRX5		hsa-miR-641	MARCKS		RNF169
hsa-miR-1843	YTHDC1		hsa-miR-641	MID1IP1		hsa-miR-641	TMEFF1		SLC30A5
hsa-miR-1843	RBMY1D		hsa-miR-641	CAPZA2		hsa-miR-641	STX7		RNF141
hsa-miR-1843	RBMY1A1		hsa-miR-641	MAL2		hsa-miR-641	LHX1		UBE2D3
hsa-miR-1843	PEAK1		hsa-miR-641	UTP18		hsa-miR-641	RCOR3		ZNF704
hsa-miR-1843	TTI2		hsa-miR-641	RRS1		hsa-miR-641	SRSF12		FNIP1
hsa-miR-1843	LPP		hsa-miR-641	MAPK10		hsa-miR-641	FBXO3		LIN28B
hsa-miR-1843	HGF		hsa-miR-641	CYB5R4		hsa-miR-641	IRS2		TMEM47
hsa-miR-1843	CTNNA3		hsa-miR-641	LYRM1		hsa-miR-641	GPATCH2L		AFTPH
hsa-miR-1843	STOX2		hsa-miR-641	STMND1		hsa-miR-641	ALCAM		RFX7
hsa-miR-1843	RBMY1F		hsa-miR-641	XPO4		hsa-miR-641	PPP2R3C		CNTN1
hsa-miR-1843	SH3RF1		hsa-miR-641	MRPL43		hsa-miR-641	GUCY1A2		SOX6
hsa-miR-1843	GDPD4		hsa-miR-641	GNG12		hsa-miR-641	BIRC6		SECISBP2L
hsa-miR-1843	DCLK1		hsa-miR-641	SMIM15		hsa-miR-641	STAG2		MAPK10
hsa-miR-1843	WNT16		hsa-miR-641	IL9		hsa-miR-641	NCR3LG1		CCDC6
hsa-miR-1843	FUBP3		hsa-miR-641	KCNJ2		hsa-miR-641	MYT1L		STC1
hsa-miR-1843	MPDU1		hsa-miR-641	PTPRG		hsa-miR-641	ZNF451		NRIP1
hsa-miR-1843	RAB38		hsa-miR-641	RNF146		hsa-miR-641	RNF145		RIMS1
hsa-miR-1843	ZNF689		hsa-miR-641	MMP7		hsa-miR-641	ST8SIA1		FAM220A
hsa-miR-1843	TFAP2D		hsa-miR-641	APLN		hsa-miR-641	OTUD4		FAM47B
hsa-miR-1843	NEK1		hsa-miR-641	CPED1		hsa-miR-641	SNX18		GEM
hsa-miR-1843	AIG1		hsa-miR-641	ADAT2		hsa-miR-641	RSPRY1		CPED1
hsa-miR-1843	RGS5		hsa-miR-641	USP33		hsa-miR-641	KCNB1		ZBTB41
hsa-miR-1843	STX7		hsa-miR-641	SLC4A8		hsa-miR-641	FBXL17		RAPGEF6
hsa-miR-1843	GCLM		hsa-miR-641	BIRC5		hsa-miR-641	SBNO1		SBNO1
hsa-miR-1843	NR6A1		hsa-miR-641	NUP62CL		hsa-miR-641	CLDND1		PDE3B
hsa-miR-1843	PAX5		hsa-miR-641	CYSLTR1		hsa-miR-641	MMP16		USP37
hsa-miR-1843	BTN2A2		hsa-miR-641	SNX10		hsa-miR-641	KLHL24		OTUD4
hsa-miR-1843	NRBP2		hsa-miR-641	TMED5		hsa-miR-641	AC006455.1		DBT
hsa-miR-1843	MAOB		hsa-miR-641	SDE2		hsa-miR-641	PAK2		DAAM1
hsa-miR-1843	NSG1		hsa-miR-641	C9orf41		hsa-miR-641	MAP1B		PTGR1
hsa-miR-1843	SCN8A		hsa-miR-641	MMP27		hsa-miR-641	FRMPD3		LEKR1
hsa-miR-1843	FAM13A		hsa-miR-641	ATP6AP2		hsa-miR-641	ZNF720		KCNB1
hsa-miR-1843	GCH1		hsa-miR-641	XCL2		hsa-miR-641	ZBTB41		SNX9
hsa-miR-1843	IMPDH1		hsa-miR-641	C4orf17		hsa-miR-641	ANKRD13C		CNOT6
hsa-miR-1843	LRRTM2		hsa-miR-641	CDKN2B		hsa-miR-641	ZFHX3		CYSLTR1
hsa-miR-1843	FBXO21		hsa-miR-641	C1orf174		hsa-miR-641	PURB		SEC14L1
hsa-miR-1843	TBX4		hsa-miR-641	ZRANB2		hsa-miR-641	FOXP2		MAPK8IP3
hsa-miR-1843	MED13L		hsa-miR-641	GLRX2		hsa-miR-641	YWHAB		PAM
hsa-miR-1843	ZKSCAN7		hsa-miR-641	TRABD		hsa-miR-641	PLEKHA3		UBE2V2
hsa-miR-1843	CYP2C18		hsa-miR-641	FAM210A		hsa-miR-641	EIF4G2		SRSF12
hsa-miR-1843	ELMSAN1		hsa-miR-641	LAMTOR1		hsa-miR-641	POLR3D		OMG
hsa-miR-1843	PLSCR5		hsa-miR-641	RNF145		hsa-miR-641	PCLO		DOK6
hsa-miR-1843	CCL4L2		hsa-miR-641	RGS19		hsa-miR-641	SRPK2		TGFBR1
hsa-miR-1843	MBNL2		hsa-miR-641	BTLA		hsa-miR-641	HDAC9		KLF12
hsa-miR-1843	ZMAT3		hsa-miR-641	LHX6		hsa-miR-641	SOX6		NR4A3
hsa-miR-1843	ANKRD50		hsa-miR-641	KCNK1		hsa-miR-641	RFX7		ANKRD13C
hsa-miR-1843	RGS7		hsa-miR-641	CKMT1B		hsa-miR-641	LRIG2		NUFIP2
hsa-miR-1843	UNC80		hsa-miR-641	NIPAL2		hsa-miR-641	EDEM3		MAN1A1
hsa-miR-1843	ALG11		hsa-miR-641	RBM3		hsa-miR-641	NMT2		GPATCH2L
hsa-miR-1843	PAFAH1B1		hsa-miR-641	DEFB132		hsa-miR-641	LPHN3		GBF1
hsa-miR-1843	KCNJ13		hsa-miR-641	SPINK8		hsa-miR-641	HELZ		MARCKSL1
hsa-miR-1843	PSMD10		hsa-miR-641	DTWD1		hsa-miR-641	PTAR1		USP33
hsa-miR-1843	TMEM135		hsa-miR-641	ATP6V1C2		hsa-miR-641	ZC3H18		UTRN
hsa-miR-1843	NSFL1C		hsa-miR-641	S100A7		hsa-miR-641	DAAM1		ZEB1
hsa-miR-1843	DZIP3		hsa-miR-641	IMMP2L		hsa-miR-641	ENPP5		SNRK
hsa-miR-1843	OTUD7B		hsa-miR-641	MEOX2		hsa-miR-641	RAP2C		STAM
hsa-miR-1843	YWHAG		hsa-miR-641	ITGBL1		hsa-miR-641	FAT1		TTC14
hsa-miR-1843	FCGR1B		hsa-miR-641	RP11-169F17.1		hsa-miR-641	MBNL3		PROSER2
hsa-miR-1843	PTPRQ		hsa-miR-641	C6orf164		hsa-miR-641	EFCAB14		MAPK8
hsa-miR-1843	TRIM67		hsa-miR-641	UGCG		hsa-miR-641	HOOK3		ZHX1
hsa-miR-1843	CDC27		hsa-miR-641	FP15737		hsa-miR-641	ZBTB44		SCN2B
hsa-miR-1843	CGN		hsa-miR-641	TFEC		hsa-miR-641	LNPEP		PAK2
hsa-miR-1843	TRHDE		hsa-miR-641	PSMA3		hsa-miR-641	AGL		CGGBP1
hsa-miR-1843	VPS4B		hsa-miR-641	MANEA		hsa-miR-641	SECISBP2L		HSF5
hsa-miR-1843	ASB8		hsa-miR-641	ANG		hsa-miR-641	HOXB2		RPS6KA4
hsa-miR-1843	CARTPT		hsa-miR-641	EIF4E		hsa-miR-641	PPP3CB		PRPF4B
hsa-miR-1843	NCAM1		hsa-miR-641	NOP10		hsa-miR-641	ENPEP		TRPS1
hsa-miR-1843	MOGAT2		hsa-miR-641	EPHA3		hsa-miR-641	MAPK10		ZDHHC15
hsa-miR-1843	CASP14		hsa-miR-641	ZC3H18		hsa-miR-641	NUFIP2		NUS1
hsa-miR-1843	C2orf73		hsa-miR-641	FAM19A1		hsa-miR-641	TRIP11		TRUB1
hsa-miR-1843	RHOU		hsa-miR-641	MICU3		hsa-miR-641	DCP2		KLHL28
hsa-miR-1843	MAP1A		hsa-miR-641	SEPP1		hsa-miR-641	SEPP1		PTPRG
hsa-miR-1843	MRAS		hsa-miR-641	RAP1B		hsa-miR-641	CCDC108		DUSP3
hsa-miR-1843	ANKIB1		hsa-miR-641	TSPAN13		hsa-miR-641	ZNF207		KDM5A
hsa-miR-1843	SHISA6		hsa-miR-641	F3		hsa-miR-641	SDE2		ATP9A
hsa-miR-1843	APLN		hsa-miR-641	C6orf48		hsa-miR-641	PTBP2		AMOT
hsa-miR-1843	COX7C		hsa-miR-641	FAM162B		hsa-miR-641	STC1		ELOVL6
hsa-miR-1843	ZBTB45		hsa-miR-641	TMEM47		hsa-miR-641	RTF1		EBF1
hsa-miR-1843	RASSF2		hsa-miR-641	LAP3		hsa-miR-641	AFAP1L2		MAL
hsa-miR-1843	SLC35A3		hsa-miR-641	RNF17		hsa-miR-641	DUSP3		COL24A1
hsa-miR-1843	CHD6		hsa-miR-641	DNAL4		hsa-miR-641	UTRN		FAM84B
hsa-miR-1843	SERP2		hsa-miR-641	SERP2		hsa-miR-641	FAM170B		KLHL32
hsa-miR-1843	SELPLG		hsa-miR-641	LRRC57		hsa-miR-641	EBF1		SERPINI2
hsa-miR-1843	HGSNAT		hsa-miR-641	PKIA		hsa-miR-641	PPP2R2A		TNFRSF21
hsa-miR-1843	GLS		hsa-miR-641	LYZL1		hsa-miR-641	CAV2		BTLA
hsa-miR-1843	BTN1A1		hsa-miR-641	OIP5		hsa-miR-641	RBMS3		POLR3D
hsa-miR-1843	VAPB		hsa-miR-641	HOXB2		hsa-miR-641	XPO4		SIAH2
hsa-miR-1843	GRM5		hsa-miR-641	TMEM194A		hsa-miR-641	PRTG		CNTNAP2
hsa-miR-1843	TENT2		hsa-miR-641	AC023632.1		hsa-miR-641	AP001885.1		NCOR1
hsa-miR-1843	AHCTF1		hsa-miR-641	DERL2		hsa-miR-641	SETDB2		LHX6
hsa-miR-1843	GSG1L		hsa-miR-641	GAPT		hsa-miR-641	ZNF706		ZNF677
hsa-miR-1843	MBNL3		hsa-miR-641	B4GALT6		hsa-miR-641	RAB27B		RBMS3
hsa-miR-1843	CYP2C9		hsa-miR-641	SLC35G2		hsa-miR-641	NBN		SEMA3A
hsa-miR-1843	C6orf89		hsa-miR-641	RPIA		hsa-miR-641	PCNP		METTL8
hsa-miR-1843	RAD23A		hsa-miR-641	RP11-156E8.1		hsa-miR-641	CNOT6		MAGEE1
hsa-miR-1843	PCBP2		hsa-miR-641	KRTAP17-1		hsa-miR-641	SMARCA2		KIF13B
hsa-miR-1843	IRF2BP2		hsa-miR-641	VAMP7		hsa-miR-641	OTUD6B		BNC1
hsa-miR-1843	HTR1F		hsa-miR-641	USP6NL		hsa-miR-641	RAPGEF2		STEAP4
hsa-miR-1843	FAM78B		hsa-miR-641	EIF4G2		hsa-miR-641	GABRB2		PTPN4
hsa-miR-1843	IRAK1BP1		hsa-miR-641	ELOVL5		hsa-miR-641	ZNF430		SLC39A11
hsa-miR-1843	ATP2A1		hsa-miR-641	GBF1		hsa-miR-641	MYOZ2		ITGA9
hsa-miR-1843	NOD2		hsa-miR-641	FZD8		hsa-miR-641	METTL8		ZNF804A
hsa-miR-1843	SMIM7		hsa-miR-641	AC107021.1		hsa-miR-641	ELAVL2		PODXL
hsa-miR-1843	TMUB2		hsa-miR-641	ZNF32		hsa-miR-641	ABCA1		EFCAB14
hsa-miR-1843	RANBP10		hsa-miR-641	LPAR6		hsa-miR-641	CCDC6		CREBZF
hsa-miR-1843	SP4		hsa-miR-641	DCAF4L2		hsa-miR-641	STAM		NBN
hsa-miR-1843	SPINK14		hsa-miR-641	ZUFSP		hsa-miR-641	TRUB1		KLHL8
hsa-miR-1843	ZBTB39		hsa-miR-641	C9orf152		hsa-miR-641	TCHH		IFFO2
hsa-miR-1843	ALG9		hsa-miR-641	IL18R1		hsa-miR-641	NOVA1		ITGB8
hsa-miR-1843	ITGAV		hsa-miR-641	AGBL1		hsa-miR-641	BARD1		MAP1B
hsa-miR-1843	FKBP4		hsa-miR-641	RNASE11		hsa-miR-641	TOX		PTPDC1
hsa-miR-1843	CCNE2		hsa-miR-641	ATP6V1G1		hsa-miR-641	CCDC25		RGL1
hsa-miR-1843	SCRT1		hsa-miR-641	STX17		hsa-miR-641	FNDC3B		PDE4D
hsa-miR-1843	PYROXD2		hsa-miR-641	GNG2		hsa-miR-641	CD55		ATP6V1C2
hsa-miR-1843	USP15		hsa-miR-641	ANKRD13C		hsa-miR-641	ZNF649		SDR42E1
hsa-miR-1843	FAM168A		hsa-miR-641	TRIM51		hsa-miR-641	TRIM49		BRINP3
hsa-miR-1843	HECTD3		hsa-miR-641	TUBA1C		hsa-miR-641	SRP72		DNAJC27
hsa-miR-1843	LCE1E		hsa-miR-641	WDYHV1		hsa-miR-641	ADIPOQ		MARCKS
hsa-miR-1843	RND2		hsa-miR-641	UBE2D1		hsa-miR-641	KIT		GABRB2
hsa-miR-1843	CLDN18		hsa-miR-641	POLR3D		hsa-miR-641	EXOC6		RELN
hsa-miR-1843	RFLNB		hsa-miR-641	ZNF804A		hsa-miR-641	CXXC4		ENPEP
hsa-miR-1843	NECAP1		hsa-miR-641	EIF4A2		hsa-miR-641	SLC44A1		MYOZ2
hsa-miR-1843	BMP6		hsa-miR-641	CDK1		hsa-miR-641	KAT6B		DDX3X
hsa-miR-1843	SNX27		hsa-miR-641	MBNL3		hsa-miR-641	PDIK1L		FAM102B
hsa-miR-1843	FZD8		hsa-miR-641	ETS1		hsa-miR-641	SH3RF2		SERPINB9
hsa-miR-1843	MCC		hsa-miR-641	DESI2		hsa-miR-641	CCDC71L		PMAIP1
hsa-miR-1843	RFX5		hsa-miR-641	BPI		hsa-miR-641	ELOVL6		GPC5
hsa-miR-1843	ZSWIM6		hsa-miR-641	NLRP7		hsa-miR-641	AICDA		ZC3H18
hsa-miR-1843	FXR1		hsa-miR-641	AFTPH		hsa-miR-641	TEAD1		EIF4G2
hsa-miR-1843	CAPN3		hsa-miR-641	C4orf36		hsa-miR-641	KIAA1715		IPO7
hsa-miR-1843	SEMA4F		hsa-miR-641	C9orf96		hsa-miR-641	GEM		SLC10A7
hsa-miR-1843	ABR		hsa-miR-641	XCL1		hsa-miR-641	RAB14		IRX5
hsa-miR-1843	PUDP		hsa-miR-641	CCDC104		hsa-miR-641	APLN		KCNJ2
hsa-miR-1843	ONECUT2		hsa-miR-641	PAM		hsa-miR-641	GABRA4		USP44
hsa-miR-1843	NPNT		hsa-miR-641	TEX30		hsa-miR-641	SEMA3A		SATB1
hsa-miR-1843	ZNF74		hsa-miR-641	FRMD6		hsa-miR-641	OMG		KIAA1143
hsa-miR-1843	CHST2		hsa-miR-641	AC006455.1		hsa-miR-641	NRIP1		YWHAB
hsa-miR-1843	TSHZ3		hsa-miR-641	SYNPR		hsa-miR-641	C12orf23		METTL21A
hsa-miR-1843	SOWAHA		hsa-miR-641	SDR42E1		hsa-miR-641	SLC39A6		BDP1
hsa-miR-1843	SDHC		hsa-miR-641	HERPUD2		hsa-miR-641	SLAIN2		TRIM10
hsa-miR-1843	SLTM		hsa-miR-641	STAM		hsa-miR-641	LEKR1		RAD21
hsa-miR-1843	IFI44L		hsa-miR-641	HMG20A		hsa-miR-641	ALDH3A2		ELAVL4
hsa-miR-1843	FGD4		hsa-miR-641	KIAA1143		hsa-miR-641	GNG2		FAT1
hsa-miR-1843	CDC73		hsa-miR-641	SRSF5		hsa-miR-641	KDM5A		PCSK2
hsa-miR-1843	VAMP8		hsa-miR-641	N4BP2L1		hsa-miR-641	NFIB		GNAQ
hsa-miR-1843	ZFYVE16		hsa-miR-641	ZNF726		hsa-miR-641	FAM115C		SLC4A7
hsa-miR-1843	ZFHX3		hsa-miR-641	OTUD4		hsa-miR-641	SUCO		RSPRY1
hsa-miR-1843	WSCD1		hsa-miR-641	DTX3L		hsa-miR-641	SLC17A5		PPP6C
hsa-miR-1843	C3orf79		hsa-miR-641	GYPA		hsa-miR-641	NFKBIZ		EIF4A2
hsa-miR-1843	SLCO2A1		hsa-miR-641	TPH1		hsa-miR-641	KCNJ6		DEPDC1B
hsa-miR-1843	PDK3		hsa-miR-641	KRTAP4-5		hsa-miR-641	TRAF6		ERLIN2
hsa-miR-1843	NCAN		hsa-miR-641	PROSER2		hsa-miR-641	TM4SF1		HOXB2
hsa-miR-1843	RAB5B		hsa-miR-641	TIMM10B		hsa-miR-641	DCUN1D1		SMIM13
hsa-miR-1843	KIRREL1		hsa-miR-641	AC016559.1		hsa-miR-641	DBT		COLEC12
hsa-miR-1843	DNAJB9		hsa-miR-641	SYDE2		hsa-miR-641	LZTFL1		RNF145
hsa-miR-1843	PHF8		hsa-miR-641	ZNF273		hsa-miR-641	MTAP		KIAA1147
hsa-miR-1843	SLC46A1		hsa-miR-641	AP1S2		hsa-miR-641	CAMTA1		TGFBR3
hsa-miR-1843	CLCN5		hsa-miR-641	GOLGA6L10		hsa-miR-641	RSBN1		TCTN2
hsa-miR-1843	DIAPH1		hsa-miR-641	LYPLAL1		hsa-miR-641	TRIM49D1		PRKACB
hsa-miR-1843	PARP9		hsa-miR-641	RP11-113D6.10		hsa-miR-641	UACA		RMI1
hsa-miR-1843	RFX3		hsa-miR-641	TRIM10		hsa-miR-641	METTL14		ADAT2
hsa-miR-1843	POFUT2		hsa-miR-641	TMEM261		hsa-miR-641	CNOT2		MPP5
hsa-miR-1843	SLC31A1		hsa-miR-641	SIX1		hsa-miR-641	DNAJC27		LRRC8C
hsa-miR-1843	ZNF518A		hsa-miR-641	E2F6		hsa-miR-641	ITGA9		RPIA
hsa-miR-1843	C19orf53		hsa-miR-641	PLA2G12A		hsa-miR-641	ELAVL4		INO80D
hsa-miR-1843	PLP2		hsa-miR-641	SECISBP2L		hsa-miR-641	DDX3X		PTGS2
hsa-miR-1843	PSMB5		hsa-miR-641	DDAH1		hsa-miR-641	EIF4A2		GNG12
hsa-miR-1843	N4BP3		hsa-miR-641	EPHA7		hsa-miR-641	NFAT5		LRRC8B
hsa-miR-1843	IFT52		hsa-miR-641	AMIGO2		hsa-miR-641	LHX6		WBP4
hsa-miR-1843	CUEDC2		hsa-miR-641	MIXL1		hsa-miR-641	PIK3R3		LRP6
hsa-miR-1843	SPRED3		hsa-miR-641	FAM133B		hsa-miR-641	GRK5		FEM1C
hsa-miR-1843	ENTPD1		hsa-miR-641	VEPH1		hsa-miR-641	DCAF7		CSNK2A1
hsa-miR-1843	BASP1		hsa-miR-641	FGF13		hsa-miR-641	TRIM48		VEZF1
hsa-miR-1843	ZNF33B		hsa-miR-641	SLC10A7		hsa-miR-641	UHMK1		LRRC2
hsa-miR-1843	CXADR		hsa-miR-641	TMX1		hsa-miR-641	G3BP1		SETDB2
hsa-miR-1843	CHGA		hsa-miR-641	SMIM13		hsa-miR-641	ZNF773		GRIP1
hsa-miR-1843	IGF2BP1		hsa-miR-641	FAM221A		hsa-miR-641	PIK3C2A		STIM1
hsa-miR-1843	GPATCH1		hsa-miR-641	KLHL15		hsa-miR-641	DNAJC24		COL4A3
hsa-miR-1843	ATP5F1C		hsa-miR-641	TRIM49		hsa-miR-641	IRS1		ELAVL2
hsa-miR-1843	NEK6		hsa-miR-641	ANKRD36		hsa-miR-641	SLC6A5		IRS2
hsa-miR-1843	MRVI1		hsa-miR-641	TRIM49C		hsa-miR-641	FAXC		ZRANB2
hsa-miR-1843	KALRN		hsa-miR-641	KCNJ6		hsa-miR-641	RP11-113D6.10		PRSS12
hsa-miR-1843	MRTFA		hsa-miR-641	MTAP		hsa-miR-641	RGL1		SOS2
hsa-miR-1843	OSR1		hsa-miR-641	PRDX3		hsa-miR-641	MBOAT2		C20orf197
hsa-miR-1843	UBE2I		hsa-miR-641	TMEM87B		hsa-miR-641	SATB1		SS18L1
hsa-miR-1843	TACC1		hsa-miR-641	FAM69A		hsa-miR-641	FAM63B		TNPO3
hsa-miR-1843	UNC5D		hsa-miR-641	TCEB1		hsa-miR-641	KIF5A		PLA2R1
hsa-miR-1843	VAV3		hsa-miR-641	ZNF275		hsa-miR-641	USP37		PTAR1
hsa-miR-1843	PPP3CB		hsa-miR-641	SLC30A6		hsa-miR-641	ZKSCAN8		FAM126B
hsa-miR-1843	PKNOX2		hsa-miR-641	DARS		hsa-miR-641	ACVR1C		DESI2
hsa-miR-1843	GLUD2		hsa-miR-641	LHX1		hsa-miR-641	TMEM47		CSRNP3
hsa-miR-1843	PYGO2		hsa-miR-641	SCN2B		hsa-miR-641	KLHL28		HOOK3
hsa-miR-1843	E2F2		hsa-miR-641	COQ9		hsa-miR-641	SMIM13		RNASE11
hsa-miR-1843	PCMT1		hsa-miR-641	ZNF790		hsa-miR-641	ZBTB26		SERPINB1
hsa-miR-1843	PURB		hsa-miR-641	DCAF4L1		hsa-miR-641	SKIV2L2		HCN1
hsa-miR-1843	FUT10		hsa-miR-641	ELAVL2		hsa-miR-641	FAM101B		FOXN2
hsa-miR-1843	MAML2		hsa-miR-641	FGF10		hsa-miR-641	CNNM2		CYP24A1
hsa-miR-1843	ANKRD13A		hsa-miR-641	IGSF23		hsa-miR-641	ATP2B1		FRMPD3
hsa-miR-1843	ZNF367		hsa-miR-641	VHL		hsa-miR-641	CPED1		SDE2
hsa-miR-1843	PPP2R2C		hsa-miR-641	OAS3		hsa-miR-641	SOX30		ENPP5
hsa-miR-1843	OPRM1		hsa-miR-641	RETSAT		hsa-miR-641	ZRANB2		PDIK1L
hsa-miR-1843	PDE5A		hsa-miR-641	ELAVL4		hsa-miR-641	FAM47B		TCF12
hsa-miR-1843	ZNF609		hsa-miR-641	AOAH		hsa-miR-641	CNTN1		ETS1
hsa-miR-1843	POLR2F		hsa-miR-641	TAC1		hsa-miR-641	COL24A1		PKIA
hsa-miR-1843	PIP4K2B		hsa-miR-641	LUZPP1		hsa-miR-641	MYLIP		ANXA4
hsa-miR-1843	STX3		hsa-miR-641	DUSP3		hsa-miR-641	UBE2D3		UHMK1
hsa-miR-1843	CXCR6		hsa-miR-641	ZNF226		hsa-miR-641	SLC30A7		GNG2
hsa-miR-1843	CDX1		hsa-miR-641	PLXNB3		hsa-miR-641	LRRC8C		FRMD6
hsa-miR-1843	PACSIN1		hsa-miR-641	AP001885.1		hsa-miR-641	RPIA		VAMP7
hsa-miR-1843	SGCZ		hsa-miR-641	KRTAP19-5		hsa-miR-641	RFX3		ZBTB26
hsa-miR-1843	KLK12		hsa-miR-641	TDRD6		hsa-miR-641	ENAM		NAALADL2
hsa-miR-1843	RAB30		hsa-miR-641	ZNF852		hsa-miR-641	SERPINI2		TLL1
hsa-miR-1843	FNBP4		hsa-miR-641	DYDC2		hsa-miR-641	HMGB1		GCKR
hsa-miR-1843	SERPINE3		hsa-miR-641	PFDN6		hsa-miR-641	MKLN1		RETSAT
hsa-miR-1843	ADCYAP1R1		hsa-miR-641	DPH6		hsa-miR-641	ZNF385D		IL18R1
hsa-miR-1843	MEIS2		hsa-miR-641	GRK5		hsa-miR-641	SPINK8		CHUK
hsa-miR-1843	PAPOLA		hsa-miR-641	ZBTB26		hsa-miR-641	FGD4		HMG20A
hsa-miR-1843	TMEM94		hsa-miR-641	S100A7A		hsa-miR-641	RBBP7		GRIN3A
hsa-miR-1843	ZNF587		hsa-miR-641	FAM26D		hsa-miR-641	CAMK4		RNF17
hsa-miR-1843	FGF12		hsa-miR-641	REG3G		hsa-miR-641	TNFRSF21		EPS15
hsa-miR-1843	ARF3		hsa-miR-641	HMOX1		hsa-miR-641	RIMS3		EPG5
hsa-miR-1843	LILRA1		hsa-miR-641	RP11-181C3.1		hsa-miR-641	SDR42E1		NIPAL2
hsa-miR-1843	DNMT3B		hsa-miR-641	IFNL2		hsa-miR-641	DSTN		TMX1
hsa-miR-1843	TMEM236		hsa-miR-641	FAM71C		hsa-miR-641	MARCKSL1		TMEM170B
hsa-miR-1843	RAB6B		hsa-miR-641	CARD8		hsa-miR-641	UBE2V2		IGFBP4
hsa-miR-1843	NAA30		hsa-miR-641	HSPA8		hsa-miR-641	CYSLTR1		FUT9
hsa-miR-1843	MKLN1		hsa-miR-641	GPC5		hsa-miR-641	HCN1		KIF5B
hsa-miR-1843	FAM13C		hsa-miR-641	VOPP1		hsa-miR-641	OSBPL3		FBXO42
hsa-miR-1843	TMED10		hsa-miR-641	ADAM20		hsa-miR-641	TTC26		GUCY1A2
hsa-miR-1843	USP18		hsa-miR-641	SMN2		hsa-miR-641	SIAH2		ZNF706
hsa-miR-1843	HIC2		hsa-miR-641	KIAA1715		hsa-miR-641	FBXO21		TEX30
hsa-miR-1843	PAK5		hsa-miR-641	PPP6C		hsa-miR-641	XKR4		RAPGEF2
hsa-miR-1843	ATF7		hsa-miR-641	CBLN4		hsa-miR-641	PAX6		MSRB3
hsa-miR-1843	SF3A3		hsa-miR-641	TMEM170B		hsa-miR-641	SPATA5		NAP1L1
hsa-miR-1843	NEUROD4		hsa-miR-641	ADIPOQ		hsa-miR-641	EPM2AIP1		IL17RD
hsa-miR-1843	CSNK1G3		hsa-miR-641	TMPRSS11B		hsa-miR-641	ADRBK2		FAM126A
hsa-miR-1843	NDST1		hsa-miR-641	NPC2		hsa-miR-641	KDSR		ENPP4
hsa-miR-1843	SRP72		hsa-miR-641	RP11-171N4.2		hsa-miR-641	KLHL8		SORCS3
hsa-miR-1843	KCNG3		hsa-miR-641	ATF3		hsa-miR-641	DKFZP667F0711		NF1
hsa-miR-1843	SFRP1		hsa-miR-641	SMN1		hsa-miR-641	AGO3		ALDH3A2
hsa-miR-1843	LDB1		hsa-miR-641	TAL2		hsa-miR-641	CNTNAP2		ELOVL5
hsa-miR-1843	ZYG11B		hsa-miR-641	FAM102B		hsa-miR-641	AMOT		PLK2
hsa-miR-1843	TMEM246		hsa-miR-641	DYNLT1		hsa-miR-641	DAZ3		PLXNB3
hsa-miR-1843	KLHL31		hsa-miR-641	TSPAN15		hsa-miR-641	SSBP2		HELZ
hsa-miR-1843	CHD8		hsa-miR-641	GNPDA1		hsa-miR-641	CDC16		FGF13
hsa-miR-1843	PATJ		hsa-miR-641	SLC25A40		hsa-miR-641	SLC7A11		MTCH2
hsa-miR-1843	PATE1		hsa-miR-641	GANC		hsa-miR-641	CSNK1G1		MAP4K5
hsa-miR-1843	AMMECR1L		hsa-miR-641	ZHX1		hsa-miR-641	BARHL2		FAM170B
hsa-miR-1843	ZNF396		hsa-miR-641	STK17B		hsa-miR-641	DR1		CCNG2
hsa-miR-1843	CGNL1		hsa-miR-641	BPHL		hsa-miR-641	FZD3		CDK6
hsa-miR-1843	CFAP97		hsa-miR-641	MLKL		hsa-miR-641	DAZ2		LHX1
hsa-miR-1843	LTBP2		hsa-miR-641	TGM7		hsa-miR-641	NFYA		LRRC57
hsa-miR-1843	C2CD5		hsa-miR-641	GSX1		hsa-miR-641	DAZ1		SLC22A16
hsa-miR-1843	LOC101059915		hsa-miR-641	ASPN		hsa-miR-641	RND3		SLC35G2
hsa-miR-1843	TREM1		hsa-miR-641	NMT2		hsa-miR-641	HHIP		XPO4
hsa-miR-1843	USP49		hsa-miR-641	EBF1		hsa-miR-641	CD8B		CLDND1
hsa-miR-1843	SHANK1		hsa-miR-641	HMGN1		hsa-miR-641	KPNA6		ZNF649
hsa-miR-1843	TCEAL8		hsa-miR-641	NPL		hsa-miR-641	ZFYVE16		RAB9B
hsa-miR-1843	TCF20		hsa-miR-641	WFDC6		hsa-miR-641	PRR23A		UNC13C
hsa-miR-1843	DDX17		hsa-miR-641	RPL10		hsa-miR-641	UBE2N		SLC30A6
hsa-miR-1843	TDRD6		hsa-miR-641	FGD4		hsa-miR-641	NEURL1B		CD44
hsa-miR-1843	SLC6A11		hsa-miR-641	ANXA4		hsa-miR-641	FAM193A		RHOQ
hsa-miR-1843	CXorf49B		hsa-miR-641	STAG2		hsa-miR-641	CLVS2		SHANK2
hsa-miR-1843	DCTD		hsa-miR-641	INA		hsa-miR-641	SMARCC1		PIK3R3
hsa-miR-1843	PRPF38B		hsa-miR-641	HIATL2		hsa-miR-641	MKL2		ALCAM
hsa-miR-1843	NT5DC1		hsa-miR-641	TGFBR1		hsa-miR-641	TRIM22		ZNF720
hsa-miR-1843	ZNF469		hsa-miR-641	GCSAML		hsa-miR-641	EFNA5		SMARCAD1
hsa-miR-1843	CXorf49		hsa-miR-641	DSTN		hsa-miR-641	TGFBR1		EIF4B
hsa-miR-1843	CLEC4M		hsa-miR-641	EFHD1		hsa-miR-641	MRPL22		UGCG
hsa-miR-1843	CIP2A		hsa-miR-641	TFRC		hsa-miR-641	RPS6KA4		TMEFF1
hsa-miR-1843	FAM120C		hsa-miR-641	FNIP1		hsa-miR-641	AGFG1		MSANTD3-TMEFF1
hsa-miR-1843	TFRC		hsa-miR-641	SLC22A16		hsa-miR-641	HSD17B2		OLFM3
hsa-miR-1843	CCNC		hsa-miR-641	PTGS2		hsa-miR-641	C8orf22		AKIRIN1
hsa-miR-1843	CYP2C19		hsa-miR-641	MS4A12		hsa-miR-641	USP44		CCDC71L
hsa-miR-1843	ZSWIM5		hsa-miR-641	STAP1		hsa-miR-641	VAMP7		NPAS3
hsa-miR-1843	RAD18		hsa-miR-641	FOPNL		hsa-miR-641	LPAR6		KPNA6
hsa-miR-1843	ZNF280D		hsa-miR-641	EIF3J		hsa-miR-641	C11orf49		PRSS16
hsa-miR-1843	RAB11FIP1		hsa-miR-641	SRPK2		hsa-miR-641	SNTB2		TMEM87B
hsa-miR-1843	DAAM2		hsa-miR-641	IFFO2		hsa-miR-641	FAR1		PIKFYVE
hsa-miR-1843	NTRK2		hsa-miR-641	RMI1		hsa-miR-641	NPL		MON2
hsa-miR-1843	C9orf66		hsa-miR-641	CBWD2		hsa-miR-641	ZC3H4		YWHAZ
hsa-miR-1843	ZBTB20		hsa-miR-641	FOXJ3		hsa-miR-641	CCNG2		CDK14
hsa-miR-1843	NKAIN2		hsa-miR-641	U2AF1L4		hsa-miR-641	MTCH2		PDS5B
hsa-miR-1843	KRTAP10-4		hsa-miR-641	E2F5		hsa-miR-641	MAP4		SNX18
hsa-miR-1843	MEX3A		hsa-miR-641	RAB27A		hsa-miR-641	OGT		HTR2A
hsa-miR-1843	GRHL2		hsa-miR-641	GLS		hsa-miR-641	COL4A3		PPP2R2A
hsa-miR-1843	PASD1		hsa-miR-641	C4orf3		hsa-miR-641	FAM126A		CACNB4
hsa-miR-1843	EXOSC6		hsa-miR-641	EMB		hsa-miR-641	OLR1		CXXC4
hsa-miR-1843	SLA2		hsa-miR-641	RBMX2		hsa-miR-641	SORCS3		DNAJC21
hsa-miR-1843	ZSCAN29		hsa-miR-641	MTL5		hsa-miR-641	SYNJ2		PPM1A
hsa-miR-1843	ZNF12		hsa-miR-641	MYL12B		hsa-miR-641	UBE2D1		FGF9
hsa-miR-1843	MRPS11		hsa-miR-641	CTNNAL1		hsa-miR-641	EIF3J		ZNF275
hsa-miR-1843	NDUFS2		hsa-miR-641	ODC1		hsa-miR-641	SEC14L1		SMAD2
hsa-miR-1843	SYT2		hsa-miR-641	GIMAP6		hsa-miR-641	RAD1		FAM168B
hsa-miR-1843	CLDN8		hsa-miR-641	COPB1		hsa-miR-641	ZNRF3		CSNK1G1
hsa-miR-1843	SLC45A3		hsa-miR-641	BAALC		hsa-miR-641	PELI2		CPNE8
hsa-miR-1843	SLC41A2		hsa-miR-641	CNTN1		hsa-miR-641	WDR35		SIX1
hsa-miR-1843	MRPL9		hsa-miR-641	OXGR1		hsa-miR-641	NNT		KIF5A
hsa-miR-1843	TRIM66		hsa-miR-641	C8orf22		hsa-miR-641	RTTN		RASSF5
hsa-miR-1843	PREX2		hsa-miR-641	MICU2		hsa-miR-641	KALRN		NFAT5
hsa-miR-1843	CASQ1		hsa-miR-641	RND3		hsa-miR-641	KANSL1		MGAT4A
hsa-miR-1843	ZFAND5		hsa-miR-641	DZIP3		hsa-miR-641	IPMK		RSPH3
hsa-miR-1843	CFLAR		hsa-miR-641	LRRC34		hsa-miR-641	PRSS16		RAP2C
hsa-miR-1843	ITGA10		hsa-miR-641	TRIM3		hsa-miR-641	NUS1		FBXL17
hsa-miR-1843	SERPINB8		hsa-miR-641	DTYMK		hsa-miR-641	FAF1		EFCAB13
hsa-miR-1843	TRIM16L		hsa-miR-641	ZNF649		hsa-miR-641	RHBDD1		TRPC1
hsa-miR-1843	PREPL		hsa-miR-641	RNF148		hsa-miR-641	KIF5B		CYB5R4
hsa-miR-1843	RNF169		hsa-miR-641	RPS6KA4		hsa-miR-641	CSRNP3		TRPA1
hsa-miR-1843	NFIA		hsa-miR-641	NNT		hsa-miR-641	DAZ4		ZNF451
hsa-miR-1843	TSPAN11		hsa-miR-641	FBXO30		hsa-miR-641	TPM3		TCHH
hsa-miR-1843	OXSR1		hsa-miR-641	MRPL35		hsa-miR-641	UBE2Z		TRIM13
hsa-miR-1843	FLVCR2		hsa-miR-641	ZNF264		hsa-miR-641	HNRNPUL2		RAP1B
hsa-miR-1843	ELOVL7		hsa-miR-641	CDC16		hsa-miR-641	KLHL15		ADAMTS5
hsa-miR-1843	MPP2		hsa-miR-641	MAPK8IP3		hsa-miR-641	DCAF4L1		SYDE2
hsa-miR-1843	MYOZ1		hsa-miR-641	MEX3C		hsa-miR-641	NR4A3		ENAH
hsa-miR-1843	SLC30A5		hsa-miR-641	MCOLN3		hsa-miR-641	GABPA		EPB41L4B
hsa-miR-1843	RNF141		hsa-miR-641	OXNAD1		hsa-miR-641	C20orf197		GLYR1
hsa-miR-1843	UBE2D3		hsa-miR-641	CLDND1		hsa-miR-641	GRIN2B		SLITRK5
hsa-miR-1843	BTBD7		hsa-miR-641	CETN2		hsa-miR-641	POLR2M		BAALC
hsa-miR-1843	TRIM16		hsa-miR-641	MSANTD3-TMEFF1		hsa-miR-641	TSPYL4		G3BP1
hsa-miR-1843	FOXK2		hsa-miR-641	MESDC1		hsa-miR-641	PDE5A		PRKCB
hsa-miR-1843	ATXN2L		hsa-miR-641	BARD1		hsa-miR-641	NIPAL2		AGL
hsa-miR-1843	RASGRP1		hsa-miR-641	RYBP		hsa-miR-641	SSR1		LMBR1
hsa-miR-1843	ZNF704		hsa-miR-641	ISPD		hsa-miR-641	DOK6		PPM1K
hsa-miR-641	FNIP1		hsa-miR-641	FAM101B		hsa-miR-641	MSRB3		MTX3
hsa-miR-641	LIN28B		hsa-miR-641	TXNDC17		hsa-miR-641	PDE12		MTMR6
hsa-miR-641	TMEM47		hsa-miR-641	NUS1		hsa-miR-641	NEFH		PGAP1
hsa-miR-641	AFTPH		hsa-miR-641	TAF11		hsa-miR-641	KIAA1143		TFEC
hsa-miR-641	RFX7		hsa-miR-641	MAP4K5		hsa-miR-641	DNAJC10		ATP6AP2
hsa-miR-641	CNTN1		hsa-miR-641	PRRG1		hsa-miR-641	SLC10A7		SCML2
hsa-miR-641	SOX6		hsa-miR-641	RAD54B		hsa-miR-641	ZBTB43		AFAP1L2
hsa-miR-641	SRP72		hsa-miR-641	SEC14L1		hsa-miR-641	VEZF1		CCR6
hsa-miR-641	SECISBP2L		hsa-miR-641	CASP1		hsa-miR-641	CARD8		EIF4E
hsa-miR-641	MAPK10		hsa-miR-641	RHOJ		hsa-miR-641	FOXO1		ARPP19
hsa-miR-641	CCDC6		hsa-miR-641	CCNA1		hsa-miR-641	EFCAB13		AKAP6
hsa-miR-641	STC1		hsa-miR-641	AICDA		hsa-miR-641	OLFM3		KATNBL1
hsa-miR-641	NRIP1		hsa-miR-641	VSTM2A		hsa-miR-641	CAPZA2		NRCAM
hsa-miR-641	RIMS1		hsa-miR-641	SLC46A2		hsa-miR-641	NRG4		TTC26
hsa-miR-641	FAM220A		hsa-miR-641	PPTC7		hsa-miR-641	OOSP2		CAMK4
hsa-miR-641	FAM47B		hsa-miR-641	SRSF9		hsa-miR-641	VASH2		NRG4
hsa-miR-641	GEM		hsa-miR-641	RRP36		hsa-miR-641	PDE1A		SPINK8
hsa-miR-641	DTWD2		hsa-miR-641	PTP4A1		hsa-miR-641	NCOR1		GXYLT1
hsa-miR-641	PUS10		hsa-miR-641	SNTG1		hsa-miR-641	TACSTD2		AIF1L
hsa-miR-641	CPED1		hsa-miR-641	CXCL2		hsa-miR-641	MTMR6		CD8A
hsa-miR-641	ZBTB41		hsa-miR-641	TMEFF1		hsa-miR-641	STT3A		ASB15
hsa-miR-641	RAPGEF6		hsa-miR-641	MTMR6		hsa-miR-641	SAMD3		MXI1
hsa-miR-641	SELENOP		hsa-miR-641	HIST1H2AG		hsa-miR-641	KIAA1644		MID1IP1
hsa-miR-641	SBNO1		hsa-miR-641	TUBA1A		hsa-miR-641	HIPK3		CHODL
hsa-miR-641	PDE3B		hsa-miR-641	BRINP3		hsa-miR-641	GOLGB1		SLC25A37
hsa-miR-641	USP37		hsa-miR-641	YWHAZ		hsa-miR-641	CACNA2D1		RHOJ
hsa-miR-641	OTUD4		hsa-miR-641	GSKIP		hsa-miR-641	DERL2		SGIP1
hsa-miR-641	DBT		hsa-miR-641	CD8A		hsa-miR-641	EPS15		APOL6
hsa-miR-641	DAAM1		hsa-miR-641	RPE		hsa-miR-641	CYB5R4		ACADL
hsa-miR-641	PTGR1		hsa-miR-641	CEP97		hsa-miR-641	IFFO2		ZNRF3
hsa-miR-641	LEKR1		hsa-miR-641	NETO1		hsa-miR-641	REV3L		STK17B
hsa-miR-641	KCNB1		hsa-miR-641	AIF1L		hsa-miR-641	ZNF26		TRIM51
hsa-miR-641	DENND1B		hsa-miR-641	ZFR		hsa-miR-641	TFEC		POU4F2
hsa-miR-641	SNX9		hsa-miR-641	MTHFD2L		hsa-miR-641	MOBP		IGSF23
hsa-miR-641	CNOT6		hsa-miR-641	RP11-67H2.1		hsa-miR-641	INTU		ATP6V0A4
hsa-miR-641	CYSLTR1		hsa-miR-641	LRRC2		hsa-miR-641	ZHX1		AMOTL1
hsa-miR-641	PPP3CB		hsa-miR-641	MED6		hsa-miR-641	ZIC3		CEP97
hsa-miR-641	SEC14L1		hsa-miR-641	CXCL1		hsa-miR-641	NDUFB4		SLC7A11
hsa-miR-641	MAPK8IP3		hsa-miR-641	SMARCC1		hsa-miR-641	ZNF134		TTC3
hsa-miR-641	PAM		hsa-miR-641	NUDCD2		hsa-miR-641	DNAJC21		GBE1
hsa-miR-641	UBE2V2		hsa-miR-641	MRPL1		hsa-miR-641	TGFBR3		EPM2AIP1
hsa-miR-641	SRSF12		hsa-miR-641	SPRR3		hsa-miR-641	TMEM87B		SNX10
hsa-miR-641	OMG		hsa-miR-641	COMMD8		hsa-miR-641	CXorf23		DCAF4L1
hsa-miR-641	DOK6		hsa-miR-641	CMTM8		hsa-miR-641	RHAG		CEP41
hsa-miR-641	TGFBR1		hsa-miR-641	CCER1		hsa-miR-641	ZNF117		ID4
hsa-miR-641	KLF12		hsa-miR-641	HELLS		hsa-miR-641	VTI1A		DCP2
hsa-miR-641	KIAA1549		hsa-miR-641	SLC39A11		hsa-miR-641	GAN		EIF3J
hsa-miR-641	NR4A3		hsa-miR-641	CD63		hsa-miR-641	RNF115		UBE2N
hsa-miR-641	ANKRD13C		hsa-miR-641	TRIM64B		hsa-miR-641	WEE1		RAD9B
hsa-miR-641	NUFIP2		hsa-miR-641	AP000708.1		hsa-miR-641	KLHL32		BRWD1
hsa-miR-641	MAN1A1		hsa-miR-641	TUBA1B		hsa-miR-641	AFF3		WSB2
hsa-miR-641	GPATCH2L		hsa-miR-641	RPL22		hsa-miR-641	SATB2		PALLD
hsa-miR-641	GBF1		hsa-miR-641	SUCNR1		hsa-miR-641	DAZL		KIF20B
hsa-miR-641	MARCKSL1		hsa-miR-641	GALP		hsa-miR-641	AIF1L		HRH4
hsa-miR-641	USP33		hsa-miR-641	AMN1		hsa-miR-641	PTPDC1		SRPK2
hsa-miR-641	DOCK9		hsa-miR-641	KRTAP1-5		hsa-miR-641	CELF2		PNISR
hsa-miR-641	UTRN		hsa-miR-641	GSK3A		hsa-miR-641	GLYR1		MED14
hsa-miR-641	CDKL5		hsa-miR-641	USP44		hsa-miR-641	SOX11		ALG6
hsa-miR-641	ZEB1		hsa-miR-641	PCDH7		hsa-miR-641	DCAF10		SOX30
hsa-miR-641	OSBPL8		hsa-miR-641	ZNF839		hsa-miR-641	SHROOM2		APBB2
hsa-miR-641	SNRK		hsa-miR-641	SCRG1		hsa-miR-641	KDM5B		WDR35
hsa-miR-641	STAM		hsa-miR-641	LRIF1		hsa-miR-641	WBP4		RCOR3
hsa-miR-641	TTC14		hsa-miR-641	TRIM49D1		hsa-miR-641	KLLN		MRPL22
hsa-miR-641	PROSER2		hsa-miR-641	STIL		hsa-miR-641	HNRNPA1		PELO
hsa-miR-641	ZCCHC4		hsa-miR-641	AC132192.1		hsa-miR-641	CPNE8		SLC2A13
hsa-miR-641	MAPK8		hsa-miR-641	CSNK1G1		hsa-miR-641	CCDC38		CREBL2
hsa-miR-641	ZHX1		hsa-miR-641	SH3BGRL3		hsa-miR-641	CAPN12		SLC5A3
hsa-miR-641	ZFAND5		hsa-miR-641	RP1-170O19.20		hsa-miR-641	CLCN3		ITCH
hsa-miR-641	SCN2B		hsa-miR-641	TMEM161B		hsa-miR-641	CPSF6		CPD
hsa-miR-641	PAK2		hsa-miR-641	RAB27B		hsa-miR-641	WAPAL		TOB1
hsa-miR-641	CGGBP1		hsa-miR-641	AC011897.1		hsa-miR-641	ATP6AP2		EFNA5
hsa-miR-641	HSF5		hsa-miR-641	OSTN		hsa-miR-641	PRRG1		FOXP1
hsa-miR-641	RPS6KA4		hsa-miR-641	VWC2		hsa-miR-641	PKNOX1		DDX20
hsa-miR-641	PRPF4B		hsa-miR-641	NPY5R		hsa-miR-641	CPD		EMB
hsa-miR-641	TRPS1		hsa-miR-641	FXN		hsa-miR-641	BNC1		IRS1
hsa-miR-641	ZDHHC15		hsa-miR-641	STON1		hsa-miR-641	ARID4A		FRA10AC1
hsa-miR-641	NUS1		hsa-miR-641	MARCKS		hsa-miR-641	PAM		KCNC2
hsa-miR-641	SNX2		hsa-miR-641	KLF12		hsa-miR-641	C16orf87		SLC30A4
hsa-miR-641	SYTL4		hsa-miR-641	CSTF2		hsa-miR-641	ASB15		TOX
hsa-miR-641	TRUB1		hsa-miR-641	COL24A1		hsa-miR-641	AKIRIN1		CD55
hsa-miR-641	LXN		hsa-miR-641	RP11-1026M7.2		hsa-miR-641	MAGEE1		TSHZ2
hsa-miR-641	KLHL28		hsa-miR-641	MAGEE1		hsa-miR-641	CDK14		REL
hsa-miR-641	PTPRG		hsa-miR-641	LINC00923		hsa-miR-641	FAM126B		NNT
hsa-miR-641	DUSP3		hsa-miR-641	PRKRA		hsa-miR-641	REPS2		NPR3
hsa-miR-641	KDM5A		hsa-miR-641	TNFRSF21		hsa-miR-641	MPP5		PHF21B
hsa-miR-641	BRAP		hsa-miR-641	SPACA1		hsa-miR-641	ZNF286A		VOPP1
hsa-miR-641	ATP9A		hsa-miR-641	CHRAC1		hsa-miR-641	RAB27A		SLC18A2
hsa-miR-641	LAYN		hsa-miR-641	TGDS		hsa-miR-641	POU4F2		SLC25A40
hsa-miR-641	KPNA2		hsa-miR-641	RP11-826N14.2		hsa-miR-641	MED28		TUBA1B
hsa-miR-641	DCUN1D5		hsa-miR-641	RP6-24A23.6		hsa-miR-641	FXR1		WDHD1
hsa-miR-641	AMOT		hsa-miR-641	HOXB8		hsa-miR-641	PAG1		RBM26
hsa-miR-641	ELOVL6		hsa-miR-641	KCNMB2		hsa-miR-641	KCNK10		LCK
hsa-miR-641	EBF1		hsa-miR-641	MIER1		hsa-miR-641	ZDHHC15		AFAP1L1
hsa-miR-641	PAK5		hsa-miR-641	CDKN1A		hsa-miR-641	ABI2		TRIM49C
hsa-miR-641	MAL		hsa-miR-641	RAD9B		hsa-miR-641	POGZ		EIF4E3
hsa-miR-641	COL24A1		hsa-miR-641	DUSP28		hsa-miR-641	B4GALT6		TRIM49
hsa-miR-641	FAM84B		hsa-miR-641	RGS21		hsa-miR-641	GBE1		MCTP1
hsa-miR-641	KLHL32		hsa-miR-641	CLDN14		hsa-miR-641	PDK1		BAZ1A
hsa-miR-641	HP1BP3		hsa-miR-641	DOK6		hsa-miR-641	WDHD1		NIPAL3
hsa-miR-641	SERPINI2		hsa-miR-641	MESP2		hsa-miR-641	METTL20		CYP2C8
hsa-miR-641	UBE2D3		hsa-miR-641	DNAJC21		hsa-miR-641	PGR		RND3
hsa-miR-641	TNFRSF21		hsa-miR-641	BCL10		hsa-miR-641	GRIN3A		FZD3
hsa-miR-641	LRRTM1		hsa-miR-641	CDCA5		hsa-miR-641	SLK		UBE2D1
hsa-miR-641	BTLA		hsa-miR-641	CYP24A1		hsa-miR-641	FRMD6		MYT1L
hsa-miR-641	POLR3D		hsa-miR-641	ASPH		hsa-miR-641	PPP6C		TMEM64
hsa-miR-641	SIAH2		hsa-miR-641	NRIP3		hsa-miR-641	ZNF449		HMGN1
hsa-miR-641	GPALPP1		hsa-miR-641	TRIM22		hsa-miR-641	UBE2NL		CCDC25
hsa-miR-641	DDX5		hsa-miR-641	PRR3		hsa-miR-641	CHTOP		EPHA7
hsa-miR-641	CNTNAP2		hsa-miR-641	SH3YL1		hsa-miR-641	CHD6		CAPN12
hsa-miR-641	NCOR1		hsa-miR-641	ELOVL6		hsa-miR-641	TEX30		DHRS7
hsa-miR-641	ROR2		hsa-miR-641	PCSK2		hsa-miR-641	PAX3		MANEA
hsa-miR-641	LHX6		hsa-miR-641	AKTIP		hsa-miR-641	ZNF764		TRDMT1
hsa-miR-641	ZNF677		hsa-miR-641	HTR2A		hsa-miR-641	SLC18A2		GSK3B
hsa-miR-641	LPCAT2		hsa-miR-641	IL36G		hsa-miR-641	SNX10		LYPD5
hsa-miR-641	RBMS3		hsa-miR-641	TOE1		hsa-miR-641	ST3GAL6		UBE2Z
hsa-miR-641	SEMA3A		hsa-miR-641	SPDYE3		hsa-miR-641	PPM1A		ENAM
hsa-miR-641	METTL8		hsa-miR-641	C10orf11		hsa-miR-641	AMMECR1L		KLHL24
hsa-miR-641	CAMTA1		hsa-miR-641	C6ORF50		hsa-miR-641	PFN2		RNF180
hsa-miR-641	MAGEE1		hsa-miR-641	TRIM6		hsa-miR-641	GPC5		ATP2B2
hsa-miR-641	EIF5		hsa-miR-641	ZNF268		hsa-miR-641	ARL15		HDLBP
hsa-miR-641	KIF13B		hsa-miR-641	TMEM232		hsa-miR-641	TMEM170B		LMO7
hsa-miR-641	BCL2L11		hsa-miR-641	NELFCD		hsa-miR-641	PRKACB		CDC20B
hsa-miR-641	BNC1		hsa-miR-641	CD276		hsa-miR-641	WDR26		ARHGAP12
hsa-miR-641	STEAP4		hsa-miR-641	LCK		hsa-miR-641	INO80D		PCLO
hsa-miR-641	PTPN4		hsa-miR-641	DAZAP1		hsa-miR-641	PLK2		MIER1
hsa-miR-641	SLC39A11		hsa-miR-641	NFYA		hsa-miR-641	SALL2		UBE2L3
hsa-miR-641	ITGA9		hsa-miR-641	CSHL1		hsa-miR-641	ENDOV		LMBRD2
hsa-miR-641	ZNF804A		hsa-miR-641	EFNB1		hsa-miR-641	PRKRA		RALA
hsa-miR-641	MRTFB		hsa-miR-641	C10orf113		hsa-miR-641	TMEM55A		PIK3C2A
hsa-miR-641	PODXL		hsa-miR-641	CTRC		hsa-miR-641	ABI1		UQCRFS1
hsa-miR-641	EFCAB14		hsa-miR-641	SNX18		hsa-miR-641	BAZ1A		ST8SIA1
hsa-miR-641	SLC4A8		hsa-miR-641	ZNF428		hsa-miR-641	MPLKIP		RAB27A
hsa-miR-641	CREBZF		hsa-miR-641	HAO1		hsa-miR-641	HS3ST3B1		GPBP1
hsa-miR-641	NBN		hsa-miR-641	SEPW1		hsa-miR-641	BRINP3		FSD2
hsa-miR-641	MAL2		hsa-miR-641	C16orf87		hsa-miR-641	TM9SF1		PHC3
hsa-miR-641	B3GLCT		hsa-miR-641	HNRNPA1		hsa-miR-641	POU2F1		ABI1
hsa-miR-641	C10orf88		hsa-miR-641	ABI1		hsa-miR-641	ATP11C		RC3H1
hsa-miR-641	KLHL8		hsa-miR-641	MOK		hsa-miR-641	CCPG1		RTF1
hsa-miR-641	TMEM263		hsa-miR-641	BRMS1L		hsa-miR-641	GNAQ		OPHN1
hsa-miR-641	IL17RA		hsa-miR-641	AL583828.1		hsa-miR-641	MESDC1		MAP3K7
hsa-miR-641	IFFO2		hsa-miR-641	GRHL1		hsa-miR-641	LPP		PTP4A1
hsa-miR-641	ATXN3		hsa-miR-641	APOF		hsa-miR-641	TNPO3		UACA
hsa-miR-641	ITGB8		hsa-miR-641	PTGER3		hsa-miR-641	SOS2		CISD1
hsa-miR-641	NCBP1		hsa-miR-641	RP11-322L20.1		hsa-miR-641	SH3TC2		MED6
hsa-miR-641	TLNRD1		hsa-miR-641	BARHL2		hsa-miR-641	ZBTB18		IL9
hsa-miR-641	MAP1B		hsa-miR-641	KLHL17		hsa-miR-641	TMEM168		UNG
hsa-miR-641	PTPDC1		hsa-miR-641	ALG2		hsa-miR-641	PTPLAD2		UCHL1
hsa-miR-641	RGL1		hsa-miR-641	PIGA		hsa-miR-641	FAT3		ATP2B1
hsa-miR-641	MBNL3		hsa-miR-641	CHRNA7		hsa-miR-641	PRKAA2		SERTAD2
hsa-miR-641	CDK8		hsa-miR-641	TTC30A		hsa-miR-641	EIF4E3		FAM193A
hsa-miR-641	PDE4D		hsa-miR-641	FEM1C		hsa-miR-641	HMGN1		GPR180
hsa-miR-641	SYT6		hsa-miR-641	ZNF451		hsa-miR-641	PTCH1		TBL1XR1
hsa-miR-641	ATP6V1C2		hsa-miR-641	NREP		hsa-miR-641	EMX2		GABPA
hsa-miR-641	SDR42E1		hsa-miR-641	AP5M1		hsa-miR-641	ITGB8		GAN
hsa-miR-641	BRINP3		hsa-miR-641	HOXA9		hsa-miR-641	SON		MRPL35
hsa-miR-641	ZNF714		hsa-miR-641	UCHL1		hsa-miR-641	HLF		SHROOM2
hsa-miR-641	DNAJC27		hsa-miR-641	RGS7BP		hsa-miR-641	GXYLT1		FCRL1
hsa-miR-641	RCOR1		hsa-miR-641	KRTAP10-6		hsa-miR-641	WDR5		FAXC
hsa-miR-641	MARCKS		hsa-miR-641	ELOVL1		hsa-miR-641	STAMBP		DGKH
hsa-miR-641	GABRB2		hsa-miR-641	COLEC12		hsa-miR-641	HTR2A		IGFBP5
hsa-miR-641	PARD3		hsa-miR-641	ZNF425		hsa-miR-641	PALLD		GLRX2
hsa-miR-641	RELN		hsa-miR-641	TAS2R5		hsa-miR-641	STK17B		ADNP
hsa-miR-641	ENPEP		hsa-miR-641	TRPC1		hsa-miR-641	PPTC7		AP5M1
hsa-miR-641	MYOZ2		hsa-miR-641	LAMA3		hsa-miR-641	CDK6		IPMK
hsa-miR-641	LYSMD2		hsa-miR-641	SLC17A5		hsa-miR-641	BCL10		RAG1
hsa-miR-641	ACYP2		hsa-miR-641	AP005482.1		hsa-miR-641	RETSAT		ELK4
hsa-miR-641	DDX3X		hsa-miR-641	NCBP1		hsa-miR-641	DIEXF		ATP6V1G1
hsa-miR-641	FAM102B		hsa-miR-641	METTL7A		hsa-miR-641	ACP6		ADIPOQ
hsa-miR-641	SERPINB9		hsa-miR-641	SLC44A1		hsa-miR-641	SYNE1		CARD8
hsa-miR-641	STRN3		hsa-miR-641	CHPF2		hsa-miR-641	PTGS2		TIMM10B
hsa-miR-641	PMAIP1		hsa-miR-641	NMNAT3		hsa-miR-641	HRH4		ATP11C
hsa-miR-641	GPC5		hsa-miR-641	RECK		hsa-miR-641	GOLGA6L6		NEFH
hsa-miR-641	ZC3H18		hsa-miR-641	ATXN7L3B		hsa-miR-641	QKI		KLHL15
hsa-miR-641	EIF4G2		hsa-miR-641	SELT		hsa-miR-641	RAB30		ZBBX
hsa-miR-641	RPS6KB1		hsa-miR-641	SETDB2		hsa-miR-641	ITCH		ZNF268
hsa-miR-641	FZD8		hsa-miR-641	RAD21		hsa-miR-641	PSMD1		GRK5
hsa-miR-641	IPO7		hsa-miR-641	BAZ1A		hsa-miR-641	NUBPL		CLIP1
hsa-miR-641	SLC10A7		hsa-miR-641	PPP1CB		hsa-miR-641	PIKFYVE		TOR1AIP2
hsa-miR-641	IRX5		hsa-miR-641	DDC		hsa-miR-641	FAM199X		TSEN15
hsa-miR-641	KCNJ2		hsa-miR-641	HNRNPA0		hsa-miR-641	IGFBP5		DERL2
hsa-miR-641	USP44		hsa-miR-641	DCUN1D4		hsa-miR-641	HHAT		PKP2
hsa-miR-641	MAX		hsa-miR-641	EFCAB13		hsa-miR-641	ISPD		MEX3C
hsa-miR-641	SATB1		hsa-miR-641	KCNG4		hsa-miR-641	PTGR1		SIGLEC6
hsa-miR-641	KIAA1143		hsa-miR-641	CDX4		hsa-miR-641	KSR2		KANSL1
hsa-miR-641	ARHGAP32		hsa-miR-641	SLC14A1		hsa-miR-641	TRIM10		NOM1
hsa-miR-641	YWHAB		hsa-miR-641	ASB5		hsa-miR-641	GNPDA1		CDH19
hsa-miR-641	METTL21A		hsa-miR-641	DBT		hsa-miR-641	RSF1		LIFR
hsa-miR-641	BDP1		hsa-miR-641	BRWD1		hsa-miR-641	MAPK8		XRN1
hsa-miR-641	TRIM10		hsa-miR-641	CYP2C8		hsa-miR-641	CSNK1G3
hsa-miR-641	RAD21		hsa-miR-641	PRR23A		hsa-miR-641	TAOK1
hsa-miR-641	ELAVL4		hsa-miR-641	IL1RAPL1		hsa-miR-641	SLC1A2
hsa-miR-641	FAT1		hsa-miR-641	UTP11L		hsa-miR-641	CGGBP1
hsa-miR-641	ARID5B		hsa-miR-641	ZDHHC15		hsa-miR-641	TTC14
hsa-miR-641	PCSK2		hsa-miR-641	AGO2		hsa-miR-641	CCNT1
hsa-miR-641	GNAQ		hsa-miR-641	TPM3		hsa-miR-641	ZNF790
hsa-miR-641	SLC4A7		hsa-miR-641	KIF5B		hsa-miR-641	YTHDF2
hsa-miR-641	RSPRY1		hsa-miR-641	C16orf46		hsa-miR-641	TFAM
hsa-miR-641	PPP6C		hsa-miR-641	SAMD5		hsa-miR-641	PIK3R1
hsa-miR-641	ROBO1		hsa-miR-641	RABEPK		hsa-miR-641	C16orf52
hsa-miR-641	EIF4A2		hsa-miR-641	SLC25A24		hsa-miR-641	TAF4
hsa-miR-641	DEPDC1B		hsa-miR-641	GABRA4		hsa-miR-641	TPH1
hsa-miR-641	ERLIN2		hsa-miR-641	MMP28		hsa-miR-641	VOPP1
hsa-miR-641	HOXB2		hsa-miR-641	FGF9		hsa-miR-641	LRP6
hsa-miR-641	SMIM13		hsa-miR-641	ATP6V0A4		hsa-miR-641	KLF12
hsa-miR-641	EFNB1		hsa-miR-641	KIT		hsa-miR-641	RSPH3
hsa-miR-641	COLEC12		hsa-miR-641	GXYLT1		hsa-miR-641	CARS
hsa-miR-641	RNF145		hsa-miR-641	FGFR1OP2		hsa-miR-641	ETS1
hsa-miR-641	ZNF106		hsa-miR-641	ZNF195		hsa-miR-641	PSIP1
hsa-miR-641	KIAA1147		hsa-miR-641	PCGF3		hsa-miR-641	IL9
hsa-miR-641	TGFBR3		hsa-miR-641	KBTBD8		hsa-miR-641	TMEM64
hsa-miR-641	RRS1		hsa-miR-641	TMED4		hsa-miR-641	LANCL3
hsa-miR-641	ZNF519		hsa-miR-641	SYCP2		hsa-miR-641	DSTYK
hsa-miR-641	ZC3H12C		hsa-miR-641	TRIM48		hsa-miR-641	LIN54
hsa-miR-641	TCTN2		hsa-miR-641	GCG		hsa-miR-641	LAMTOR1
hsa-miR-641	GORASP2		hsa-miR-641	BRWD3		hsa-miR-641	KIAA1147
hsa-miR-641	PRKACB		hsa-miR-641	DYNLT3		hsa-miR-641	MOSPD2
hsa-miR-641	GRK3		hsa-miR-641	BNC1		hsa-miR-641	STK32A
hsa-miR-641	RMI1		hsa-miR-641	GNG10		hsa-miR-641	SLC39A11
hsa-miR-641	NUP62CL		hsa-miR-641	NEFH		hsa-miR-641	CXCL3
hsa-miR-641	ADAT2		hsa-miR-641	SKA2		hsa-miR-641	RNF150
hsa-miR-641	MPP5		hsa-miR-641	ZNF519		hsa-miR-641	LSM11
hsa-miR-641	AFF4		hsa-miR-641	DDX4		hsa-miR-641	PPIP5K2
hsa-miR-641	MINDY2		hsa-miR-641	UBE2NL		hsa-miR-641	EPHA7
hsa-miR-641	CNOT9		hsa-miR-641	ODAM		hsa-miR-641	TINAG
hsa-miR-641	CSNK1G3		hsa-miR-641	TPK1		hsa-miR-641	GBF1
hsa-miR-641	LRRC8C		hsa-miR-641	WDFY1		hsa-miR-641	RPL38
hsa-miR-641	RPIA		hsa-miR-641	CGGBP1		hsa-miR-641	ATP9A
hsa-miR-641	PCDHA2		hsa-miR-641	C17orf67		hsa-miR-641	SLC22A5
hsa-miR-641	INO80D		hsa-miR-641	GLCCI1		hsa-miR-641	SERPINB1
hsa-miR-641	PDCD4		hsa-miR-641	ZNHIT6		hsa-miR-641	RECK
hsa-miR-641	TP53INP2		hsa-miR-641	ENPP4		hsa-miR-641	RASSF5
hsa-miR-641	PTGS2		hsa-miR-641	IFT81		hsa-miR-641	TMEM161B
hsa-miR-641	PCDH9		hsa-miR-641	LAS1L		hsa-miR-641	CNKSR3
hsa-miR-641	ZFHX3		hsa-miR-641	SSR1		hsa-miR-641	FMN1
hsa-miR-641	GNG12		hsa-miR-641	CRK		hsa-miR-641	MANEA
hsa-miR-641	LRRC8B		hsa-miR-641	CASP6		hsa-miR-641	SLC30A4
hsa-miR-641	WBP4		hsa-miR-641	PDZK1		hsa-miR-641	ZNF814
hsa-miR-641	LRP6		hsa-miR-641	ZIK1		hsa-miR-641	ATE1
hsa-miR-641	SCGB2A2		hsa-miR-641	CDH9		hsa-miR-641	USP31
hsa-miR-641	FEM1C		hsa-miR-641	XRCC4		hsa-miR-641	SPRY3
hsa-miR-641	CSNK2A1		hsa-miR-641	G3BP1		hsa-miR-641	RFX2
hsa-miR-641	MYH10		hsa-miR-641	METTL14		hsa-miR-641	RGS7BP
hsa-miR-641	VEZF1		hsa-miR-641	ACLY		hsa-miR-641	ANGPT1
hsa-miR-641	LRRC2		hsa-miR-641	HRH4		hsa-miR-641	TRMT10A
hsa-miR-641	SETDB2		hsa-miR-641	EPCAM		hsa-miR-641	ANGPT2
hsa-miR-641	WAPL		hsa-miR-641	GTF2E1		hsa-miR-641	PRRX1
hsa-miR-641	APOOL		hsa-miR-641	LIG4		hsa-miR-641	SPOCK2
hsa-miR-641	GRIP1		hsa-miR-641	PPME1		hsa-miR-641	C1orf173
hsa-miR-641	ASCL1		hsa-miR-641	POLR2K		hsa-miR-641	CACNB4
hsa-miR-641	STIM1		hsa-miR-641	PTK2		hsa-miR-641	GRIP1
hsa-miR-641	TRABD		hsa-miR-641	SAMD12		hsa-miR-641	DDX3Y
hsa-miR-641	COL4A3		hsa-miR-641	MYZAP		hsa-miR-641	GPM6A
hsa-miR-641	ELAVL2		hsa-miR-641	RNF183		hsa-miR-641	FRA10AC1
hsa-miR-641	B3GALNT2		hsa-miR-641	NAA30		hsa-miR-641	PPM1K
hsa-miR-641	IRS2		hsa-miR-641	CTBP1		hsa-miR-641	FAM168B
hsa-miR-641	ZRANB2		hsa-miR-641	ETFDH		hsa-miR-641	CBX5
hsa-miR-641	PRSS12		hsa-miR-641	ZNHIT1		hsa-miR-641	NUDCD2
hsa-miR-641	NRG2		hsa-miR-641	TMTC4		hsa-miR-641	UBE2I
hsa-miR-641	SOS2		hsa-miR-641	CDO1		hsa-miR-641	YWHAG
hsa-miR-641	C20orf197		hsa-miR-641	TMEM184C		hsa-miR-641	NAA25
hsa-miR-641	ELOC		hsa-miR-641	CLDN10		hsa-miR-641	ALDH1A3
hsa-miR-641	SS18L1		hsa-miR-641	AFAP1L2		hsa-miR-641	STEAP4
hsa-miR-641	TNPO3		hsa-miR-641	ERP27		hsa-miR-641	CD3EAP
hsa-miR-641	PLA2R1		hsa-miR-641	GK5		hsa-miR-641	PIGK
hsa-miR-641	MMD		hsa-miR-641	CSNK2A1		hsa-miR-641	PDE10A
hsa-miR-641	NEO1		hsa-miR-641	ZNF217		hsa-miR-641	H6PD
hsa-miR-641	PTAR1		hsa-miR-641	ZW10		hsa-miR-641	TMPRSS11B
hsa-miR-641	ADAM9		hsa-miR-641	SLC22A15		hsa-miR-641	FAM102B
hsa-miR-641	FAM126B		hsa-miR-641	OR5H6		hsa-miR-641	PHC3
hsa-miR-641	DESI2		hsa-miR-641	C12orf75		hsa-miR-641	ANKRD36C
hsa-miR-641	CSRNP3		hsa-miR-641	SH3BP5		hsa-miR-641	ASXL2
hsa-miR-641	NLRP7		hsa-miR-641	TMEM82		hsa-miR-641	CHRNA7
hsa-miR-641	DMTF1		hsa-miR-641	PPP2R3C		hsa-miR-641	TTC39B
hsa-miR-641	RBMX2		hsa-miR-641	PKN2		hsa-miR-641	FAM122C
hsa-miR-641	HOOK3		hsa-miR-641	DAAM1		hsa-miR-641	HNRNPA3
hsa-miR-641	NR2C2		hsa-miR-641	LRIG2		hsa-miR-641	NR3C2
hsa-miR-641	RNASE11		hsa-miR-641	GRAMD3		hsa-miR-641	ZNF436
hsa-miR-641	SERPINB1		hsa-miR-641	TMEM117		hsa-miR-641	SLC25A37
hsa-miR-641	ERO1A		hsa-miR-641	DCAF7		hsa-miR-641	KCTD16
hsa-miR-641	HCN1		hsa-miR-641	STOX1		hsa-miR-641	RHOQ
hsa-miR-641	OTULINL		hsa-miR-641	GLYR1		hsa-miR-641	RC3H1
hsa-miR-641	NMT2		hsa-miR-641	ENPEP		hsa-miR-641	AEBP2
hsa-miR-641	ZFYVE1		hsa-miR-641	OLR1		hsa-miR-641	RBM28
hsa-miR-641	FOXN2		hsa-miR-641	MSANTD3		hsa-miR-641	SNRK
hsa-miR-641	CYP24A1		hsa-miR-641	CYTIP		hsa-miR-641	MAP3K1
hsa-miR-641	RAB3C		hsa-miR-641	TDRD1		hsa-miR-641	SLC38A11
hsa-miR-641	FRMPD3		hsa-miR-641	POU1F1		hsa-miR-641	ALG9
hsa-miR-641	SDE2		hsa-miR-641	SORCS3		hsa-miR-641	CPSF7
hsa-miR-641	PPM1H		hsa-miR-641	FUT9		hsa-miR-641	PROSER2
hsa-miR-641	ENPP5		hsa-miR-641	HTR2C		hsa-miR-641	AP1G1
hsa-miR-641	PDIK1L		hsa-miR-641	PDGFD		hsa-miR-641	MUT
hsa-miR-641	TCF12		hsa-miR-641	PEX7		hsa-miR-641	BRAF
hsa-miR-641	ETS1		hsa-miR-641	VEZF1		hsa-miR-641	FOXJ3
hsa-miR-641	ZNF264		hsa-miR-641	ZBED3		hsa-miR-641	IGSF23
hsa-miR-641	PKIA		hsa-miR-641	SMAD2		hsa-miR-641	METTL21A
hsa-miR-641	PCDH7		hsa-miR-641	C20orf173		hsa-miR-641	MGAT4A
hsa-miR-641	DCAF12		hsa-miR-641	NF1		hsa-miR-641	ARF4
hsa-miR-641	ANXA4		hsa-miR-641	GUCY1B3		hsa-miR-641	TCF12
hsa-miR-641	APLN		hsa-miR-641	CYCS		hsa-miR-641	RBFOX1
hsa-miR-641	UHMK1		hsa-miR-641	NSF		hsa-miR-641	KIAA1199
hsa-miR-641	GNG2		hsa-miR-641	POLR2M		hsa-miR-641	FGL2
hsa-miR-641	FRMD6		hsa-miR-641	RHOQ		hsa-miR-641	KLHL20
hsa-miR-641	VAMP7		hsa-miR-641	PRAMEF3		hsa-miR-641	CD9
hsa-miR-641	GNPTAB		hsa-miR-641	CHRDL1		hsa-miR-641	USP21
hsa-miR-641	ZBTB26		hsa-miR-641	PRAMEF22		hsa-miR-641	NAA30
hsa-miR-641	NAALADL2		hsa-miR-641	DNAAF2		hsa-miR-641	PARP9
hsa-miR-641	TLL1		hsa-miR-641	TAL1		hsa-miR-641	DSC3
hsa-miR-641	CLIC5		hsa-miR-641	RFPL4B		hsa-miR-641	OPHN1
hsa-miR-641	GCKR		hsa-miR-641	CD3EAP		hsa-miR-641	MMGT1
hsa-miR-641	RETSAT		hsa-miR-641	RGL1		hsa-miR-641	ETF1
hsa-miR-641	IL18R1		hsa-miR-641	PRKAR2B		hsa-miR-641	PYGO1
hsa-miR-641	CD8B		hsa-miR-641	PARP9		hsa-miR-641	POLA1
hsa-miR-641	CHUK		hsa-miR-641	ACTR3		hsa-miR-641	INA
hsa-miR-641	SENP6		hsa-miR-641	SLC1A6		hsa-miR-641	SLC30A6
hsa-miR-641	RPS6KA5		hsa-miR-641	EMX2		hsa-miR-641	ARL5B
hsa-miR-641	HMG20A		hsa-miR-641	LPCAT2		hsa-miR-641	DDAH1
hsa-miR-641	GRIN3A		hsa-miR-641	SLC30A8		hsa-miR-641	AHCTF1
hsa-miR-641	VSTM2A		hsa-miR-641	SOX30		hsa-miR-641	RP11-166N6.3
hsa-miR-641	PRR14L		hsa-miR-641	CEACAM5		hsa-miR-641	MB21D2
hsa-miR-641	UTP25		hsa-miR-641	PM20D1		hsa-miR-641	MEX3C
hsa-miR-641	RNF17		hsa-miR-641	NOD2		hsa-miR-641	ZSWIM6
hsa-miR-641	EPS15		hsa-miR-641	ZBTB37		hsa-miR-641	PFKFB2
hsa-miR-641	GPR65		hsa-miR-641	FAM199X		hsa-miR-641	SIPA1L3
hsa-miR-641	EPG5		hsa-miR-641	OLFM3		hsa-miR-641	FGFR1
hsa-miR-641	EAF2		hsa-miR-641	SRD5A1		hsa-miR-641	GPBP1
hsa-miR-641	NIPAL2		hsa-miR-641	ACADL		hsa-miR-641	BTLA
hsa-miR-641	GOLGA6L10		hsa-miR-641	FXYD7		hsa-miR-641	KLHL2
hsa-miR-641	TMX1		hsa-miR-641	BTNL9		hsa-miR-641	DPAGT1
hsa-miR-641	H2AFY		hsa-miR-641	PI15		hsa-miR-641	SLITRK4
hsa-miR-641	REEP1		hsa-miR-641	LMO7		hsa-miR-641	DYNC1LI2
hsa-miR-641	LARP1		hsa-miR-641	SLC22A4		hsa-miR-641	VWC2
hsa-miR-641	TMEM170B		hsa-miR-641	H2AFY		hsa-miR-641	SRPK1
hsa-miR-641	CALM1		hsa-miR-641	FAM107B		hsa-miR-641	MAL
hsa-miR-641	PHF14		hsa-miR-641	CD46		hsa-miR-641	ZNF654
hsa-miR-641	IGFBP4		hsa-miR-641	PYGO1		hsa-miR-641	PCCB
hsa-miR-641	FUT9		hsa-miR-641	SS18L1		hsa-miR-641	BMP6
hsa-miR-641	TRIM33		hsa-miR-641	PCNP		hsa-miR-641	SCML2
hsa-miR-641	KIF5B		hsa-miR-641	HSF5		hsa-miR-641	WFDC6
hsa-miR-641	FBXO42		hsa-miR-641	ADAM9		hsa-miR-641	RIOK3
hsa-miR-641	GUCY1A2		hsa-miR-641	TMEM17		hsa-miR-641	SHANK2
hsa-miR-641	ZNF706		hsa-miR-641	TES		hsa-miR-641	HSPA8
hsa-miR-641	TEX30		hsa-miR-641	C10orf137		hsa-miR-641	B3GALNT2
hsa-miR-641	RAPGEF2		hsa-miR-641	C1orf173		hsa-miR-641	AFAP1L1
hsa-miR-641	MSRB3		hsa-miR-641	LRP2		hsa-miR-641	ENAH
hsa-miR-641	RAB8B		hsa-miR-641	PAX3		hsa-miR-641	CYP24A1
hsa-miR-641	NAP1L1		hsa-miR-641	ZNF267		hsa-miR-641	NIPAL3
hsa-miR-641	AP1S2		hsa-miR-641	TP53INP2		hsa-miR-641	ANKRD44
hsa-miR-641	MICU3		hsa-miR-641	LRRC8B		hsa-miR-641	SLITRK5
hsa-miR-641	IL17RD		hsa-miR-641	GJA5		hsa-miR-641	SIPA1L1
hsa-miR-641	FAM126A		hsa-miR-641	PLN		hsa-miR-641	AHR
hsa-miR-641	ENPP4		hsa-miR-641	SLC25A32		hsa-miR-641	MAP3K7
hsa-miR-641	NETO1		hsa-miR-641	CLIC4		hsa-miR-641	NPFFR1
hsa-miR-641	SORCS3		hsa-miR-641	AKIRIN1		hsa-miR-641	PRPF4B
hsa-miR-641	NF1		hsa-miR-641	RPL36A		hsa-miR-641	APBB2
hsa-miR-641	HMGB2		hsa-miR-641	PLA2R1		hsa-miR-641	GRSF1
hsa-miR-641	ALDH3A2		hsa-miR-641	TSPYL4		hsa-miR-641	ITPRIPL2
hsa-miR-641	NR6A1		hsa-miR-641	CLEC4M		hsa-miR-641	CD8A
hsa-miR-641	ELOVL5		hsa-miR-641	SLC6A5		hsa-miR-641	FOXN2
hsa-miR-641	PLK2		hsa-miR-641	AOC3		hsa-miR-641	CBLN4
hsa-miR-641	BCAP29		hsa-miR-641	CADPS		hsa-miR-641	UGCG
hsa-miR-641	EFR3B		hsa-miR-641	RCN1		hsa-miR-641	STAT3
hsa-miR-641	PLXNB3		hsa-miR-641	ATP11C		hsa-miR-641	ADAMTS5
hsa-miR-641	HELZ		hsa-miR-641	TRMT13		hsa-miR-641	SFT2D2
hsa-miR-641	FGF13		hsa-miR-641	GLOD4		hsa-miR-641	UNC13C
hsa-miR-641	MTCH2		hsa-miR-641	ZBTB47		hsa-miR-641	SNX9
hsa-miR-641	HDAC9		hsa-miR-641	SULT1B1		hsa-miR-641	B3GALTL
hsa-miR-641	MAP4K5		hsa-miR-641	KIF5A		hsa-miR-641	MBL2
hsa-miR-641	LRRC1		hsa-miR-641	ATE1		hsa-miR-641	KIAA1217
hsa-miR-641	FAM170B		hsa-miR-641	CRISP1		hsa-miR-641	TCP10
hsa-miR-641	MID2		hsa-miR-641	SNAI2		hsa-miR-641	ZBTB34
hsa-miR-641	CCNG2		hsa-miR-641	ZNF583		hsa-miR-641	COLEC12
hsa-miR-641	RASGEF1A		hsa-miR-641	IGFBP4		hsa-miR-641	CISD1
hsa-miR-641	CDK6		hsa-miR-641	CTD-2140B24.4		hsa-miR-641	SF3B3
hsa-miR-641	LHX1		hsa-miR-641	CRISP3		hsa-miR-641	HIPK2
hsa-miR-641	LRRC57		hsa-miR-641	FAM115C		hsa-miR-641	C12orf68
hsa-miR-641	COL5A2		hsa-miR-641	ANKS1B		hsa-miR-641	DGKH
hsa-miR-641	SLC22A16		hsa-miR-641	RFX7		hsa-miR-641	KIF14
hsa-miR-641	SLC35G2		hsa-miR-641	SLC35D2		hsa-miR-641	MEIS1
hsa-miR-641	XPO4		hsa-miR-641	SLC35G1		hsa-miR-641	AC068987.1
hsa-miR-641	CLDND1		hsa-miR-641	FAM193A		hsa-miR-641	REL
hsa-miR-641	SNTG1		hsa-miR-641	SYTL4		hsa-miR-641	CXCL1
hsa-miR-641	AGBL1		hsa-miR-641	CLVS2		hsa-miR-641	KLHL18
hsa-miR-641	ZNF649		hsa-miR-641	PGR		hsa-miR-641	CDC20B
hsa-miR-641	RAB9B		hsa-miR-641	FBXL22		hsa-miR-641	ZNF804A
hsa-miR-641	UNC13C		hsa-miR-641	AMDHD1		hsa-miR-641	HOXB5
hsa-miR-641	SLC30A6		hsa-miR-641	TPM2		hsa-miR-641	BAG5
hsa-miR-641	CD44		hsa-miR-641	CHTF18		hsa-miR-641	GLRX2
hsa-miR-641	RHOQ		hsa-miR-641	KIAA1549		hsa-miR-641	LYPD5
hsa-miR-641	SHANK2		hsa-miR-641	PIGK		hsa-miR-641	RAP1GAP2
hsa-miR-641	PIK3R3		hsa-miR-641	LDHA		hsa-miR-641	BDP1
hsa-miR-641	ESRRB		hsa-miR-641	FCGR2B		hsa-miR-641	CEP97
hsa-miR-641	ALCAM		hsa-miR-641	ETAA1		hsa-miR-641	FIG4
hsa-miR-641	TSPAN12		hsa-miR-641	SLC23A3		hsa-miR-641	FSD2
hsa-miR-641	ZNF720		hsa-miR-641	UCHL5		hsa-miR-641	PAPD7
hsa-miR-641	SMARCAD1		hsa-miR-641	TMEM202		hsa-miR-641	CLCA2
hsa-miR-641	EIF4B		hsa-miR-641	SNX5		hsa-miR-641	KIF13B
hsa-miR-641	UGCG		hsa-miR-641	KIF23		hsa-miR-641	RNF17
hsa-miR-641	SH2D5		hsa-miR-641	GABRB2		hsa-miR-641	N6AMT1
hsa-miR-641	TMEFF1		hsa-miR-641	EFCAB14		hsa-miR-641	C9orf96
hsa-miR-641	MSANTD3-TMEFF1		hsa-miR-641	GSTM5		hsa-miR-641	DHRS7
hsa-miR-641	PCGF5		hsa-miR-641	C8orf4		hsa-miR-641	TRIM51
hsa-miR-641	OLFM3		hsa-miR-641	UNG		hsa-miR-641	ZNF85
hsa-miR-641	AKIRIN1		hsa-miR-641	PFN2		hsa-miR-641	SPTBN1
hsa-miR-641	TRIM49D2		hsa-miR-641	NUDT19		hsa-miR-641	RBMS1
hsa-miR-641	CCDC71L		hsa-miR-641	GABPA		hsa-miR-641	THSD7A
hsa-miR-641	GNAI3		hsa-miR-641	AKR1C2		hsa-miR-641	CD96
hsa-miR-641	TIGAR		hsa-miR-641	ARPC3		hsa-miR-641	SULT1B1
hsa-miR-641	NPAS3		hsa-miR-641	CAP2		hsa-miR-641	TMX1
hsa-miR-641	KPNA6		hsa-miR-641	CHODL		hsa-miR-641	MS4A18
hsa-miR-641	FDX1		hsa-miR-641	PLS3		hsa-miR-641	SYDE2
hsa-miR-641	TADA1		hsa-miR-641	BLOC1S4		hsa-miR-641	OSBPL10
hsa-miR-641	PRSS16		hsa-miR-641	DCAF12		hsa-miR-641	LAS1L
hsa-miR-641	TMEM87B		hsa-miR-641	SPINK5		hsa-miR-641	PLA2R1
hsa-miR-641	PIKFYVE		hsa-miR-641	RDH10		hsa-miR-641	JADE2
hsa-miR-641	GOSR1		hsa-miR-641	GFOD1		hsa-miR-641	NCKAP1
hsa-miR-641	MON2		hsa-miR-641	PGAP2		hsa-miR-641	EMB
hsa-miR-641	GRIN2A		hsa-miR-641	CCDC115		hsa-miR-641	NEGR1
hsa-miR-641	GJA5		hsa-miR-641	ABCC9		hsa-miR-641	KRTAP17-1
hsa-miR-641	DMAC1		hsa-miR-641	CBR4		hsa-miR-641	RAP1B
hsa-miR-641	YWHAZ		hsa-miR-641	SORD		hsa-miR-641	NIPSNAP3A
hsa-miR-641	CDK14		hsa-miR-641	CXCL5		hsa-miR-641	CD44
hsa-miR-641	PDS5B		hsa-miR-641	MSR1		hsa-miR-641	TMTC4
hsa-miR-641	SMCHD1		hsa-miR-641	C9orf66		hsa-miR-641	USP6
hsa-miR-641	ETAA1		hsa-miR-641	SHCBP1		hsa-miR-641	CIITA
hsa-miR-641	DNMT3B		hsa-miR-641	GPR158		hsa-miR-641	MBNL2
hsa-miR-641	SNX18		hsa-miR-641	CLEC1A		hsa-miR-641	ABHD13
hsa-miR-641	HTR2A		hsa-miR-641	RBM5		hsa-miR-641	LCA5
hsa-miR-641	DNAJC12		hsa-miR-641	ANKRD18A		hsa-miR-641	CTDSPL2
hsa-miR-641	COPS2		hsa-miR-641	RBMXL1		hsa-miR-641	COL21A1
hsa-miR-641	AKT3		hsa-miR-641	NR6A1		hsa-miR-641	BRI3BP
hsa-miR-641	PPP2R2A		hsa-miR-641	NUBPL		hsa-miR-641	FUT9
hsa-miR-641	CACNB4		hsa-miR-641	PADI4		hsa-miR-641	TMEM178A
hsa-miR-641	ZNF516		hsa-miR-641	MTA2		hsa-miR-641	PMAIP1
hsa-miR-641	ERCC6		hsa-miR-641	CMC2		hsa-miR-641	VAMP2
hsa-miR-641	CXXC4		hsa-miR-641	WWC2		hsa-miR-641	MCTP1
hsa-miR-641	KCNA4		hsa-miR-641	PTAR1		hsa-miR-641	FAM35A
hsa-miR-641	TLE4		hsa-miR-641	ITCH		hsa-miR-641	SNAP25
hsa-miR-641	WDR60		hsa-miR-641	KIF20B		hsa-miR-641	SENP1
hsa-miR-641	DNAJC21		hsa-miR-641	CPNE8		hsa-miR-641	LCORL
hsa-miR-641	PPM1A		hsa-miR-641	HMGCLL1		hsa-miR-641	LEPR
hsa-miR-641	FGF9		hsa-miR-641	OLFM2		hsa-miR-641	SS18L1
hsa-miR-641	PRIM1		hsa-miR-641	NKAPL		hsa-miR-641	CTD-2140B24.4
hsa-miR-641	TM9SF3		hsa-miR-641	RGR		hsa-miR-641	C6orf164
hsa-miR-641	JADE3		hsa-miR-641	TCTA		hsa-miR-641	TRIM71
hsa-miR-641	SYT11		hsa-miR-641	ATP5S		hsa-miR-641	CUX1
hsa-miR-641	PURB		hsa-miR-641	DDX6		hsa-miR-641	ADAT2
hsa-miR-641	RCSD1		hsa-miR-641	LMBRD2		hsa-miR-641	IKZF1
hsa-miR-641	ZNF275		hsa-miR-641	CEP350		hsa-miR-641	ACVR2B
hsa-miR-641	MYO5C		hsa-miR-641	EIF5		hsa-miR-641	JMJD6
hsa-miR-641	SMAD2		hsa-miR-641	SPARC		hsa-miR-641	ZNF268
hsa-miR-641	RDH10		hsa-miR-641	PRKACB		hsa-miR-641	SPOPL
hsa-miR-641	HCFC2		hsa-miR-641	DCAF8L1		hsa-miR-641	S1PR1
hsa-miR-641	JMY		hsa-miR-641	SH2D1A		hsa-miR-641	LMBR1
hsa-miR-641	FAM168B		hsa-miR-641	CCBE1		hsa-miR-641	KYNU
hsa-miR-641	CSNK1G1		hsa-miR-641	KIR3DX1		hsa-miR-641	FAM19A1
hsa-miR-641	CPNE8		hsa-miR-641	CTDSPL		hsa-miR-641	SIX1
hsa-miR-641	SIX1		hsa-miR-641	GAN		hsa-miR-641	RAB7L1
hsa-miR-641	KIF5A		hsa-miR-641	FAM173B		hsa-miR-641	ZKSCAN2
hsa-miR-641	SCN4A		hsa-miR-641	TMEM135		hsa-miR-641	HSPA12A
hsa-miR-641	RASSF5		hsa-miR-641	SLITRK5		hsa-miR-641	WDR72
hsa-miR-641	NFAT5		hsa-miR-641	AADACL3		hsa-miR-641	MATN3
hsa-miR-641	MGAT4A		hsa-miR-641	AP000889.3		hsa-miR-641	NRCAM
hsa-miR-641	RSPH3		hsa-miR-641	PUS7L		hsa-miR-641	UBE2W
hsa-miR-641	WDFY1		hsa-miR-641	COL12A1		hsa-miR-641	TGFB2
hsa-miR-641	RAP2C		hsa-miR-641	CD44		hsa-miR-641	ITGA4
hsa-miR-641	GRHL1		hsa-miR-641	GSTM2		hsa-miR-641	ZNF844
hsa-miR-641	TMEM184C		hsa-miR-641	WDR60		hsa-miR-641	SLC5A3
hsa-miR-641	STRN		hsa-miR-641	SOGA1		hsa-miR-641	MECP2
hsa-miR-641	FBXL17		hsa-miR-641	C12orf68		hsa-miR-641	TRDMT1
hsa-miR-641	EFCAB13		hsa-miR-641	GABARAPL3		hsa-miR-641	CEP41
hsa-miR-641	EDRF1		hsa-miR-641	NKX3-1		hsa-miR-641	SLC5A3
hsa-miR-641	GRM4		hsa-miR-641	ZCWPW2		hsa-miR-641	PTP4A1
hsa-miR-641	TRPC1		hsa-miR-641	B3GALTL		hsa-miR-641	HNRNPR
hsa-miR-641	AGO2		hsa-miR-641	SLC39A6		hsa-miR-641	NSF
hsa-miR-641	CYB5R4		hsa-miR-641	PRPF38A		hsa-miR-641	ASXL3
hsa-miR-641	MARCH6		hsa-miR-641	CNOT11		hsa-miR-641	TUBA1B
hsa-miR-641	LSAMP		hsa-miR-641	ME1		hsa-miR-641	ATP7A
hsa-miR-641	TRPA1		hsa-miR-641	DNAJC25-GNG10		hsa-miR-641	AMOTL1
hsa-miR-641	PARP9		hsa-miR-641	ZNF333		hsa-miR-641	PDCL
hsa-miR-641	MFAP5		hsa-miR-641	AL353791.1		hsa-miR-641	GPR115
hsa-miR-641	PBDC1		hsa-miR-641	SYTL5		hsa-miR-641	CNNM4
hsa-miR-641	ZNF451		hsa-miR-641	SYNJ2BP		hsa-miR-641	DNAL4
hsa-miR-641	TCHH		hsa-miR-641	DKFZP667F0711		hsa-miR-641	TIMP3
hsa-miR-641	GAPT		hsa-miR-641	POLE3		hsa-miR-641	GFRA1
hsa-miR-641	TRIM13		hsa-miR-641	DNAJC25		hsa-miR-641	SLC25A40
hsa-miR-641	SMIM15		hsa-miR-641	HOXD10		hsa-miR-641	PDE3B
hsa-miR-641	RAP1B		hsa-miR-641	ALDH1A3		hsa-miR-641	POU3F2
hsa-miR-641	ADAMTS5		hsa-miR-641	ZSWIM6		hsa-miR-641	KCNC2
hsa-miR-641	ABHD13		hsa-miR-641	MORN2		hsa-miR-641	PPME1
hsa-miR-641	FIGN		hsa-miR-641	ZNF677		hsa-miR-641	PRR23D2
hsa-miR-641	SYDE2		hsa-miR-641	UBFD1		hsa-miR-641	TMEM123
hsa-miR-641	ENAH		hsa-miR-641	TXK		hsa-miR-641	ARHGAP12
hsa-miR-641	THSD4		hsa-miR-641	PMP2		hsa-miR-641	MAP4K5
hsa-miR-641	EPB41L4B		hsa-miR-641	MCU		hsa-miR-641	C12orf75
hsa-miR-641	GLYR1		hsa-miR-641	APOL6		hsa-miR-641	TSPAN14
hsa-miR-641	SLITRK5		hsa-miR-641	BMP6		hsa-miR-641	PRR23D1
hsa-miR-641	BAALC		hsa-miR-641	PIRT		hsa-miR-641	BRD8
hsa-miR-641	MFSD14A		hsa-miR-641	PELI1		hsa-miR-641	RNF141
hsa-miR-641	CDC7		hsa-miR-641	SOWAHC		hsa-miR-641	KATNBL1
hsa-miR-641	SAMD12		hsa-miR-641	STAM2		hsa-miR-641	RHOBTB3
hsa-miR-641	SELENOT		hsa-miR-641	PP13439		hsa-miR-641	CHRNE
hsa-miR-641	G3BP1		hsa-miR-641	CCDC25		hsa-miR-641	XIAP
hsa-miR-641	SEPT8		hsa-miR-641	SEL1L3		hsa-miR-641	CCDC113
hsa-miR-641	PRKCB		hsa-miR-641	GNG4		hsa-miR-641	ID4
hsa-miR-641	AGL		hsa-miR-641	TMEM35		hsa-miR-641	BBX
hsa-miR-641	LMBR1		hsa-miR-641	TMEM236		hsa-miR-641	LCOR
hsa-miR-641	LOR		hsa-miR-641	ZNF738		hsa-miR-641	PCSK2
hsa-miR-641	MCTP2		hsa-miR-641	TMBIM1		hsa-miR-641	PROSER1
hsa-miR-641	PPM1K		hsa-miR-641	SYCP2L		hsa-miR-641	EPHA3
hsa-miR-641	SLC22A15		hsa-miR-641	TMEM236		hsa-miR-641	UCHL1
hsa-miR-641	LAP3		hsa-miR-641	CREBL2		hsa-miR-641	HECA
hsa-miR-641	ADGRL3		hsa-miR-641	SPIN1		hsa-miR-641	KIF20B
hsa-miR-641	SYNPR		hsa-miR-641	NTRK2		hsa-miR-641	PRCP
hsa-miR-641	MTX3		hsa-miR-641	UCP1		hsa-miR-641	AZIN1
hsa-miR-641	MTMR6		hsa-miR-641	TMEM123		hsa-miR-641	ZADH2
hsa-miR-641	GLS		hsa-miR-641	EDEM3		hsa-miR-641	ARFGEF1
hsa-miR-641	PGAP1		hsa-miR-641	AMOT		hsa-miR-641	GAD2
hsa-miR-641	SLC17A6		hsa-miR-641	NCOR1		hsa-miR-641	MED6
hsa-miR-641	DDX6		hsa-miR-641	CDC42		hsa-miR-641	RORA
hsa-miR-641	KDM7A		hsa-miR-641	C21orf88		hsa-miR-641	CACNA1B
hsa-miR-641	TFEC		hsa-miR-641	LCA5		hsa-miR-641	PHOX2B
hsa-miR-641	ADCYAP1R1		hsa-miR-641	SLC35E3		hsa-miR-641	LCK
hsa-miR-641	GALNT15		hsa-miR-641	CACNG4		hsa-miR-641	RQCD1
hsa-miR-641	ATP6AP2		hsa-miR-641	ADAM18		hsa-miR-641	RBM26
hsa-miR-641	SCML2		hsa-miR-641	PUS7		hsa-miR-641	PGAP1
hsa-miR-641	FXN		hsa-miR-641	C9orf78		hsa-miR-641	ENPP4
hsa-miR-641	ZNF626		hsa-miR-641	MTX3		hsa-miR-641	GSK3B
hsa-miR-641	AFAP1L2		hsa-miR-641	C3orf67		hsa-miR-641	CLIP1
hsa-miR-641	CCT6B		hsa-miR-641	RAB14		hsa-miR-641	PKP2
hsa-miR-641	NOP10		hsa-miR-641	FOXG1		hsa-miR-641	RGS21
hsa-miR-641	BMP6		hsa-miR-641	ZBBX		hsa-miR-641	NUP155
hsa-miR-641	CCR6		hsa-miR-641	SCML2		hsa-miR-641	EFHD1
hsa-miR-641	EIF4E		hsa-miR-641	NXF2		hsa-miR-641	ERLIN2
hsa-miR-641	ARPP19		hsa-miR-641	ACER2		hsa-miR-641	LMO7
hsa-miR-641	AKAP6		hsa-miR-641	DNAJC27		hsa-miR-641	ATP2B2
hsa-miR-641	KATNBL1		hsa-miR-641	ARL6		hsa-miR-641	KIAA0947
hsa-miR-641	FAM133B		hsa-miR-641	ACTN1		hsa-miR-641	AC007401.2
hsa-miR-641	NRCAM		hsa-miR-641	MOB1A		hsa-miR-641	THNSL1
hsa-miR-641	HPCAL4		hsa-miR-641	IL6ST		hsa-miR-641	CEP170
hsa-miR-641	TTC26		hsa-miR-641	PRMT10		hsa-miR-641	LMBRD2
hsa-miR-641	TMEM43		hsa-miR-641	OGN		hsa-miR-641	HSF5
hsa-miR-641	CAMK4		hsa-miR-641	AHCTF1		hsa-miR-641	FAM175A
hsa-miR-641	NRG4		hsa-miR-641	PAPOLG		hsa-miR-641	RAB9B
hsa-miR-641	ABCA5		hsa-miR-641	THSD4		hsa-miR-641	MAP7D2
hsa-miR-641	SPINK8		hsa-miR-641	CEP57L1		hsa-miR-641	RAB3GAP2
hsa-miR-641	GXYLT1		hsa-miR-641	TDRKH		hsa-miR-641	CAPN14
hsa-miR-641	GANC		hsa-miR-641	RRAGD		hsa-miR-641	ORC4
hsa-miR-641	SOCS5		hsa-miR-641	AEBP2		hsa-miR-641	ACADL
hsa-miR-641	AIF1L		hsa-miR-641	KPNA1		hsa-miR-641	RPL22
hsa-miR-641	HBS1L		hsa-miR-641	FBXO28		hsa-miR-641	ARPC4
hsa-miR-641	PDE4B		hsa-miR-641	CPB2		hsa-miR-641	GIMAP6
hsa-miR-641	CD8A		hsa-miR-641	KCNMA1		hsa-miR-641	FCRL3
hsa-miR-641	CHST6		hsa-miR-641	CLCA2		hsa-miR-641	SYVN1
hsa-miR-641	ASB15		hsa-miR-641	ONECUT2		hsa-miR-641	RNASE11
hsa-miR-641	MXI1		hsa-miR-641	NXPE2		hsa-miR-641	RPS20
hsa-miR-641	TTC30A		hsa-miR-641	CDH8		hsa-miR-641	UTP11L
hsa-miR-641	ANKRD40		hsa-miR-641	IL17A		hsa-miR-641	IGF1
hsa-miR-641	MID1IP1		hsa-miR-641	C6orf141		hsa-miR-641	ST8SIA3
hsa-miR-641	SLC25A24		hsa-miR-641	ZNF449		hsa-miR-641	PCDH9
hsa-miR-641	DARS		hsa-miR-641	PRKAR1A		hsa-miR-641	YIPF5
hsa-miR-641	GNA13		hsa-miR-641	RASSF5		hsa-miR-641	CCDC53
hsa-miR-641	CHODL		hsa-miR-641	FAM120AOS		hsa-miR-641	IQSEC2
hsa-miR-641	FAM135B		hsa-miR-641	TPGS2		hsa-miR-641	EPB41L4B
hsa-miR-641	LGR6		hsa-miR-641	HLTF		hsa-miR-641	CEP170B
hsa-miR-641	NCOA7		hsa-miR-641	ANKRD20A2		hsa-miR-641	RPL23
hsa-miR-641	RYBP		hsa-miR-641	RP11-1118M6.1		hsa-miR-641	TMEM209
hsa-miR-641	STON1		hsa-miR-641	PDZRN4		hsa-miR-641	NDUFB5
hsa-miR-641	SLC25A37		hsa-miR-641	RP11-366L20.2		hsa-miR-641	TAS2R5
hsa-miR-641	RHOJ		hsa-miR-641	CDCA4		hsa-miR-641	PDE4D
hsa-miR-641	SGIP1		hsa-miR-641	TDRD15		hsa-miR-641	EIF5
hsa-miR-641	APOL6		hsa-miR-641	LYPD5		hsa-miR-641	DCUN1D4
hsa-miR-641	VPS13C		hsa-miR-641	AC084121.16		hsa-miR-641	ZDHHC2
hsa-miR-641	ACADL		hsa-miR-641	ITGA9		hsa-miR-641	CELF1
hsa-miR-641	ZNRF3		hsa-miR-641	CYTL1		hsa-miR-641	FBXO30
hsa-miR-641	NREP		hsa-miR-641	ANKRD20A1		hsa-miR-641	TAF11
hsa-miR-641	GSK3A		hsa-miR-641	RAB8B		hsa-miR-641	RAB11FIP2
hsa-miR-641	CDK1		hsa-miR-641	USP37		hsa-miR-641	ERBB2IP
hsa-miR-641	MXRA5		hsa-miR-641	DTWD2		hsa-miR-641	SLFN11
hsa-miR-641	STK17B		hsa-miR-641	KCNC2		hsa-miR-641	NANP
hsa-miR-641	NEMP1		hsa-miR-641	MAN1A1		hsa-miR-641	TET2
hsa-miR-641	AHSA2P		hsa-miR-641	TIMM17A		hsa-miR-641	EPG5
hsa-miR-641	TRIM51		hsa-miR-641	FOXC2		hsa-miR-641	TMEM106B
hsa-miR-641	EPHB1		hsa-miR-641	SRSF1		hsa-miR-641	MMP27
hsa-miR-641	PEG10		hsa-miR-641	KLHL9		hsa-miR-641	TSEN15
hsa-miR-641	STIL		hsa-miR-641	ADH1B		hsa-miR-641	FCHO2
hsa-miR-641	POU4F2		hsa-miR-641	PDIK1L		hsa-miR-641	SLC30A5
hsa-miR-641	DNAJC6		hsa-miR-641	MYO5C		hsa-miR-641	MIEF1
hsa-miR-641	IGSF23		hsa-miR-641	DDIT4L		hsa-miR-641	ECM2
hsa-miR-641	PLEKHA1		hsa-miR-641	SLC18A2		hsa-miR-641	SLC4A7
hsa-miR-641	ATP6V0A4		hsa-miR-641	LMBR1		hsa-miR-641	PLB1
hsa-miR-641	PIRT		hsa-miR-641	MOSPD2		hsa-miR-641	LYPLAL1
hsa-miR-641	COL19A1		hsa-miR-641	PCBD1		hsa-miR-641	NUTM2D
hsa-miR-641	AMOTL1		hsa-miR-641	NIPAL3		hsa-miR-641	DYRK2
hsa-miR-641	CEP97		hsa-miR-641	AZIN1		hsa-miR-641	ADNP
hsa-miR-641	SLC7A11		hsa-miR-641	ZNF891		hsa-miR-641	DYNLL2
hsa-miR-641	MYLK3		hsa-miR-641	TIMP4		hsa-miR-641	RMI1
hsa-miR-641	MAPK4		hsa-miR-641	STARD4		hsa-miR-641	C2orf44
hsa-miR-641	GCSAML		hsa-miR-641	ETF1		hsa-miR-641	ZNF507
hsa-miR-641	TTC3		hsa-miR-641	WDPCP		hsa-miR-641	LRRC2
hsa-miR-641	GBE1		hsa-miR-641	APAF1		hsa-miR-641	PORCN
hsa-miR-641	EPM2AIP1		hsa-miR-641	PELI2		hsa-miR-641	#VALUE!
hsa-miR-641	SNX10		hsa-miR-641	MOB1B		hsa-miR-641	SERPINB9
hsa-miR-641	DCAF4L1		hsa-miR-641	GATA4		hsa-miR-641	TRDN
hsa-miR-641	CEP41		hsa-miR-641	RP11-758M4.1		hsa-miR-641	LRRC8B
hsa-miR-641	TMEM202		hsa-miR-641	MPP5		hsa-miR-641	UBFD1
hsa-miR-641	PDP1		hsa-miR-641	TNFSF11		hsa-miR-641	CXCL2
hsa-miR-641	CD46		hsa-miR-641	CD69		hsa-miR-641	SLC22A16
hsa-miR-641	ID4		hsa-miR-641	C10orf40		hsa-miR-641	CCNJ
hsa-miR-641	ATP8A2		hsa-miR-641	LIN54		hsa-miR-641	ATG4C
hsa-miR-641	MED1		hsa-miR-641	ATL2		hsa-miR-641	PNISR
hsa-miR-641	DCP2		hsa-miR-641	SRP9		hsa-miR-641	DDX20
hsa-miR-641	EIF3J		hsa-miR-641	PRR15L		hsa-miR-641	RSBN1L
hsa-miR-641	MAPKAP1		hsa-miR-641	CISD1		hsa-miR-641	CCNB3
hsa-miR-641	UBE2N		hsa-miR-641	APBB2		hsa-miR-641	ETFDH
hsa-miR-641	C6orf48		hsa-miR-641	RP11-542P2.1		hsa-miR-641	GINS3
hsa-miR-641	HIGD1A		hsa-miR-641	PHF16		hsa-miR-641	ALG6
hsa-miR-641	LRRC6		hsa-miR-641	PARP15		hsa-miR-641	HGF
hsa-miR-641	REST		hsa-miR-641	ZNF436		hsa-miR-641	TRMT5
hsa-miR-641	CEMIP		hsa-miR-641	PIGH		hsa-miR-641	PPP2R5E
hsa-miR-641	SLC25A46		hsa-miR-641	POGK		hsa-miR-641	RAD21
hsa-miR-641	RAD9B		hsa-miR-641	IKBKAP		hsa-miR-641	TP53INP1
hsa-miR-641	ACTR3		hsa-miR-641	CCDC160		hsa-miR-641	THAP2
hsa-miR-641	TMBIM1		hsa-miR-641	KLHL2		hsa-miR-641	CCDC88A
hsa-miR-641	DPH6		hsa-miR-641	GPM6A		hsa-miR-641	BAALC
hsa-miR-641	BRWD1		hsa-miR-641	DMRTC2		hsa-miR-641	SH3BP2
hsa-miR-641	WSB2		hsa-miR-641	SYCE1		hsa-miR-641	GNG12
hsa-miR-641	WDR82		hsa-miR-641	DCHS2		hsa-miR-641	FOXP1
hsa-miR-641	PALLD		hsa-miR-641	ZNF322		hsa-miR-641	GLDN
hsa-miR-641	ZIK1		hsa-miR-641	ZNF518B		hsa-miR-641	SEC31B
hsa-miR-641	SRSF8		hsa-miR-641	FBXO21		hsa-miR-641	HGSNAT
hsa-miR-641	DZIP3		hsa-miR-641	KLHL3		hsa-miR-641	BSN
hsa-miR-641	PUS7L		hsa-miR-641	TRPC4		hsa-miR-641	LUZPP1
hsa-miR-641	EYA4		hsa-miR-641	NIPSNAP3A		hsa-miR-641	NEK1
hsa-miR-641	IMMP2L		hsa-miR-641	ZNF24		hsa-miR-641	AADACL3
hsa-miR-641	THOC2		hsa-miR-641	TTC14		hsa-miR-641	SERTAD2
hsa-miR-641	KIF20B		hsa-miR-641	PRSS23		hsa-miR-641	NF1
hsa-miR-641	CTBP1		hsa-miR-641	TUBB3		hsa-miR-641	SPPL3
hsa-miR-641	HRH4		hsa-miR-641	BDP1		hsa-miR-641	ZNF829
hsa-miR-641	SRPK2		hsa-miR-641	CCDC163P		hsa-miR-641	CREBL2
hsa-miR-641	XCL2		hsa-miR-641	RAPGEF6		hsa-miR-641	EIF3H
hsa-miR-641	PNISR		hsa-miR-641	FAR1		hsa-miR-641	FEM1C
hsa-miR-641	MED14		hsa-miR-641	C3orf49		hsa-miR-641	PHF6
hsa-miR-641	ALG6		hsa-miR-641	TVP23B		hsa-miR-641	ZC3H6
hsa-miR-641	SOX30		hsa-miR-641	CNOT6		hsa-miR-641	SLC35D1
hsa-miR-641	LDLR		hsa-miR-641	TSPAN12		hsa-miR-641	ZSCAN29
hsa-miR-641	APBB2		hsa-miR-641	FAM110B		hsa-miR-641	WSB2
hsa-miR-641	LYPD3		hsa-miR-641	KLHL20		hsa-miR-641	SEPT3
hsa-miR-641	WDR35		hsa-miR-641	ZNF365		hsa-miR-641	DIP2B
hsa-miR-641	RBMS2		hsa-miR-641	SIX4		hsa-miR-641	COL12A1
hsa-miR-641	RCOR3		hsa-miR-641	LYN		hsa-miR-641	ZNF37A
hsa-miR-641	ICE1		hsa-miR-641	TECRL		hsa-miR-641	GNA12
hsa-miR-641	MRPL22		hsa-miR-641	C20orf194		hsa-miR-641	FGF5
hsa-miR-641	PELO		hsa-miR-641	EXOC3L2		hsa-miR-641	SLC35G2
hsa-miR-641	SLC2A13		hsa-miR-641	RHOBTB3		hsa-miR-641	METTL17
hsa-miR-641	CREBL2		hsa-miR-641	GCSAM		hsa-miR-641	TK2
hsa-miR-641	C5orf22		hsa-miR-641	KPNA2		hsa-miR-641	ZEB1
hsa-miR-641	SLC5A3		hsa-miR-641	KIAA1024L		hsa-miR-641	RAD51B
hsa-miR-641	ITCH		hsa-miR-641	RUNDC3B		hsa-miR-641	KIAA1211L
hsa-miR-641	CPD		hsa-miR-641	ME2		hsa-miR-641	IL17A
hsa-miR-641	TOB1		hsa-miR-641	ORC6		hsa-miR-641	SETBP1
hsa-miR-641	SALL1		hsa-miR-641	PBX3		hsa-miR-641	RPL37A
hsa-miR-641	TFAP2A		hsa-miR-641	CYP7A1		hsa-miR-641	PRKAR2B
hsa-miR-641	EFNA5		hsa-miR-641	RCC2		hsa-miR-641	EIF4EBP2
hsa-miR-641	FOXP1		hsa-miR-641	SPG20		hsa-miR-641	WDFY4
hsa-miR-641	SMARCA1		hsa-miR-641	MUT		hsa-miR-641	SNX13
hsa-miR-641	DDX20		hsa-miR-641	C1orf131		hsa-miR-641	GSTA4
hsa-miR-641	FNDC3A		hsa-miR-641	MTRNR2L4		hsa-miR-641	SLC2A10
hsa-miR-641	EMB		hsa-miR-641	GJB2		hsa-miR-641	PLCL1
hsa-miR-641	IRS1		hsa-miR-641	CXorf57		hsa-miR-641	MAPK8IP3
hsa-miR-641	PCDHA1		hsa-miR-641	HNRNPK		hsa-miR-641	AC107021.1
hsa-miR-641	E2F3		hsa-miR-641	TGIF1		hsa-miR-641	WASF3
hsa-miR-641	ARMC9		hsa-miR-641	RGS22		hsa-miR-641	SLC2A12
hsa-miR-641	NTRK2		hsa-miR-641	ARPP19		hsa-miR-641	PODXL
hsa-miR-641	HERPUD2		hsa-miR-641	SLC25A46		hsa-miR-641	IL1RAPL1
hsa-miR-641	FRA10AC1		hsa-miR-641	DIP2B		hsa-miR-641	FUNDC2
hsa-miR-641	KCNC2		hsa-miR-641	VTI1A		hsa-miR-641	KCND2
hsa-miR-641	ATG12		hsa-miR-641	IRS2		hsa-miR-641	C4orf3
hsa-miR-641	SLC30A4		hsa-miR-641	ASB7		hsa-miR-641	HADH
hsa-miR-641	TSPAN13		hsa-miR-641	AC140061.12		hsa-miR-641	DZIP3
hsa-miR-641	TOX		hsa-miR-641	AMMECR1L		hsa-miR-641	ESR1
hsa-miR-641	AMIGO2		hsa-miR-641	ARPP21		hsa-miR-641	ZNF24
hsa-miR-641	CD55		hsa-miR-641	TMEM43		hsa-miR-641	FARP2
hsa-miR-641	TSHZ2		hsa-miR-641	ITGB8		hsa-miR-641	CTNNA3
hsa-miR-641	HSD17B11		hsa-miR-641	N4BP2L2		hsa-miR-641	RAB6A
hsa-miR-641	DYNLT1		hsa-miR-641	KLHL24		hsa-miR-641	PDS5B
hsa-miR-641	CREB1		hsa-miR-641	INTS3		hsa-miR-641	ZFP91
hsa-miR-641	ADAM11		hsa-miR-641	MSANTD4		hsa-miR-641	XKR9
hsa-miR-641	GLCCI1		hsa-miR-641	WDR27		hsa-miR-641	ATP6V1G1
hsa-miR-641	CSPP1		hsa-miR-641	OR51E2		hsa-miR-641	C1orf109
hsa-miR-641	STAM2		hsa-miR-641	CD5L		hsa-miR-641	NANOS1
hsa-miR-641	ZNF460		hsa-miR-641	KRT73		hsa-miR-641	HMG20A
hsa-miR-641	DOP1A		hsa-miR-641	ZNF229		hsa-miR-641	KIF1B
hsa-miR-641	NUP58		hsa-miR-641	BMP5		hsa-miR-641	ABCA13
hsa-miR-641	PSMB2		hsa-miR-641	ELOVL4		hsa-miR-641	SMG1
hsa-miR-641	FMO5		hsa-miR-641	CAMK4		hsa-miR-641	NKX3-1
hsa-miR-641	REL		hsa-miR-641	ZNF793		hsa-miR-641	TBC1D15
hsa-miR-641	FGD4		hsa-miR-641	TCTN2		hsa-miR-641	SYN1
hsa-miR-641	ZFP3		hsa-miR-641	ZNF805		hsa-miR-641	GALNT15
hsa-miR-641	NNT		hsa-miR-641	RPL23		hsa-miR-641	SERP2
hsa-miR-641	CARNMT1		hsa-miR-641	ACTG1		hsa-miR-641	ARPP19
hsa-miR-641	SLC35D2		hsa-miR-641	PDK1		hsa-miR-641	UTY
hsa-miR-641	IL6R		hsa-miR-641	ZNF394		hsa-miR-641	DEPDC1B
hsa-miR-641	JMJD6		hsa-miR-641	FNBP4		hsa-miR-641	NTRK2
hsa-miR-641	NPR3		hsa-miR-641	TGFBR3		hsa-miR-641	COPB1
hsa-miR-641	LNPK		hsa-miR-641	IL13		hsa-miR-641	HRNR
hsa-miR-641	PHF21B		hsa-miR-641	LZTS2		hsa-miR-641	NAALADL2
hsa-miR-641	DNALI1		hsa-miR-641	TRPS1		hsa-miR-641	CXCL6
hsa-miR-641	VOPP1		hsa-miR-641	ZNF146		hsa-miR-641	STIM1
hsa-miR-641	SLC18A2		hsa-miR-641	RAB3GAP2		hsa-miR-641	MSL2
hsa-miR-641	AKAP14		hsa-miR-641	SMARCA2		hsa-miR-641	SLTM
hsa-miR-641	SLC25A40		hsa-miR-641	HOXB6		hsa-miR-641	DESI2
hsa-miR-641	TUBA1B		hsa-miR-641	HIPK3		hsa-miR-641	UNG
hsa-miR-641	WDHD1		hsa-miR-641	VIT		hsa-miR-641	SIN3A
hsa-miR-641	DEFB132		hsa-miR-641	DNAJC6		hsa-miR-641	RNF180
hsa-miR-641	RBM26		hsa-miR-641	MRAS		hsa-miR-641	NCAN
hsa-miR-641	RIOX2		hsa-miR-641	DCTN6		hsa-miR-641	RRP1B
hsa-miR-641	BLOC1S4		hsa-miR-641	HNRNPUL2		hsa-miR-641	C3orf58
hsa-miR-641	ELOVL4		hsa-miR-641	TTLL7		hsa-miR-641	CDYL2
hsa-miR-641	LCK		hsa-miR-641	FAM126A		hsa-miR-641	ZFR
hsa-miR-641	PSMA3		hsa-miR-641	ATP9A		hsa-miR-641	CREBZF
hsa-miR-641	LOC110117498-PIK3R3		hsa-miR-641	CYBRD1		hsa-miR-641	ALDH7A1
hsa-miR-641	AFAP1L1		hsa-miR-641	CNRIP1		hsa-miR-641	WDR37
hsa-miR-641	STX17		hsa-miR-641	TBCA		hsa-miR-641	FKBP15
hsa-miR-641	TRIM49C		hsa-miR-641	IL33		hsa-miR-641	ANKRD36
hsa-miR-641	CD276		hsa-miR-641	GUCA1A		hsa-miR-641	RNF169
hsa-miR-641	VWC2		hsa-miR-641	ZNF619		hsa-miR-641	CRKL
hsa-miR-641	SLC6A11		hsa-miR-641	ALG10B		hsa-miR-641	APC
hsa-miR-641	EIF4E3		hsa-miR-641	RHPN2		hsa-miR-641	PIK3C3
hsa-miR-641	MOB1B		hsa-miR-641	ZNF773		hsa-miR-641	RAD9B
hsa-miR-641	TRIM49		hsa-miR-641	OTX1		hsa-miR-641	SHISA9
hsa-miR-641	MCTP1		hsa-miR-641	C12orf39		hsa-miR-641	CSNK2A1
hsa-miR-641	SRSF5		hsa-miR-641	CSNK1G3		hsa-miR-641	HOXA9
hsa-miR-641	BAZ1A		hsa-miR-641	ACAP2		hsa-miR-641	CDH11
hsa-miR-641	TRAPPC11		hsa-miR-641	PTPLB		hsa-miR-641	BCL11A
hsa-miR-641	FGF14		hsa-miR-641	REL		hsa-miR-641	ZBTB37
hsa-miR-641	ARRDC3		hsa-miR-641	ARHGDIB		hsa-miR-641	GULP1
hsa-miR-641	NIPAL3		hsa-miR-641	EFCAB6		hsa-miR-641	GALNT7
hsa-miR-641	CYP2C8		hsa-miR-641	ZEB1		hsa-miR-641	MBTD1
hsa-miR-641	RND3		hsa-miR-641	CDK8		hsa-miR-641	BRWD1
hsa-miR-641	C9orf3		hsa-miR-641	CPXCR1		hsa-miR-641	CLTA
hsa-miR-641	FBN2		hsa-miR-641	KIAA0947		hsa-miR-641	LRRC63
hsa-miR-641	TMEM117		hsa-miR-641	NXF2B		hsa-miR-641	KBTBD8
hsa-miR-641	MAP3K9		hsa-miR-641	FNDC4		hsa-miR-641	CAMK1D
hsa-miR-641	STAU2		hsa-miR-641	MAPK8		hsa-miR-641	NAMPTL
hsa-miR-641	EXTL2		hsa-miR-641	DHX35		hsa-miR-641	CCDC144NL
hsa-miR-641	KIAA2026		hsa-miR-641	ARL8B		hsa-miR-641	PLA2G12A
hsa-miR-641	DTYMK		hsa-miR-641	HSDL1		hsa-miR-641	TRAK1
hsa-miR-641	DTD1		hsa-miR-641	OTX2		hsa-miR-641	PLEKHA6
hsa-miR-641	DTWD1		hsa-miR-641	ANKRD20A4		hsa-miR-641	KRT80
hsa-miR-641	FZD3		hsa-miR-641	RNF185		hsa-miR-641	ZCCHC10
hsa-miR-641	DTX3L		hsa-miR-641	HIAT1		hsa-miR-641	BPTF
hsa-miR-641	SKP1		hsa-miR-641	CFHR3		hsa-miR-641	FOXN3
hsa-miR-641	OPRK1		hsa-miR-641	ESRRB		hsa-miR-641	ANGEL2
hsa-miR-641	UBE2D1		hsa-miR-641	KCNA4		hsa-miR-641	GPATCH2
hsa-miR-641	SRL		hsa-miR-641	SWAP70		hsa-miR-641	SGIP1
hsa-miR-641	DCAF5		hsa-miR-641	ALDH18A1		hsa-miR-641	SP1
hsa-miR-641	AMMECR1L		hsa-miR-641	GNL3L		hsa-miR-641	HOXC12
hsa-miR-641	MYT1L		hsa-miR-641	ODF2L		hsa-miR-641	ZFHX4
hsa-miR-641	TMEM64		hsa-miR-641	GMPS		hsa-miR-641	RNF185
hsa-miR-641	LAMA3		hsa-miR-641	CENPK		hsa-miR-641	SVIP
hsa-miR-641	MRPL19		hsa-miR-641	FBXL17		hsa-miR-641	RAI14
hsa-miR-641	HMGN1		hsa-miR-641	GPC3		hsa-miR-641	SLC22A13
hsa-miR-641	DDX4		hsa-miR-641	RPS4Y1		hsa-miR-641	GPR180
hsa-miR-641	FAM221A		hsa-miR-641	AC068987.1		hsa-miR-641	PAPD5
hsa-miR-641	DCAF4L2		hsa-miR-641	BCAP29		hsa-miR-641	PARP15
hsa-miR-641	KIF9		hsa-miR-641	PIK3R5		hsa-miR-641	KIR3DX1
hsa-miR-641	TRMT9B		hsa-miR-641	ZNF654		hsa-miR-641	KIF13A
hsa-miR-641	CCDC25		hsa-miR-641	MID2		hsa-miR-641	PSD3
hsa-miR-641	EPHA7		hsa-miR-641	MICU1		hsa-miR-641	KCNG4
hsa-miR-641	CAPN12		hsa-miR-641	CHN2		hsa-miR-641	MAP3K2
hsa-miR-641	SAR1B		hsa-miR-641	PSMA8		hsa-miR-641	ZNF704
hsa-miR-641	DHRS7		hsa-miR-641	SOCS5		hsa-miR-641	TLL1
hsa-miR-641	MANEA		hsa-miR-641	PHF6		hsa-miR-641	LRRC57
hsa-miR-641	CBX1		hsa-miR-641	UNC5CL		hsa-miR-641	FAM149B1
hsa-miR-641	TRDMT1		hsa-miR-641	NOD1		hsa-miR-641	ZNF275
hsa-miR-641	SGTB		hsa-miR-641	PODXL		hsa-miR-641	LIFR
hsa-miR-641	NAA30		hsa-miR-641	TMEM19		hsa-miR-641	UNC5D
hsa-miR-641	KLHL11		hsa-miR-641	CREBZF		hsa-miR-641	FGF16
hsa-miR-641	E2F5		hsa-miR-641	ERO1L		hsa-miR-641	CSRNP2
hsa-miR-641	GSK3B		hsa-miR-641	ADAMTS5		hsa-miR-641	ATF7
hsa-miR-641	C11orf95		hsa-miR-641	CLHC1		hsa-miR-641	SYCP2
hsa-miR-641	LYPD5		hsa-miR-641	GNAQ		hsa-miR-641	QRFPR
hsa-miR-641	UBE2Z		hsa-miR-641	FAM63B		hsa-miR-641	FZD8
hsa-miR-641	CCNC		hsa-miR-641	ZNF496		hsa-miR-641	NUDT3
hsa-miR-641	NMBR		hsa-miR-641	RPS6KB1		hsa-miR-641	ATG2B
hsa-miR-641	C5orf30		hsa-miR-641	MCM2		hsa-miR-641	RELN
hsa-miR-641	HEG1		hsa-miR-641	TMEM178A		hsa-miR-641	XK
hsa-miR-641	FAM210A		hsa-miR-641	CD55		hsa-miR-641	ZNF395
hsa-miR-641	ENAM		hsa-miR-641	TJP2		hsa-miR-641	ZKSCAN1
hsa-miR-641	KLHL24		hsa-miR-641	NRG4		hsa-miR-641	UBE2C
hsa-miR-641	TTC28		hsa-miR-641	CDK14		hsa-miR-641	TCTN2
hsa-miR-641	TACC1		hsa-miR-641	RBM44		hsa-miR-641	TMOD2
hsa-miR-641	RNF180		hsa-miR-641	FRMPD3		hsa-miR-641	IL17RD
hsa-miR-641	ATP2B2		hsa-miR-641	CATSPER2		hsa-miR-641	RP11-322L20.1
hsa-miR-641	SLC30A5		hsa-miR-641	PKD1L1		hsa-miR-641	AGO1
hsa-miR-641	HDLBP		hsa-miR-641	KIAA1841		hsa-miR-641	KPNA4
hsa-miR-641	LMO7		hsa-miR-641	PARPBP		hsa-miR-641	SLCO1C1
hsa-miR-641	PPP1R2		hsa-miR-641	CD164		hsa-miR-641	PPP1R15B
hsa-miR-641	CDC20B		hsa-miR-641	CXXC4		hsa-miR-641	IRX5
hsa-miR-641	HACD4		hsa-miR-641	SYT11		hsa-miR-641	NRK
hsa-miR-641	TLN2		hsa-miR-641	C10orf25		hsa-miR-641	IL13RA1
hsa-miR-641	MAD2L1		hsa-miR-641	KIAA1279		hsa-miR-641	ZBED4
hsa-miR-641	ARHGAP12		hsa-miR-641	MTBP		hsa-miR-641	HIPK1
hsa-miR-641	CDKN2B		hsa-miR-641	DCP2		hsa-miR-641	UCHL5
hsa-miR-641	PCLO		hsa-miR-641	PSIP1		hsa-miR-641	SUCNR1
hsa-miR-641	GCSH		hsa-miR-641	ACVR1C		hsa-miR-641	IP6K2
hsa-miR-641	GOSR2		hsa-miR-641	NPAS3		hsa-miR-641	MXI1
hsa-miR-641	MRPL43		hsa-miR-641	ZNF577		hsa-miR-641	IL33
hsa-miR-641	ATF3		hsa-miR-641	ZC3H11A		hsa-miR-641	ARHGEF12
hsa-miR-641	MIER1		hsa-miR-641	MEST		hsa-miR-641	FGF13
hsa-miR-641	COL9A1		hsa-miR-641	PDE4D		hsa-miR-641	DNAJC2
hsa-miR-641	ZNF827		hsa-miR-641	MED14		hsa-miR-641	STK17A
hsa-miR-641	FAM110B		hsa-miR-641	NHLRC3		hsa-miR-641	ATP6V0A4
hsa-miR-641	STX7		hsa-miR-641	SYNC		hsa-miR-641	MON2
hsa-miR-641	RBM39		hsa-miR-641	COIL		hsa-miR-641	SEC24A
hsa-miR-641	PTK2		hsa-miR-641	NIPAL4		hsa-miR-641	APBA2
hsa-miR-641	UBE2L3		hsa-miR-641	MMRN2		hsa-miR-641	PHF8
hsa-miR-641	LMBRD2		hsa-miR-641	TRMT10A		hsa-miR-641	RAG1
hsa-miR-641	RALA		hsa-miR-641	ACOT4		hsa-miR-641	CACNG4
hsa-miR-641	PIK3C2A		hsa-miR-641	TUBB3		hsa-miR-641	KRTAP4-5
hsa-miR-641	UQCRFS1		hsa-miR-641	APOL4		hsa-miR-641	SRSF2
hsa-miR-641	ST8SIA1		hsa-miR-641	PAX4		hsa-miR-641	TOR1AIP2
hsa-miR-641	ZNF549		hsa-miR-641	PIK3C2A		hsa-miR-641	ONECUT2
hsa-miR-641	RAB27A		hsa-miR-641	IP6K2		hsa-miR-641	TTF2
hsa-miR-641	PPP1R9A		hsa-miR-641	MMD		hsa-miR-641	GABARAPL3
hsa-miR-641	GPBP1		hsa-miR-641	RIMS1		hsa-miR-641	ENTPD1
hsa-miR-641	ANKRD34B		hsa-miR-641	C22orf39		hsa-miR-641	ZNF577
hsa-miR-641	FSD2		hsa-miR-641	PIGG		hsa-miR-641	CCDC114
hsa-miR-641	VKORC1L1		hsa-miR-641	CCDC122		hsa-miR-641	FGF9
hsa-miR-641	SCYL2		hsa-miR-641	SHISA2		hsa-miR-641	GLP2R
hsa-miR-641	FRMD5		hsa-miR-641	PPP1R1C		hsa-miR-641	KCNT2
hsa-miR-641	PHC3		hsa-miR-641	KANSL1		hsa-miR-641	LSM5
hsa-miR-641	ANKS1B		hsa-miR-641	EIF4EBP2		hsa-miR-641	FAM9C
hsa-miR-641	ABI1		hsa-miR-641	TRAK1		hsa-miR-641	CDO1
hsa-miR-641	RC3H1		hsa-miR-641	COG2		hsa-miR-641	STXBP4
hsa-miR-641	RTF1		hsa-miR-641	RAB31		hsa-miR-641	TRAF3
hsa-miR-641	COQ10B		hsa-miR-641	FAM198B		hsa-miR-641	GLIS3
hsa-miR-641	OPHN1		hsa-miR-641	TMEM167B		hsa-miR-641	PRKRIR
hsa-miR-641	LYZL1		hsa-miR-641	SERPINB9		hsa-miR-641	WDFY2
hsa-miR-641	GATA4		hsa-miR-641	RTF1		hsa-miR-641	NXPE2
hsa-miR-641	MAP3K7		hsa-miR-641	TMOD1		hsa-miR-641	SLC2A13
hsa-miR-641	PTP4A1		hsa-miR-641	SSTR1		hsa-miR-641	SDC2
hsa-miR-641	ATP5MC3		hsa-miR-641	TADA1		hsa-miR-641	CNEP1R1
hsa-miR-641	UBXN4		hsa-miR-641	CDS1		hsa-miR-641	DBX2
hsa-miR-641	FAM120A		hsa-miR-641	UNC13C		hsa-miR-641	EXOC6B
hsa-miR-641	ANKRD36C		hsa-miR-641	KCNJ3		hsa-miR-641	PRSS12
hsa-miR-641	UACA		hsa-miR-641	KIAA1257		hsa-miR-641	TFCP2L1
hsa-miR-641	CISD1		hsa-miR-641	RP11-422N16.3		hsa-miR-641	IL18R1
hsa-miR-641	MED6		hsa-miR-641	PPFIBP1		hsa-miR-641	DTNB
hsa-miR-641	CRNDE		hsa-miR-641	C10orf88		hsa-miR-641	ANXA4
hsa-miR-641	IL9		hsa-miR-641	DNAJC9		hsa-miR-641	C14orf1
hsa-miR-641	UNG		hsa-miR-641	TWISTNB		hsa-miR-641	ENOX2
hsa-miR-641	UCHL1		hsa-miR-641	PPP3CB		hsa-miR-641	TIMM10B
hsa-miR-641	XCL1		hsa-miR-641	HES1		hsa-miR-641	CCNT2
hsa-miR-641	TESMIN		hsa-miR-641	MROH1		hsa-miR-641	YAF2
hsa-miR-641	TRIM3		hsa-miR-641	NR4A1		hsa-miR-641	TTC3
hsa-miR-641	SHLD1		hsa-miR-641	FOXN2		hsa-miR-641	NAP1L1
hsa-miR-641	VEPH1		hsa-miR-641	C11orf44		hsa-miR-641	PACSIN2
hsa-miR-641	PLAC8		hsa-miR-641	TRAK2		hsa-miR-641	MAN1A2
hsa-miR-641	ATP2B1		hsa-miR-641	THAP10		hsa-miR-641	CRTAP
hsa-miR-641	SOGA1		hsa-miR-641	DLG1		hsa-miR-641	GLE1
hsa-miR-641	SERTAD2		hsa-miR-641	EEA1		hsa-miR-641	TOPORS
hsa-miR-641	FAM193A		hsa-miR-641	B4GALT1		hsa-miR-641	CEP104
hsa-miR-641	SLC4A5		hsa-miR-641	MTCH2		hsa-miR-641	AP3M1
hsa-miR-641	ANKRD36B		hsa-miR-641	CD200R1		hsa-miR-641	MTX3
hsa-miR-641	GPR180		hsa-miR-641	IGFBP3		hsa-miR-641	CHODL
hsa-miR-641	TBL1XR1		hsa-miR-641	AXIN2		hsa-miR-641	TTC33
hsa-miR-641	ATP2B4		hsa-miR-641	ANKRD20A3		hsa-miR-641	DNM3
hsa-miR-641	GABPA		hsa-miR-641	CHIC1		hsa-miR-641	NUCKS1
hsa-miR-641	GAN		hsa-miR-641	ST8SIA3		hsa-miR-641	PARD3
hsa-miR-641	FAM122C		hsa-miR-641	AC092850.1		hsa-miR-641	PLXNB3
hsa-miR-641	TMEM68		hsa-miR-641	TMPRSS11BNL		hsa-miR-641	MED14
hsa-miR-641	ZC3H12D		hsa-miR-641	UPK1B		hsa-miR-641	ZC2HC1A
hsa-miR-641	MRPL35		hsa-miR-641	ANKRD49		hsa-miR-641	ELK4
hsa-miR-641	COLQ		hsa-miR-641	FKBP1A		hsa-miR-641	NUAK1
hsa-miR-641	SHROOM2		hsa-miR-641	UBE2E3		hsa-miR-641	SLC30A1
hsa-miR-641	FCRL1		hsa-miR-641	PKP2		hsa-miR-641	LDLRAD4
hsa-miR-641	LYZL2		hsa-miR-641	MCIDAS		hsa-miR-641	PTCHD1
hsa-miR-641	MYO1C		hsa-miR-641	SMARCA1		hsa-miR-641	DACH2
hsa-miR-641	ZNF267		hsa-miR-641	CTNNA3		hsa-miR-641	NR3C1
hsa-miR-641	TMED5		hsa-miR-641	ZPBP2		hsa-miR-641	BLOC1S2
hsa-miR-641	CDK15		hsa-miR-641	SH2D5		hsa-miR-641	FBXO42
hsa-miR-641	FAXC		hsa-miR-641	OTP		hsa-miR-641	SLC4A4
hsa-miR-641	AKR1C2		hsa-miR-641	AMT		hsa-miR-641	ZNF354C
hsa-miR-641	DGKH		hsa-miR-641	ZBTB5		hsa-miR-641	MICU2
hsa-miR-641	IGFBP5		hsa-miR-641	CR769776.1		hsa-miR-641	ERN1
hsa-miR-641	GLRX2		hsa-miR-641	YIPF5		hsa-miR-641	GABPB2
hsa-miR-641	ADNP		hsa-miR-641	VKORC1L1		hsa-miR-641	BCL11B
hsa-miR-641	MKLN1		hsa-miR-641	TGS1		hsa-miR-641	FSD1L
hsa-miR-641	ZFP82		hsa-miR-641	PDCL		hsa-miR-641	PDE3A
hsa-miR-641	AP5M1		hsa-miR-641	PTPRC		hsa-miR-641	CKAP4
hsa-miR-641	IPMK		hsa-miR-641	OPA1		hsa-miR-641	IPO8
hsa-miR-641	USP45		hsa-miR-641	SCAMP1		hsa-miR-641	NTNG1
hsa-miR-641	ANKEF1		hsa-miR-641	KIF21A		hsa-miR-641	UHRF1BP1
hsa-miR-641	TRIM6		hsa-miR-641	NUDT11		hsa-miR-641	SUB1
hsa-miR-641	CACNA1E		hsa-miR-641	AGPAT9		hsa-miR-641	EGLN3
hsa-miR-641	RAG1		hsa-miR-641	PLB1		hsa-miR-641	FLVCR1
hsa-miR-641	SETD5		hsa-miR-641	KCNT2		hsa-miR-641	NBPF3
hsa-miR-641	ARSB		hsa-miR-641	HOXD1		hsa-miR-641	EIF4B
hsa-miR-641	TRIO		hsa-miR-641	TCHH		hsa-miR-641	C9orf152
hsa-miR-641	SLC7A14		hsa-miR-641	COG5		hsa-miR-641	VPS36
hsa-miR-641	RGS7		hsa-miR-641	CCNA2		hsa-miR-641	GBP4
hsa-miR-641	ELK4		hsa-miR-641	TMEM246		hsa-miR-641	KREMEN1
hsa-miR-641	ATP6V1G1		hsa-miR-641	EIF3H		hsa-miR-641	DNAJB14
hsa-miR-641	PAX9		hsa-miR-641	REST		hsa-miR-641	FP15737
hsa-miR-641	ADIPOQ		hsa-miR-641	GCOM1		hsa-miR-641	ZNF677
hsa-miR-641	CARD8		hsa-miR-641	DIEXF		hsa-miR-641	H1F0
hsa-miR-641	TIMM10B		hsa-miR-641	CTC-432M15.3		hsa-miR-641	GMPS
hsa-miR-641	CDH8		hsa-miR-641	PAFAH1B1		hsa-miR-641	POLE3
hsa-miR-641	AFG3L2		hsa-miR-641	GNA13		hsa-miR-641	EEA1
hsa-miR-641	MLEC		hsa-miR-641	TBC1D32		hsa-miR-641	TMEM126A
hsa-miR-641	ATP11C		hsa-miR-641	LRRTM1		hsa-miR-641	PTPRC
hsa-miR-641	NEFH		hsa-miR-641	SUPT7L		hsa-miR-641	CLDN12
hsa-miR-641	EIF3A		hsa-miR-641	PLEKHG7		hsa-miR-641	NAGA
hsa-miR-641	AFG1L		hsa-miR-641	TACSTD2		hsa-miR-641	HERPUD1
hsa-miR-641	KLHL15		hsa-miR-641	SLC6A20		hsa-miR-641	POU6F2
hsa-miR-641	PSME3		hsa-miR-641	CTR9		hsa-miR-641	SRSF1
hsa-miR-641	TXK		hsa-miR-641	PLP1		hsa-miR-641	LPPR5
hsa-miR-641	ATP1B4		hsa-miR-641	GLTPD1		hsa-miR-641	CMTM8
hsa-miR-641	UBE2J1		hsa-miR-641	HERPUD1		hsa-miR-641	TXNL1
hsa-miR-641	ZBBX		hsa-miR-641	C11orf87		hsa-miR-641	RHOJ
hsa-miR-641	ZNF268		hsa-miR-641	ZNF772		hsa-miR-641	MDM1
hsa-miR-641	CDK19		hsa-miR-641	DPYD		hsa-miR-641	MIA3
hsa-miR-641	PI15		hsa-miR-641	PPP2R2A		hsa-miR-641	VAPA
hsa-miR-641	PELI1		hsa-miR-641	ZNF749		hsa-miR-641	DSE
hsa-miR-641	PTGER3		hsa-miR-641	UTRN		hsa-miR-641	SMURF1
hsa-miR-641	GRK5		hsa-miR-641	MBL2		hsa-miR-641	CEP112
hsa-miR-641	UBE3A		hsa-miR-641	KCNJ1		hsa-miR-641	LRRK2
hsa-miR-641	GPAM		hsa-miR-641	MRPL50		hsa-miR-641	AKTIP
hsa-miR-641	MAGOHB		hsa-miR-641	ANGPT2		hsa-miR-641	DCBLD2
hsa-miR-641	VHL		hsa-miR-641	GLT1D1		hsa-miR-641	ARMC4
hsa-miR-641	VPS41		hsa-miR-641	PABPN1L		hsa-miR-641	MAT2A
hsa-miR-641	CLIP1		hsa-miR-641	GCNT2		hsa-miR-641	PPIA
hsa-miR-641	SPX		hsa-miR-641	CACNB4		hsa-miR-641	CHUK
hsa-miR-641	GABBR2		hsa-miR-641	GOT2		hsa-miR-641	SCAMP1
hsa-miR-641	CDK5R1		hsa-miR-641	ZFAND5		hsa-miR-641	C18orf25
hsa-miR-641	ACBD3		hsa-miR-641	ATXN3		hsa-miR-641	METTL7A
hsa-miR-641	ZC3HAV1		hsa-miR-641	ARL5B		hsa-miR-641	TRIM13
hsa-miR-641	TOR1AIP2		hsa-miR-641	SLC2A2		hsa-miR-641	TRIM24
hsa-miR-641	MPL		hsa-miR-641	CNGA2		hsa-miR-641	EDEM2
hsa-miR-641	ATL2		hsa-miR-641	NRG2		hsa-miR-641	GLRA3
hsa-miR-641	MASP1		hsa-miR-641	TMEM38B		hsa-miR-641	ZNF471
hsa-miR-641	RPP30		hsa-miR-641	RNF141		hsa-miR-641	SMC5
hsa-miR-641	TSEN15		hsa-miR-641	RP11-664D7.4		hsa-miR-641	GALP
hsa-miR-641	DERL2		hsa-miR-641	C5orf30		hsa-miR-641	ZBBX
hsa-miR-641	MBNL2		hsa-miR-641	NUDT3		hsa-miR-641	TTBK2
hsa-miR-641	PKP2		hsa-miR-641	RP11-723O4.6		hsa-miR-641	BHLHE41
hsa-miR-641	CD63		hsa-miR-641	USP39		hsa-miR-641	XRN1
hsa-miR-641	TMEM56		hsa-miR-641	UBE2N		hsa-miR-641	TMEM60
hsa-let-7d-3p	MEX3C		hsa-miR-641	HEPACAM2		hsa-miR-641	FAM20B
hsa-let-7d-3p	BEND2		hsa-miR-641	EIF3A		hsa-miR-641	HNRNPA0
hsa-let-7d-3p	PTGIS		hsa-miR-641	FAIM3		hsa-miR-641	RAP2B
hsa-let-7d-3p	SEC24D		hsa-miR-641	MAU2		hsa-miR-641	DACH1
hsa-let-7d-3p	PARP11		hsa-miR-641	SSR3		hsa-miR-641	PTPRD
hsa-let-7d-3p	HMGA2		hsa-miR-641	LYSMD3		hsa-miR-641	TGIF1
hsa-let-7d-3p	SH3RF1		hsa-miR-641	FETUB		hsa-miR-641	CDC27
hsa-let-7d-3p	PRKACB		hsa-miR-641	TIPRL		hsa-miR-641	PPP5D1
hsa-let-7d-3p	GSTK1		hsa-miR-641	KLHL28		hsa-miR-641	VANGL1
hsa-let-7d-3p	PHF14		hsa-miR-641	ENAM		hsa-miR-641	AP5M1
hsa-let-7d-3p	EXOSC7		hsa-miR-641	EEF2K		hsa-miR-641	NAV1
hsa-let-7d-3p	CYP4Z1		hsa-miR-641	RHAG		hsa-miR-641	SHROOM3
hsa-let-7d-3p	SIGLEC6		hsa-miR-641	CD200		hsa-miR-641	RP11-248J23.6
hsa-let-7d-3p	KANSL1		hsa-miR-641	DMXL2		hsa-miR-641	SLC25A48
hsa-let-7d-3p	NOM1		hsa-miR-641	KMO		hsa-miR-641	SLC24A2
hsa-let-7d-3p	ZNF486		hsa-miR-641	PASD1		hsa-miR-641	KIF15
hsa-let-7d-3p	ABCA8		hsa-miR-641	AC022498.1		hsa-miR-641	IMPAD1
hsa-let-7d-3p	CASD1		hsa-miR-641	POLR1D		hsa-miR-641	SLC5A12
hsa-let-7d-3p	TMEM117		hsa-miR-641	CDC20B		hsa-miR-641	GPR126
hsa-let-7d-3p	CAMKK2		hsa-miR-641	QSOX2		hsa-miR-641	NCAM1
hsa-let-7d-3p	RLN2		hsa-miR-641	PAX9		hsa-miR-641	CREB5
hsa-let-7d-3p	TIMMDC1		hsa-miR-641	UHMK1		hsa-miR-641	NPR3
hsa-let-7d-3p	KLHL31		hsa-miR-641	TSHZ2		hsa-miR-641	DCDC1
hsa-let-7d-3p	TBC1D5		hsa-miR-641	PDE3B		hsa-miR-641	ETV1
hsa-let-7d-3p	ARHGEF10		hsa-miR-641	ADO		hsa-miR-641	MDM4
hsa-let-7d-3p	PDGFC		hsa-miR-641	SMAD7		hsa-miR-641	TMCO3
hsa-let-7d-3p	SLC13A1		hsa-miR-641	PLAC1L		hsa-miR-641	PBX2
hsa-let-7d-3p	CDH19		hsa-miR-641	UBQLN4		hsa-miR-641	ZNF32
hsa-let-7d-3p	CANX		hsa-miR-641	CLDN8		hsa-miR-641	DST
hsa-let-7d-3p	GLIPR1		hsa-miR-641	ZBED4		hsa-miR-641	PRKCB
hsa-let-7d-3p	NARS		hsa-miR-641	FGF16		hsa-miR-641	SCN8A
hsa-let-7d-3p	PHYHIPL		hsa-miR-641	C5orf22		hsa-miR-641	PAX5
hsa-let-7d-3p	KDM5C		hsa-miR-641	PPP1R2		hsa-miR-641	IGFBP4
hsa-let-7d-3p	CTSV		hsa-miR-641	EYA4		hsa-miR-641	ZCCHC8
hsa-let-7d-3p	APELA		hsa-miR-641	TSR1		hsa-miR-641	ZNF365
hsa-let-7d-3p	DSC1		hsa-miR-641	PABPC4L		hsa-miR-641	DZIP1
hsa-let-7d-3p	LIFR		hsa-miR-641	AL354993.1		hsa-miR-641	RASAL2
hsa-let-7d-3p	ZNF611		hsa-miR-641	RNF152		hsa-miR-641	KIAA1462
hsa-let-7d-3p	SPDYE5		hsa-miR-641	RAB11FIP2		hsa-miR-641	RP11-574K11.31
hsa-let-7d-3p	PIGN		hsa-miR-641	SERP1		hsa-miR-641	SCN2B
hsa-let-7d-3p	XRN1		hsa-miR-641	AQP7		hsa-miR-641	ITGB1BP1
hsa-let-7d-3p	HPGD		hsa-miR-641	FAM91A1		hsa-miR-641	SMARCAD1
hsa-let-7d-3p	CLEC3A		hsa-miR-641	SPAST		hsa-miR-641	VTA1
hsa-let-7d-3p	TMPRSS11D		hsa-miR-641	THSD7A		hsa-miR-641	UBE2L3
			hsa-miR-641	SLC15A5		hsa-miR-641	ATP6V1C2
			hsa-miR-641	ARHGEF37		hsa-miR-641	TBC1D4
			hsa-miR-641	MPP2		hsa-miR-641	SLC30A8
			hsa-miR-641	NOSTRIN		hsa-miR-641	CYP2C8
			hsa-miR-641	ZNF804B		hsa-miR-641	ZBTB38
			hsa-miR-641	POLR1E		hsa-miR-641	PATL1
			hsa-miR-641	ALCAM		hsa-miR-641	SOCS6
			hsa-miR-641	RAB30		hsa-miR-641	TRMT61B
			hsa-miR-641	PGGT1B		hsa-miR-641	E2F6
			hsa-miR-641	MINOS1		hsa-miR-641	APOL6
			hsa-miR-641	DCUN1D1		hsa-miR-641	STRBP
			hsa-miR-641	HIST1H3I		hsa-miR-641	HLA-DQA1
			hsa-miR-641	DEK		hsa-miR-641	SNCA
			hsa-miR-641	TYW3		hsa-miR-641	RALA
			hsa-miR-641	TRIM11		hsa-miR-641	GSKIP
			hsa-miR-641	PAXBP1		hsa-miR-641	SLC4A10
			hsa-miR-641	KANK1		hsa-miR-641	HES1
			hsa-miR-641	NTNG1		hsa-miR-641	PRAMEF3
			hsa-miR-641	KLLN		hsa-miR-641	CADM2
			hsa-miR-641	SLC22A13		hsa-miR-641	FRK
			hsa-miR-641	LYPD3		hsa-miR-641	ZNF805
			hsa-miR-641	HPCAL4		hsa-miR-641	GDAP2
			hsa-miR-641	GLDN		hsa-miR-641	CTSC
			hsa-miR-641	NAPB		hsa-miR-641	CCDC15
			hsa-miR-641	TMEM170A		hsa-miR-641	GFOD1
			hsa-miR-641	ERLEC1		hsa-miR-641	ATPAF1
			hsa-miR-641	SP3		hsa-miR-641	PTPN4
			hsa-miR-641	CSPP1		hsa-miR-641	DDHD2
			hsa-miR-641	HNRNPC		hsa-miR-641	HDLBP
			hsa-miR-641	INPP4A		hsa-miR-641	SP4
			hsa-miR-641	KLHL8		hsa-miR-641	ACSL6
			hsa-miR-641	PCTP		hsa-miR-641	WDYHV1
			hsa-miR-641	STRN3		hsa-miR-641	TMPRSS12
			hsa-miR-641	HSPA13		hsa-miR-641	HSPA13
			hsa-miR-641	ANKRD55		hsa-miR-641	GCKR
			hsa-miR-641	SLC38A4		hsa-miR-641	SLC26A2
			hsa-miR-641	VAT1L		hsa-miR-641	CHEK2
			hsa-miR-641	METTL2A		hsa-miR-641	PHF21B
			hsa-miR-641	COLQ		hsa-miR-641	CCR5
			hsa-miR-641	BRI3BP		hsa-miR-641	YTHDC2
			hsa-miR-641	ZKSCAN8		hsa-miR-641	STMND1
			hsa-miR-641	ING2		hsa-miR-641	FGD6
			hsa-miR-641	SF3B3		hsa-miR-641	LIG4
			hsa-miR-641	BAG5		hsa-miR-641	DCT
			hsa-miR-641	TFPI2		hsa-miR-641	OCLN
			hsa-miR-641	CLIC5		hsa-miR-641	PRKX
			hsa-miR-641	RCOR1		hsa-miR-641	UBN2
			hsa-miR-641	KCNB1		hsa-miR-641	KNOP1
			hsa-miR-641	TMEM30B		hsa-miR-641	SEZ6L
			hsa-miR-641	TMEM14E		hsa-miR-641	KCNMB2
			hsa-miR-641	SFTPA1		hsa-miR-641	IGSF11
			hsa-miR-641	CXorf48		hsa-miR-641	FCRL1
			hsa-miR-641	C5orf45		hsa-miR-641	EAPP
			hsa-miR-641	ZNF716		hsa-miR-641	ZNF789
			hsa-miR-641	ATXN1L		hsa-miR-641	KCNA5
			hsa-miR-641	MBOAT2		hsa-miR-641	RLIM
			hsa-miR-641	RAP2C		hsa-miR-641	ZNF253
			hsa-miR-641	RASGEF1A		hsa-miR-641	ZDHHC13
			hsa-miR-641	GNPDA2		hsa-miR-641	UGGT1
			hsa-miR-641	UBE2Z		hsa-miR-641	TM9SF2
			hsa-miR-641	ARPC5		hsa-miR-641	SAMD5
			hsa-miR-641	GK		hsa-miR-641	UBE2J2
			hsa-miR-641	POU4F2		hsa-miR-641	TMEM135
			hsa-miR-641	MTRNR2L5		hsa-miR-641	ENDOD1
			hsa-miR-641	EIF2AK3		hsa-miR-641	PDE7B
			hsa-miR-641	IRF4		hsa-miR-641	CA8
			hsa-miR-641	ZNF681		hsa-miR-641	EHF
			hsa-miR-641	GPD1L		hsa-miR-641	TRPA1
			hsa-miR-641	PURB		hsa-miR-641	CAP2
			hsa-miR-641	RNF115		hsa-miR-641	AASDHPPT
			hsa-miR-641	GPR143		hsa-miR-641	NRF1
			hsa-miR-641	COMMD10		hsa-miR-641	USP39
			hsa-miR-641	SLC4A7		hsa-miR-641	PLCXD3
			hsa-miR-641	CNTNAP5		hsa-miR-641	AOC3
			hsa-miR-641	GLP2R		hsa-miR-641	TFF3
			hsa-miR-641	HORMAD2		hsa-miR-641	SOCS2
			hsa-miR-641	SIKE1		hsa-miR-641	C5orf45
			hsa-miR-641	AC114783.1		hsa-miR-641	CCSER2
			hsa-miR-641	LEFTY2		hsa-miR-641	IGFBP3
			hsa-miR-641	TIGD7		hsa-miR-641	ORMDL1
			hsa-miR-641	EXTL2		hsa-miR-641	C6ORF50
			hsa-miR-641	DPP4		hsa-miR-641	NFE2L1
			hsa-miR-641	VNN3		hsa-miR-641	C4orf36
			hsa-miR-641	STYX		hsa-miR-641	KIAA1328
			hsa-miR-641	CENPC		hsa-miR-641	TRPC1
			hsa-miR-641	ZNF551		hsa-miR-641	TTLL7
			hsa-miR-641	NR4A3		hsa-miR-641	MRPL35
			hsa-miR-641	RBM33		hsa-miR-641	OIP5
			hsa-miR-641	PILRA		hsa-miR-641	CD28
			hsa-miR-641	COL21A1		hsa-miR-641	PDS5A
			hsa-miR-641	NAALADL2		hsa-miR-641	LRIG1
			hsa-miR-641	ZNF662		hsa-miR-641	NFIA
			hsa-miR-641	FECH		hsa-miR-641	TMEM261
			hsa-miR-641	CHUK		hsa-miR-641	NPTX1
			hsa-miR-641	ZCCHC16		hsa-miR-641	NLRP9
			hsa-miR-641	GRAMD1C		hsa-miR-641	OXGR1
			hsa-miR-641	AGPAT5		hsa-miR-641	WDR11
			hsa-miR-641	EREG		hsa-miR-641	GTDC1
			hsa-miR-641	MIEF1		hsa-miR-641	PELO
			hsa-miR-641	TTC26		hsa-miR-641	CBL
			hsa-miR-641	PHF14		hsa-miR-641	WWTR1
			hsa-miR-641	PGPEP1		hsa-miR-641	RPAP2
			hsa-miR-641	NET1		hsa-miR-641	EDEM1
			hsa-miR-641	HRH1		hsa-miR-641	TOB1
			hsa-miR-641	EDEM1		hsa-miR-641	KIAA1549L
			hsa-miR-641	TSPYL1		hsa-miR-641	CCR6
			hsa-miR-641	PPIA		hsa-miR-641	PATE4
			hsa-miR-641	ZNF780A		hsa-miR-641	MTSS1
			hsa-miR-641	SLC31A2		hsa-miR-641	PHF20
			hsa-miR-641	FCHO2		hsa-miR-641	KLHL9
			hsa-miR-641	KCTD3		hsa-miR-641	GALNT13
			hsa-miR-641	RP11-192H23.4		hsa-miR-641	USP9X
			hsa-miR-641	TTPA		hsa-miR-641	EML5
			hsa-miR-641	TOX		hsa-miR-641	PPID
			hsa-miR-641	CAV2		hsa-miR-641	PPP2R5C
			hsa-miR-641	HOXC10		hsa-miR-641	KCNE4
			hsa-miR-641	TTC28		hsa-miR-641	PPP4R2
			hsa-miR-641	SH3RF2		hsa-miR-641	C4orf17
			hsa-miR-641	MMGT1		hsa-miR-641	UQCRFS1
			hsa-miR-641	UQCRFS1		hsa-miR-641	SNAP29
			hsa-miR-641	KIAA1147		hsa-miR-641	CA5B
			hsa-miR-641	DDR2		hsa-miR-641	PRKDC
			hsa-miR-641	PPP1R9A		hsa-miR-641	FRRS1L
			hsa-miR-641	SOCS6		hsa-miR-641	GID4
			hsa-miR-641	C7orf31		hsa-miR-641	UBE2E2
			hsa-miR-641	BEST3		hsa-miR-641	SIX4
			hsa-miR-641	ASCL1		hsa-miR-641	DAG1
			hsa-miR-641	MAP7D2		hsa-miR-641	C20orf194
			hsa-miR-641	AHR		hsa-miR-641	ZNF432
			hsa-miR-641	MCHR1		hsa-miR-641	UBXN2B
			hsa-miR-641	C2orf43		hsa-miR-641	YWHAZ
			hsa-miR-641	PHF21B		hsa-miR-641	TES
			hsa-miR-641	DDX3Y		hsa-miR-641	TGFBR2
			hsa-miR-641	ELL2		hsa-miR-641	TBL1XR1
			hsa-miR-641	ICOS		hsa-miR-641	GPR27
			hsa-miR-641	MPLKIP		hsa-miR-641	ARPC3
			hsa-miR-641	CA12
			hsa-miR-641	PLEKHA1
			hsa-miR-641	OR11A1
			hsa-miR-641	CD53
			hsa-miR-641	HTR3A
			hsa-miR-641	SREK1IP1
			hsa-miR-641	PKD2L2
			hsa-miR-641	CBLN3
			hsa-miR-641	SPRY1
			hsa-miR-641	KCND2
			hsa-miR-641	CSF2RB
			hsa-miR-641	HMGB1
			hsa-miR-641	GDAP1
			hsa-miR-641	NAGA
			hsa-miR-641	ZC2HC1A
			hsa-miR-641	TMEM55A
			hsa-miR-641	MAGOHB
			hsa-miR-641	AGFG1
			hsa-miR-641	AP1AR
			hsa-miR-641	UBXN4
			hsa-miR-641	MXI1
			hsa-miR-641	RSPRY1
			hsa-miR-641	BCL2L11
			hsa-miR-641	FLJ20373
			hsa-miR-641	HSPA5
			hsa-miR-641	ADRB3
			hsa-miR-641	ASPRV1
			hsa-miR-641	RBMS3
			hsa-miR-641	DZANK1
			hsa-miR-641	GORASP2
			hsa-miR-641	SOX4
			hsa-miR-641	RAPGEF4
			hsa-miR-641	PDCD4
			hsa-miR-641	ZNF16
			hsa-miR-641	LCA5L
			hsa-miR-641	NPTX1
			hsa-miR-641	IYD
			hsa-miR-641	CD209
			hsa-miR-641	HOXB5
			hsa-miR-641	IL21R
			hsa-miR-641	PELO
			hsa-miR-641	CERS6
			hsa-miR-641	SFT2D2
			hsa-miR-641	ZNF2
			hsa-miR-641	FAM65A
			hsa-miR-641	PRKAA2
			hsa-miR-641	FCRL1
			hsa-miR-641	PDE7B
			hsa-miR-641	TLL1
			hsa-miR-641	MAGEB4
			hsa-miR-641	AC026310.1
			hsa-miR-641	ZNF594
			hsa-miR-641	CBLN2
			hsa-miR-641	DDX10
			hsa-miR-641	SATB1
			hsa-miR-641	CTD-2162K18.4
			hsa-miR-641	GCH1
			hsa-miR-641	MDM2
			hsa-miR-641	AIDA
			hsa-miR-641	EPB41L4B
			hsa-miR-641	SOSTDC1
			hsa-miR-641	NPBWR1
			hsa-miR-641	OTUD6B
			hsa-miR-641	RFX4
			hsa-miR-641	LCP2
			hsa-miR-641	DKC1
			hsa-miR-641	ORAI2
			hsa-miR-641	ZNF587B
			hsa-miR-641	SLC28A3
			hsa-miR-641	PTPLAD2
			hsa-miR-641	FAM49A
			hsa-miR-641	MAOB
			hsa-miR-641	APOOL
			hsa-miR-641	C10orf118
			hsa-miR-641	ANGPT1
			hsa-miR-641	NR2C2
			hsa-miR-641	SEMA3A
			hsa-miR-641	SIAH2
			hsa-miR-641	RPL15
			hsa-miR-641	APC
			hsa-miR-641	KDM4D
			hsa-miR-641	PAFAH1B2
			hsa-miR-641	IL22RA2
			hsa-miR-641	POU2AF1
			hsa-miR-641	CXCL6
			hsa-miR-641	ZNF750
			hsa-miR-641	C12orf79
			hsa-miR-641	WDR5B
			hsa-miR-641	CCNF
			hsa-miR-641	METTL15
			hsa-miR-641	PTBP2
			hsa-miR-641	AP3M1
			hsa-miR-641	MARCH6
			hsa-miR-641	MAF
			hsa-miR-641	TERF2IP
			hsa-miR-641	KIAA2026
			hsa-miR-641	HTR5A
			hsa-miR-641	TCP10L2
			hsa-miR-641	LPPR1
			hsa-miR-641	FAM117A
			hsa-miR-641	APBA2
			hsa-miR-641	AMBN
			hsa-miR-641	ZNF709
			hsa-miR-641	C17orf105
			hsa-miR-641	C21orf49
			hsa-miR-641	GRSF1
			hsa-miR-641	IRAK3
			hsa-miR-641	ZNF709
			hsa-miR-641	MGA
			hsa-miR-641	BMPER
			hsa-miR-641	ADAM7
			hsa-miR-641	IL6R
			hsa-miR-641	NBPF9
			hsa-miR-641	ZFP3
			hsa-miR-641	FBRSL1
			hsa-miR-641	EPM2AIP1
			hsa-miR-641	MUC15
			hsa-miR-641	TEK
			hsa-miR-641	CHURC1
			hsa-miR-641	CDYL2
			hsa-miR-641	FAXC
			hsa-miR-641	KDELR3
			hsa-miR-641	G2E3
			hsa-miR-641	TIMMDC1
			hsa-miR-641	EHF
			hsa-miR-641	ADAM12
			hsa-miR-641	MBP
			hsa-miR-641	CECR5
			hsa-miR-641	FRRS1L
			hsa-miR-641	GPR126
			hsa-miR-641	ZNF416
			hsa-miR-641	CCDC13
			hsa-miR-641	POC1B
			hsa-miR-641	DYNC1LI2
			hsa-miR-641	RNF169
			hsa-miR-641	MKLN1
			hsa-miR-641	RALA
			hsa-miR-641	GPATCH2
			hsa-miR-641	FOXF1
			hsa-miR-641	ZNF774
			hsa-miR-641	AFAP1L1
			hsa-miR-641	AK3
			hsa-miR-641	NANOS1
			hsa-miR-641	KIF2C
			hsa-miR-641	LIFR
			hsa-miR-641	ZNF720
			hsa-miR-641	NEK1
			hsa-miR-641	HOXA13
			hsa-miR-641	ZNF81
			hsa-miR-641	ANKRD34B
			hsa-miR-641	MBNL2
			hsa-miR-641	ZNF253
			hsa-miR-641	MB21D2
			hsa-miR-641	MAP3K7
			hsa-miR-641	ERLIN2
			hsa-miR-641	HIST1H2BJ
			hsa-miR-641	RCOR3
			hsa-miR-641	FAM84B
			hsa-miR-641	ALG10
			hsa-miR-641	SP1
			hsa-miR-641	ORMDL1
			hsa-miR-641	PALLD
			hsa-miR-641	AGR2
			hsa-miR-641	MOB4
			hsa-miR-641	ANKEF1
			hsa-miR-641	RECQL
			hsa-miR-641	ELF1
			hsa-miR-641	CDHR3
			hsa-miR-641	ZNF660
			hsa-miR-641	TNPO3
			hsa-miR-641	DCX
			hsa-miR-641	KCNE4
			hsa-miR-641	CCNC
			hsa-miR-641	ZBTB18
			hsa-miR-641	RPS28
			hsa-miR-641	CCT4
			hsa-miR-641	PSMD12
			hsa-miR-641	SCRN3
			hsa-miR-641	NFATC2IP
			hsa-miR-641	VPS36
			hsa-miR-641	SEPT8
			hsa-miR-641	KBTBD7
			hsa-miR-641	GOLT1B
			hsa-miR-641	PRCP
			hsa-miR-641	H6PD
			hsa-miR-641	SFXN1
			hsa-miR-641	SLC16A10
			hsa-miR-641	DNMT3B
			hsa-miR-641	WDR48
			hsa-miR-641	KCNQ5
			hsa-miR-641	XIAP
			hsa-miR-641	TFB1M
			hsa-miR-641	SLC37A2
			hsa-miR-641	RSPH3
			hsa-miR-641	RHBDD1
			hsa-miR-641	PDE4B
			hsa-miR-641	ST8SIA5
			hsa-miR-641	HSD3B7
			hsa-miR-641	ZNF829
			hsa-miR-641	CMTM3
			hsa-miR-641	TMX3
			hsa-miR-641	DCTN4
			hsa-miR-641	FANCI
			hsa-miR-641	AP1G1
			hsa-miR-641	DCTN5
			hsa-miR-641	KPNA6
			hsa-miR-641	FSTL1
			hsa-miR-641	CBX1
			hsa-miR-641	PDP1
			hsa-miR-641	ATP6V1A
			hsa-miR-641	ZNF579
			hsa-miR-641	SECTM1
			hsa-miR-641	ATCAY
			hsa-miR-641	STON2
			hsa-miR-641	PSMD3
			hsa-miR-641	SRSF10
			hsa-miR-641	SLC16A14
			hsa-miR-641	AGTR1
			hsa-miR-641	ATP8B4
			hsa-miR-641	ALDH1A2
			hsa-miR-641	STMN4
			hsa-miR-641	CA8
			hsa-miR-641	SLC41A3
			hsa-miR-641	HNRNPH3
			hsa-miR-641	ZC3HAV1L
			hsa-miR-641	PIGL
			hsa-miR-641	FAM73A
			hsa-miR-641	LRP6
			hsa-miR-641	TMEM100
			hsa-miR-641	REEP1
			hsa-miR-641	STK17A
			hsa-miR-641	DMRT2
			hsa-miR-641	XKR4
			hsa-miR-641	EIF4B
			hsa-miR-641	GLRX3
			hsa-miR-641	VAPB
			hsa-miR-641	OSBPL9
			hsa-miR-641	PRPF4B
			hsa-miR-641	BUB3
			hsa-miR-641	FAM47E-STBD1
			hsa-miR-641	ZNF75A
			hsa-miR-641	HIST1H2AH
			hsa-miR-641	IDS
			hsa-miR-641	PRRC1
			hsa-miR-641	ZNF623
			hsa-miR-641	LANCL1
			hsa-miR-641	PHLDA3
			hsa-miR-641	DGKE
			hsa-miR-641	FAM133A
			hsa-miR-641	BCL2
			hsa-miR-641	NOS1AP
			hsa-miR-641	TAF5L
			hsa-miR-641	OTOR
			hsa-miR-641	NEURL1B
			hsa-miR-641	PAPD7
			hsa-miR-641	KIAA1524
			hsa-miR-641	CPT1A
			hsa-miR-641	C7orf73
			hsa-miR-641	MIS12
			hsa-miR-641	GABRA2
			hsa-miR-641	ZNF706
			hsa-miR-641	STK32A
			hsa-miR-641	HIST1H2BN
			hsa-miR-641	MAT2A
			hsa-miR-641	CBR1
			hsa-miR-641	PBX1
			hsa-miR-641	SLC17A6
			hsa-miR-641	ZNF395
			hsa-miR-641	ZNF791
			hsa-miR-641	MAML2
			hsa-miR-641	ORC4
			hsa-miR-641	LAYN
			hsa-miR-641	FGFR1
			hsa-miR-641	GOSR1
			hsa-miR-641	RIOK3
			hsa-miR-641	KLHL18
			hsa-miR-641	EEFSEC
			hsa-miR-641	NBPF15
			hsa-miR-641	GABRA1
			hsa-miR-641	SPHKAP
			hsa-miR-641	COL4A3
			hsa-miR-641	NBPF10
			hsa-miR-641	P2RY1
			hsa-miR-641	CCR6
			hsa-miR-641	MED28
			hsa-miR-641	TEX9
			hsa-miR-641	FZD3
			hsa-miR-641	CPD
			hsa-miR-641	CDKL1
			hsa-miR-641	AHSA2
			hsa-miR-641	ATP7A
			hsa-miR-641	NEO1
			hsa-miR-641	CLIC6
			hsa-miR-641	ZDHHC23
			hsa-miR-641	SLC1A2
			hsa-miR-641	BSND
			hsa-miR-641	CHST1
			hsa-miR-641	EXOSC1
			hsa-miR-641	LAMB4
			hsa-miR-641	ARHGAP32
			hsa-miR-641	TMEM229A
			hsa-miR-641	ADAM11
			hsa-miR-641	ENDOD1
			hsa-miR-641	NBPF16
			hsa-miR-641	BHLHE22
			hsa-miR-641	THEMIS
			hsa-miR-641	METTL2B
			hsa-miR-641	EMP1
			hsa-miR-641	FSD1L
			hsa-miR-641	MED13
			hsa-miR-641	PPP1R14C
			hsa-miR-641	SNX2
			hsa-miR-641	TFAP2A
			hsa-miR-641	COX15
			hsa-miR-641	TOB1
			hsa-miR-641	ZNF557
			hsa-miR-641	CXCL3
			hsa-miR-641	MEIS1
			hsa-miR-641	SLC31A1
			hsa-miR-641	MCTP2
			hsa-miR-641	MAGI2
			hsa-miR-641	PI4KA
			hsa-miR-641	C12orf74
			hsa-miR-641	CIITA
			hsa-miR-641	CD96
			hsa-miR-641	SLCO1C1
			hsa-miR-641	NXPH1
			hsa-miR-641	UBXN2B
			hsa-miR-641	IL22RA1
			hsa-miR-641	FNBP1L
			hsa-miR-641	SEPT2
			hsa-miR-641	NOM1
			hsa-miR-641	DRG1
			hsa-miR-641	AASDHPPT
			hsa-miR-641	PURA
			hsa-miR-641	PLEKHB2
			hsa-miR-641	OTUD1
			hsa-miR-641	ZNF134
			hsa-miR-641	PATL1
			hsa-miR-641	FAM3C
			hsa-miR-641	ASB15
			hsa-miR-641	KIAA0087
			hsa-miR-641	CHEK2
			hsa-miR-641	TRDN
			hsa-miR-641	LPP
			hsa-miR-641	GALR1
			hsa-miR-641	THAP5
			hsa-miR-641	IQGAP1
			hsa-miR-641	CHST6
			hsa-miR-641	GFRA1
			hsa-miR-641	ZNF26
			hsa-miR-641	FDX1
			hsa-miR-641	RIOK2
			hsa-miR-641	HELZ
			hsa-miR-641	SYAP1
			hsa-miR-641	SALL1
			hsa-miR-641	ROBO1
			hsa-miR-641	EIF2AK4
			hsa-miR-641	SMARCAD1
			hsa-miR-641	ZIC3
			hsa-miR-641	ANAPC4
			hsa-miR-641	HSPE1-MOB4
			hsa-miR-641	DOPEY1
			hsa-miR-641	ITGA4
			hsa-miR-641	TMEM86A
			hsa-miR-641	HLA-E
			hsa-miR-641	GOLIM4
			hsa-miR-641	NUDT12
			hsa-miR-641	NPFFR1
			hsa-miR-641	WBP11
			hsa-miR-641	IMPG1
			hsa-miR-641	CAAP1
			hsa-miR-641	FGFBP3
			hsa-miR-641	INTU
			hsa-miR-641	CDV3
			hsa-miR-641	TPMT
			hsa-miR-641	DDX20
			hsa-miR-641	ENAH
			hsa-miR-641	PRRG4
			hsa-miR-641	TRMT12
			hsa-miR-641	FSBP
			hsa-miR-641	SCUBE3
			hsa-miR-641	HOOK1
			hsa-miR-641	ZNF432
			hsa-miR-641	MGAT4C
			hsa-miR-641	LPPR4
			hsa-miR-641	GLIPR1L2
			hsa-miR-641	NHS
			hsa-miR-641	CCNI2
			hsa-miR-641	CSRNP3
			hsa-miR-641	SLC46A3
			hsa-miR-641	DPP10
			hsa-miR-641	MROH9
			hsa-miR-641	PTPN4
			hsa-miR-641	GALNT13
			hsa-miR-641	BANK1
			hsa-miR-641	HEG1
			hsa-miR-641	CDC7
			hsa-miR-641	FPGT
			hsa-miR-641	FAM20B
			hsa-miR-641	RNF4
			hsa-miR-641	RGS4
			hsa-miR-641	RNF125
			hsa-miR-641	TMEM50A
			hsa-miR-641	ATP11B
			hsa-miR-641	FZD7
			hsa-miR-641	ACSBG2
			hsa-miR-641	ZNF354C
			hsa-miR-641	LRP2BP
			hsa-miR-641	FOXA1
			hsa-miR-641	ACSBG1
			hsa-miR-641	PRKG2
			hsa-miR-641	SLC30A4
			hsa-miR-641	ZNF669
			hsa-miR-641	FRA10AC1
			hsa-miR-641	ZNF207
			hsa-miR-641	DNAJB1
			hsa-miR-641	VWA5A
			hsa-miR-641	RAB7L1
			hsa-miR-641	TP53INP1
			hsa-miR-641	CCNE2
			hsa-miR-641	MMP13
			hsa-miR-641	CCNJ
			hsa-miR-641	OR2H1
			hsa-miR-641	FAM135B
			hsa-miR-641	PIK3R1
			hsa-miR-641	ZNF280B
			hsa-miR-641	XBP1
			hsa-miR-641	DUSP16
			hsa-miR-641	HLF
			hsa-miR-641	PRDM5
			hsa-miR-641	NF2
			hsa-miR-641	DBX2
			hsa-miR-641	TOR1AIP1
			hsa-miR-641	DGKH
			hsa-miR-641	C9orf84
			hsa-miR-641	TCF12
			hsa-miR-641	SOS2
			hsa-miR-641	OCLN
			hsa-miR-641	SMCHD1
			hsa-miR-641	C5AR2
			hsa-miR-641	ZNF697
			hsa-miR-641	ZNF37A
			hsa-miR-641	PIP4K2C
			hsa-miR-641	DST
			hsa-miR-641	SEC31B
			hsa-miR-641	TMEM209
			hsa-miR-641	EIF2AK2
			hsa-miR-641	SLC30A7
			hsa-miR-641	AFF3
			hsa-miR-641	PPP4R1
			hsa-miR-641	TXNRD3
			hsa-miR-641	AFF4
			hsa-miR-641	HGSNAT
			hsa-miR-641	NUPL1
			hsa-miR-641	FAT4
			hsa-miR-641	EPHB1
			hsa-miR-641	ZNF385D
			hsa-miR-641	ZNF224
			hsa-miR-641	ARL4D
			hsa-miR-641	UNC5A
			hsa-miR-641	FIGF
			hsa-miR-641	ATP2B1
			hsa-miR-641	INPPL1
			hsa-miR-641	BHLHE41
			hsa-miR-641	DSN1
			hsa-miR-641	RRM1
			hsa-miR-641	SNAPC5
			hsa-miR-641	C2orf88
			hsa-miR-641	PPM1D
			hsa-miR-641	COQ4
			hsa-miR-641	FNDC3A
			hsa-miR-641	DUSP19
			hsa-miR-641	MAGEA10
			hsa-miR-641	ZSCAN32
			hsa-miR-641	CHCHD3
			hsa-miR-641	KIAA0247
			hsa-miR-641	ACTBL2
			hsa-miR-641	INO80D
			hsa-miR-641	MPL
			hsa-miR-641	ZNF431
			hsa-miR-641	MICAL2
			hsa-miR-641	HS6ST3
			hsa-miR-641	SPOPL
			hsa-miR-641	QPCT
			hsa-miR-641	PKP4
			hsa-miR-641	DNAJC16
			hsa-miR-641	UACA
			hsa-miR-641	LRRC1
			hsa-miR-641	PRPS2
			hsa-miR-641	DMBX1
			hsa-miR-641	PLK2
			hsa-miR-641	HOXC4
			hsa-miR-641	HOXC4
			hsa-miR-641	BFAR
			hsa-miR-641	FAM168B
[truncated: 3,324 more rows]

## Sheet: Down-miRNA(IBS-D VS control)
TaregetScan7.1			mirdbV6			micro-CDS			intersection
miRNAname	targetGene		miRNAname	targetGene		miRNAname	targetGene		targetGene
hsa-miR-19b-1-5p	KCNJ6		hsa-miR-19b-1-5p	CNOT7		hsa-miR-219a-5p	SOX5		SMCO3
hsa-miR-19b-1-5p	SMCO3		hsa-miR-19b-1-5p	EDNRB		hsa-miR-219a-5p	XPR1		LIN28B
hsa-miR-19b-1-5p	HOXA6		hsa-miR-19b-1-5p	ANO3		hsa-miR-219a-5p	CAMK1D		FAM189A2
hsa-miR-19b-1-5p	TBC1D19		hsa-miR-19b-1-5p	LIN28B		hsa-miR-219a-5p	SIX3		C4orf33
hsa-miR-19b-1-5p	AL359878.1		hsa-miR-19b-1-5p	ARPC5		hsa-miR-219a-5p	CXXC4		P2RY12
hsa-miR-19b-1-5p	ZNF28		hsa-miR-19b-1-5p	CFL2		hsa-miR-219a-5p	DOK6		XKR6
hsa-miR-19b-1-5p	NRXN1		hsa-miR-19b-1-5p	SLC44A1		hsa-miR-219a-5p	EYA1		C3orf80
hsa-miR-19b-1-5p	RPLP0		hsa-miR-19b-1-5p	XKR6		hsa-miR-219a-5p	LEF1		CNOT7
hsa-miR-19b-1-5p	CTD-2260A17.2		hsa-miR-19b-1-5p	MOSMO		hsa-miR-219a-5p	YTHDF3		NT5C3A
hsa-miR-19b-1-5p	FYTTD1		hsa-miR-19b-1-5p	ZNF816		hsa-miR-219a-5p	MIER3		DYDC2
hsa-miR-19b-1-5p	LIN28B		hsa-miR-19b-1-5p	FYTTD1		hsa-miR-219a-5p	S100PBP		RFPL4B
hsa-miR-19b-1-5p	FAM189A2		hsa-miR-19b-1-5p	GATM		hsa-miR-219a-5p	TRHDE		EGR2
hsa-miR-19b-1-5p	ALDOC		hsa-miR-19b-1-5p	BBX		hsa-miR-219a-5p	CTD-2330K9.3		HSPB8
hsa-miR-19b-1-5p	AC092675.3		hsa-miR-19b-1-5p	PALLD		hsa-miR-219a-5p	GLMN		EIF4G2
hsa-miR-19b-1-5p	C4orf33		hsa-miR-19b-1-5p	CGGBP1		hsa-miR-219a-5p	KCNH8		GNAQ
hsa-miR-19b-1-5p	P2RY12		hsa-miR-19b-1-5p	ZNF600		hsa-miR-219a-5p	THRB		DERL1
hsa-miR-19b-1-5p	EMC4		hsa-miR-19b-1-5p	LRRTM3		hsa-miR-219a-5p	KIAA1549		VWC2
hsa-miR-19b-1-5p	TRIM7		hsa-miR-19b-1-5p	ZNF611		hsa-miR-219a-5p	ARMC8		PTCD2
hsa-miR-19b-1-5p	CYTIP		hsa-miR-19b-1-5p	SETD6		hsa-miR-219a-5p	TAF6		HTRA1
hsa-miR-19b-1-5p	EDNRB		hsa-miR-19b-1-5p	ZNF808		hsa-miR-219a-5p	EYA2		KIAA1211L
hsa-miR-19b-1-5p	IFI35		hsa-miR-19b-1-5p	ZNF761		hsa-miR-219a-5p	ZSCAN9		PRRG1
hsa-miR-19b-1-5p	SRP9		hsa-miR-19b-1-5p	ZNF888		hsa-miR-219a-5p	NCOA1		PUM2
hsa-miR-19b-1-5p	RP11-215A19.2		hsa-miR-19b-1-5p	DCLK1		hsa-miR-219a-5p	TMEM135		SIX3
hsa-miR-19b-1-5p	TCEAL7		hsa-miR-19b-1-5p	IKZF5		hsa-miR-219a-5p	LPHN3		BCL11B
hsa-miR-19b-1-5p	WDSUB1		hsa-miR-19b-1-5p	ZNF813		hsa-miR-219a-5p	TMEM98		ZNF704
hsa-miR-19b-1-5p	CACNG2		hsa-miR-19b-1-5p	TNPO1		hsa-miR-219a-5p	RASSF3		GC
hsa-miR-19b-1-5p	GPATCH11		hsa-miR-19b-1-5p	ANKRD36B		hsa-miR-219a-5p	SORCS1		ATG4A
hsa-miR-19b-1-5p	XKR6		hsa-miR-19b-1-5p	AJAP1		hsa-miR-219a-5p	DNAJC6		SURF4
hsa-miR-19b-1-5p	SLC18B1		hsa-miR-19b-1-5p	ZNF845		hsa-miR-219a-5p	GRM8		NUMB
hsa-miR-19b-1-5p	FAM174A		hsa-miR-19b-1-5p	CHL1		hsa-miR-219a-5p	SLC41A1		UBR7
hsa-miR-19b-1-5p	TPD52L3		hsa-miR-19b-1-5p	CREBL2		hsa-miR-219a-5p	SEMA4G		MLLT10
hsa-miR-19b-1-5p	C3orf80		hsa-miR-19b-1-5p	TMEM255A		hsa-miR-219a-5p	NUMB		MAF
hsa-miR-19b-1-5p	UBE2R2		hsa-miR-19b-1-5p	ZNF28		hsa-miR-219a-5p	MOB4		FCRL4
hsa-miR-19b-1-5p	GPR112		hsa-miR-19b-1-5p	NRXN1		hsa-miR-219a-5p	DCBLD2		KCND2
hsa-miR-19b-1-5p	CETN2		hsa-miR-19b-1-5p	NTS		hsa-miR-219a-5p	CC2D1A		MBNL1
hsa-miR-19b-1-5p	IL23R		hsa-miR-19b-1-5p	PNPLA4		hsa-miR-219a-5p	TRABD2A		ZDHHC21
hsa-miR-19b-1-5p	CSF2RA		hsa-miR-19b-1-5p	PLEKHO2		hsa-miR-219a-5p	MUC19		TRIM2
hsa-miR-19b-1-5p	ZNF468		hsa-miR-19b-1-5p	ZNF578		hsa-miR-219a-5p	DNAL1		FAXC
hsa-miR-19b-1-5p	IFT20		hsa-miR-19b-1-5p	PCDHGA7		hsa-miR-219a-5p	FLG2		CAPRIN1
hsa-miR-19b-1-5p	MMP21		hsa-miR-19b-1-5p	PLCB4		hsa-miR-219a-5p	PIGR		KRT36
hsa-miR-19b-1-5p	NECAB1		hsa-miR-19b-1-5p	SGIP1		hsa-miR-219a-5p	CACUL1		OTX1
hsa-miR-19b-1-5p	FCGR2A		hsa-miR-19b-1-5p	FRMD4A		hsa-miR-219a-5p	STXBP5L		PDGFD
hsa-miR-19b-1-5p	PSMC1		hsa-miR-19b-1-5p	PGR		hsa-miR-219a-5p	CLYBL		COPS2
hsa-miR-19b-1-5p	BRINP1		hsa-miR-19b-1-5p	TTC30A		hsa-miR-219a-5p	CELF2		SPRED2
hsa-miR-19b-1-5p	C14orf105		hsa-miR-19b-1-5p	MPP7		hsa-miR-219a-5p	ARHGAP26		CCSER2
hsa-miR-19b-1-5p	C2ORF15		hsa-miR-19b-1-5p	ZNF468		hsa-miR-219a-5p	PRDM16		ARHGEF28
hsa-miR-19b-1-5p	USP50		hsa-miR-19b-1-5p	SLC39A8		hsa-miR-219a-5p	ARL4C		CXXC4
hsa-miR-19b-1-5p	GPR174		hsa-miR-19b-1-5p	HOXA2		hsa-miR-219a-5p	UTP18		ZNF98
hsa-miR-19b-1-5p	KCNB2		hsa-miR-19b-1-5p	FAM120A		hsa-miR-219a-5p	TTBK1		CPEB3
hsa-miR-19b-1-5p	CCDC96		hsa-miR-19b-1-5p	SLC6A8		hsa-miR-219a-5p	ZNF561		CREBRF
hsa-miR-19b-1-5p	RPP14		hsa-miR-19b-1-5p	RPP14		hsa-miR-219a-5p	CLECL1		KIAA1549
hsa-miR-19b-1-5p	CHCHD1		hsa-miR-19b-1-5p	SLITRK4		hsa-miR-219a-5p	DCLRE1C		CACUL1
hsa-miR-19b-1-5p	FAM175A		hsa-miR-19b-1-5p	C1QTNF9		hsa-miR-219a-5p	RBPMS		MBP
hsa-miR-19b-1-5p	CNOT7		hsa-miR-19b-1-5p	ACACB		hsa-miR-219a-5p	NAV1		RBPMS
hsa-miR-19b-1-5p	SPSB2		hsa-miR-19b-1-5p	GPATCH11		hsa-miR-219a-5p	C6orf222		GABPA
hsa-miR-19b-1-5p	NTS		hsa-miR-19b-1-5p	MKX		hsa-miR-219a-5p	GALM		GALM
hsa-miR-19b-1-5p	SKA2		hsa-miR-19b-1-5p	TRIM7		hsa-miR-219a-5p	SCN11A		GABRB2
hsa-miR-19b-1-5p	NT5C3A		hsa-miR-19b-1-5p	RBMS3		hsa-miR-219a-5p	UBR1		PBX1
hsa-miR-19b-1-5p	ANKRD36		hsa-miR-19b-1-5p	SEL1L		hsa-miR-219a-5p	LPGAT1		TET1
hsa-miR-19b-1-5p	ZNF117		hsa-miR-19b-1-5p	GRIK2		hsa-miR-219a-5p	ZNF423		AJAP1
hsa-miR-19b-1-5p	FAM107B		hsa-miR-19b-1-5p	XIAP		hsa-miR-219a-5p	MKL1		SLAMF1
hsa-miR-19b-1-5p	LYRM1		hsa-miR-19b-1-5p	EDN1		hsa-miR-219a-5p	LAPTM4A		ANO3
hsa-miR-19b-1-5p	RNASEL		hsa-miR-19b-1-5p	EIF4G2		hsa-miR-219a-5p	ZNF148		TNKS
hsa-miR-19b-1-5p	EPYC		hsa-miR-19b-1-5p	BCL11B		hsa-miR-219a-5p	RNF6		DOK6
hsa-miR-19b-1-5p	HELLS		hsa-miR-19b-1-5p	NIPBL		hsa-miR-219a-5p	PDZRN4		TMEM131
hsa-miR-19b-1-5p	GIMAP5		hsa-miR-19b-1-5p	IFI35		hsa-miR-219a-5p	SLC27A6		HMGA2
hsa-miR-19b-1-5p	PIWIL4		hsa-miR-19b-1-5p	EIF2S1		hsa-miR-219a-5p	WHSC1		NR4A3
hsa-miR-19b-1-5p	SERPINB13		hsa-miR-19b-1-5p	FGF13		hsa-miR-219a-5p	ETFA		KCNJ2
hsa-miR-19b-1-5p	GNAO1		hsa-miR-19b-1-5p	ZBTB2		hsa-miR-219a-5p	AKAP13		ZNF483
hsa-miR-19b-1-5p	HIST1H4H		hsa-miR-19b-1-5p	WDSUB1		hsa-miR-219a-5p	SYNCRIP		CREB1
hsa-miR-19b-1-5p	TRAPPC3L		hsa-miR-19b-1-5p	ZNF860		hsa-miR-219a-5p	LRRC69		SETD6
hsa-miR-19b-1-5p	UCP1		hsa-miR-19b-1-5p	UBR7		hsa-miR-219a-5p	HBP1		CNTN1
hsa-miR-19b-1-5p	NFE2L2		hsa-miR-19b-1-5p	ZNF345		hsa-miR-219a-5p	OS9		IKZF5
hsa-miR-19b-1-5p	KCND3		hsa-miR-19b-1-5p	COG5		hsa-miR-219a-5p	UGCG		ZNF600
hsa-miR-19b-1-5p	DYDC2		hsa-miR-19b-1-5p	PTPRJ		hsa-miR-219a-5p	SLC31A1		TPP2
hsa-miR-19b-1-5p	PIGH		hsa-miR-19b-1-5p	CP		hsa-miR-219a-5p	GCC2		STAC
hsa-miR-19b-1-5p	RFPL4B		hsa-miR-19b-1-5p	SLC35F1		hsa-miR-219a-5p	FAXC		TEAD1
hsa-miR-19b-1-5p	PSAT1		hsa-miR-19b-1-5p	SPRED2		hsa-miR-219a-5p	SPRED2		NAIP
hsa-miR-19b-1-5p	LRRC17		hsa-miR-19b-1-5p	TMEM131		hsa-miR-219a-5p	FCHSD2		LGALS8
hsa-miR-19b-1-5p	TENM1		hsa-miR-19b-1-5p	BRINP1		hsa-miR-219a-5p	HOXA1		ARMC8
hsa-miR-19b-1-5p	CXCR6		hsa-miR-19b-1-5p	RORA		hsa-miR-219a-5p	NR5A2		FBXO8
hsa-miR-19b-1-5p	NRXN3		hsa-miR-19b-1-5p	GNA13		hsa-miR-219a-5p	UGGT2		PPARGC1A
hsa-miR-19b-1-5p	CADM2		hsa-miR-19b-1-5p	TMEM192		hsa-miR-219a-5p	ZBTB44		XPR1
hsa-miR-19b-1-5p	C12orf79		hsa-miR-19b-1-5p	GSTA2		hsa-miR-219a-5p	GSK3B		STXBP5L
hsa-miR-19b-1-5p	PHLDA1		hsa-miR-19b-1-5p	FBXO8		hsa-miR-219a-5p	SUB1		TNRC6B
hsa-miR-19b-1-5p	ZDHHC3		hsa-miR-19b-1-5p	TPD52L3		hsa-miR-219a-5p	BCL11A		SORCS1
hsa-miR-19b-1-5p	SLC38A1		hsa-miR-19b-1-5p	KMT2E		hsa-miR-219a-5p	APC2		AGPAT3
hsa-miR-19b-1-5p	TMEM255A		hsa-miR-19b-1-5p	DERL1		hsa-miR-219a-5p	MCOLN3		PADI2
hsa-miR-19b-1-5p	ACOT13		hsa-miR-19b-1-5p	ITPRIPL2		hsa-miR-219a-5p	PPARGC1A		TFAP2A
hsa-miR-19b-1-5p	AC093677.1		hsa-miR-19b-1-5p	NEK7		hsa-miR-219a-5p	ADAM10		ATF6
hsa-miR-19b-1-5p	SFRP1		hsa-miR-19b-1-5p	TUB		hsa-miR-219a-5p	PPP2CA		RAB3B
hsa-miR-19b-1-5p	AP006621.5		hsa-miR-19b-1-5p	RNF169		hsa-miR-219a-5p	LILRA2		C7
hsa-miR-19b-1-5p	RP11-389E17.1		hsa-miR-19b-1-5p	ABCB10		hsa-miR-219a-5p	FAM63B		EIF2S1
hsa-miR-19b-1-5p	OR12D3		hsa-miR-19b-1-5p	LIN7C		hsa-miR-219a-5p	PTEN		ATL3
hsa-miR-19b-1-5p	SAMD11		hsa-miR-19b-1-5p	FLRT3		hsa-miR-219a-5p	MKKS		TNS4
hsa-miR-19b-1-5p	KIAA1598		hsa-miR-19b-1-5p	PHF20		hsa-miR-219a-5p	RP11-113D6.10		NEDD4L
hsa-miR-19b-1-5p	SLC25A6		hsa-miR-19b-1-5p	ELOVL6		hsa-miR-219a-5p	LRRTM2		GDAP2
hsa-miR-19b-1-5p	DEXI		hsa-miR-19b-1-5p	EMP1		hsa-miR-219a-5p	NDRG4		TIMP3
hsa-miR-19b-1-5p	LAMP2		hsa-miR-19b-1-5p	TRPS1		hsa-miR-219a-5p	LHX4		PRDM10
hsa-miR-19b-1-5p	SEZ6L		hsa-miR-19b-1-5p	WWP1		hsa-miR-219a-5p	CALCRL		MSI2
hsa-miR-19b-1-5p	IL17A		hsa-miR-19b-1-5p	CREBRF		hsa-miR-219a-5p	ZNF776		SLC44A1
hsa-miR-19b-1-5p	GPR151		hsa-miR-19b-1-5p	STXBP5		hsa-miR-219a-5p	FAM175A		PLCB4
hsa-miR-19b-1-5p	MS4A4A		hsa-miR-19b-1-5p	UBE2D4		hsa-miR-219a-5p	TPH2		ZNF148
hsa-miR-19b-1-5p	SLC10A1		hsa-miR-19b-1-5p	ZNF765		hsa-miR-219a-5p	ADD2		ADD2
hsa-miR-19b-1-5p	ARPC5		hsa-miR-19b-1-5p	CREB1		hsa-miR-219a-5p	CUZD1		STEAP4
hsa-miR-19b-1-5p	MKX		hsa-miR-19b-1-5p	RUNX2		hsa-miR-219a-5p	MBNL1		MOB4
hsa-miR-19b-1-5p	RPL31		hsa-miR-19b-1-5p	CENPN		hsa-miR-219a-5p	EYA3		PRDM16
hsa-miR-19b-1-5p	HIST1H4D		hsa-miR-19b-1-5p	ANKRD52		hsa-miR-219a-5p	PCMT1		TTBK1
hsa-miR-19b-1-5p	SERTM1		hsa-miR-19b-1-5p	FKBP5		hsa-miR-219a-5p	SERGEF		REPS2
hsa-miR-19b-1-5p	ZNF79		hsa-miR-19b-1-5p	TNS4		hsa-miR-219a-5p	GOLM1		SLC31A1
hsa-miR-19b-1-5p	ZFP69B		hsa-miR-19b-1-5p	LATS1		hsa-miR-219a-5p	CPEB3		SOX5
hsa-miR-19b-1-5p	C1QTNF9		hsa-miR-19b-1-5p	FAXC		hsa-miR-219a-5p	ATL2		NAV1
hsa-miR-19b-1-5p	ZNF208		hsa-miR-19b-1-5p	PRDM13		hsa-miR-219a-5p	ZNF704		PDE1C
hsa-miR-19b-1-5p	EGR2		hsa-miR-19b-1-5p	CSRNP2		hsa-miR-219a-5p	GRIA2		AKAP13
hsa-miR-19b-1-5p	IRX3		hsa-miR-19b-1-5p	HIPK1		hsa-miR-219a-5p	RBFOX2		ABCA13
hsa-miR-19b-1-5p	ALOX12B		hsa-miR-19b-1-5p	PHYHIPL		hsa-miR-219a-5p	WDR17		RASSF3
hsa-miR-19b-1-5p	CHRNA9		hsa-miR-19b-1-5p	NR4A3		hsa-miR-219a-5p	FBXO3		HOXA1
hsa-miR-19b-1-5p	CTXN2		hsa-miR-19b-1-5p	SEZ6L		hsa-miR-219a-5p	REPS2		XYLB
hsa-miR-19b-1-5p	CYP4F3		hsa-miR-19b-1-5p	ABRAXAS1		hsa-miR-219a-5p	TGS1		SESN3
hsa-miR-19b-1-5p	FRK		hsa-miR-19b-1-5p	THAP11		hsa-miR-219a-5p	TMEM123		MIER3
hsa-miR-19b-1-5p	MXI1		hsa-miR-19b-1-5p	ACVR1C		hsa-miR-219a-5p	ANAPC10		GOLM1
hsa-miR-19b-1-5p	GATM		hsa-miR-19b-1-5p	FHL5		hsa-miR-219a-5p	PRDM1		DNAL1
hsa-miR-19b-1-5p	IL18		hsa-miR-19b-1-5p	PSMC1		hsa-miR-219a-5p	SHC1		PRDM1
hsa-miR-19b-1-5p	EFCAB6		hsa-miR-19b-1-5p	PTCD2		hsa-miR-19b-1-5p	SMCO3		IRS1
hsa-miR-19b-1-5p	THAP11		hsa-miR-19b-1-5p	PMPCB		hsa-miR-19b-1-5p	GTDC1		THRB
hsa-miR-19b-1-5p	C10orf11		hsa-miR-19b-1-5p	PDE1C		hsa-miR-19b-1-5p	LUC7L3		SHC1
hsa-miR-19b-1-5p	FSCN3		hsa-miR-19b-1-5p	ALDH1A2		hsa-miR-19b-1-5p	KCND2		CREB3L1
hsa-miR-19b-1-5p	DUSP19		hsa-miR-19b-1-5p	HIVEP2		hsa-miR-19b-1-5p	PDGFD		BCL11A
hsa-miR-19b-1-5p	FAM111B		hsa-miR-19b-1-5p	UBE2R2		hsa-miR-19b-1-5p	PUM2		TMEM98
hsa-miR-19b-1-5p	AC005003.1		hsa-miR-19b-1-5p	PURB		hsa-miR-19b-1-5p	ATF6		RPRD2
hsa-miR-19b-1-5p	AMY2A		hsa-miR-19b-1-5p	GABPA		hsa-miR-19b-1-5p	MLLT10		RBFOX2
hsa-miR-19b-1-5p	RBM41		hsa-miR-19b-1-5p	CAMTA1		hsa-miR-19b-1-5p	PTPN5		CACNA1B
hsa-miR-19b-1-5p	ZNF611		hsa-miR-19b-1-5p	PBX1		hsa-miR-19b-1-5p	EIF4G2		RNLS
hsa-miR-19b-1-5p	NRG1		hsa-miR-19b-1-5p	MSRB3		hsa-miR-19b-1-5p	CREB1		TRHDE
hsa-miR-19b-1-5p	HSPB8		hsa-miR-19b-1-5p	ZMYM5		hsa-miR-19b-1-5p	USP9X		SEMA4G
hsa-miR-19b-1-5p	EMP1		hsa-miR-19b-1-5p	ANKS1B		hsa-miR-19b-1-5p	C19orf82		EYA1
hsa-miR-19b-1-5p	RHBDL2		hsa-miR-19b-1-5p	USP50		hsa-miR-19b-1-5p	PTBP2		CC2D1A
hsa-miR-19b-1-5p	HSDL1		hsa-miR-19b-1-5p	ZNF439		hsa-miR-19b-1-5p	CNOT7		LEF1
hsa-miR-19b-1-5p	CES5A		hsa-miR-19b-1-5p	POLQ		hsa-miR-19b-1-5p	XKR6		LAPTM4A
hsa-miR-19b-1-5p	KLHL34		hsa-miR-19b-1-5p	TMEFF2		hsa-miR-19b-1-5p	CACNA1B		DNAJC6
hsa-miR-19b-1-5p	EHHADH		hsa-miR-19b-1-5p	NR2E1		hsa-miR-19b-1-5p	FAN1		SLC41A1
hsa-miR-19b-1-5p	PTPN5		hsa-miR-19b-1-5p	CREB3L1		hsa-miR-19b-1-5p	PHKA1		EYA2
hsa-miR-19b-1-5p	PSD3		hsa-miR-19b-1-5p	IL17A		hsa-miR-19b-1-5p	MBNL1		FBXO3
hsa-miR-19b-1-5p	OPRM1		hsa-miR-19b-1-5p	GABRB2		hsa-miR-19b-1-5p	GABPA		PIGR
hsa-miR-19b-1-5p	FAM134B		hsa-miR-19b-1-5p	PUM2		hsa-miR-19b-1-5p	TP53I11		RNF6
hsa-miR-19b-1-5p	FBXO34		hsa-miR-19b-1-5p	HNRNPR		hsa-miR-19b-1-5p	TTL		GSK3B
hsa-miR-19b-1-5p	PATE1		hsa-miR-19b-1-5p	UNC5C		hsa-miR-19b-1-5p	CXXC4		KCNH8
hsa-miR-19b-1-5p	PDAP1		hsa-miR-19b-1-5p	HSPB8		hsa-miR-19b-1-5p	DDR2		NDRG4
hsa-miR-19b-1-5p	BEND6		hsa-miR-19b-1-5p	FSCN3		hsa-miR-19b-1-5p	TAGAP		S100PBP
hsa-miR-19b-1-5p	RGS17		hsa-miR-19b-1-5p	PAN2		hsa-miR-19b-1-5p	ANKRD20A2		DCBLD2
hsa-miR-19b-1-5p	EIF4G2		hsa-miR-19b-1-5p	CCN2		hsa-miR-19b-1-5p	SCN1A		ATL2
hsa-miR-19b-1-5p	PLXDC2		hsa-miR-19b-1-5p	MS4A4A		hsa-miR-19b-1-5p	TPP2		LPGAT1
hsa-miR-19b-1-5p	FP15737		hsa-miR-19b-1-5p	KIAA1211L		hsa-miR-19b-1-5p	UBR7		UBR1
hsa-miR-19b-1-5p	HEBP2		hsa-miR-19b-1-5p	MAN1A2		hsa-miR-19b-1-5p	FAXC		FCHSD2
hsa-miR-19b-1-5p	ZFAND1		hsa-miR-19b-1-5p	ELAVL4		hsa-miR-19b-1-5p	MME		ARHGAP26
hsa-miR-19b-1-5p	AC015987.2		hsa-miR-19b-1-5p	SMCO3		hsa-miR-19b-1-5p	ASAP1
hsa-miR-19b-1-5p	PTGES3L		hsa-miR-19b-1-5p	IL23R		hsa-miR-19b-1-5p	ZNF525
hsa-miR-19b-1-5p	SPATA21		hsa-miR-19b-1-5p	ESCO2		hsa-miR-19b-1-5p	SBNO1
hsa-miR-19b-1-5p	ANKRD20A1		hsa-miR-19b-1-5p	GNAQ		hsa-miR-19b-1-5p	EBF1
hsa-miR-19b-1-5p	ANKRD20A2		hsa-miR-19b-1-5p	FARP1		hsa-miR-19b-1-5p	AJAP1
hsa-miR-19b-1-5p	POLQ		hsa-miR-19b-1-5p	TENM1		hsa-miR-19b-1-5p	FOXR2
hsa-miR-19b-1-5p	ZNF816		hsa-miR-19b-1-5p	AGO1		hsa-miR-19b-1-5p	NUP155
hsa-miR-19b-1-5p	GNAQ		hsa-miR-19b-1-5p	RLIM		hsa-miR-19b-1-5p	IRX3
hsa-miR-19b-1-5p	SIX6		hsa-miR-19b-1-5p	PLXDC2		hsa-miR-19b-1-5p	CAPRIN1
hsa-miR-19b-1-5p	FAM163A		hsa-miR-19b-1-5p	MEX3D		hsa-miR-19b-1-5p	IKZF5
hsa-miR-19b-1-5p	DERL1		hsa-miR-19b-1-5p	EXOSC8		hsa-miR-19b-1-5p	KCND3
hsa-miR-19b-1-5p	TMEM71		hsa-miR-19b-1-5p	CENPF		hsa-miR-19b-1-5p	DROSHA
hsa-miR-19b-1-5p	SLAMF7		hsa-miR-19b-1-5p	CAB39		hsa-miR-19b-1-5p	SLAMF1
hsa-miR-19b-1-5p	MRPS6		hsa-miR-19b-1-5p	TET2		hsa-miR-19b-1-5p	CDY2B
hsa-miR-19b-1-5p	FLJ20306		hsa-miR-19b-1-5p	PPARGC1A		hsa-miR-19b-1-5p	HCN1
hsa-miR-19b-1-5p	RUNX2		hsa-miR-19b-1-5p	ZFAND1		hsa-miR-19b-1-5p	FAM63B
hsa-miR-19b-1-5p	VWC2		hsa-miR-19b-1-5p	KCND2		hsa-miR-19b-1-5p	WDFY1
hsa-miR-19b-1-5p	MEX3D		hsa-miR-19b-1-5p	SPIRE1		hsa-miR-19b-1-5p	C4orf33
hsa-miR-19b-1-5p	ZNF808		hsa-miR-19b-1-5p	DYDC2		hsa-miR-19b-1-5p	WDR75
hsa-miR-19b-1-5p	ELOVL2		hsa-miR-19b-1-5p	LOC339862		hsa-miR-19b-1-5p	NT5C3A
hsa-miR-19b-1-5p	NCMAP		hsa-miR-19b-1-5p	MCF2L		hsa-miR-19b-1-5p	EVI5
hsa-miR-19b-1-5p	MOG		hsa-miR-19b-1-5p	AGPAT3		hsa-miR-19b-1-5p	FAM175A
hsa-miR-19b-1-5p	CEP57L1		hsa-miR-19b-1-5p	AGFG1		hsa-miR-19b-1-5p	GABRB2
hsa-miR-19b-1-5p	ZNF525		hsa-miR-19b-1-5p	KIAA1549		hsa-miR-19b-1-5p	PCLO
hsa-miR-19b-1-5p	ARRDC3		hsa-miR-19b-1-5p	KLHL15		hsa-miR-19b-1-5p	COPS2
hsa-miR-19b-1-5p	EMX2		hsa-miR-19b-1-5p	LGALS8		hsa-miR-19b-1-5p	VWC2
hsa-miR-19b-1-5p	CGGBP1		hsa-miR-19b-1-5p	ZNF483		hsa-miR-19b-1-5p	HMGA2
hsa-miR-19b-1-5p	IL7R		hsa-miR-19b-1-5p	PIK3CA		hsa-miR-19b-1-5p	INTS8
hsa-miR-19b-1-5p	AL391152.1		hsa-miR-19b-1-5p	CCDC198		hsa-miR-19b-1-5p	RDH11
hsa-miR-19b-1-5p	GDF5		hsa-miR-19b-1-5p	NTN4		hsa-miR-19b-1-5p	MSI2
hsa-miR-19b-1-5p	ZNF728		hsa-miR-19b-1-5p	ARMC8		hsa-miR-19b-1-5p	ABI2
hsa-miR-19b-1-5p	CCNJL		hsa-miR-19b-1-5p	ARRDC3		hsa-miR-19b-1-5p	HSPB8
hsa-miR-19b-1-5p	SAMD5		hsa-miR-19b-1-5p	ZSWIM6		hsa-miR-19b-1-5p	NAIP
hsa-miR-19b-1-5p	CER1		hsa-miR-19b-1-5p	RALGPS2		hsa-miR-19b-1-5p	FAM179A
hsa-miR-19b-1-5p	BAG3		hsa-miR-19b-1-5p	STEAP4		hsa-miR-19b-1-5p	PEX5L
hsa-miR-19b-1-5p	SCARF1		hsa-miR-19b-1-5p	SETD9		hsa-miR-19b-1-5p	GUCY1A2
hsa-miR-19b-1-5p	ANKRD12		hsa-miR-19b-1-5p	ZBTB20		hsa-miR-19b-1-5p	SETD6
hsa-miR-19b-1-5p	TMPRSS11E		hsa-miR-19b-1-5p	NEGR1		hsa-miR-19b-1-5p	P2RY12
hsa-miR-19b-1-5p	PTCD2		hsa-miR-19b-1-5p	ZDHHC3		hsa-miR-19b-1-5p	ANO3
hsa-miR-19b-1-5p	HTRA1		hsa-miR-19b-1-5p	ADGRG4		hsa-miR-19b-1-5p	CREBRF
hsa-miR-19b-1-5p	TRIM43		hsa-miR-19b-1-5p	AAK1		hsa-miR-19b-1-5p	EIF2S1
hsa-miR-19b-1-5p	BCDIN3D		hsa-miR-19b-1-5p	ALDOC		hsa-miR-19b-1-5p	ZNF37A
hsa-miR-19b-1-5p	KIAA1211L		hsa-miR-19b-1-5p	SHMT1		hsa-miR-19b-1-5p	SPRED2
hsa-miR-19b-1-5p	C2orf48		hsa-miR-19b-1-5p	KIAA1217		hsa-miR-19b-1-5p	LHX4
hsa-miR-19b-1-5p	ZNF681		hsa-miR-19b-1-5p	PAK3		hsa-miR-19b-1-5p	MCC
hsa-miR-19b-1-5p	EDN1		hsa-miR-19b-1-5p	ARHGAP36		hsa-miR-19b-1-5p	PAXBP1
hsa-miR-19b-1-5p	CALM1		hsa-miR-19b-1-5p	CES5A		hsa-miR-19b-1-5p	OSBP
hsa-miR-19b-1-5p	AIPL1		hsa-miR-19b-1-5p	EMC4		hsa-miR-19b-1-5p	EGR2
hsa-miR-19b-1-5p	RBL2		hsa-miR-19b-1-5p	TMPO		hsa-miR-19b-1-5p	CCSER2
hsa-miR-19b-1-5p	OGG1		hsa-miR-19b-1-5p	TEAD1		hsa-miR-19b-1-5p	DNAL1
hsa-miR-19b-1-5p	PPP1R3D		hsa-miR-19b-1-5p	ZNF704		hsa-miR-19b-1-5p	NRBF2
hsa-miR-19b-1-5p	FBXO32		hsa-miR-19b-1-5p	CAMK2D		hsa-miR-19b-1-5p	SESN3
hsa-miR-19b-1-5p	CDH8		hsa-miR-19b-1-5p	SUCNR1		hsa-miR-19b-1-5p	PTCD2
hsa-miR-19b-1-5p	FGF13		hsa-miR-19b-1-5p	BPTF		hsa-miR-19b-1-5p	DGKH
hsa-miR-19b-1-5p	PRRG1		hsa-miR-19b-1-5p	GNAO1		hsa-miR-19b-1-5p	FAM189A2
hsa-miR-19b-1-5p	IKZF2		hsa-miR-19b-1-5p	RNASEL		hsa-miR-19b-1-5p	PPARGC1A
hsa-miR-19b-1-5p	PUM2		hsa-miR-19b-1-5p	STK32A		hsa-miR-19b-1-5p	PAPD5
hsa-miR-19b-1-5p	CHEK1		hsa-miR-19b-1-5p	PHACTR1		hsa-miR-19b-1-5p	TRIM2
hsa-miR-19b-1-5p	SIX3		hsa-miR-19b-1-5p	CDKN2B		hsa-miR-19b-1-5p	RBM6
hsa-miR-19b-1-5p	KCNK2		hsa-miR-19b-1-5p	TMEM229A		hsa-miR-19b-1-5p	KPNA3
hsa-miR-19b-1-5p	RWDD4		hsa-miR-19b-1-5p	MAP3K2		hsa-miR-19b-1-5p	DERL1
hsa-miR-19b-1-5p	SHISA9		hsa-miR-19b-1-5p	MSI2		hsa-miR-19b-1-5p	FMR1
hsa-miR-19b-1-5p	NPIPB9		hsa-miR-19b-1-5p	CBLN2		hsa-miR-19b-1-5p	CALM1
hsa-miR-19b-1-5p	MDM2		hsa-miR-19b-1-5p	MLLT10		hsa-miR-19b-1-5p	LIN28B
hsa-miR-19b-1-5p	PFN2		hsa-miR-19b-1-5p	SLC18B1		hsa-miR-19b-1-5p	UCP1
hsa-miR-19b-1-5p	TUBB1		hsa-miR-19b-1-5p	USP28		hsa-miR-19b-1-5p	GLMN
hsa-miR-19b-1-5p	FAM19A4		hsa-miR-19b-1-5p	MAX		hsa-miR-19b-1-5p	TET1
hsa-miR-19b-1-5p	LIN7C		hsa-miR-19b-1-5p	RBL2		hsa-miR-19b-1-5p	IRS1
hsa-miR-19b-1-5p	RDH11		hsa-miR-19b-1-5p	CDKL3		hsa-miR-19b-1-5p	SNX18
hsa-miR-19b-1-5p	BCL11B		hsa-miR-19b-1-5p	CNOT2		hsa-miR-19b-1-5p	RSPO2
hsa-miR-19b-1-5p	RAB30		hsa-miR-19b-1-5p	GNB1		hsa-miR-19b-1-5p	ZNF704
hsa-miR-19b-1-5p	ZNF704		hsa-miR-19b-1-5p	HTRA1		hsa-miR-19b-1-5p	GABPB1
hsa-miR-19b-1-5p	CCDC155		hsa-miR-19b-1-5p	FNDC3B		hsa-miR-19b-1-5p	MBP
hsa-miR-19b-1-5p	EIF2AK2		hsa-miR-19b-1-5p	ATXN7		hsa-miR-19b-1-5p	GNAQ
hsa-miR-19b-1-5p	GZF1		hsa-miR-19b-1-5p	PHF6		hsa-miR-19b-1-5p	TNRC6B
hsa-miR-19b-1-5p	C1QTNF7		hsa-miR-19b-1-5p	TNRC6B		hsa-miR-19b-1-5p	KCNJ2
hsa-miR-19b-1-5p	NPIPB7		hsa-miR-19b-1-5p	CAPRIN1		hsa-miR-19b-1-5p	C5orf28
hsa-miR-19b-1-5p	ZNF563		hsa-miR-19b-1-5p	ZNF701		hsa-miR-19b-1-5p	KRT36
hsa-miR-19b-1-5p	SLC43A3		hsa-miR-19b-1-5p	FAM189A2		hsa-miR-19b-1-5p	NR4A3
hsa-miR-19b-1-5p	VWC2L		hsa-miR-19b-1-5p	ST8SIA1		hsa-miR-19b-1-5p	SLC44A1
hsa-miR-19b-1-5p	NPIPB6		hsa-miR-19b-1-5p	TRAF3		hsa-miR-19b-1-5p	TTC39B
hsa-miR-19b-1-5p	UBQLN1		hsa-miR-19b-1-5p	ABCE1		hsa-miR-19b-1-5p	IGDCC3
hsa-miR-19b-1-5p	ANKRD20A4		hsa-miR-19b-1-5p	RBFOX2		hsa-miR-19b-1-5p	GLTSCR1
hsa-miR-19b-1-5p	C12orf60		hsa-miR-19b-1-5p	ERI1		hsa-miR-19b-1-5p	ARAP2
hsa-miR-19b-1-5p	NPIPB8		hsa-miR-19b-1-5p	CCDC141		hsa-miR-19b-1-5p	ZNF831
hsa-miR-19b-1-5p	PRR11		hsa-miR-19b-1-5p	ABCA1		hsa-miR-19b-1-5p	KIAA1958
hsa-miR-19b-1-5p	SGCZ		hsa-miR-19b-1-5p	WDFY3		hsa-miR-19b-1-5p	GDAP2
hsa-miR-19b-1-5p	AL162407.1		hsa-miR-19b-1-5p	CNOT6		hsa-miR-19b-1-5p	SURF4
hsa-miR-19b-1-5p	TRMT61B		hsa-miR-19b-1-5p	TRMT5		hsa-miR-19b-1-5p	LRP12
hsa-miR-19b-1-5p	NENF		hsa-miR-19b-1-5p	PHF20L1		hsa-miR-19b-1-5p	CMPK1
hsa-miR-19b-1-5p	ANKRD20A3		hsa-miR-19b-1-5p	PLCXD3		hsa-miR-19b-1-5p	RBM26
hsa-miR-19b-1-5p	CDC42EP3		hsa-miR-19b-1-5p	BACH2		hsa-miR-19b-1-5p	DNAJC21
hsa-miR-19b-1-5p	ZCCHC11		hsa-miR-19b-1-5p	MYRIP		hsa-miR-19b-1-5p	DYNC2LI1
hsa-miR-19b-1-5p	EIF3F		hsa-miR-19b-1-5p	ONECUT2		hsa-miR-19b-1-5p	ZDHHC21
hsa-miR-19b-1-5p	BHMT		hsa-miR-19b-1-5p	CETN2		hsa-miR-19b-1-5p	DMRTA1
hsa-miR-19b-1-5p	ZNF829		hsa-miR-19b-1-5p	CAND1		hsa-miR-19b-1-5p	EIF3F
hsa-miR-19b-1-5p	JKAMP		hsa-miR-19b-1-5p	FGD4		hsa-miR-19b-1-5p	NARG2
hsa-miR-19b-1-5p	OLIG3		hsa-miR-19b-1-5p	ZCCHC14		hsa-miR-19b-1-5p	CACUL1
hsa-miR-19b-1-5p	ZNF667		hsa-miR-19b-1-5p	KCNH5		hsa-miR-19b-1-5p	UBR1
hsa-miR-19b-1-5p	IFI44L		hsa-miR-19b-1-5p	ARID5B		hsa-miR-19b-1-5p	IL7R
hsa-miR-19b-1-5p	PFDN4		hsa-miR-19b-1-5p	KIAA1211		hsa-miR-19b-1-5p	PRDM10
hsa-miR-19b-1-5p	IL15		hsa-miR-19b-1-5p	MOB1B		hsa-miR-19b-1-5p	PLCL1
hsa-miR-19b-1-5p	XKR4		hsa-miR-19b-1-5p	CHST6		hsa-miR-19b-1-5p	KCTD6
hsa-miR-19b-1-5p	ACVR1		hsa-miR-19b-1-5p	FAM174A		hsa-miR-19b-1-5p	PPM1H
hsa-miR-19b-1-5p	GC		hsa-miR-19b-1-5p	OLIG3		hsa-miR-19b-1-5p	BCL11B
hsa-miR-19b-1-5p	ZCCHC16		hsa-miR-19b-1-5p	HBS1L		hsa-miR-19b-1-5p	OTX1
hsa-miR-19b-1-5p	XIAP		hsa-miR-19b-1-5p	CHEK1		hsa-miR-19b-1-5p	WDR96
hsa-miR-19b-1-5p	BTG4		hsa-miR-19b-1-5p	MAN1A1		hsa-miR-19b-1-5p	NUDT16
hsa-miR-19b-1-5p	IGFBP5		hsa-miR-19b-1-5p	GDAP2		hsa-miR-19b-1-5p	ABCA13
hsa-miR-19b-1-5p	GYPE		hsa-miR-19b-1-5p	MXI1		hsa-miR-19b-1-5p	C7
hsa-miR-19b-1-5p	NRBF2		hsa-miR-19b-1-5p	AGMAT		hsa-miR-19b-1-5p	SLC25A6
hsa-miR-19b-1-5p	C5AR1		hsa-miR-19b-1-5p	EGR2		hsa-miR-19b-1-5p	SRI
hsa-miR-19b-1-5p	EOGT		hsa-miR-19b-1-5p	NCEH1		hsa-miR-19b-1-5p	C3orf80
hsa-miR-19b-1-5p	RP6-24A23.6		hsa-miR-19b-1-5p	TNRC6A		hsa-miR-19b-1-5p	CNTN1
hsa-miR-19b-1-5p	TRPC1		hsa-miR-19b-1-5p	C3orf80		hsa-miR-19b-1-5p	THUMPD1
hsa-miR-19b-1-5p	NXPE1		hsa-miR-19b-1-5p	MBNL1		hsa-miR-19b-1-5p	PADI2
hsa-miR-19b-1-5p	GRIK2		hsa-miR-19b-1-5p	SNX20		hsa-miR-19b-1-5p	PBX1
hsa-miR-19b-1-5p	ACAA1		hsa-miR-19b-1-5p	CXXC4		hsa-miR-19b-1-5p	ACOT11
hsa-miR-19b-1-5p	ATG4A		hsa-miR-19b-1-5p	HSDL1		hsa-miR-19b-1-5p	KLHL7
hsa-miR-19b-1-5p	SLC39A8		hsa-miR-19b-1-5p	MBLAC2		hsa-miR-19b-1-5p	SKIL
hsa-miR-19b-1-5p	FAM167B		hsa-miR-19b-1-5p	SPSB2		hsa-miR-19b-1-5p	HNRNPUL2
hsa-miR-19b-1-5p	ECT2L		hsa-miR-19b-1-5p	FBXO32		hsa-miR-19b-1-5p	KIAA1598
hsa-miR-19b-1-5p	CXCL5		hsa-miR-19b-1-5p	PREPL		hsa-miR-19b-1-5p	PRKAR2B
hsa-miR-19b-1-5p	GLT1D1		hsa-miR-19b-1-5p	ZFP14		hsa-miR-19b-1-5p	WIPF1
hsa-miR-19b-1-5p	INSL5		hsa-miR-19b-1-5p	SWAP70		hsa-miR-19b-1-5p	PDE1C
hsa-miR-19b-1-5p	PLAC1L		hsa-miR-19b-1-5p	IGF1		hsa-miR-19b-1-5p	XPO4
hsa-miR-19b-1-5p	SNX24		hsa-miR-19b-1-5p	SYT9		hsa-miR-19b-1-5p	STX7
hsa-miR-19b-1-5p	DCK		hsa-miR-19b-1-5p	C4orf33		hsa-miR-19b-1-5p	HNRNPA1
hsa-miR-19b-1-5p	KLRB1		hsa-miR-19b-1-5p	CXCR6		hsa-miR-19b-1-5p	PLCH2
hsa-miR-19b-1-5p	ISL1		hsa-miR-19b-1-5p	SURF4		hsa-miR-19b-1-5p	RNLS
hsa-miR-19b-1-5p	MAP2K4		hsa-miR-19b-1-5p	COL24A1		hsa-miR-19b-1-5p	ZNF846
hsa-miR-19b-1-5p	SAMD8		hsa-miR-19b-1-5p	OPN3		hsa-miR-19b-1-5p	ATG4A
hsa-miR-19b-1-5p	C10orf111		hsa-miR-19b-1-5p	TASOR		hsa-miR-19b-1-5p	ARID2
hsa-miR-19b-1-5p	DAZL		hsa-miR-19b-1-5p	MECP2		hsa-miR-19b-1-5p	WDPCP
hsa-miR-19b-1-5p	TAOK3		hsa-miR-19b-1-5p	PARP16		hsa-miR-19b-1-5p	PFDN4
hsa-miR-19b-1-5p	S1PR1		hsa-miR-19b-1-5p	ADAM22		hsa-miR-19b-1-5p	DSG3
hsa-miR-19b-1-5p	HMGCS1		hsa-miR-19b-1-5p	GATA4		hsa-miR-19b-1-5p	DCLRE1C
hsa-miR-19b-1-5p	ZNF439		hsa-miR-19b-1-5p	ARID1A		hsa-miR-19b-1-5p	DYDC2
hsa-miR-19b-1-5p	SURF4		hsa-miR-19b-1-5p	IRS1		hsa-miR-19b-1-5p	GC
hsa-miR-19b-1-5p	HSD11B1L		hsa-miR-19b-1-5p	MFSD4A		hsa-miR-19b-1-5p	CSF2RA
hsa-miR-19b-1-5p	TMEM239		hsa-miR-19b-1-5p	KDM5C		hsa-miR-19b-1-5p	FUNDC2
hsa-miR-19b-1-5p	FUT1		hsa-miR-19b-1-5p	KANK4		hsa-miR-19b-1-5p	MUC19
hsa-miR-19b-1-5p	DCUN1D1		hsa-miR-19b-1-5p	DESI1		hsa-miR-19b-1-5p	PLCB4
hsa-miR-19b-1-5p	PRDM7		hsa-miR-19b-1-5p	RBM15		hsa-miR-19b-1-5p	ODF2L
hsa-miR-19b-1-5p	PSAP		hsa-miR-19b-1-5p	HOXA13		hsa-miR-19b-1-5p	ZYG11B
hsa-miR-19b-1-5p	ZNF616		hsa-miR-19b-1-5p	SUSD5		hsa-miR-19b-1-5p	TMEM178B
hsa-miR-19b-1-5p	P2RX7		hsa-miR-19b-1-5p	RSPRY1		hsa-miR-19b-1-5p	CPEB3
hsa-miR-19b-1-5p	GRPEL2		hsa-miR-19b-1-5p	DCK		hsa-miR-19b-1-5p	MANEA
hsa-miR-19b-1-5p	KIAA0040		hsa-miR-19b-1-5p	B3GNT2		hsa-miR-19b-1-5p	CCDC39
hsa-miR-19b-1-5p	PCYOX1		hsa-miR-19b-1-5p	NECAB1		hsa-miR-19b-1-5p	RCHY1
hsa-miR-19b-1-5p	FAM199X		hsa-miR-19b-1-5p	PTPRD		hsa-miR-19b-1-5p	FCRL4
hsa-miR-19b-1-5p	PHF17		hsa-miR-19b-1-5p	TRIM2		hsa-miR-19b-1-5p	DCUN1D4
hsa-miR-19b-1-5p	ZNF345		hsa-miR-19b-1-5p	TLE3		hsa-miR-19b-1-5p	PLCE1
hsa-miR-19b-1-5p	PABPC5		hsa-miR-19b-1-5p	ITGA4		hsa-miR-19b-1-5p	CALN1
hsa-miR-19b-1-5p	SQSTM1		hsa-miR-19b-1-5p	TET1		hsa-miR-19b-1-5p	TNS4
hsa-miR-19b-1-5p	WWP1		hsa-miR-19b-1-5p	GLUL		hsa-miR-19b-1-5p	KAT6B
hsa-miR-19b-1-5p	NUMB		hsa-miR-19b-1-5p	PCMTD2		hsa-miR-19b-1-5p	RQCD1
hsa-miR-19b-1-5p	CYTH3		hsa-miR-19b-1-5p	FCGR2A		hsa-miR-19b-1-5p	LPIN2
hsa-miR-19b-1-5p	RPL7L1		hsa-miR-19b-1-5p	SEMA6A		hsa-miR-19b-1-5p	ZNF483
hsa-miR-19b-1-5p	FAM120A		hsa-miR-19b-1-5p	RFX3		hsa-miR-19b-1-5p	TEAD1
hsa-miR-19b-1-5p	INHBA		hsa-miR-19b-1-5p	MARCH6		hsa-miR-19b-1-5p	PPP2CA
hsa-miR-19b-1-5p	GPR63		hsa-miR-19b-1-5p	P2RX7		hsa-miR-19b-1-5p	KCNK3
hsa-miR-19b-1-5p	NUDT11		hsa-miR-19b-1-5p	MET		hsa-miR-19b-1-5p	UBE4A
hsa-miR-19b-1-5p	ZNF597		hsa-miR-19b-1-5p	ARGFX		hsa-miR-19b-1-5p	CUL5
hsa-miR-19b-1-5p	ABCE1		hsa-miR-19b-1-5p	USP6NL		hsa-miR-19b-1-5p	TMED5
hsa-miR-19b-1-5p	C9orf153		hsa-miR-19b-1-5p	PRDM6		hsa-miR-19b-1-5p	MAF
hsa-miR-19b-1-5p	RP11-758M4.1		hsa-miR-19b-1-5p	ADAM23		hsa-miR-19b-1-5p	AFTPH
hsa-miR-19b-1-5p	AL139099.1		hsa-miR-19b-1-5p	MAP2K4		hsa-miR-19b-1-5p	ZNF107
hsa-miR-19b-1-5p	PRR26		hsa-miR-19b-1-5p	MICAL2		hsa-miR-19b-1-5p	ACADSB
hsa-miR-19b-1-5p	PRDM6		hsa-miR-19b-1-5p	SESN3		hsa-miR-19b-1-5p	RBM43
hsa-miR-19b-1-5p	FERMT2		hsa-miR-19b-1-5p	PDGFD		hsa-miR-19b-1-5p	BCL11A
hsa-miR-19b-1-5p	ABCB10		hsa-miR-19b-1-5p	ARHGAP11A		hsa-miR-19b-1-5p	ZNF730
hsa-miR-19b-1-5p	BOLL		hsa-miR-19b-1-5p	NENF		hsa-miR-19b-1-5p	TNKS
hsa-miR-19b-1-5p	CRCP		hsa-miR-19b-1-5p	RAB3B		hsa-miR-19b-1-5p	RFTN2
hsa-miR-19b-1-5p	ALDH1A2		hsa-miR-19b-1-5p	CPPED1		hsa-miR-19b-1-5p	DENND4C
hsa-miR-19b-1-5p	RFESD		hsa-miR-19b-1-5p	AIPL1		hsa-miR-19b-1-5p	ACVR2B
hsa-miR-19b-1-5p	UBR7		hsa-miR-19b-1-5p	MDM2		hsa-miR-19b-1-5p	GLCCI1
hsa-miR-19b-1-5p	PPP2R5A		hsa-miR-19b-1-5p	CCNT1		hsa-miR-19b-1-5p	DBNL
hsa-miR-19b-1-5p	ASB18		hsa-miR-19b-1-5p	LCLAT1		hsa-miR-19b-1-5p	AVL9
hsa-miR-19b-1-5p	ZNF701		hsa-miR-19b-1-5p	EHHADH		hsa-miR-19b-1-5p	ZNF492
hsa-miR-19b-1-5p	BLOC1S4		hsa-miR-19b-1-5p	JADE2		hsa-miR-19b-1-5p	FAM21A
hsa-miR-19b-1-5p	CDKL1		hsa-miR-19b-1-5p	CERK		hsa-miR-19b-1-5p	CAMSAP2
hsa-miR-19b-1-5p	PDPN		hsa-miR-19b-1-5p	TNRC6C		hsa-miR-19b-1-5p	TTC33
hsa-miR-19b-1-5p	MLLT10		hsa-miR-19b-1-5p	HHLA1		hsa-miR-19b-1-5p	ACOT13
hsa-miR-19b-1-5p	CCR1		hsa-miR-19b-1-5p	RBM41		hsa-miR-19b-1-5p	AGO4
hsa-miR-19b-1-5p	ZRANB1		hsa-miR-19b-1-5p	SYNJ2BP		hsa-miR-19b-1-5p	STAC
hsa-miR-19b-1-5p	AL079342.1		hsa-miR-19b-1-5p	CBARP		hsa-miR-19b-1-5p	AGPAT3
hsa-miR-19b-1-5p	SP4		hsa-miR-19b-1-5p	LRRC2		hsa-miR-19b-1-5p	ATP8B4
hsa-miR-19b-1-5p	SCRN1		hsa-miR-19b-1-5p	ALOX12B		hsa-miR-19b-1-5p	PCDH7
hsa-miR-19b-1-5p	MOB1B		hsa-miR-19b-1-5p	TPP2		hsa-miR-19b-1-5p	SLC10A1
hsa-miR-19b-1-5p	CDH26		hsa-miR-19b-1-5p	PIGG		hsa-miR-19b-1-5p	ZFP36L1
hsa-miR-19b-1-5p	TMEM178A		hsa-miR-19b-1-5p	TTN		hsa-miR-19b-1-5p	GRB10
hsa-miR-19b-1-5p	FILIP1		hsa-miR-19b-1-5p	SRP19		hsa-miR-19b-1-5p	LPHN3
hsa-miR-19b-1-5p	TRIQK		hsa-miR-19b-1-5p	IFRD1		hsa-miR-19b-1-5p	EXOC8
hsa-miR-19b-1-5p	TBC1D22A		hsa-miR-19b-1-5p	XPO1		hsa-miR-19b-1-5p	GRIA2
hsa-miR-19b-1-5p	MTERFD1		hsa-miR-19b-1-5p	AK5		hsa-miR-19b-1-5p	DENND5B
hsa-miR-19b-1-5p	MAF		hsa-miR-19b-1-5p	ADAMTS5		hsa-miR-19b-1-5p	TM4SF1
hsa-miR-19b-1-5p	VSTM2A		hsa-miR-19b-1-5p	PRTG		hsa-miR-19b-1-5p	NPIPB6
hsa-miR-19b-1-5p	THAP10		hsa-miR-19b-1-5p	FUK		hsa-miR-19b-1-5p	MEIS1
hsa-miR-19b-1-5p	LIAS		hsa-miR-19b-1-5p	TGIF1		hsa-miR-19b-1-5p	NEDD4L
hsa-miR-19b-1-5p	FOXR2		hsa-miR-19b-1-5p	RIF1		hsa-miR-19b-1-5p	MTMR2
hsa-miR-19b-1-5p	EIF3I		hsa-miR-19b-1-5p	NCMAP		hsa-miR-19b-1-5p	KIAA1211L
hsa-miR-19b-1-5p	TLX2		hsa-miR-19b-1-5p	BLZF1		hsa-miR-19b-1-5p	FAM110B
hsa-miR-19b-1-5p	AL391421.1		hsa-miR-19b-1-5p	EOGT		hsa-miR-19b-1-5p	EYA3
hsa-miR-19b-1-5p	APLN		hsa-miR-19b-1-5p	GUCY1A1		hsa-miR-19b-1-5p	SVIP
hsa-miR-19b-1-5p	KPNA3		hsa-miR-19b-1-5p	ATG12		hsa-miR-19b-1-5p	XPR1
hsa-miR-19b-1-5p	FCRL4		hsa-miR-19b-1-5p	NIPSNAP3B		hsa-miR-19b-1-5p	C12orf79
hsa-miR-19b-1-5p	DCTN5		hsa-miR-19b-1-5p	KCNQ3		hsa-miR-19b-1-5p	GS1-259H13.10
hsa-miR-19b-1-5p	C21orf91		hsa-miR-19b-1-5p	NT5C3A		hsa-miR-19b-1-5p	ZNF638
hsa-miR-19b-1-5p	FUNDC1		hsa-miR-19b-1-5p	INPP4B		hsa-miR-19b-1-5p	ZNF385A
hsa-miR-19b-1-5p	PSMD10		hsa-miR-19b-1-5p	ANK3		hsa-miR-19b-1-5p	SLC24A2
hsa-miR-19b-1-5p	NCEH1		hsa-miR-19b-1-5p	PTPRB		hsa-miR-19b-1-5p	ZNF763
hsa-miR-19b-1-5p	PPP1R3B		hsa-miR-19b-1-5p	FRK		hsa-miR-19b-1-5p	PTGER3
hsa-miR-19b-1-5p	SPRY2		hsa-miR-19b-1-5p	RHBDL2		hsa-miR-19b-1-5p	HTRA1
hsa-miR-19b-1-5p	NMNAT1		hsa-miR-19b-1-5p	CLOCK		hsa-miR-19b-1-5p	PALM2
hsa-miR-19b-1-5p	MCUR1		hsa-miR-19b-1-5p	CASZ1		hsa-miR-19b-1-5p	TRAPPC6B
hsa-miR-19b-1-5p	RP11-347C12.1		hsa-miR-19b-1-5p	ACVR1		hsa-miR-19b-1-5p	PPM1A
hsa-miR-19b-1-5p	CD53		hsa-miR-19b-1-5p	SCARF1		hsa-miR-19b-1-5p	ATL3
hsa-miR-19b-1-5p	JAGN1		hsa-miR-19b-1-5p	RFXAP		hsa-miR-19b-1-5p	ZNF600
hsa-miR-19b-1-5p	CACNB4		hsa-miR-19b-1-5p	CHMP2B		hsa-miR-19b-1-5p	DCHS2
hsa-miR-19b-1-5p	PGR		hsa-miR-19b-1-5p	ZNF737		hsa-miR-19b-1-5p	KCNMA1
hsa-miR-19b-1-5p	TMEM41B		hsa-miR-19b-1-5p	PTAR1		hsa-miR-19b-1-5p	RBMXL1
hsa-miR-19b-1-5p	NPIPB11		hsa-miR-19b-1-5p	CACNA1C		hsa-miR-19b-1-5p	GMEB1
hsa-miR-19b-1-5p	FAM13B		hsa-miR-19b-1-5p	LCOR		hsa-miR-19b-1-5p	RFPL4B
hsa-miR-19b-1-5p	KCND2		hsa-miR-19b-1-5p	SLC35D1		hsa-miR-19b-1-5p	COL11A1
hsa-miR-19b-1-5p	NREP		hsa-miR-19b-1-5p	STC2		hsa-miR-19b-1-5p	STEAP4
hsa-miR-19b-1-5p	TRIM32		hsa-miR-19b-1-5p	DUSP19		hsa-miR-19b-1-5p	TFAP2A
hsa-miR-19b-1-5p	FOXC2		hsa-miR-19b-1-5p	FBXW7		hsa-miR-19b-1-5p	SEPT8
hsa-miR-19b-1-5p	MFSD4		hsa-miR-19b-1-5p	FAM199X		hsa-miR-19b-1-5p	ARHGAP35
hsa-miR-19b-1-5p	SIRPB2		hsa-miR-19b-1-5p	ADGRL2		hsa-miR-19b-1-5p	BAG2
hsa-miR-19b-1-5p	CALM2		hsa-miR-19b-1-5p	ACSL1		hsa-miR-19b-1-5p	HOXC6
hsa-miR-19b-1-5p	MBNL1		hsa-miR-19b-1-5p	RBPMS		hsa-miR-19b-1-5p	NUDT12
hsa-miR-19b-1-5p	ATP6V1G3		hsa-miR-19b-1-5p	KDM5B		hsa-miR-19b-1-5p	GOLGB1
hsa-miR-19b-1-5p	TVP23B		hsa-miR-19b-1-5p	DICER1		hsa-miR-19b-1-5p	WWTR1
hsa-miR-19b-1-5p	CDH5		hsa-miR-19b-1-5p	C1orf21		hsa-miR-19b-1-5p	UBE2D1
hsa-miR-19b-1-5p	RAX		hsa-miR-19b-1-5p	MBP		hsa-miR-19b-1-5p	ZNF493
hsa-miR-19b-1-5p	BLZF1		hsa-miR-19b-1-5p	OPRM1		hsa-miR-19b-1-5p	CREB3L1
hsa-miR-19b-1-5p	FAM171B		hsa-miR-19b-1-5p	TNFSF13B		hsa-miR-19b-1-5p	TIMP3
hsa-miR-19b-1-5p	ZNF326		hsa-miR-19b-1-5p	ATL3		hsa-miR-19b-1-5p	FBXO8
hsa-miR-19b-1-5p	TTC32		hsa-miR-19b-1-5p	FUT1		hsa-miR-19b-1-5p	ZNF720
hsa-miR-19b-1-5p	RABGAP1L		hsa-miR-19b-1-5p	ABCC1		hsa-miR-19b-1-5p	GPBP1
hsa-miR-19b-1-5p	LUM		hsa-miR-19b-1-5p	CNP		hsa-miR-19b-1-5p	CER1
hsa-miR-19b-1-5p	RSPRY1		hsa-miR-19b-1-5p	RICTOR		hsa-miR-19b-1-5p	RMDN2
hsa-miR-19b-1-5p	G3BP1		hsa-miR-19b-1-5p	HIPK3		hsa-miR-19b-1-5p	LMTK2
hsa-miR-19b-1-5p	ZNF260		hsa-miR-19b-1-5p	SAMD11		hsa-miR-19b-1-5p	GAB1
hsa-miR-19b-1-5p	PLCXD3		hsa-miR-19b-1-5p	CSDE1		hsa-miR-19b-1-5p	SOS1
hsa-miR-19b-1-5p	FLJ30594		hsa-miR-19b-1-5p	PPP1R3D		hsa-miR-19b-1-5p	SEMA3A
hsa-miR-19b-1-5p	ZNF37A		hsa-miR-19b-1-5p	NEDD4L		hsa-miR-19b-1-5p	WDR35
hsa-miR-19b-1-5p	FUT11		hsa-miR-19b-1-5p	FAM111B		hsa-miR-19b-1-5p	KIAA1644
hsa-miR-19b-1-5p	GNA13		hsa-miR-19b-1-5p	EGFR		hsa-miR-19b-1-5p	ZFP30
hsa-miR-19b-1-5p	IGDCC3		hsa-miR-19b-1-5p	ELOVL2		hsa-miR-19b-1-5p	RAB3B
hsa-miR-19b-1-5p	LINC00632		hsa-miR-19b-1-5p	TOB2		hsa-miR-19b-1-5p	CEP85L
hsa-miR-19b-1-5p	CRCT1		hsa-miR-19b-1-5p	SETD3		hsa-miR-19b-1-5p	XYLB
hsa-miR-19b-1-5p	NABP1		hsa-miR-19b-1-5p	MCPH1		hsa-miR-19b-1-5p	FAM221A
hsa-miR-19b-1-5p	SYNJ2BP		hsa-miR-19b-1-5p	GRID2		hsa-miR-19b-1-5p	ZBTB44
hsa-miR-19b-1-5p	XAF1		hsa-miR-19b-1-5p	CISD1		hsa-miR-19b-1-5p	ZNF770
hsa-miR-19b-1-5p	PAN2		hsa-miR-19b-1-5p	EDEM1		hsa-miR-19b-1-5p	PKN2
hsa-miR-19b-1-5p	LUC7L3		hsa-miR-19b-1-5p	ABHD13		hsa-miR-19b-1-5p	HTR5A
hsa-miR-19b-1-5p	TLCD2		hsa-miR-19b-1-5p	ACAP2		hsa-miR-19b-1-5p	NHLRC2
hsa-miR-19b-1-5p	KDELR3		hsa-miR-19b-1-5p	ZNF117		hsa-miR-19b-1-5p	INTU
hsa-miR-19b-1-5p	Z98049.1		hsa-miR-19b-1-5p	DNAL1		hsa-miR-19b-1-5p	BAI3
hsa-miR-19b-1-5p	URAD		hsa-miR-19b-1-5p	ZDHHC21		hsa-miR-19b-1-5p	YES1
hsa-miR-19b-1-5p	LCOR		hsa-miR-19b-1-5p	MMP21		hsa-miR-19b-1-5p	SIX3
hsa-miR-19b-1-5p	LIN28A		hsa-miR-19b-1-5p	CNTN1		hsa-miR-19b-1-5p	AL391152.1
hsa-miR-19b-1-5p	KLHL20		hsa-miR-19b-1-5p	BRINP2		hsa-miR-19b-1-5p	SPAG16
hsa-miR-19b-1-5p	ACTR3C		hsa-miR-19b-1-5p	FZD3		hsa-miR-19b-1-5p	SEPT10
hsa-miR-19b-1-5p	CHIA		hsa-miR-19b-1-5p	ERLEC1		hsa-miR-19b-1-5p	HSD17B13
hsa-miR-19b-1-5p	USHBP1		hsa-miR-19b-1-5p	SMAD4		hsa-miR-19b-1-5p	ARMC8
hsa-miR-19b-1-5p	SEMA6A		hsa-miR-19b-1-5p	C19orf44		hsa-miR-19b-1-5p	ZNF98
hsa-miR-19b-1-5p	NTRK2		hsa-miR-19b-1-5p	TFAP2A		hsa-miR-19b-1-5p	ABLIM3
hsa-miR-19b-1-5p	IGF2BP2		hsa-miR-19b-1-5p	FAN1		hsa-miR-19b-1-5p	MROH8
hsa-miR-19b-1-5p	CBR4		hsa-miR-19b-1-5p	PHLDA1		hsa-miR-19b-1-5p	TWISTNB
hsa-miR-19b-1-5p	RBM43		hsa-miR-19b-1-5p	MED14		hsa-miR-19b-1-5p	IL1RAPL1
hsa-miR-19b-1-5p	C2orf50		hsa-miR-19b-1-5p	ADCY10		hsa-miR-19b-1-5p	GCLM
hsa-miR-19b-1-5p	RHOXF2B		hsa-miR-19b-1-5p	RPL31		hsa-miR-19b-1-5p	SENP1
hsa-miR-19b-1-5p	C9orf170		hsa-miR-19b-1-5p	KLHL29		hsa-miR-19b-1-5p	RIMS3
hsa-miR-19b-1-5p	ZDHHC21		hsa-miR-19b-1-5p	KLHL23		hsa-miR-19b-1-5p	TGFA
hsa-miR-19b-1-5p	MLF1		hsa-miR-19b-1-5p	PHOSPHO2-KLHL23		hsa-miR-19b-1-5p	MRPS25
hsa-miR-19b-1-5p	OSGIN2		hsa-miR-19b-1-5p	COPS2		hsa-miR-19b-1-5p	SH3GL2
hsa-miR-19b-1-5p	RANBP17		hsa-miR-19b-1-5p	CDC42EP4		hsa-miR-19b-1-5p	TMEM131
hsa-miR-19b-1-5p	PSMC3IP		hsa-miR-19b-1-5p	CADM2		hsa-miR-19b-1-5p	PLXDC1
hsa-miR-19b-1-5p	TM4SF1		hsa-miR-19b-1-5p	SCNM1		hsa-miR-19b-1-5p	CDC27
hsa-miR-19b-1-5p	CA13		hsa-miR-19b-1-5p	ATF6		hsa-miR-19b-1-5p	HLA-F
hsa-miR-19b-1-5p	PRDM14		hsa-miR-19b-1-5p	DOK3		hsa-miR-19b-1-5p	PRRG1
hsa-miR-19b-1-5p	SUCNR1		hsa-miR-19b-1-5p	ZNF644		hsa-miR-19b-1-5p	PDGFB
hsa-miR-19b-1-5p	ZNF813		hsa-miR-19b-1-5p	OSGIN2		hsa-miR-19b-1-5p	KLHL3
hsa-miR-19b-1-5p	MARCH11		hsa-miR-19b-1-5p	SCARB2		hsa-miR-19b-1-5p	HNRNPH1
hsa-miR-19b-1-5p	TRIM2		hsa-miR-19b-1-5p	SDK1		hsa-miR-19b-1-5p	RPRD2
hsa-miR-19b-1-5p	C2orf74		hsa-miR-19b-1-5p	IGFBP4		hsa-miR-19b-1-5p	CYP46A1
hsa-miR-19b-1-5p	BCL7A		hsa-miR-19b-1-5p	IGF2R		hsa-miR-19b-1-5p	IQCH
hsa-miR-19b-1-5p	TRABD2A		hsa-miR-19b-1-5p	SFRP1		hsa-miR-19b-1-5p	IREB2
hsa-miR-19b-1-5p	TMED2		hsa-miR-19b-1-5p	NFIB		hsa-miR-19b-1-5p	ARHGEF28
hsa-miR-19b-1-5p	WSB2		hsa-miR-19b-1-5p	KLF12		hsa-miR-19b-1-5p	MAP1B
hsa-miR-19b-1-5p	NADK2		hsa-miR-19b-1-5p	POFUT1		hsa-miR-19b-1-5p	UBA6
hsa-miR-19b-1-5p	FAM120AOS		hsa-miR-19b-1-5p	TENT4B		hsa-miR-19b-1-5p	CMC1
hsa-miR-19b-1-5p	ZNF534		hsa-miR-19b-1-5p	ATMIN		hsa-miR-19b-1-5p	LGALS8
hsa-miR-19b-1-5p	RP11-362K2.2		hsa-miR-19b-1-5p	NRG1		hsa-miR-19b-1-5p	MMP16
hsa-miR-19b-1-5p	C21orf59		hsa-miR-19b-1-5p	SLAMF1		hsa-miR-19b-1-5p	SPCS3
hsa-miR-19b-1-5p	SGCD		hsa-miR-19b-1-5p	DENND1B		hsa-miR-19b-1-5p	YTHDF1
hsa-miR-19b-1-5p	EGF		hsa-miR-19b-1-5p	SLC14A1		hsa-miR-19b-1-5p	SHANK2
hsa-miR-19b-1-5p	ZNF75D		hsa-miR-19b-1-5p	SREBF1		hsa-miR-19b-1-5p	ZNF230
hsa-miR-19b-1-5p	PALLD		hsa-miR-19b-1-5p	HOOK3
hsa-miR-19b-1-5p	PRKRIR		hsa-miR-19b-1-5p	C7
hsa-miR-19b-1-5p	AC021860.1		hsa-miR-19b-1-5p	ARRDC4
hsa-miR-19b-1-5p	SMPDL3B		hsa-miR-19b-1-5p	IL13RA1
hsa-miR-19b-1-5p	LRRFIP1		hsa-miR-19b-1-5p	TNFAIP8L2-SCNM1
hsa-miR-19b-1-5p	KLF10		hsa-miR-19b-1-5p	APOPT1
hsa-miR-19b-1-5p	ZNF226		hsa-miR-19b-1-5p	ZNF79
hsa-miR-19b-1-5p	SLC22A10		hsa-miR-19b-1-5p	SLC16A6
hsa-miR-19b-1-5p	PARP16		hsa-miR-19b-1-5p	MEOX2
hsa-miR-19b-1-5p	TFB2M		hsa-miR-19b-1-5p	FOXF1
hsa-miR-19b-1-5p	RSAD2		hsa-miR-19b-1-5p	MZT1
hsa-miR-19b-1-5p	AGMAT		hsa-miR-19b-1-5p	RAB5B
hsa-miR-19b-1-5p	FAXC		hsa-miR-19b-1-5p	SLAMF8
hsa-miR-19b-1-5p	REEP1		hsa-miR-19b-1-5p	PPP4R2
hsa-miR-19b-1-5p	TMEM106A		hsa-miR-19b-1-5p	C21orf91
hsa-miR-19b-1-5p	GRIK1		hsa-miR-19b-1-5p	MAPK10
hsa-miR-19b-1-5p	VCP		hsa-miR-19b-1-5p	COMMD6
hsa-miR-19b-1-5p	CCDC142		hsa-miR-19b-1-5p	PCYOX1
hsa-miR-19b-1-5p	STX8		hsa-miR-19b-1-5p	G3BP1
hsa-miR-19b-1-5p	FNIP2		hsa-miR-19b-1-5p	JPH3
hsa-miR-19b-1-5p	SWAP70		hsa-miR-19b-1-5p	PRRG1
hsa-miR-19b-1-5p	RP11-268J15.5		hsa-miR-19b-1-5p	SLC43A3
hsa-miR-19b-1-5p	PHYHIPL		hsa-miR-19b-1-5p	KRT36
hsa-miR-19b-1-5p	H3F3C		hsa-miR-19b-1-5p	SERTM1
hsa-miR-19b-1-5p	LSM3		hsa-miR-19b-1-5p	CDC14B
hsa-miR-19b-1-5p	RING1		hsa-miR-19b-1-5p	TIMP3
hsa-miR-19b-1-5p	C6orf123		hsa-miR-19b-1-5p	BCAT1
hsa-miR-19b-1-5p	NPIPB5		hsa-miR-19b-1-5p	NPAT
hsa-miR-19b-1-5p	DDX55		hsa-miR-19b-1-5p	NFE2L2
hsa-miR-19b-1-5p	MPLKIP		hsa-miR-19b-1-5p	OPA3
hsa-miR-19b-1-5p	PTPRM		hsa-miR-19b-1-5p	CACUL1
hsa-miR-19b-1-5p	C7orf69		hsa-miR-19b-1-5p	TAOK3
hsa-miR-19b-1-5p	LIX1		hsa-miR-19b-1-5p	LAMP2
hsa-miR-19b-1-5p	CAPRIN1		hsa-miR-19b-1-5p	NAIP
hsa-miR-19b-1-5p	FEZ2		hsa-miR-19b-1-5p	SGCZ
hsa-miR-19b-1-5p	TXK		hsa-miR-19b-1-5p	GPAM
hsa-miR-19b-1-5p	LRRC2		hsa-miR-19b-1-5p	SASS6
hsa-miR-19b-1-5p	PLCH2		hsa-miR-19b-1-5p	GPR63
hsa-miR-19b-1-5p	NEGR1		hsa-miR-19b-1-5p	ZNF570
hsa-miR-19b-1-5p	WDFY1		hsa-miR-19b-1-5p	SMIM10L1
hsa-miR-19b-1-5p	MFSD12		hsa-miR-19b-1-5p	SKA2
hsa-miR-19b-1-5p	FBXL2		hsa-miR-19b-1-5p	KIAA1549L
hsa-miR-19b-1-5p	DPY30		hsa-miR-19b-1-5p	SH3TC2
hsa-miR-19b-1-5p	ARL6IP6		hsa-miR-19b-1-5p	TBC1D8B
hsa-miR-19b-1-5p	SOX21		hsa-miR-19b-1-5p	PCDH11X
hsa-miR-19b-1-5p	TUB		hsa-miR-19b-1-5p	LRRC8C
hsa-miR-19b-1-5p	SAMD12		hsa-miR-19b-1-5p	P2RY12
hsa-miR-19b-1-5p	SERPINA10		hsa-miR-19b-1-5p	FBXO11
hsa-miR-19b-1-5p	KLHL23		hsa-miR-19b-1-5p	RASGRP3
hsa-miR-19b-1-5p	FOXB1		hsa-miR-19b-1-5p	RPH3A
hsa-miR-19b-1-5p	TMEM229A		hsa-miR-19b-1-5p	PDE1A
hsa-miR-19b-1-5p	ASPA		hsa-miR-19b-1-5p	BMS1
hsa-miR-19b-1-5p	C8orf47		hsa-miR-19b-1-5p	RNLS
hsa-miR-19b-1-5p	METTL8		hsa-miR-19b-1-5p	BCL11A
hsa-miR-19b-1-5p	RBMS3		hsa-miR-19b-1-5p	ZNF138
hsa-miR-19b-1-5p	RAP2A		hsa-miR-19b-1-5p	SNX9
hsa-miR-19b-1-5p	ESCO2		hsa-miR-19b-1-5p	BICRAL
hsa-miR-19b-1-5p	GRK4		hsa-miR-19b-1-5p	ANKH
hsa-miR-19b-1-5p	ALDH8A1		hsa-miR-19b-1-5p	HMGCS1
hsa-miR-19b-1-5p	SNX9		hsa-miR-19b-1-5p	PLEKHM3
hsa-miR-19b-1-5p	DDX24		hsa-miR-19b-1-5p	SIX6
hsa-miR-19b-1-5p	PPP2R3A		hsa-miR-19b-1-5p	PIWIL4
hsa-miR-19b-1-5p	F11R		hsa-miR-19b-1-5p	TMX1
hsa-miR-19b-1-5p	LITAF		hsa-miR-19b-1-5p	PCDH19
hsa-miR-19b-1-5p	SETD3		hsa-miR-19b-1-5p	PADI2
hsa-miR-19b-1-5p	GJE1		hsa-miR-19b-1-5p	MINDY2
hsa-miR-19b-1-5p	KRT36		hsa-miR-19b-1-5p	CNOT9
hsa-miR-19b-1-5p	ANKK1		hsa-miR-19b-1-5p	SLC7A14
hsa-miR-19b-1-5p	NPAT		hsa-miR-19b-1-5p	ITGA1
hsa-miR-19b-1-5p	OTX1		hsa-miR-19b-1-5p	MARVELD3
hsa-miR-19b-1-5p	NPTN		hsa-miR-19b-1-5p	GPC6
hsa-miR-19b-1-5p	HELZ		hsa-miR-19b-1-5p	GHITM
hsa-miR-19b-1-5p	ZNF674		hsa-miR-19b-1-5p	SPIN3
hsa-miR-19b-1-5p	UPRT		hsa-miR-19b-1-5p	PTPN4
hsa-miR-19b-1-5p	COL27A1		hsa-miR-19b-1-5p	LRRC17
hsa-miR-19b-1-5p	EFCAB4B		hsa-miR-19b-1-5p	KCNB2
hsa-miR-19b-1-5p	CDC42SE2		hsa-miR-19b-1-5p	SOAT1
hsa-miR-19b-1-5p	ITGA1		hsa-miR-19b-1-5p	TMTC3
hsa-miR-19b-1-5p	LCLAT1		hsa-miR-19b-1-5p	RASGRP1
hsa-miR-19b-1-5p	CYB5A		hsa-miR-19b-1-5p	LRRC39
hsa-miR-19b-1-5p	ARRDC4		hsa-miR-19b-1-5p	LRRC74B
hsa-miR-19b-1-5p	CARD18		hsa-miR-19b-1-5p	RASSF10
hsa-miR-19b-1-5p	FUK		hsa-miR-19b-1-5p	RASAL2
hsa-miR-19b-1-5p	ELOVL6		hsa-miR-19b-1-5p	VSTM2A
hsa-miR-19b-1-5p	RRM1		hsa-miR-19b-1-5p	MICAL3
hsa-miR-19b-1-5p	GCFC2		hsa-miR-19b-1-5p	TMC7
hsa-miR-19b-1-5p	CERK		hsa-miR-19b-1-5p	CCDC107
hsa-miR-19b-1-5p	ZNF347		hsa-miR-19b-1-5p	DHX8
hsa-miR-19b-1-5p	UPK3B		hsa-miR-19b-1-5p	SYT11
hsa-miR-19b-1-5p	KIAA1143		hsa-miR-19b-1-5p	HIVEP3
hsa-miR-19b-1-5p	RP11-625H11.1		hsa-miR-19b-1-5p	MAF
hsa-miR-19b-1-5p	CDKN2B		hsa-miR-19b-1-5p	TSPYL5
hsa-miR-19b-1-5p	TNRC6C		hsa-miR-19b-1-5p	RFPL4B
hsa-miR-19b-1-5p	NUDT4		hsa-miR-19b-1-5p	PPP2R3A
hsa-miR-19b-1-5p	SYNJ1		hsa-miR-19b-1-5p	NAV1
hsa-miR-19b-1-5p	NPIPB4		hsa-miR-19b-1-5p	ZC3H13
hsa-miR-19b-1-5p	ZNF700		hsa-miR-19b-1-5p	TMEM239
hsa-miR-19b-1-5p	CUL5		hsa-miR-19b-1-5p	C9orf47
hsa-miR-19b-1-5p	SOCS6		hsa-miR-19b-1-5p	GC
hsa-miR-19b-1-5p	JPH3		hsa-miR-19b-1-5p	IGF2BP1
hsa-miR-19b-1-5p	GATAD2B		hsa-miR-19b-1-5p	SEC63
hsa-miR-19b-1-5p	KCTD4		hsa-miR-19b-1-5p	GYPE
hsa-miR-19b-1-5p	SCXA		hsa-miR-19b-1-5p	GZF1
hsa-miR-19b-1-5p	SLC35F1		hsa-miR-19b-1-5p	DCTN5
hsa-miR-19b-1-5p	SMIM9		hsa-miR-19b-1-5p	PRDM10
hsa-miR-19b-1-5p	ESRP1		hsa-miR-19b-1-5p	TMEM71
hsa-miR-19b-1-5p	DCLK1		hsa-miR-19b-1-5p	MYH11
hsa-miR-19b-1-5p	RABL5		hsa-miR-19b-1-5p	SLC25A37
hsa-miR-19b-1-5p	MAN1A1		hsa-miR-19b-1-5p	TMPRSS11E
hsa-miR-19b-1-5p	STEAP2		hsa-miR-19b-1-5p	USP31
hsa-miR-19b-1-5p	NR2E1		hsa-miR-19b-1-5p	PIGH
hsa-miR-19b-1-5p	LINC00999		hsa-miR-19b-1-5p	NDUFA5
hsa-miR-19b-1-5p	SCXB		hsa-miR-19b-1-5p	PRKCI
hsa-miR-19b-1-5p	AL117190.3		hsa-miR-19b-1-5p	FER
hsa-miR-19b-1-5p	ATF1		hsa-miR-19b-1-5p	MCMDC2
hsa-miR-19b-1-5p	SLC10A7		hsa-miR-19b-1-5p	C2orf48
hsa-miR-19b-1-5p	MYRIP		hsa-miR-19b-1-5p	DEXI
hsa-miR-19b-1-5p	DZANK1		hsa-miR-19b-1-5p	ZNF716
hsa-miR-19b-1-5p	STOX2		hsa-miR-19b-1-5p	TCF4
hsa-miR-19b-1-5p	FLRT3		hsa-miR-19b-1-5p	ARHGEF28
hsa-miR-19b-1-5p	ACBD7		hsa-miR-19b-1-5p	STXBP5L
hsa-miR-19b-1-5p	CAND1		hsa-miR-19b-1-5p	DTNA
hsa-miR-19b-1-5p	POLR3G		hsa-miR-19b-1-5p	INO80D
hsa-miR-19b-1-5p	FAM161B		hsa-miR-19b-1-5p	ZNF98
hsa-miR-19b-1-5p	ADRA1A		hsa-miR-19b-1-5p	GATAD2B
hsa-miR-19b-1-5p	STK16		hsa-miR-19b-1-5p	NTN1
hsa-miR-19b-1-5p	UBE2D4		hsa-miR-19b-1-5p	ZNF700
hsa-miR-19b-1-5p	PROX1		hsa-miR-19b-1-5p	DNMT3A
hsa-miR-19b-1-5p	PAPD5		hsa-miR-19b-1-5p	KNCN
hsa-miR-19b-1-5p	COMMD2		hsa-miR-19b-1-5p	TLR5
hsa-miR-19b-1-5p	ENDOD1		hsa-miR-19b-1-5p	IGFBP5
hsa-miR-19b-1-5p	ANKRD55		hsa-miR-19b-1-5p	NTRK2
hsa-miR-19b-1-5p	POU3F2		hsa-miR-19b-1-5p	WDR33
hsa-miR-19b-1-5p	TP53I11		hsa-miR-19b-1-5p	PSAT1
hsa-miR-19b-1-5p	BBX		hsa-miR-19b-1-5p	TBL1XR1
hsa-miR-19b-1-5p	EXOSC6		hsa-miR-19b-1-5p	ERICH5
hsa-miR-19b-1-5p	PMP2		hsa-miR-19b-1-5p	SYNJ1
hsa-miR-19b-1-5p	CDY2B		hsa-miR-19b-1-5p	GPR174
hsa-miR-19b-1-5p	RBM15		hsa-miR-19b-1-5p	TLCD2
hsa-miR-19b-1-5p	CDY2A		hsa-miR-19b-1-5p	SOX5
hsa-miR-19b-1-5p	MT-ATP8		hsa-miR-19b-1-5p	SAMD8
hsa-miR-19b-1-5p	RBAK		hsa-miR-19b-1-5p	LDAH
hsa-miR-19b-1-5p	AGO3		hsa-miR-19b-1-5p	RGL2
hsa-miR-19b-1-5p	CCDC36		hsa-miR-19b-1-5p	EP400
hsa-miR-19b-1-5p	TVP23C-CDRT4		hsa-miR-19b-1-5p	NCAPG2
hsa-miR-19b-1-5p	B3GNT5		hsa-miR-19b-1-5p	TMEM169
hsa-miR-19b-1-5p	ZNF136		hsa-miR-19b-1-5p	FBXO28
hsa-miR-19b-1-5p	KRTAP19-2		hsa-miR-19b-1-5p	BZW1
hsa-miR-19b-1-5p	PPP3CC		hsa-miR-19b-1-5p	UNC80
hsa-miR-19b-1-5p	DNAH12		hsa-miR-19b-1-5p	PAPOLB
hsa-miR-19b-1-5p	SPATA5L1		hsa-miR-19b-1-5p	CALM2
hsa-miR-19b-1-5p	PDGFD		hsa-miR-19b-1-5p	MAPT
hsa-miR-19b-1-5p	KDM5C		hsa-miR-19b-1-5p	SENP6
hsa-miR-19b-1-5p	ZNF195		hsa-miR-19b-1-5p	OR12D3
hsa-miR-19b-1-5p	ASB8		hsa-miR-19b-1-5p	NRXN3
hsa-miR-19b-1-5p	TMEM110		hsa-miR-19b-1-5p	SAMD5
hsa-miR-19b-1-5p	HIPK1		hsa-miR-19b-1-5p	ITGB6
hsa-miR-19b-1-5p	LIMA1		hsa-miR-19b-1-5p	COL4A3BP
hsa-miR-19b-1-5p	SLC30A8		hsa-miR-19b-1-5p	NOS1
hsa-miR-19b-1-5p	C9orf47		hsa-miR-19b-1-5p	PPM1E
hsa-miR-19b-1-5p	RPH3A		hsa-miR-19b-1-5p	DAZL
hsa-miR-19b-1-5p	TMC7		hsa-miR-19b-1-5p	PPP1R15B
hsa-miR-19b-1-5p	PTK2		hsa-miR-19b-1-5p	ARF6
hsa-miR-19b-1-5p	CLCA4		hsa-miR-19b-1-5p	AIF1L
hsa-miR-19b-1-5p	CREBL2		hsa-miR-19b-1-5p	CHM
hsa-miR-19b-1-5p	PPP4R2		hsa-miR-19b-1-5p	FBXL2
hsa-miR-19b-1-5p	RAB2B		hsa-miR-19b-1-5p	C1orf74
hsa-miR-19b-1-5p	SCN1A		hsa-miR-19b-1-5p	GLCE
hsa-miR-19b-1-5p	GSDMA		hsa-miR-19b-1-5p	ATP8A2
hsa-miR-19b-1-5p	DNAJC19		hsa-miR-19b-1-5p	TGFB2
hsa-miR-19b-1-5p	HIPK3		hsa-miR-19b-1-5p	KCNB1
hsa-miR-19b-1-5p	MTR		hsa-miR-19b-1-5p	SLAMF7
hsa-miR-19b-1-5p	PTP4A2		hsa-miR-19b-1-5p	XYLB
hsa-miR-19b-1-5p	SMIM18		hsa-miR-19b-1-5p	MCU
hsa-miR-19b-1-5p	BX088651.1		hsa-miR-19b-1-5p	CCNF
hsa-miR-19b-1-5p	CBLN4		hsa-miR-19b-1-5p	KIT
hsa-miR-19b-1-5p	RP3-422G23.4		hsa-miR-19b-1-5p	MAPK6
hsa-miR-19b-1-5p	PPM1H		hsa-miR-19b-1-5p	PSMC3IP
hsa-miR-19b-1-5p	TMEM207		hsa-miR-19b-1-5p	STK24
hsa-miR-19b-1-5p	NUDT12		hsa-miR-19b-1-5p	USP8
hsa-miR-19b-1-5p	SPOP		hsa-miR-19b-1-5p	RHPN2
hsa-miR-19b-1-5p	GALNTL6		hsa-miR-19b-1-5p	CNTNAP2
hsa-miR-19b-1-5p	SASS6		hsa-miR-19b-1-5p	EPM2AIP1
hsa-miR-19b-1-5p	SRSF6		hsa-miR-19b-1-5p	TMTC1
hsa-miR-19b-1-5p	NIPSNAP3B		hsa-miR-19b-1-5p	PYCR3
hsa-miR-19b-1-5p	SPIN3		hsa-miR-19b-1-5p	FBXW2
hsa-miR-19b-1-5p	C21orf62		hsa-miR-19b-1-5p	STAC
hsa-miR-19b-1-5p	ZFY		hsa-miR-19b-1-5p	MCUR1
hsa-miR-19b-1-5p	NAP1L2		hsa-miR-19b-1-5p	ANKRD12
hsa-miR-19b-1-5p	HIST1H2AK		hsa-miR-19b-1-5p	FGF12
hsa-miR-19b-1-5p	AP000322.53		hsa-miR-19b-1-5p	NCAM1
hsa-miR-19b-1-5p	ITPRIPL2		hsa-miR-19b-1-5p	ANTXR2
hsa-miR-19b-1-5p	UBXN4		hsa-miR-19b-1-5p	DPPA2
hsa-miR-19b-1-5p	LYRM5		hsa-miR-19b-1-5p	ZNF99
hsa-miR-19b-1-5p	CHST6		hsa-miR-19b-1-5p	NRIP2
hsa-miR-19b-1-5p	ZNF33B		hsa-miR-19b-1-5p	NSG2
hsa-miR-19b-1-5p	USP28		hsa-miR-19b-1-5p	POLH
hsa-miR-19b-1-5p	ZNF503		hsa-miR-19b-1-5p	SECISBP2L
hsa-miR-19b-1-5p	NDRG1		hsa-miR-19b-1-5p	BDNF
hsa-miR-19b-1-5p	NEBL		hsa-miR-19b-1-5p	KIF24
hsa-miR-19b-1-5p	PRR23C		hsa-miR-19b-1-5p	EEF2K
hsa-miR-19b-1-5p	PRICKLE4		hsa-miR-19b-1-5p	TIGD6
hsa-miR-19b-1-5p	HOXA13		hsa-miR-19b-1-5p	STEAP2
hsa-miR-19b-1-5p	RASGRP1		hsa-miR-19b-1-5p	VWC2
hsa-miR-19b-1-5p	KLK10		hsa-miR-19b-1-5p	KIF26B
hsa-miR-19b-1-5p	CD300LG		hsa-miR-19b-1-5p	CPEB4
hsa-miR-19b-1-5p	RNF11		hsa-miR-19b-1-5p	HEG1
hsa-miR-19b-1-5p	FAM89A		hsa-miR-19b-1-5p	NFIC
hsa-miR-19b-1-5p	GNG7		hsa-miR-19b-1-5p	DFFB
hsa-miR-19b-1-5p	STXBP5		hsa-miR-19b-1-5p	PLXNA4
hsa-miR-19b-1-5p	NFIB		hsa-miR-19b-1-5p	EFNA5
hsa-miR-19b-1-5p	SDAD1		hsa-miR-19b-1-5p	CERS6
hsa-miR-19b-1-5p	COPS2		hsa-miR-19b-1-5p	FAM214A
hsa-miR-19b-1-5p	TIPARP		hsa-miR-19b-1-5p	FAM19A4
hsa-miR-19b-1-5p	ARID1A		hsa-miR-19b-1-5p	KLHL5
hsa-miR-19b-1-5p	LAX1		hsa-miR-19b-1-5p	ZNF80
hsa-miR-19b-1-5p	KRT78		hsa-miR-19b-1-5p	PRKG1
hsa-miR-19b-1-5p	AIF1L		hsa-miR-19b-1-5p	CCSER2
hsa-miR-19b-1-5p	BSPH1		hsa-miR-19b-1-5p	KIF1B
hsa-miR-19b-1-5p	SERINC1		hsa-miR-19b-1-5p	DCUN1D1
hsa-miR-19b-1-5p	ACAP2		hsa-miR-19b-1-5p	GLT1D1
hsa-miR-19b-1-5p	KCNJ16		hsa-miR-19b-1-5p	LEPROT
hsa-miR-19b-1-5p	BRD4		hsa-miR-19b-1-5p	MOB3B
hsa-miR-19b-1-5p	PAPOLB		hsa-miR-19b-1-5p	CHRNA9
hsa-miR-19b-1-5p	PPP1R15B		hsa-miR-19b-1-5p	TRMT61B
hsa-miR-19b-1-5p	TAGAP		hsa-miR-19b-1-5p	PIK3R1
hsa-miR-19b-1-5p	UQCR10		hsa-miR-19b-1-5p	ZEB1
hsa-miR-19b-1-5p	SH3GL2		hsa-miR-19b-1-5p	PLGLB2
hsa-miR-19b-1-5p	RASA4		hsa-miR-19b-1-5p	TBX3
hsa-miR-19b-1-5p	SPRED2		hsa-miR-19b-1-5p	MID1
hsa-miR-19b-1-5p	CLN3		hsa-miR-19b-1-5p	TXLNB
hsa-miR-19b-1-5p	CCSER2		hsa-miR-19b-1-5p	NUMB
hsa-miR-19b-1-5p	EXOSC8		hsa-miR-19b-1-5p	HEBP2
hsa-miR-19b-1-5p	CMPK1		hsa-miR-19b-1-5p	AAGAB
hsa-miR-19b-1-5p	SLC25A52		hsa-miR-19b-1-5p	CYCS
hsa-miR-19b-1-5p	ARHGEF28		hsa-miR-19b-1-5p	FAM240A
hsa-miR-19b-1-5p	TMEM11		hsa-miR-19b-1-5p	MAGI1
hsa-miR-19b-1-5p	CTD-2368P22.1		hsa-miR-19b-1-5p	LINGO2
hsa-miR-19b-1-5p	SCIMP		hsa-miR-19b-1-5p	IL6ST
hsa-miR-19b-1-5p	ETS1		hsa-miR-19b-1-5p	ST6GALNAC3
hsa-miR-19b-1-5p	C2orf88		hsa-miR-19b-1-5p	DUXA
hsa-miR-19b-1-5p	HIST1H3F		hsa-miR-19b-1-5p	GNG2
hsa-miR-19b-1-5p	FGF4		hsa-miR-19b-1-5p	PLGLB1
hsa-miR-19b-1-5p	SUSD5		hsa-miR-19b-1-5p	HIPK2
hsa-miR-19b-1-5p	MBOAT1		hsa-miR-19b-1-5p	JMY
hsa-miR-19b-1-5p	SMYD3		hsa-miR-19b-1-5p	TAL1
hsa-miR-19b-1-5p	OR52A1		hsa-miR-19b-1-5p	SEH1L
hsa-miR-19b-1-5p	GLTSCR1		hsa-miR-19b-1-5p	FAM168A
hsa-miR-19b-1-5p	IL1RAPL1		hsa-miR-19b-1-5p	CLEC2B
hsa-miR-19b-1-5p	CCDC39		hsa-miR-19b-1-5p	TLX2
hsa-miR-19b-1-5p	CXXC4		hsa-miR-19b-1-5p	RAP2A
hsa-miR-19b-1-5p	TBC1D8B		hsa-miR-19b-1-5p	FUT11
hsa-miR-19b-1-5p	B3GALT5		hsa-miR-19b-1-5p	PROX1
hsa-miR-19b-1-5p	C17orf104		hsa-miR-19b-1-5p	GRAMD1B
hsa-miR-19b-1-5p	VNN1		hsa-miR-19b-1-5p	JKAMP
hsa-miR-19b-1-5p	AAGAB		hsa-miR-19b-1-5p	C16orf82
hsa-miR-19b-1-5p	PLA2G16		hsa-miR-19b-1-5p	CYTH3
hsa-miR-19b-1-5p	MAGEE2		hsa-miR-19b-1-5p	FCRL4
hsa-miR-19b-1-5p	ACER1		hsa-miR-19b-1-5p	OSBPL11
hsa-miR-19b-1-5p	KDELC2		hsa-miR-19b-1-5p	NUAK1
hsa-miR-19b-1-5p	SLC35A3		hsa-miR-19b-1-5p	OTX1
hsa-miR-19b-1-5p	KMT2E		hsa-miR-19b-1-5p	BRWD1
hsa-miR-19b-1-5p	BPIFB2		hsa-miR-19b-1-5p	EMX2
hsa-miR-19b-1-5p	OR9Q1		hsa-miR-19b-1-5p	UPRT
hsa-miR-19b-1-5p	HOXB7		hsa-miR-19b-1-5p	ZNF33A
hsa-miR-19b-1-5p	CHL1		hsa-miR-19b-1-5p	PBX3
hsa-miR-19b-1-5p	RPP14		hsa-miR-19b-1-5p	CREG1
hsa-miR-19b-1-5p	PCMTD2		hsa-miR-19b-1-5p	ZNF667
hsa-miR-19b-1-5p	CHMP2B		hsa-miR-19b-1-5p	ZCCHC8
hsa-miR-19b-1-5p	ADIPOQ		hsa-miR-19b-1-5p	RELL1
hsa-miR-19b-1-5p	OR2L13		hsa-miR-19b-1-5p	FNIP2
hsa-miR-19b-1-5p	ZNF98		hsa-miR-19b-1-5p	SYNM
hsa-miR-19b-1-5p	KCNG3		hsa-miR-19b-1-5p	C5AR1
hsa-miR-19b-1-5p	SYT11		hsa-miR-19b-1-5p	SHISA9
hsa-miR-19b-1-5p	STON2		hsa-miR-19b-1-5p	TLL1
hsa-miR-19b-1-5p	ABHD11		hsa-miR-19b-1-5p	CDKN2C
hsa-miR-19b-1-5p	RAB44		hsa-miR-19b-1-5p	FAM155A
hsa-miR-19b-1-5p	CEP19		hsa-miR-19b-1-5p	PDAP1
hsa-miR-19b-1-5p	TMOD3		hsa-miR-19b-1-5p	SCIMP
hsa-miR-19b-1-5p	CCDC25		hsa-miR-19b-1-5p	PABPC5
hsa-miR-19b-1-5p	PRPF4		hsa-miR-19b-1-5p	CHCHD3
hsa-miR-19b-1-5p	CAPZB		hsa-miR-19b-1-5p	ZRANB1
hsa-miR-19b-1-5p	DLX4		hsa-miR-19b-1-5p	CYTIP
hsa-miR-19b-1-5p	FSHB		hsa-miR-19b-1-5p	MED12L
hsa-miR-19b-1-5p	LRFN3		hsa-miR-19b-1-5p	SGPP2
hsa-miR-19b-1-5p	KANK4		hsa-miR-19b-1-5p	TRIQK
hsa-miR-19b-1-5p	GNAZ		hsa-miR-19b-1-5p	SAMD12
hsa-miR-19b-1-5p	AIDA		hsa-miR-19b-1-5p	PMS2
hsa-miR-19b-1-5p	FAM179B		hsa-miR-19b-1-5p	TNKS
hsa-miR-19b-1-5p	WISP3		hsa-miR-19b-1-5p	ABI1
hsa-miR-19b-1-5p	NKAIN4		hsa-miR-19b-1-5p	CACNA1B
hsa-miR-19b-1-5p	CPEB3		hsa-miR-19b-1-5p	AQP4
hsa-miR-19b-1-5p	KIAA0947		hsa-miR-19b-1-5p	PRR23C
hsa-miR-19b-1-5p	SBNO1		hsa-miR-19b-1-5p	SOX21
hsa-miR-19b-1-5p	ZNF763		hsa-miR-19b-1-5p	ATG4A
hsa-miR-19b-1-5p	NRIP2		hsa-miR-19b-1-5p	WDR73
hsa-miR-19b-1-5p	ZNF107		hsa-miR-19b-1-5p	SERINC1
hsa-miR-19b-1-5p	EDEM1		hsa-miR-19b-1-5p	SLC30A7
hsa-miR-19b-1-5p	RLIM		hsa-miR-19b-1-5p	IKZF2
hsa-miR-19b-1-5p	DNAH6		hsa-miR-219a-5p	GXYLT1
hsa-miR-19b-1-5p	SLC17A4		hsa-miR-219a-5p	CLOCK
hsa-miR-19b-1-5p	PRDM13		hsa-miR-219a-5p	CD164
hsa-miR-19b-1-5p	KRTAP19-7		hsa-miR-219a-5p	ZBTB18
hsa-miR-19b-1-5p	CREBRF		hsa-miR-219a-5p	SOX6
hsa-miR-19b-1-5p	SNX10		hsa-miR-219a-5p	NR2C2
hsa-miR-19b-1-5p	DAP		hsa-miR-219a-5p	PCDH17
hsa-miR-19b-1-5p	CDX4		hsa-miR-219a-5p	SLC16A7
hsa-miR-19b-1-5p	FAM214A		hsa-miR-219a-5p	LGALSL
hsa-miR-19b-1-5p	MCC		hsa-miR-219a-5p	RASSF3
hsa-miR-19b-1-5p	PI4K2B		hsa-miR-219a-5p	ELMOD2
hsa-miR-19b-1-5p	KIAA1549		hsa-miR-219a-5p	CGNL1
hsa-miR-19b-1-5p	NMNAT3		hsa-miR-219a-5p	ROR1
hsa-miR-19b-1-5p	ZC2HC1B		hsa-miR-219a-5p	MEF2D
hsa-miR-19b-1-5p	PARD3B		hsa-miR-219a-5p	STRBP
hsa-miR-19b-1-5p	FAM155A		hsa-miR-219a-5p	KCNA4
hsa-miR-19b-1-5p	SOSTDC1		hsa-miR-219a-5p	PARD3
hsa-miR-19b-1-5p	AL353791.1		hsa-miR-219a-5p	PIGR
hsa-miR-19b-1-5p	CACUL1		hsa-miR-219a-5p	MECOM
hsa-miR-19b-1-5p	MBP		hsa-miR-219a-5p	ADGRE2
hsa-miR-19b-1-5p	RP11-451M19.3		hsa-miR-219a-5p	LPP
hsa-miR-19b-1-5p	RBPMS		hsa-miR-219a-5p	BICRAL
hsa-miR-19b-1-5p	DNMT3A		hsa-miR-219a-5p	DIAPH3
hsa-miR-19b-1-5p	FAM216B		hsa-miR-219a-5p	ASH1L
hsa-miR-19b-1-5p	SMIM5		hsa-miR-219a-5p	BTBD7
hsa-miR-19b-1-5p	SLC35E4		hsa-miR-219a-5p	TSC22D2
hsa-miR-19b-1-5p	ZNF154		hsa-miR-219a-5p	FAM210B
hsa-miR-19b-1-5p	ENSA		hsa-miR-219a-5p	SSBP2
hsa-miR-19b-1-5p	CEACAM19		hsa-miR-219a-5p	RECK
hsa-miR-19b-1-5p	DENND2D		hsa-miR-219a-5p	CRLF3
hsa-miR-19b-1-5p	FNDC3B		hsa-miR-219a-5p	PRDM16
hsa-miR-19b-1-5p	GABPA		hsa-miR-219a-5p	EYA1
hsa-miR-19b-1-5p	GALM		hsa-miR-219a-5p	ARMC8
hsa-miR-19b-1-5p	KLRC3		hsa-miR-219a-5p	KIAA1549
hsa-miR-19b-1-5p	GDF11		hsa-miR-219a-5p	CDH1
hsa-miR-19b-1-5p	SMAD5		hsa-miR-219a-5p	ELOVL7
hsa-miR-19b-1-5p	FAM168B		hsa-miR-219a-5p	ANKRD52
hsa-miR-19b-1-5p	PIK3CB		hsa-miR-219a-5p	DDAH1
hsa-miR-19b-1-5p	AKAP5		hsa-miR-219a-5p	CCNA2
hsa-miR-19b-1-5p	LHX8		hsa-miR-219a-5p	IL5RA
hsa-miR-19b-1-5p	TLL1		hsa-miR-219a-5p	ZNF704
hsa-miR-19b-1-5p	TWIST1		hsa-miR-219a-5p	SEMA4G
hsa-miR-19b-1-5p	SLFN13		hsa-miR-219a-5p	SNRK
hsa-miR-19b-1-5p	HHLA1		hsa-miR-219a-5p	PRG4
hsa-miR-19b-1-5p	ZNF562		hsa-miR-219a-5p	ZEB2
hsa-miR-19b-1-5p	STX16		hsa-miR-219a-5p	TRHDE
hsa-miR-19b-1-5p	LHX1		hsa-miR-219a-5p	ZC3H6
hsa-miR-19b-1-5p	TOMM40L		hsa-miR-219a-5p	CHD7
hsa-miR-19b-1-5p	GABRB2		hsa-miR-219a-5p	CLASP1
hsa-miR-19b-1-5p	TET2		hsa-miR-219a-5p	SLC35E1
hsa-miR-19b-1-5p	MTHFR		hsa-miR-219a-5p	MIER3
hsa-miR-19b-1-5p	RFWD2		hsa-miR-219a-5p	LEF1
hsa-miR-19b-1-5p	WDR82		hsa-miR-219a-5p	SDK1
hsa-miR-19b-1-5p	LRP12		hsa-miR-219a-5p	UBR1
hsa-miR-19b-1-5p	TLR5		hsa-miR-219a-5p	SLC46A3
hsa-miR-19b-1-5p	ACOT4		hsa-miR-219a-5p	UBASH3B
hsa-miR-19b-1-5p	SOAT2		hsa-miR-219a-5p	RIMS1
hsa-miR-19b-1-5p	RSPO2		hsa-miR-219a-5p	SYT5
hsa-miR-19b-1-5p	TP53AIP1		hsa-miR-219a-5p	LAPTM4A
hsa-miR-19b-1-5p	CHIC1		hsa-miR-219a-5p	MBNL1
hsa-miR-19b-1-5p	MPP7		hsa-miR-219a-5p	MMS19
hsa-miR-19b-1-5p	TMEM158		hsa-miR-219a-5p	ANAPC10
hsa-miR-19b-1-5p	CA10		hsa-miR-219a-5p	FBXO30
hsa-miR-19b-1-5p	PI15		hsa-miR-219a-5p	INPP5J
hsa-miR-19b-1-5p	RBFOX3		hsa-miR-219a-5p	SKIDA1
hsa-miR-19b-1-5p	KDM3B		hsa-miR-219a-5p	FAM160A2
hsa-miR-19b-1-5p	RIF1		hsa-miR-219a-5p	COL4A3BP
hsa-miR-19b-1-5p	PBX1		hsa-miR-219a-5p	UBE2Z
hsa-miR-19b-1-5p	TMEM248		hsa-miR-219a-5p	THRB
hsa-miR-19b-1-5p	STOML3		hsa-miR-219a-5p	DAZAP1
hsa-miR-19b-1-5p	MYO10		hsa-miR-219a-5p	CAPS
hsa-miR-19b-1-5p	BZW1		hsa-miR-219a-5p	PDGFRA
hsa-miR-19b-1-5p	RBM48		hsa-miR-219a-5p	DNAJC6
hsa-miR-19b-1-5p	PTAR1		hsa-miR-219a-5p	FOXJ3
hsa-miR-19b-1-5p	KLF9		hsa-miR-219a-5p	PDE4D
hsa-miR-19b-1-5p	ABHD3		hsa-miR-219a-5p	SLC31A1
hsa-miR-19b-1-5p	GABRB1		hsa-miR-219a-5p	CXXC4
hsa-miR-19b-1-5p	TM2D2		hsa-miR-219a-5p	ARHGAP26
hsa-miR-19b-1-5p	FBXW7		hsa-miR-219a-5p	WEE1
hsa-miR-19b-1-5p	GSTK1		hsa-miR-219a-5p	CCDC28A
hsa-miR-19b-1-5p	SLC22A15		hsa-miR-219a-5p	HAS3
hsa-miR-19b-1-5p	BAG2		hsa-miR-219a-5p	KBTBD8
hsa-miR-19b-1-5p	AL591684.1		hsa-miR-219a-5p	DCAF10
hsa-miR-19b-1-5p	SPATS1		hsa-miR-219a-5p	ABHD13
hsa-miR-19b-1-5p	FGF7		hsa-miR-219a-5p	TNRC18
hsa-miR-19b-1-5p	CLDN1		hsa-miR-219a-5p	EYA2
hsa-miR-19b-1-5p	AL603965.1		hsa-miR-219a-5p	FBXO42
hsa-miR-19b-1-5p	NR2F1		hsa-miR-219a-5p	TENM2
hsa-miR-19b-1-5p	SEL1L		hsa-miR-219a-5p	CNRIP1
hsa-miR-19b-1-5p	ANGPTL7		hsa-miR-219a-5p	CXXC5
hsa-miR-19b-1-5p	RRH		hsa-miR-219a-5p	PIGG
hsa-miR-19b-1-5p	LECT2		hsa-miR-219a-5p	SCAI
hsa-miR-19b-1-5p	EFNA5		hsa-miR-219a-5p	TBXT
hsa-miR-19b-1-5p	PDIK1L		hsa-miR-219a-5p	FBXO3
hsa-miR-19b-1-5p	DPPA2		hsa-miR-219a-5p	AKAP13
hsa-miR-19b-1-5p	BNIP3L		hsa-miR-219a-5p	RAB35
hsa-miR-19b-1-5p	AGO2		hsa-miR-219a-5p	SLC39A10
hsa-miR-19b-1-5p	ZNF43		hsa-miR-219a-5p	PPDPFL
hsa-miR-19b-1-5p	SLITRK4		hsa-miR-219a-5p	FAM199X
hsa-miR-19b-1-5p	CCDC91		hsa-miR-219a-5p	RBMS3
hsa-miR-19b-1-5p	PDE5A		hsa-miR-219a-5p	KCNH8
hsa-miR-19b-1-5p	LEPROT		hsa-miR-219a-5p	CAMK1D
hsa-miR-19b-1-5p	TRPV6		hsa-miR-219a-5p	ABRAXAS1
hsa-miR-19b-1-5p	TET1		hsa-miR-219a-5p	UBE3A
hsa-miR-19b-1-5p	BBOX1		hsa-miR-219a-5p	CC2D1A
hsa-miR-19b-1-5p	PCDH8		hsa-miR-219a-5p	ATG14
hsa-miR-19b-1-5p	EP400		hsa-miR-219a-5p	CDYL2
hsa-miR-19b-1-5p	MME		hsa-miR-219a-5p	TGFBR2
hsa-miR-19b-1-5p	ACAT1		hsa-miR-219a-5p	PRKAA2
hsa-miR-19b-1-5p	CAB39		hsa-miR-219a-5p	ADCYAP1
hsa-miR-19b-1-5p	WNT5A		hsa-miR-219a-5p	ABCB10
hsa-miR-19b-1-5p	ZNF25		hsa-miR-219a-5p	DNAL1
hsa-miR-19b-1-5p	KCTD7		hsa-miR-219a-5p	SOX14
hsa-miR-19b-1-5p	CCDC43		hsa-miR-219a-5p	SH3D19
hsa-miR-19b-1-5p	SLC7A14		hsa-miR-219a-5p	DCBLD2
hsa-miR-19b-1-5p	TTN		hsa-miR-219a-5p	ANKRD44
hsa-miR-19b-1-5p	ROBO3		hsa-miR-219a-5p	ETV5
hsa-miR-19b-1-5p	PIPOX		hsa-miR-219a-5p	SLK
hsa-miR-19b-1-5p	PLXDC1		hsa-miR-219a-5p	SLC41A1
hsa-miR-19b-1-5p	PIGL		hsa-miR-219a-5p	ZNF697
hsa-miR-19b-1-5p	ABCC12		hsa-miR-219a-5p	OCRL
hsa-miR-19b-1-5p	SBF2		hsa-miR-219a-5p	MFNG
hsa-miR-19b-1-5p	P2RY14		hsa-miR-219a-5p	CHRNA3
hsa-miR-19b-1-5p	CEMP1		hsa-miR-219a-5p	S100PBP
hsa-miR-19b-1-5p	RILPL2		hsa-miR-219a-5p	TTC30A
hsa-miR-19b-1-5p	C16orf52		hsa-miR-219a-5p	EFNB2
hsa-miR-19b-1-5p	NIPSNAP3A		hsa-miR-219a-5p	MRTFA
hsa-miR-19b-1-5p	ISCA1		hsa-miR-219a-5p	FURIN
hsa-miR-19b-1-5p	APP		hsa-miR-219a-5p	RAB17
hsa-miR-19b-1-5p	IVD		hsa-miR-219a-5p	TPCN1
hsa-miR-19b-1-5p	ZCCHC14		hsa-miR-219a-5p	STK38L
hsa-miR-19b-1-5p	PURB		hsa-miR-219a-5p	SORCS1
hsa-miR-19b-1-5p	KCNIP4		hsa-miR-219a-5p	LURAP1L
hsa-miR-19b-1-5p	ST8SIA3		hsa-miR-219a-5p	SLC12A8
hsa-miR-19b-1-5p	FAM160B2		hsa-miR-219a-5p	ISL1
hsa-miR-19b-1-5p	CPEB2		hsa-miR-219a-5p	GRAMD1B
hsa-miR-19b-1-5p	CCNF		hsa-miR-219a-5p	GREB1
hsa-miR-19b-1-5p	ZNF160		hsa-miR-219a-5p	PPARGC1A
hsa-miR-19b-1-5p	CDKN2C		hsa-miR-219a-5p	RPRD2
hsa-miR-19b-1-5p	GOLGA6L9		hsa-miR-219a-5p	ERG
hsa-miR-19b-1-5p	HLA-F		hsa-miR-219a-5p	TSPAN2
hsa-miR-19b-1-5p	MOAP1		hsa-miR-219a-5p	RBM24
hsa-miR-19b-1-5p	RALGPS2		hsa-miR-219a-5p	LSAMP
hsa-miR-19b-1-5p	MAP3K7		hsa-miR-219a-5p	AKAP6
hsa-miR-19b-1-5p	ZNF621		hsa-miR-219a-5p	TMEM98
hsa-miR-19b-1-5p	TAF13		hsa-miR-219a-5p	ZNF561
hsa-miR-19b-1-5p	PAPD4		hsa-miR-219a-5p	THSD7B
hsa-miR-19b-1-5p	SFMBT2		hsa-miR-219a-5p	IL12B
hsa-miR-19b-1-5p	PLEKHG1		hsa-miR-219a-5p	TMX4
hsa-miR-19b-1-5p	GALNT6		hsa-miR-219a-5p	COL9A1
hsa-miR-19b-1-5p	RAB7A		hsa-miR-219a-5p	AKR1C2
hsa-miR-19b-1-5p	NXT2		hsa-miR-219a-5p	GNL3L
hsa-miR-19b-1-5p	CDC14A		hsa-miR-219a-5p	TTBK1
hsa-miR-19b-1-5p	LRIT3		hsa-miR-219a-5p	APOBEC2
hsa-miR-19b-1-5p	USP25		hsa-miR-219a-5p	IYD
hsa-miR-19b-1-5p	ZNF557		hsa-miR-219a-5p	KLB
hsa-miR-19b-1-5p	PAQR8		hsa-miR-219a-5p	DENND2D
hsa-miR-19b-1-5p	KRBOX4		hsa-miR-219a-5p	RNF6
hsa-miR-19b-1-5p	TNFRSF25		hsa-miR-219a-5p	DOK6
hsa-miR-19b-1-5p	UTP14C		hsa-miR-219a-5p	NDRG4
hsa-miR-19b-1-5p	PCMTD1		hsa-miR-219a-5p	SLC16A6
hsa-miR-19b-1-5p	NUPL1		hsa-miR-219a-5p	SIX3
hsa-miR-19b-1-5p	AJAP1		hsa-miR-219a-5p	PHACTR2
hsa-miR-19b-1-5p	SLAMF1		hsa-miR-219a-5p	LAMTOR3
hsa-miR-19b-1-5p	HOXA2		hsa-miR-219a-5p	PHF19
hsa-miR-19b-1-5p	ABI1		hsa-miR-219a-5p	ADGRL1
hsa-miR-19b-1-5p	ANGPT1		hsa-miR-219a-5p	ADGRL3
hsa-miR-19b-1-5p	ZBTB37		hsa-miR-219a-5p	RAPH1
hsa-miR-19b-1-5p	LRRN3		hsa-miR-219a-5p	FBXO41
hsa-miR-19b-1-5p	ST6GAL2		hsa-miR-219a-5p	POU2F1
hsa-miR-19b-1-5p	CT62		hsa-miR-219a-5p	LCLAT1
hsa-miR-19b-1-5p	ELAVL4		hsa-miR-219a-5p	PCDH7
hsa-miR-19b-1-5p	USP54		hsa-miR-219a-5p	GALM
hsa-miR-19b-1-5p	FAM110B		hsa-miR-219a-5p	ZNF609
hsa-miR-19b-1-5p	ATP2C1		hsa-miR-219a-5p	FNBP4
hsa-miR-19b-1-5p	CTSV		hsa-miR-219a-5p	LPGAT1
hsa-miR-19b-1-5p	ZBTB20		hsa-miR-219a-5p	PIEZO1
hsa-miR-19b-1-5p	PPP1R1C		hsa-miR-219a-5p	GBA2
hsa-miR-19b-1-5p	DESI1		hsa-miR-219a-5p	CFL2
hsa-miR-19b-1-5p	ADAM28		hsa-miR-219a-5p	SCARB2
hsa-miR-19b-1-5p	LPHN2		hsa-miR-219a-5p	SMC4
hsa-miR-19b-1-5p	CAMK2D		hsa-miR-219a-5p	C6orf58
hsa-miR-19b-1-5p	ACTR3		hsa-miR-219a-5p	SOX5
hsa-miR-19b-1-5p	SETD7		hsa-miR-219a-5p	ZDHHC2
hsa-miR-19b-1-5p	USP7		hsa-miR-219a-5p	PIK3C2G
hsa-miR-19b-1-5p	PAK3		hsa-miR-219a-5p	RAB12
hsa-miR-19b-1-5p	ANO3		hsa-miR-219a-5p	OTX2
hsa-miR-19b-1-5p	SLC9C1		hsa-miR-219a-5p	SHC1
hsa-miR-19b-1-5p	CTD-2330K9.3		hsa-miR-219a-5p	FGFR1OP
hsa-miR-19b-1-5p	KCNQ5		hsa-miR-219a-5p	KCNJ2
hsa-miR-19b-1-5p	PALM2		hsa-miR-219a-5p	PLXNC1
hsa-miR-19b-1-5p	ISM1		hsa-miR-219a-5p	RTL9
hsa-miR-19b-1-5p	AL645730.2		hsa-miR-219a-5p	SNTB2
hsa-miR-19b-1-5p	RPN1		hsa-miR-219a-5p	ARIH1
hsa-miR-19b-1-5p	HNRNPUL1		hsa-miR-219a-5p	ZCCHC14
hsa-miR-19b-1-5p	C5orf28		hsa-miR-219a-5p	PI4KA
hsa-miR-19b-1-5p	C1QTNF2		hsa-miR-219a-5p	FZD4
hsa-miR-19b-1-5p	ZMAT2		hsa-miR-219a-5p	SMAD4
hsa-miR-19b-1-5p	RNF216		hsa-miR-219a-5p	AFAP1L2
hsa-miR-19b-1-5p	COBLL1		hsa-miR-219a-5p	MOB4
hsa-miR-19b-1-5p	DLX1		hsa-miR-219a-5p	FZD5
hsa-miR-19b-1-5p	MAP2K2		hsa-miR-219a-5p	KLF3
hsa-miR-19b-1-5p	FAM84B		hsa-miR-219a-5p	CD2AP
hsa-miR-19b-1-5p	ABCA1		hsa-miR-219a-5p	OTUD3
hsa-miR-19b-1-5p	ARF6		hsa-miR-219a-5p	PPP1R14B
hsa-miR-19b-1-5p	DPH3		hsa-miR-219a-5p	DMXL1
hsa-miR-19b-1-5p	DYRK3		hsa-miR-219a-5p	XIAP
hsa-miR-19b-1-5p	NDUFA11		hsa-miR-219a-5p	NCAPG2
hsa-miR-19b-1-5p	SYT9		hsa-miR-219a-5p	MYOCD
hsa-miR-19b-1-5p	NT5C1A		hsa-miR-219a-5p	INSIG1
hsa-miR-19b-1-5p	PAEP		hsa-miR-219a-5p	EGR3
hsa-miR-19b-1-5p	LCP1		hsa-miR-219a-5p	HOXA1
hsa-miR-19b-1-5p	SGOL2		hsa-miR-219a-5p	RORB
hsa-miR-19b-1-5p	DKFZP434E1119		hsa-miR-219a-5p	NUMB
hsa-miR-19b-1-5p	NSUN2		hsa-miR-219a-5p	HTR2C
hsa-miR-19b-1-5p	CTBP2		hsa-miR-219a-5p	ZNF793
hsa-miR-19b-1-5p	MID1		hsa-miR-219a-5p	ANXA10
hsa-miR-19b-1-5p	RBM47		hsa-miR-219a-5p	TNFSF8
hsa-miR-19b-1-5p	VASH2		hsa-miR-219a-5p	GSE1
hsa-miR-19b-1-5p	DICER1		hsa-miR-219a-5p	ARHGEF12
hsa-miR-19b-1-5p	NFAT5		hsa-miR-219a-5p	ABCA13
hsa-miR-19b-1-5p	PIK3AP1		hsa-miR-219a-5p	PITPNM2
hsa-miR-19b-1-5p	FRMPD4		hsa-miR-219a-5p	KLHL9
hsa-miR-19b-1-5p	ATCAY		hsa-miR-219a-5p	FLT1
hsa-miR-19b-1-5p	AC008948.1		hsa-miR-219a-5p	MINDY2
hsa-miR-19b-1-5p	PTPRG		hsa-miR-219a-5p	RARS
hsa-miR-19b-1-5p	MUC15		hsa-miR-219a-5p	STXBP5L
hsa-miR-19b-1-5p	GLYR1		hsa-miR-219a-5p	KLF4
hsa-miR-19b-1-5p	PLA2G2D		hsa-miR-219a-5p	ZNF398
hsa-miR-19b-1-5p	ARIH1		hsa-miR-219a-5p	SSPN
hsa-miR-19b-1-5p	FAM210B		hsa-miR-219a-5p	RAD51
hsa-miR-19b-1-5p	RAB1A		hsa-miR-219a-5p	FMNL2
hsa-miR-19b-1-5p	CHP2		hsa-miR-219a-5p	AFF4
hsa-miR-19b-1-5p	CPSF1		hsa-miR-219a-5p	ABHD2
hsa-miR-19b-1-5p	AC115618.1		hsa-miR-219a-5p	ACOX1
hsa-miR-19b-1-5p	CALN1		hsa-miR-219a-5p	CNOT1
hsa-miR-19b-1-5p	CLLU1		hsa-miR-219a-5p	CXCL11
hsa-miR-19b-1-5p	TMEM243		hsa-miR-219a-5p	GOLM1
hsa-miR-19b-1-5p	THAP6		hsa-miR-219a-5p	CACNB3
hsa-miR-19b-1-5p	SCAMP1		hsa-miR-219a-5p	AGPAT3
hsa-miR-19b-1-5p	BHLHE41		hsa-miR-219a-5p	REPS2
hsa-miR-19b-1-5p	MYH11		hsa-miR-219a-5p	ABHD8
hsa-miR-19b-1-5p	CNNM4		hsa-miR-219a-5p	PKIG
hsa-miR-19b-1-5p	TNKS		hsa-miR-219a-5p	REST
hsa-miR-19b-1-5p	ZNF699		hsa-miR-219a-5p	TGFBR3
hsa-miR-19b-1-5p	GNPTG		hsa-miR-219a-5p	TBC1D15
hsa-miR-19b-1-5p	CCL28		hsa-miR-219a-5p	FAM91A1
hsa-miR-19b-1-5p	VSNL1		hsa-miR-219a-5p	RBFOX2
hsa-miR-19b-1-5p	IFNW1		hsa-miR-219a-5p	GATM
hsa-miR-19b-1-5p	PDCD7		hsa-miR-219a-5p	PI4K2A
hsa-miR-19b-1-5p	PNPLA1		hsa-miR-219a-5p	FBXL17
hsa-miR-19b-1-5p	GNB1		hsa-miR-219a-5p	KLF16
hsa-miR-19b-1-5p	AGFG1		hsa-miR-219a-5p	ORC4
hsa-miR-19b-1-5p	PRKAR2B		hsa-miR-219a-5p	KRR1
hsa-miR-19b-1-5p	CLIC4		hsa-miR-219a-5p	ABL2
hsa-miR-19b-1-5p	GTF2B		hsa-miR-219a-5p	ING3
hsa-miR-19b-1-5p	CX3CR1		hsa-miR-219a-5p	RAD23B
hsa-miR-19b-1-5p	KCNB1		hsa-miR-219a-5p	FAM20B
hsa-miR-19b-1-5p	PEX5L		hsa-miR-219a-5p	HPS3
hsa-miR-19b-1-5p	LDOC1		hsa-miR-219a-5p	FASLG
hsa-miR-19b-1-5p	INSIG1		hsa-miR-219a-5p	GLCE
hsa-miR-19b-1-5p	ASF1A		hsa-miR-219a-5p	LOX
hsa-miR-19b-1-5p	ADAM9		hsa-miR-219a-5p	NECAP1
hsa-miR-19b-1-5p	RSPH3		hsa-miR-219a-5p	XPR1
hsa-miR-19b-1-5p	SLC6A8		hsa-miR-219a-5p	ADD2
hsa-miR-19b-1-5p	LRRTM3		hsa-miR-219a-5p	C12orf4
hsa-miR-19b-1-5p	PLEKHO2		hsa-miR-219a-5p	EXOC4
hsa-miR-19b-1-5p	BEND2		hsa-miR-219a-5p	PURG
hsa-miR-19b-1-5p	TMEM174		hsa-miR-219a-5p	FAM120C
hsa-miR-19b-1-5p	GOLGA6L9		hsa-miR-219a-5p	RNF207
hsa-miR-19b-1-5p	TBX3		hsa-miR-219a-5p	CPEB3
hsa-miR-19b-1-5p	NDN		hsa-miR-219a-5p	KCNJ3
hsa-miR-19b-1-5p	KRT8		hsa-miR-219a-5p	GSK3B
hsa-miR-19b-1-5p	NUDT9		hsa-miR-219a-5p	CTDSPL2
hsa-miR-19b-1-5p	GCSAM		hsa-miR-219a-5p	LEPR
hsa-miR-19b-1-5p	NEU3		hsa-miR-219a-5p	CACNA1E
hsa-miR-19b-1-5p	AC107021.1		hsa-miR-219a-5p	DNAJC9
hsa-miR-19b-1-5p	HMGXB4		hsa-miR-219a-5p	SP4
hsa-miR-19b-1-5p	TRAPPC3		hsa-miR-219a-5p	ZC3H4
hsa-miR-19b-1-5p	GRB10		hsa-miR-219a-5p	PLXDC2
hsa-miR-19b-1-5p	FCF1		hsa-miR-219a-5p	ZNF148
hsa-miR-19b-1-5p	QPCT		hsa-miR-219a-5p	ZNF662
hsa-miR-19b-1-5p	MEF2A		hsa-miR-219a-5p	CBFA2T3
hsa-miR-19b-1-5p	MBLAC2		hsa-miR-219a-5p	SPPL2A
hsa-miR-19b-1-5p	PGM2		hsa-miR-219a-5p	CBX2
hsa-miR-19b-1-5p	ADIG		hsa-miR-219a-5p	PHACTR4
hsa-miR-19b-1-5p	GUCY1A2		hsa-miR-219a-5p	TPM1
hsa-miR-19b-1-5p	DOK6		hsa-miR-219a-5p	TGS1
hsa-miR-19b-1-5p	RPE65		hsa-miR-219a-5p	FBXW2
hsa-miR-19b-1-5p	SLC45A4		hsa-miR-219a-5p	LYPLA1
hsa-miR-19b-1-5p	SCN4B		hsa-miR-219a-5p	SLCO4C1
hsa-miR-19b-1-5p	PDC		hsa-miR-219a-5p	MAP7D3
hsa-miR-19b-1-5p	CFL2		hsa-miR-219a-5p	RBMS1
hsa-miR-19b-1-5p	JMY		hsa-miR-219a-5p	FCHSD2
hsa-miR-19b-1-5p	SPIRE1		hsa-miR-219a-5p	UBE2N
hsa-miR-19b-1-5p	MUC20		hsa-miR-219a-5p	SCG3
hsa-miR-19b-1-5p	FAR2		hsa-miR-219a-5p	AHR
hsa-miR-19b-1-5p	LYRM7		hsa-miR-219a-5p	CNPY1
hsa-miR-19b-1-5p	JPH1		hsa-miR-219a-5p	MYL1
hsa-miR-19b-1-5p	TKTL1		hsa-miR-219a-5p	NAV1
hsa-miR-19b-1-5p	ZNF528		hsa-miR-219a-5p	UBR5
hsa-miR-19b-1-5p	RP13-996F3.5		hsa-miR-219a-5p	KRTAP2-3
hsa-miR-19b-1-5p	RNF115		hsa-miR-219a-5p	ZNF800
hsa-miR-19b-1-5p	KCTD11		hsa-miR-219a-5p	COG6
hsa-miR-19b-1-5p	CTCF		hsa-miR-219a-5p	TANC2
hsa-miR-19b-1-5p	AFF2		hsa-miR-219a-5p	KRTAP4-12
hsa-miR-19b-1-5p	KLF3		hsa-miR-219a-5p	TRPM7
hsa-miR-19b-1-5p	ARMC12		hsa-miR-219a-5p	DCP2
hsa-miR-19b-1-5p	HOXC4		hsa-miR-219a-5p	FAM71D
hsa-miR-19b-1-5p	MRPL43		hsa-miR-219a-5p	AEN
hsa-miR-19b-1-5p	PIK3R2		hsa-miR-219a-5p	C6orf222
hsa-miR-19b-1-5p	HOXC4		hsa-miR-219a-5p	TTLL2
hsa-miR-19b-1-5p	LRRC8E		hsa-miR-219a-5p	TCF12
hsa-miR-19b-1-5p	GRHL1		hsa-miR-219a-5p	SORCS3
hsa-miR-19b-1-5p	LTB4R		hsa-miR-219a-5p	HMGA2
hsa-miR-19b-1-5p	ZMAT4		hsa-miR-219a-5p	ARID3B
hsa-miR-19b-1-5p	ESD		hsa-miR-219a-5p	RORA
hsa-miR-19b-1-5p	KCNN3		hsa-miR-219a-5p	SEPT7
hsa-miR-19b-1-5p	PSMG2		hsa-miR-219a-5p	ANKH
hsa-miR-19b-1-5p	KERA		hsa-miR-219a-5p	NPAS2
hsa-miR-19b-1-5p	SLAMF8		hsa-miR-219a-5p	INO80D
hsa-miR-19b-1-5p	AMMECR1		hsa-miR-219a-5p	MITF
hsa-miR-19b-1-5p	C19orf44		hsa-miR-219a-5p	FAM126B
hsa-miR-19b-1-5p	FKBP1C		hsa-miR-219a-5p	PRDM1
hsa-miR-19b-1-5p	ATXN7		hsa-miR-219a-5p	MCF2L2
hsa-miR-19b-1-5p	ZNF431		hsa-miR-219a-5p	ITGA2
hsa-miR-19b-1-5p	TMEM43		hsa-miR-219a-5p	UGCG
hsa-miR-19b-1-5p	CCNYL1		hsa-miR-219a-5p	ACOXL
hsa-miR-19b-1-5p	ZNF346		hsa-miR-219a-5p	IFI27L1
hsa-miR-19b-1-5p	FSD2		hsa-miR-219a-5p	SREK1
hsa-miR-19b-1-5p	HOOK1		hsa-miR-219a-5p	TPH2
hsa-miR-19b-1-5p	TCF3		hsa-miR-219a-5p	PIKFYVE
hsa-miR-19b-1-5p	C7orf71		hsa-miR-219a-5p	INF2
hsa-miR-19b-1-5p	KLF17		hsa-miR-219a-5p	BCL2
hsa-miR-19b-1-5p	ZNF385D		hsa-miR-219a-5p	CPEB2
hsa-miR-19b-1-5p	ZNF80		hsa-miR-219a-5p	CECR2
hsa-miR-19b-1-5p	FAM218A		hsa-miR-219a-5p	TCAF1
hsa-miR-19b-1-5p	CEP85L		hsa-miR-219a-5p	CSRNP3
hsa-miR-19b-1-5p	ZNF721		hsa-miR-219a-5p	RMND1
hsa-miR-19b-1-5p	SLC44A4		hsa-miR-219a-5p	GRIK1
hsa-miR-19b-1-5p	TMEM131		hsa-miR-219a-5p	PTGS2
hsa-miR-19b-1-5p	PIEZO2		hsa-miR-219a-5p	EIF5A2
hsa-miR-19b-1-5p	CDK4		hsa-miR-219a-5p	GFPT2
hsa-miR-19b-1-5p	TMEM156		hsa-miR-219a-5p	CD109
hsa-miR-19b-1-5p	PARK7		hsa-miR-219a-5p	PCYOX1L
hsa-miR-19b-1-5p	ZNF253		hsa-miR-219a-5p	SGCD
hsa-miR-19b-1-5p	DRGX		hsa-miR-219a-5p	ANAPC16
hsa-miR-19b-1-5p	PRR9		hsa-miR-219a-5p	ATP8A2
hsa-miR-19b-1-5p	FOS		hsa-miR-219a-5p	KLHL11
hsa-miR-19b-1-5p	GOLGA6L4		hsa-miR-219a-5p	GATA2
hsa-miR-19b-1-5p	HNRNPR		hsa-miR-219a-5p	ADRA1A
hsa-miR-19b-1-5p	SDC1		hsa-miR-219a-5p	YWHAH
hsa-miR-19b-1-5p	ZNF140		hsa-miR-219a-5p	PTPRK
hsa-miR-19b-1-5p	KDM3A		hsa-miR-219a-5p	BORCS7
hsa-miR-19b-1-5p	MTRR		hsa-miR-219a-5p	FECH
hsa-miR-19b-1-5p	DGKA		hsa-miR-219a-5p	HOXD13
hsa-miR-19b-1-5p	GLB1L3		hsa-miR-219a-5p	PRKX
hsa-miR-19b-1-5p	METTL20		hsa-miR-219a-5p	GFRAL
hsa-miR-19b-1-5p	FAM21D		hsa-miR-219a-5p	ATL2
hsa-miR-19b-1-5p	MRAS		hsa-miR-219a-5p	RAB6D
hsa-miR-19b-1-5p	DTNA		hsa-miR-219a-5p	GBP5
hsa-miR-19b-1-5p	ALOX15B		hsa-miR-219a-5p	CENPA
hsa-miR-19b-1-5p	DFFB		hsa-miR-219a-5p	ESR1
hsa-miR-19b-1-5p	PRKCI		hsa-miR-219a-5p	TMOD2
hsa-miR-19b-1-5p	MAP3K3		hsa-miR-219a-5p	PAX5
hsa-miR-19b-1-5p	DSEL		hsa-miR-219a-5p	SPRY3
hsa-miR-19b-1-5p	ZNF589		hsa-miR-219a-5p	TAB3
hsa-miR-19b-1-5p	R3HCC1L		hsa-miR-219a-5p	PAK1
hsa-miR-19b-1-5p	ACVR1C		hsa-miR-219a-5p	LRRC4C
hsa-miR-19b-1-5p	TXLNB		hsa-miR-219a-5p	ENKUR
hsa-miR-19b-1-5p	ZNF85		hsa-miR-219a-5p	HES5
hsa-miR-19b-1-5p	IMPG1		hsa-miR-219a-5p	DCAF5
hsa-miR-19b-1-5p	IFT57		hsa-miR-219a-5p	CCDC90B
hsa-miR-19b-1-5p	PSG3		hsa-miR-219a-5p	ZSCAN30
hsa-miR-19b-1-5p	GLI2		hsa-miR-219a-5p	PODXL
hsa-miR-19b-1-5p	HMGA2		hsa-miR-219a-5p	CTCF
hsa-miR-19b-1-5p	NR4A3		hsa-miR-219a-5p	PNRC1
hsa-miR-19b-1-5p	OXTR		hsa-miR-219a-5p	NRIP1
hsa-miR-19b-1-5p	G6PC		hsa-miR-219a-5p	MPHOSPH9
hsa-miR-19b-1-5p	KDM1B		hsa-miR-219a-5p	PPP2R2C
hsa-miR-19b-1-5p	SYT1		hsa-miR-219a-5p	KLF2
hsa-miR-19b-1-5p	FAM65B		hsa-miR-219a-5p	PKNOX1
hsa-miR-19b-1-5p	KCNJ2		hsa-miR-219a-5p	NR4A3
hsa-miR-19b-1-5p	ART4		hsa-miR-219a-5p	SALL4
hsa-miR-19b-1-5p	NUDT16		hsa-miR-219a-5p	MYCL
hsa-miR-19b-1-5p	RNF169		hsa-miR-219a-5p	ERGIC1
hsa-miR-19b-1-5p	ATF2		hsa-miR-219a-5p	HSPE1-MOB4
hsa-miR-19b-1-5p	ZNF483		hsa-miR-219a-5p	SYT4
hsa-miR-19b-1-5p	PIK3R1		hsa-miR-219a-5p	N4BP2L1
hsa-miR-19b-1-5p	UBE2D1
hsa-miR-19b-1-5p	GNA15
hsa-miR-19b-1-5p	KATNBL1
hsa-miR-19b-1-5p	ZNF845
hsa-miR-19b-1-5p	MYO16
hsa-miR-19b-1-5p	TCF7L1
hsa-miR-19b-1-5p	TTC14
hsa-miR-19b-1-5p	TCEB1
hsa-miR-19b-1-5p	IRAK1BP1
hsa-miR-19b-1-5p	FLJ20373
hsa-miR-19b-1-5p	AC008443.1
hsa-miR-19b-1-5p	THUMPD1
hsa-miR-19b-1-5p	PLD5
hsa-miR-19b-1-5p	ADAM23
hsa-miR-19b-1-5p	NUP155
hsa-miR-19b-1-5p	ZNF846
hsa-miR-19b-1-5p	MAP1LC3B
hsa-miR-19b-1-5p	DUSP16
hsa-miR-19b-1-5p	GALNT15
hsa-miR-19b-1-5p	ADAM12
hsa-miR-19b-1-5p	JAKMIP2
hsa-miR-19b-1-5p	THUMPD3
hsa-miR-19b-1-5p	SMIM15
hsa-miR-19b-1-5p	ZKSCAN1
hsa-miR-19b-1-5p	BRINP2
hsa-miR-19b-1-5p	C14orf132
hsa-miR-19b-1-5p	ELAVL3
hsa-miR-19b-1-5p	TMEM57
hsa-miR-19b-1-5p	LTN1
hsa-miR-19b-1-5p	KIAA1217
hsa-miR-19b-1-5p	POU3F3
hsa-miR-19b-1-5p	SIN3A
hsa-miR-19b-1-5p	C2orf69
hsa-miR-19b-1-5p	CBLN2
hsa-miR-19b-1-5p	DCAF4L1
hsa-miR-19b-1-5p	AC023632.1
hsa-miR-19b-1-5p	RASD1
hsa-miR-19b-1-5p	CGNL1
hsa-miR-19b-1-5p	XYLT1
hsa-miR-19b-1-5p	TMEM132B
hsa-miR-19b-1-5p	AL626787.1
hsa-miR-19b-1-5p	FAM126A
hsa-miR-19b-1-5p	PTBP2
hsa-miR-19b-1-5p	URM1
hsa-miR-19b-1-5p	ESRRG
hsa-miR-19b-1-5p	KRT5
hsa-miR-19b-1-5p	LPHN3
hsa-miR-19b-1-5p	SFXN3
hsa-miR-19b-1-5p	RIBC2
hsa-miR-19b-1-5p	ARHGAP36
hsa-miR-19b-1-5p	HOXA9
hsa-miR-19b-1-5p	KRT73
hsa-miR-19b-1-5p	ACAN
hsa-miR-19b-1-5p	SLC17A6
hsa-miR-19b-1-5p	DIRC1
hsa-miR-19b-1-5p	PTGER3
hsa-miR-19b-1-5p	CSRNP2
hsa-miR-19b-1-5p	ARMC10
hsa-miR-19b-1-5p	HPGD
hsa-miR-19b-1-5p	CDK6
hsa-miR-19b-1-5p	TMED7
hsa-miR-19b-1-5p	CREB1
hsa-miR-19b-1-5p	SGPP2
hsa-miR-19b-1-5p	USP2
hsa-miR-19b-1-5p	FRRS1L
hsa-miR-19b-1-5p	SPATA6L
hsa-miR-19b-1-5p	E2F3
hsa-miR-19b-1-5p	COL23A1
hsa-miR-19b-1-5p	BET1
hsa-miR-19b-1-5p	CTD-2370N5.3
hsa-miR-19b-1-5p	SETD6
hsa-miR-19b-1-5p	CNTN1
hsa-miR-19b-1-5p	IGF2
hsa-miR-19b-1-5p	IKZF5
hsa-miR-19b-1-5p	TNPO1
hsa-miR-19b-1-5p	KCTD1
hsa-miR-19b-1-5p	ZNF410
hsa-miR-19b-1-5p	FBXO28
hsa-miR-19b-1-5p	NMNAT2
hsa-miR-19b-1-5p	IL13RA1
hsa-miR-19b-1-5p	MAB21L2
hsa-miR-19b-1-5p	MSX1
hsa-miR-19b-1-5p	GTF2I
hsa-miR-19b-1-5p	PRKAG3
hsa-miR-19b-1-5p	PNPLA4
hsa-miR-19b-1-5p	ZBTB2
hsa-miR-19b-1-5p	ZC3HAV1L
hsa-miR-19b-1-5p	TLR3
hsa-miR-19b-1-5p	GABRG3
hsa-miR-19b-1-5p	PCNT
hsa-miR-19b-1-5p	RCCD1
hsa-miR-19b-1-5p	CTGF
hsa-miR-19b-1-5p	CCR6
hsa-miR-19b-1-5p	TAF9B
hsa-miR-19b-1-5p	PCGF3
hsa-miR-19b-1-5p	TMEM139
hsa-miR-19b-1-5p	NSG2
hsa-miR-19b-1-5p	RBMS1
hsa-miR-19b-1-5p	CTXN3
hsa-miR-19b-1-5p	ZNF724P
hsa-miR-19b-1-5p	ZNF578
hsa-miR-19b-1-5p	METAP1
hsa-miR-19b-1-5p	SEC61A2
hsa-miR-19b-1-5p	PBX3
hsa-miR-19b-1-5p	PPIP5K2
hsa-miR-19b-1-5p	CDH19
hsa-miR-19b-1-5p	AARD
hsa-miR-19b-1-5p	DLC1
hsa-miR-19b-1-5p	DIRAS3
hsa-miR-19b-1-5p	AL353698.1
hsa-miR-19b-1-5p	ENPP6
hsa-miR-19b-1-5p	BIN1
hsa-miR-19b-1-5p	MTMR6
hsa-miR-19b-1-5p	RASSF8
hsa-miR-19b-1-5p	CHCHD3
hsa-miR-19b-1-5p	TMEM159
hsa-miR-19b-1-5p	ZNF600
hsa-miR-19b-1-5p	PP13439
hsa-miR-19b-1-5p	EYS
hsa-miR-19b-1-5p	CEP120
hsa-miR-19b-1-5p	TLR10
hsa-miR-19b-1-5p	NSUN7
hsa-miR-19b-1-5p	KCNA1
hsa-miR-19b-1-5p	PDE6A
hsa-miR-19b-1-5p	PAX2
hsa-miR-19b-1-5p	LSM4
hsa-miR-19b-1-5p	PRMT10
hsa-miR-19b-1-5p	IGFBP4
hsa-miR-19b-1-5p	DLX6
hsa-miR-19b-1-5p	PHF20L1
hsa-miR-19b-1-5p	GCNT1
hsa-miR-19b-1-5p	HTR3A
hsa-miR-19b-1-5p	GRID2
hsa-miR-19b-1-5p	GLCCI1
hsa-miR-19b-1-5p	TUBGCP4
hsa-miR-19b-1-5p	PAQR9
hsa-miR-19b-1-5p	CADPS
hsa-miR-19b-1-5p	SEPT14
hsa-miR-19b-1-5p	ZRANB2
hsa-miR-19b-1-5p	MED11
hsa-miR-19b-1-5p	PCDH11X
hsa-miR-19b-1-5p	ZNF33A
hsa-miR-19b-1-5p	TPP2
hsa-miR-19b-1-5p	USP6NL
hsa-miR-19b-1-5p	CLOCK
hsa-miR-19b-1-5p	ACKR4
hsa-miR-19b-1-5p	BAZ1B
hsa-miR-19b-1-5p	DEFB132
hsa-miR-19b-1-5p	LINGO2
hsa-miR-19b-1-5p	EGLN1
hsa-miR-19b-1-5p	GTF2E2
hsa-miR-19b-1-5p	CDO1
hsa-miR-19b-1-5p	RCAN2
hsa-miR-19b-1-5p	VDAC2
hsa-miR-19b-1-5p	ZNF430
hsa-miR-19b-1-5p	PIK3CA
hsa-miR-19b-1-5p	MAML3
hsa-miR-19b-1-5p	SAMHD1
hsa-miR-19b-1-5p	SNAI2
hsa-miR-19b-1-5p	ZNF486
hsa-miR-19b-1-5p	GPAM
hsa-miR-19b-1-5p	KCTD6
hsa-miR-19b-1-5p	METTL16
hsa-miR-19b-1-5p	ZNF716
hsa-miR-19b-1-5p	HIVEP2
hsa-miR-19b-1-5p	FIGN
hsa-miR-19b-1-5p	C1orf64
hsa-miR-19b-1-5p	RFXAP
hsa-miR-19b-1-5p	RNF152
hsa-miR-19b-1-5p	PNPLA3
hsa-miR-19b-1-5p	FAM118A
hsa-miR-19b-1-5p	RWDD2A
hsa-miR-19b-1-5p	HAS1
hsa-miR-19b-1-5p	FKBP5
hsa-miR-19b-1-5p	GRM4
hsa-miR-19b-1-5p	ELK3
hsa-miR-19b-1-5p	RCBTB2
hsa-miR-19b-1-5p	PCDH19
hsa-miR-19b-1-5p	SETDB2
hsa-miR-19b-1-5p	ASUN
hsa-miR-19b-1-5p	NRF1
hsa-miR-19b-1-5p	TMEM245
hsa-miR-19b-1-5p	TSNARE1
hsa-miR-19b-1-5p	STAC
hsa-miR-19b-1-5p	ZNF492
hsa-miR-19b-1-5p	ADCK3
hsa-miR-19b-1-5p	ZSWIM6
hsa-miR-19b-1-5p	C3orf65
hsa-miR-19b-1-5p	AC008132.1
hsa-miR-19b-1-5p	C1orf122
hsa-miR-19b-1-5p	TWISTNB
hsa-miR-19b-1-5p	ZNF696
hsa-miR-19b-1-5p	LIN7A
hsa-miR-19b-1-5p	APC
hsa-miR-19b-1-5p	TADA1
hsa-miR-19b-1-5p	NKX3-1
hsa-miR-19b-1-5p	KIAA2022
hsa-miR-19b-1-5p	TNFSF15
hsa-miR-19b-1-5p	RNF223
hsa-miR-19b-1-5p	PPP1R9A
hsa-miR-19b-1-5p	OSBPL11
hsa-miR-19b-1-5p	F3
hsa-miR-19b-1-5p	ORC3
hsa-miR-19b-1-5p	DENND4C
hsa-miR-19b-1-5p	AXIN2
hsa-miR-19b-1-5p	ADH1B
hsa-miR-19b-1-5p	ZNF641
hsa-miR-19b-1-5p	KBTBD6
hsa-miR-19b-1-5p	TTC16
hsa-miR-19b-1-5p	MET
hsa-miR-19b-1-5p	ZNF207
hsa-miR-19b-1-5p	CD164
hsa-miR-19b-1-5p	PGRMC1
hsa-miR-19b-1-5p	ALAD
hsa-miR-19b-1-5p	PPP1R12A
hsa-miR-19b-1-5p	TEAD1
hsa-miR-19b-1-5p	HNRNPF
hsa-miR-19b-1-5p	AIRE
hsa-miR-19b-1-5p	TMEM87B
hsa-miR-19b-1-5p	KIF26A
hsa-miR-19b-1-5p	ZDHHC7
hsa-miR-19b-1-5p	AR
hsa-miR-19b-1-5p	FAM153A
hsa-miR-19b-1-5p	C14orf144
hsa-miR-19b-1-5p	ENPP7
hsa-miR-19b-1-5p	CACTIN
hsa-miR-19b-1-5p	TBCE
hsa-miR-19b-1-5p	C16orf72
hsa-miR-19b-1-5p	KIAA1671
hsa-miR-19b-1-5p	C4orf29
hsa-miR-19b-1-5p	NIPBL
hsa-miR-19b-1-5p	VWA7
hsa-miR-19b-1-5p	HNRNPA0
hsa-miR-19b-1-5p	HSPA12A
hsa-miR-19b-1-5p	OSBP
hsa-miR-19b-1-5p	HOXA3
hsa-miR-19b-1-5p	DKFZP434O1614
hsa-miR-19b-1-5p	PGAM4
hsa-miR-19b-1-5p	PPP3R1
hsa-miR-19b-1-5p	TIFAB
hsa-miR-19b-1-5p	IGF2R
hsa-miR-19b-1-5p	IFFO2
hsa-miR-19b-1-5p	CDV3
hsa-miR-19b-1-5p	SNAP25
hsa-miR-19b-1-5p	MTMR2
hsa-miR-19b-1-5p	WDR5B
hsa-miR-19b-1-5p	WNT8B
hsa-miR-19b-1-5p	SUCLG1
hsa-miR-19b-1-5p	BLOC1S2
hsa-miR-19b-1-5p	NTN4
hsa-miR-19b-1-5p	FZD3
hsa-miR-19b-1-5p	CNOT2
hsa-miR-19b-1-5p	NAIP
hsa-miR-19b-1-5p	PRKG1
hsa-miR-19b-1-5p	ZBED6CL
hsa-miR-19b-1-5p	BTC
hsa-miR-19b-1-5p	CD48
hsa-miR-19b-1-5p	SPTSSB
hsa-miR-19b-1-5p	FAM49B
hsa-miR-19b-1-5p	EIF4G3
hsa-miR-19b-1-5p	UGT2B17
hsa-miR-19b-1-5p	TPSB2
hsa-miR-19b-1-5p	DNAH14
hsa-miR-19b-1-5p	SEMA5A
hsa-miR-19b-1-5p	CENPQ
hsa-miR-19b-1-5p	CC2D1B
hsa-miR-19b-1-5p	RAB39B
hsa-miR-19b-1-5p	RP11-47I22.4
hsa-miR-19b-1-5p	GREM1
hsa-miR-19b-1-5p	TNFSF14
hsa-miR-19b-1-5p	ZNF367
hsa-miR-19b-1-5p	RTN1
hsa-miR-19b-1-5p	AJUBA
hsa-miR-19b-1-5p	MYBPC2
hsa-miR-19b-1-5p	FCGR3B
hsa-miR-19b-1-5p	ATAD3C
hsa-miR-19b-1-5p	ACTN4
hsa-miR-19b-1-5p	DRD2
hsa-miR-19b-1-5p	SLC13A1
hsa-miR-19b-1-5p	ADRA2C
hsa-miR-19b-1-5p	MCM3
hsa-miR-19b-1-5p	BLOC1S6
hsa-miR-19b-1-5p	TXLNG
hsa-miR-19b-1-5p	EIF3M
hsa-miR-19b-1-5p	KIF21A
hsa-miR-19b-1-5p	AC016559.1
hsa-miR-19b-1-5p	FAM208A
hsa-miR-19b-1-5p	TMEM178B
hsa-miR-19b-1-5p	TM6SF1
hsa-miR-19b-1-5p	FZD1
hsa-miR-19b-1-5p	ZRANB3
hsa-miR-19b-1-5p	C1orf56
hsa-miR-19b-1-5p	OPN5
hsa-miR-19b-1-5p	FHL1
hsa-miR-19b-1-5p	ERF
hsa-miR-19b-1-5p	COL4A2
hsa-miR-19b-1-5p	PRR18
hsa-miR-19b-1-5p	KIAA1614
hsa-miR-19b-1-5p	AHDC1
hsa-miR-19b-1-5p	DPF3
hsa-miR-19b-1-5p	KCNJ15
hsa-miR-19b-1-5p	TRMT11
hsa-miR-19b-1-5p	ZFP3
hsa-miR-19b-1-5p	DUSP6
hsa-miR-19b-1-5p	LGALS8
hsa-miR-19b-1-5p	ZNF615
hsa-miR-19b-1-5p	WIF1
hsa-miR-19b-1-5p	NEFM
hsa-miR-19b-1-5p	CCSAP
hsa-miR-19b-1-5p	ARMC8
hsa-miR-19b-1-5p	SPECC1
hsa-miR-19b-1-5p	TIGD4
hsa-miR-19b-1-5p	C20orf112
hsa-miR-19b-1-5p	CERS6
hsa-miR-19b-1-5p	TMEM55B
hsa-miR-19b-1-5p	IGF1
hsa-miR-19b-1-5p	HEPACAM
hsa-miR-19b-1-5p	PRKD1
hsa-miR-19b-1-5p	METTL7A
hsa-miR-19b-1-5p	STC1
hsa-miR-19b-1-5p	CCDC38
hsa-miR-19b-1-5p	PSPC1
hsa-miR-19b-1-5p	SGTB
hsa-miR-19b-1-5p	RASGRF2
hsa-miR-19b-1-5p	ZNF280C
hsa-miR-19b-1-5p	ESRP2
hsa-miR-19b-1-5p	FAM213A
hsa-miR-19b-1-5p	OMD
hsa-miR-19b-1-5p	UBXN2A
hsa-miR-19b-1-5p	RASGRP3
hsa-miR-19b-1-5p	POU4F1
hsa-miR-19b-1-5p	CASP10
hsa-miR-19b-1-5p	LRRN4CL
hsa-miR-19b-1-5p	COA5
hsa-miR-19b-1-5p	C16orf46
hsa-miR-19b-1-5p	DSCAML1
hsa-miR-19b-1-5p	RBMXL2
hsa-miR-19b-1-5p	EHD4
hsa-miR-19b-1-5p	MTRF1L
hsa-miR-19b-1-5p	EIF5A2
hsa-miR-19b-1-5p	FBXO8
hsa-miR-19b-1-5p	NAPG
hsa-miR-19b-1-5p	UBE2Z
hsa-miR-19b-1-5p	HIVEP3
hsa-miR-19b-1-5p	ZNF385A
hsa-miR-19b-1-5p	ALPL
hsa-miR-19b-1-5p	C8A
hsa-miR-19b-1-5p	CCNG1
hsa-miR-19b-1-5p	OXA1L
hsa-miR-19b-1-5p	KCNJ5
hsa-miR-19b-1-5p	ERI1
hsa-miR-19b-1-5p	NYAP1
hsa-miR-19b-1-5p	FLT3
hsa-miR-19b-1-5p	HMGN4
hsa-miR-19b-1-5p	FTH1
hsa-miR-19b-1-5p	SAMD9
hsa-miR-19b-1-5p	DNAJC22
hsa-miR-19b-1-5p	SIX4
hsa-miR-19b-1-5p	FAM63B
hsa-miR-19b-1-5p	PARM1
hsa-miR-19b-1-5p	AC007375.1
hsa-miR-19b-1-5p	FITM2
hsa-miR-19b-1-5p	SLC12A9
hsa-miR-19b-1-5p	CYP4F31P
hsa-miR-19b-1-5p	CCDC113
hsa-miR-19b-1-5p	HMGB3
hsa-miR-19b-1-5p	LEMD1
hsa-miR-19b-1-5p	LPAR5
hsa-miR-19b-1-5p	KCNQ3
hsa-miR-19b-1-5p	IRAK4
hsa-miR-19b-1-5p	RPAIN
hsa-miR-19b-1-5p	C1orf94
hsa-miR-19b-1-5p	PHF6
hsa-miR-19b-1-5p	GPC5
hsa-miR-19b-1-5p	AP002884.2
hsa-miR-19b-1-5p	COX19
hsa-miR-19b-1-5p	YBX2
hsa-miR-19b-1-5p	FER
hsa-miR-19b-1-5p	PPARA
hsa-miR-19b-1-5p	LPL
hsa-miR-19b-1-5p	DMRTA2
hsa-miR-19b-1-5p	KRBA2
hsa-miR-19b-1-5p	USP8
hsa-miR-19b-1-5p	UBE2D2
hsa-miR-19b-1-5p	ZNF366
hsa-miR-19b-1-5p	MSH3
hsa-miR-19b-1-5p	SCUBE3
hsa-miR-19b-1-5p	SNAPC3
hsa-miR-19b-1-5p	ZBTB8B
hsa-miR-19b-1-5p	B3GALNT1
hsa-miR-19b-1-5p	RGL2
hsa-miR-19b-1-5p	RABL6
hsa-miR-19b-1-5p	SEPP1
hsa-miR-19b-1-5p	KCNK13
hsa-miR-19b-1-5p	TMEM170B
hsa-miR-19b-1-5p	PACSIN1
hsa-miR-19b-1-5p	FAM21B
hsa-miR-19b-1-5p	CCBL2
hsa-miR-19b-1-5p	GOSR2
hsa-miR-19b-1-5p	TOPBP1
hsa-miR-19b-1-5p	ZNF697
hsa-miR-19b-1-5p	FAXDC2
hsa-miR-19b-1-5p	TCEA1
hsa-miR-19b-1-5p	LRRC4
hsa-miR-19b-1-5p	DUOXA1
hsa-miR-19b-1-5p	CEP170
hsa-miR-19b-1-5p	TNFAIP6
hsa-miR-19b-1-5p	TNFSF13B
hsa-miR-19b-1-5p	FAM21A
hsa-miR-19b-1-5p	HOXB9
hsa-miR-19b-1-5p	XPO1
hsa-miR-19b-1-5p	PI4K2A
hsa-miR-19b-1-5p	GDPD1
hsa-miR-19b-1-5p	CP
hsa-miR-19b-1-5p	BMI1
hsa-miR-19b-1-5p	WWC1
hsa-miR-19b-1-5p	HOXC13
hsa-miR-19b-1-5p	PHOX2B
hsa-miR-19b-1-5p	GAN
hsa-miR-19b-1-5p	FDXACB1
hsa-miR-19b-1-5p	KIF26B
hsa-miR-19b-1-5p	SH3BGRL3
hsa-miR-19b-1-5p	ZBP1
hsa-miR-19b-1-5p	SEC14L6
hsa-miR-19b-1-5p	RCHY1
hsa-miR-19b-1-5p	ABRA
hsa-miR-19b-1-5p	RNF145
hsa-miR-19b-1-5p	NEDD4
hsa-miR-19b-1-5p	RBMXL1
hsa-miR-19b-1-5p	HNRNPA1
hsa-miR-19b-1-5p	PROSC
hsa-miR-19b-1-5p	OPA3
hsa-miR-19b-1-5p	RNF166
hsa-miR-19b-1-5p	VPS41
hsa-miR-19b-1-5p	ZNF230
hsa-miR-19b-1-5p	EHF
hsa-miR-19b-1-5p	WNT3
hsa-miR-19b-1-5p	MAGEB18
hsa-miR-19b-1-5p	KPNB1
hsa-miR-19b-1-5p	HECTD1
hsa-miR-19b-1-5p	PI4K2A
hsa-miR-19b-1-5p	UGT2B4
hsa-miR-19b-1-5p	FOXD4L5
hsa-miR-19b-1-5p	FOXN2
hsa-miR-19b-1-5p	AC117395.1
hsa-miR-19b-1-5p	RP4-758J18.2
hsa-miR-19b-1-5p	SHOX2
hsa-miR-19b-1-5p	CREG1
hsa-miR-19b-1-5p	GRAMD1B
hsa-miR-19b-1-5p	TRIM38
hsa-miR-19b-1-5p	PIWIL3
hsa-miR-19b-1-5p	APMAP
hsa-miR-19b-1-5p	PAQR5
hsa-miR-19b-1-5p	AICDA
hsa-miR-19b-1-5p	FUT9
hsa-miR-19b-1-5p	ZNF302
hsa-miR-19b-1-5p	SPTBN4
hsa-miR-19b-1-5p	FOXD4L2
hsa-miR-19b-1-5p	SNX20
hsa-miR-19b-1-5p	ITGA2
hsa-miR-19b-1-5p	ASB15
hsa-miR-19b-1-5p	FOXD4L4
hsa-miR-19b-1-5p	RP5-1052I5.2
hsa-miR-19b-1-5p	APOBEC4
hsa-miR-19b-1-5p	KLK7
hsa-miR-19b-1-5p	KIAA1432
hsa-miR-19b-1-5p	KIAA1456
hsa-miR-19b-1-5p	NICN1
hsa-miR-19b-1-5p	ZNF549
hsa-miR-19b-1-5p	TNFRSF12A
hsa-miR-19b-1-5p	FAM21C
hsa-miR-19b-1-5p	DISC1
hsa-miR-19b-1-5p	KIT
hsa-miR-19b-1-5p	B3GNT2
hsa-miR-19b-1-5p	LPPR1
hsa-miR-19b-1-5p	ZNF558
hsa-miR-19b-1-5p	GOLGA6L10
hsa-miR-19b-1-5p	RUNX3
hsa-miR-19b-1-5p	TARSL2
hsa-miR-19b-1-5p	AL627309.1
hsa-miR-19b-1-5p	TMEM107
hsa-miR-19b-1-5p	ENPP1
hsa-miR-19b-1-5p	MCU
hsa-miR-19b-1-5p	EPGN
hsa-miR-19b-1-5p	PSTK
hsa-miR-19b-1-5p	EXTL2
hsa-miR-19b-1-5p	MIP
hsa-miR-19b-1-5p	IGSF5
hsa-miR-19b-1-5p	TULP4
hsa-miR-19b-1-5p	PPARGC1A
hsa-miR-19b-1-5p	RINL
hsa-miR-19b-1-5p	TIMP2
hsa-miR-19b-1-5p	XPR1
hsa-miR-19b-1-5p	XRCC5
hsa-miR-19b-1-5p	MOB3B
hsa-miR-19b-1-5p	CELF2
hsa-miR-19b-1-5p	MAP3K5
hsa-miR-19b-1-5p	POTEG
hsa-miR-19b-1-5p	KLHL15
hsa-miR-19b-1-5p	TAL1
hsa-miR-19b-1-5p	EFCAB14
hsa-miR-19b-1-5p	ZFP14
hsa-miR-19b-1-5p	MOK
hsa-miR-19b-1-5p	MATN3
hsa-miR-19b-1-5p	KLB
hsa-miR-19b-1-5p	ZNF57
hsa-miR-19b-1-5p	TRPS1
hsa-miR-19b-1-5p	RGS5
hsa-miR-19b-1-5p	F2RL2
hsa-miR-19b-1-5p	LAMA2
hsa-miR-19b-1-5p	GBAS
hsa-miR-19b-1-5p	PTPLB
hsa-miR-19b-1-5p	PRRG4
hsa-miR-19b-1-5p	HIST1H4I
hsa-miR-19b-1-5p	CASP7
hsa-miR-19b-1-5p	STXBP5L
hsa-miR-19b-1-5p	CSDE1
hsa-miR-19b-1-5p	AURKA
hsa-miR-19b-1-5p	XCR1
hsa-miR-19b-1-5p	RAB6C
hsa-miR-19b-1-5p	TXNRD1
hsa-miR-19b-1-5p	LBR
hsa-miR-19b-1-5p	SERINC5
hsa-miR-19b-1-5p	SHANK2
hsa-miR-19b-1-5p	FPGT
hsa-miR-19b-1-5p	WIPI2
hsa-miR-19b-1-5p	MANF
hsa-miR-19b-1-5p	GPR135
hsa-miR-19b-1-5p	FOPNL
hsa-miR-19b-1-5p	WDR19
hsa-miR-19b-1-5p	HAS3
hsa-miR-19b-1-5p	PRNT
hsa-miR-19b-1-5p	BSND
hsa-miR-19b-1-5p	AP4E1
hsa-miR-19b-1-5p	OAF
hsa-miR-19b-1-5p	NUAK1
hsa-miR-19b-1-5p	TNRC6B
hsa-miR-19b-1-5p	TRUB2
hsa-miR-19b-1-5p	DYNC1LI2
hsa-miR-19b-1-5p	TAS2R5
hsa-miR-19b-1-5p	MBNL3
hsa-miR-19b-1-5p	TMEM206
hsa-miR-19b-1-5p	RPL37
hsa-miR-19b-1-5p	ADO
hsa-miR-19b-1-5p	OPCML
hsa-miR-19b-1-5p	TENM2
hsa-miR-19b-1-5p	PYCRL
hsa-miR-19b-1-5p	SIGLEC10
hsa-miR-19b-1-5p	SCML4
hsa-miR-19b-1-5p	EMCN
hsa-miR-19b-1-5p	RREB1
hsa-miR-19b-1-5p	SLC8A1
hsa-miR-19b-1-5p	MYLK3
hsa-miR-19b-1-5p	KLF7
hsa-miR-19b-1-5p	SLC25A37
hsa-miR-19b-1-5p	UBE3B
hsa-miR-19b-1-5p	E2F7
hsa-miR-19b-1-5p	MAEA
hsa-miR-19b-1-5p	FAM217B
hsa-miR-19b-1-5p	TUFT1
hsa-miR-19b-1-5p	KCTD18
hsa-miR-19b-1-5p	ALS2
hsa-miR-19b-1-5p	UCHL5
hsa-miR-19b-1-5p	SSR1
hsa-miR-19b-1-5p	BCAT1
hsa-miR-19b-1-5p	PHACTR2
hsa-miR-19b-1-5p	RABIF
hsa-miR-19b-1-5p	POU6F2
hsa-miR-19b-1-5p	CYTH4
hsa-miR-19b-1-5p	EME1
hsa-miR-19b-1-5p	MAPK6
hsa-miR-19b-1-5p	ZNF770
hsa-miR-19b-1-5p	NOS1
hsa-miR-19b-1-5p	RYR2
hsa-miR-19b-1-5p	PHACTR4
hsa-miR-19b-1-5p	ELP4
hsa-miR-19b-1-5p	IGF2BP1
hsa-miR-19b-1-5p	GABRA2
hsa-miR-19b-1-5p	BMP7
hsa-miR-19b-1-5p	DAAM1
hsa-miR-19b-1-5p	BMP8B
hsa-miR-19b-1-5p	CNR1
hsa-miR-19b-1-5p	ZPLD1
hsa-miR-19b-1-5p	MAP3K2
hsa-miR-19b-1-5p	GPRIN3
hsa-miR-19b-1-5p	MARK1
hsa-miR-19b-1-5p	SPCS3
hsa-miR-19b-1-5p	GIT2
hsa-miR-19b-1-5p	SNAPC5
hsa-miR-19b-1-5p	KPNA1
hsa-miR-19b-1-5p	LINC00346
hsa-miR-19b-1-5p	C8orf17
hsa-miR-19b-1-5p	HRH2
hsa-miR-19b-1-5p	GPR89C
hsa-miR-19b-1-5p	CYCS
hsa-miR-19b-1-5p	ST6GALNAC5
hsa-miR-19b-1-5p	PKD2L2
hsa-miR-19b-1-5p	ZEB1
hsa-miR-19b-1-5p	GAPVD1
hsa-miR-19b-1-5p	COMMD6
hsa-miR-19b-1-5p	FBXL4
hsa-miR-19b-1-5p	MICAL2
hsa-miR-19b-1-5p	TRAF3
hsa-miR-19b-1-5p	AC007461.1
hsa-miR-19b-1-5p	TMEM144
hsa-miR-19b-1-5p	MINOS1
hsa-miR-19b-1-5p	C1orf204
hsa-miR-19b-1-5p	HS6ST1
hsa-miR-19b-1-5p	NFIC
hsa-miR-19b-1-5p	ZNF660
hsa-miR-19b-1-5p	TNRC6A
hsa-miR-19b-1-5p	KLHL4
hsa-miR-19b-1-5p	ARL5C
hsa-miR-19b-1-5p	STK32B
hsa-miR-19b-1-5p	PANK3
hsa-miR-19b-1-5p	CISD1
hsa-miR-19b-1-5p	UST
hsa-miR-19b-1-5p	CMBL
hsa-miR-19b-1-5p	OPN1MW2
hsa-miR-19b-1-5p	ADCY5
hsa-miR-19b-1-5p	NCS1
hsa-miR-19b-1-5p	ADH7
hsa-miR-19b-1-5p	GRK7
hsa-miR-19b-1-5p	KHDRBS2
hsa-miR-19b-1-5p	ANKRD52
hsa-miR-19b-1-5p	C11orf44
hsa-miR-19b-1-5p	ONECUT3
hsa-miR-19b-1-5p	NLRC3
hsa-miR-19b-1-5p	FEZF1
hsa-miR-19b-1-5p	DSG1
hsa-miR-19b-1-5p	WNT2B
hsa-miR-19b-1-5p	SPO11
hsa-miR-19b-1-5p	PPM1E
hsa-miR-19b-1-5p	SORCS1
hsa-miR-19b-1-5p	CDYL
hsa-miR-19b-1-5p	SLC16A5
hsa-miR-19b-1-5p	ZNF100
hsa-miR-19b-1-5p	LHX4
hsa-miR-19b-1-5p	AGPAT3
hsa-miR-19b-1-5p	ZRSR1
hsa-miR-19b-1-5p	TGFB2
hsa-miR-19b-1-5p	POLH
hsa-miR-19b-1-5p	KIAA0232
hsa-miR-19b-1-5p	PADI2
hsa-miR-19b-1-5p	APPBP2
hsa-miR-19b-1-5p	TTC29
hsa-miR-19b-1-5p	CENPF
hsa-miR-19b-1-5p	AC002451.1
hsa-miR-19b-1-5p	RFC1
hsa-miR-19b-1-5p	FAM83A
hsa-miR-19b-1-5p	COMMD3-BMI1
hsa-miR-19b-1-5p	ARL14EPL
hsa-miR-19b-1-5p	PUS7
hsa-miR-19b-1-5p	SPIN1
hsa-miR-19b-1-5p	MT-ND4L
hsa-miR-19b-1-5p	NDRG3
hsa-miR-19b-1-5p	EIF4EBP2
hsa-miR-19b-1-5p	C9orf41
hsa-miR-19b-1-5p	MZT1
hsa-miR-19b-1-5p	DNAJC9
hsa-miR-19b-1-5p	FBXO33
hsa-miR-19b-1-5p	KCNK3
hsa-miR-19b-1-5p	DTHD1
hsa-miR-19b-1-5p	KCNMB1
hsa-miR-19b-1-5p	ELMOD1
hsa-miR-19b-1-5p	RASGEF1B
hsa-miR-19b-1-5p	ODF2L
hsa-miR-19b-1-5p	HOOK3
hsa-miR-19b-1-5p	KIAA0391
hsa-miR-19b-1-5p	C6orf120
hsa-miR-19b-1-5p	AMDHD1
hsa-miR-19b-1-5p	TMEM52B
hsa-miR-19b-1-5p	KLHL29
hsa-miR-19b-1-5p	AF196779.12
hsa-miR-19b-1-5p	H2BFM
hsa-miR-19b-1-5p	HOXA4
hsa-miR-19b-1-5p	MN1
hsa-miR-19b-1-5p	LSM12
hsa-miR-19b-1-5p	SPEF2
hsa-miR-19b-1-5p	VAMP7
hsa-miR-19b-1-5p	WDR45
hsa-miR-19b-1-5p	SMAD9
hsa-miR-19b-1-5p	ABHD13
hsa-miR-19b-1-5p	ZNF510
hsa-miR-19b-1-5p	AP3M2
hsa-miR-19b-1-5p	TTC30A
hsa-miR-19b-1-5p	C5orf24
hsa-miR-19b-1-5p	MIB1
hsa-miR-19b-1-5p	VEGFA
hsa-miR-19b-1-5p	GP6
hsa-miR-19b-1-5p	LINGO4
hsa-miR-19b-1-5p	SYT14
hsa-miR-19b-1-5p	CITED2
hsa-miR-19b-1-5p	MAP2K7
hsa-miR-19b-1-5p	PSMD11
hsa-miR-19b-1-5p	ADARB2
hsa-miR-19b-1-5p	MCIDAS
hsa-miR-19b-1-5p	SALL4
hsa-miR-19b-1-5p	AAK1
hsa-miR-19b-1-5p	PRKX
hsa-miR-19b-1-5p	HNRNPU
hsa-miR-19b-1-5p	PRLR
hsa-miR-19b-1-5p	RSL1D1
hsa-miR-19b-1-5p	AGO1
hsa-miR-19b-1-5p	SNX18
hsa-miR-19b-1-5p	RBPJ
hsa-miR-19b-1-5p	GALNT4
hsa-miR-19b-1-5p	ANXA8L2
hsa-miR-19b-1-5p	EPB42
hsa-miR-19b-1-5p	DCT
hsa-miR-19b-1-5p	MAPK10
hsa-miR-19b-1-5p	ANXA8L1
hsa-miR-19b-1-5p	ZNF654
hsa-miR-19b-1-5p	POC1B-GALNT4
hsa-miR-19b-1-5p	CDAN1
hsa-miR-19b-1-5p	ANXA8
hsa-miR-19b-1-5p	GPR82
hsa-miR-19b-1-5p	PPAP2A
hsa-miR-19b-1-5p	VMA21
hsa-miR-19b-1-5p	GNG2
hsa-miR-19b-1-5p	YAF2
hsa-miR-19b-1-5p	ZNF790
hsa-miR-19b-1-5p	HIGD1A
hsa-miR-19b-1-5p	HNRNPC
hsa-miR-19b-1-5p	C2orf43
hsa-miR-19b-1-5p	CSGALNACT2
hsa-miR-19b-1-5p	GADD45B
hsa-miR-19b-1-5p	APAF1
hsa-miR-19b-1-5p	FHDC1
hsa-miR-19b-1-5p	DKK2
hsa-miR-19b-1-5p	CATSPER2
hsa-miR-19b-1-5p	GRIN2B
hsa-miR-19b-1-5p	COL20A1
hsa-miR-19b-1-5p	KDM4B
hsa-miR-19b-1-5p	KIF24
hsa-miR-19b-1-5p	RBM18
hsa-miR-19b-1-5p	KIAA1430
hsa-miR-19b-1-5p	MAVS
hsa-miR-19b-1-5p	SAP30L
hsa-miR-19b-1-5p	GPR180
hsa-miR-19b-1-5p	L2HGDH
hsa-miR-19b-1-5p	MEIS2
hsa-miR-19b-1-5p	PRAF2
hsa-miR-19b-1-5p	UGT2B15
hsa-miR-19b-1-5p	CLDN18
hsa-miR-19b-1-5p	GDF10
hsa-miR-19b-1-5p	DRAXIN
hsa-miR-19b-1-5p	MSR1
hsa-miR-19b-1-5p	SNN
hsa-miR-19b-1-5p	KLHL14
hsa-miR-19b-1-5p	TFAP2A
hsa-miR-19b-1-5p	ADAM22
hsa-miR-19b-1-5p	ONECUT1
hsa-miR-19b-1-5p	RAD1
hsa-miR-19b-1-5p	TMEM123
hsa-miR-19b-1-5p	PREPL
hsa-miR-19b-1-5p	NUP205
hsa-miR-19b-1-5p	VAMP4
hsa-miR-19b-1-5p	DCLRE1C
hsa-miR-19b-1-5p	SERTAD2
hsa-miR-19b-1-5p	FAM196B
hsa-miR-19b-1-5p	GGCX
hsa-miR-19b-1-5p	ZNF850
hsa-miR-19b-1-5p	FAM60A
hsa-miR-19b-1-5p	HEYL
hsa-miR-19b-1-5p	LETMD1
hsa-miR-19b-1-5p	KANSL2
hsa-miR-19b-1-5p	MCPH1
hsa-miR-19b-1-5p	AL953854.2
hsa-miR-19b-1-5p	EFR3A
hsa-miR-19b-1-5p	SLC22A2
hsa-miR-19b-1-5p	PROS1
hsa-miR-19b-1-5p	MUC19
hsa-miR-19b-1-5p	KIF27
hsa-miR-19b-1-5p	SOAT1
hsa-miR-19b-1-5p	MED14
hsa-miR-19b-1-5p	ATP2B1
hsa-miR-19b-1-5p	ERO1L
hsa-miR-19b-1-5p	ZNF138
hsa-miR-19b-1-5p	DST
hsa-miR-19b-1-5p	ZNF429
hsa-miR-19b-1-5p	CCNT2
hsa-miR-19b-1-5p	NKAIN2
hsa-miR-19b-1-5p	AMPH
hsa-miR-19b-1-5p	RNF13
hsa-miR-19b-1-5p	TBC1D14
hsa-miR-19b-1-5p	C11orf74
hsa-miR-19b-1-5p	TTLL1
hsa-miR-19b-1-5p	XPO4
hsa-miR-19b-1-5p	ATF6
hsa-miR-19b-1-5p	DESI2
hsa-miR-19b-1-5p	MS4A7
hsa-miR-19b-1-5p	EIF4H
hsa-miR-19b-1-5p	LRCH3
hsa-miR-19b-1-5p	USP36
hsa-miR-19b-1-5p	ZIC1
hsa-miR-19b-1-5p	FLT1
hsa-miR-19b-1-5p	WWP2
hsa-miR-19b-1-5p	CNTLN
hsa-miR-19b-1-5p	ASAP2
hsa-miR-19b-1-5p	FUNDC2
hsa-miR-19b-1-5p	KLHL3
hsa-miR-19b-1-5p	FMN1
hsa-miR-19b-1-5p	RASAL2
hsa-miR-19b-1-5p	FAM101B
hsa-miR-19b-1-5p	SOGA3
hsa-miR-19b-1-5p	TLDC1
hsa-miR-19b-1-5p	CSNK1G3
hsa-miR-19b-1-5p	TMTC3
hsa-miR-19b-1-5p	KIAA1715
hsa-miR-19b-1-5p	CYP27C1
hsa-miR-19b-1-5p	MUC22
hsa-miR-19b-1-5p	TCF12
hsa-miR-19b-1-5p	NOS3
hsa-miR-19b-1-5p	POF1B
hsa-miR-19b-1-5p	PTPRJ
hsa-miR-19b-1-5p	DLEC1
hsa-miR-19b-1-5p	NEUROD1
hsa-miR-19b-1-5p	TMEM169
hsa-miR-19b-1-5p	PCDH12
hsa-miR-19b-1-5p	NNAT
hsa-miR-19b-1-5p	KIF1B
hsa-miR-19b-1-5p	POU2F1
hsa-miR-19b-1-5p	RBM25
hsa-miR-19b-1-5p	CD38
hsa-miR-19b-1-5p	SCAF4
hsa-miR-19b-1-5p	A1CF
hsa-miR-19b-1-5p	RIMS3
hsa-miR-19b-1-5p	HMGN5
hsa-miR-19b-1-5p	HP1BP3
hsa-miR-19b-1-5p	DDX51
hsa-miR-19b-1-5p	PRPF38A
hsa-miR-19b-1-5p	EMP2
hsa-miR-19b-1-5p	BPY2C
hsa-miR-19b-1-5p	SPHKAP
hsa-miR-19b-1-5p	PCDH11Y
hsa-miR-19b-1-5p	C2orf91
hsa-miR-19b-1-5p	BPY2
hsa-miR-19b-1-5p	BPY2B
hsa-miR-19b-1-5p	SLMAP
hsa-miR-19b-1-5p	NOM1
hsa-miR-19b-1-5p	PHYH
hsa-miR-19b-1-5p	PIGA
hsa-miR-19b-1-5p	COG1
hsa-miR-19b-1-5p	LTV1
hsa-miR-19b-1-5p	C2CD2
hsa-miR-19b-1-5p	GJB2
hsa-miR-19b-1-5p	ZNF532
hsa-miR-19b-1-5p	EPHB1
hsa-miR-19b-1-5p	MEGF10
hsa-miR-19b-1-5p	PDGFB
hsa-miR-19b-1-5p	ZNF417
hsa-miR-19b-1-5p	HMX3
hsa-miR-19b-1-5p	CNIH4
[truncated: 3,341 more rows]
