# Supplementary material for: Integrated omics analysis reveals the epigenetic mechanism of visceral hypersensitivity in IBS-D
Source: Front Pharmacol. 2023 Mar 16;14:1062630. doi: 10.3389/fphar.2023.1062630 (PMC10064328; doi:10.3389/fphar.2023.1062630)
Supplement: Supplementary file 1 [file DataSheet1.zip › Appendix 3 All differentially expressed mRNAs (IBS-D vs Control).xlsx]

## Sheet: Up_genes（IBS-D VS Control）
#Gene biotype: mRNA #Condition pair: Up_IBS-D_vs_Control
Geneid	IBS_D1	IBS_D2	IBS_D3	IBS_D4	IBS_D5	NC1	NC2	NC3	NC4	NC5	logFC	logCPM	F	PValue	FDR
RP4-669L17.10	0.306128	0.665018	0.327705	0.342503	0.36392	0.262624	0.10253	0.278872	0.0981772	0.202447	1.03929	0.645605	11.4811	0.00478605	0.019365
MTND1P23	255.645	597.337	202.159	258.028	271.725	46.9869	63.9248	115.119	57.5435	187.208	1.73701	6.22723	23.0897	0.000405227	0.00416712
MTND2P28	631.538	510.175	419.833	526.98	364.767	73.5328	99.8646	127.829	98.9149	242.93	1.95124	8.33717	48.3636	9.46811e-06	0.00203096
MTCO1P12	706.584	424.858	540.417	549.378	640.03	61.8962	69.9888	222.227	95.4346	272.284	2.02974	9.11327	29.179	0.000128184	0.00267037
MIR6723	93.7813	62.5094	69.2711	48.3289	50.8003	9.42694	13.2491	19.1103	21.1445	41.2654	1.64592	2.0083	24.0142	0.000281417	0.00353625
MTCO2P12	173.932	85.1378	50.3158	114.187	258.735	19.7857	26.9435	37.6751	30.5825	80.7762	1.83656	5.91695	15.0541	0.00252582	0.0124118
MTATP8P1	70.6236	43.8366	46.6417	57.1425	32.4505	8.10626	18.5136	17.6068	15.1519	36.4885	1.40389	2.88984	17.4061	0.00107217	0.00715265
MTATP6P1	4104.59	2728.65	3027.65	4165.72	3882.83	404.201	600.554	1197.39	965.455	1986.76	1.82979	10.6211	27.7412	0.000147218	0.00278989
MTCO3P12	154.437	92.3257	74.1109	90.5324	139.569	9.58635	11.4971	41.532	14.4781	39.3979	2.26935	5.20382	30.5609	0.000135042	0.0027019
UTS2	0.847321	1.96027	1.62372	1.2008	0.865514	0.156151	0.38406	0.813982	0.350244	0.464287	1.52968	0.777494	17.5578	0.0010363	0.00701529
RP5-1115A15.1	2.37793	2.61601	1.98843	2.17676	3.12824	0.995961	1.81971	1.38446	0.558482	0.987105	1.08885	0.498531	12.487	0.00387977	0.0166519
MASP2	1.10666	1.11812	0.725139	1.03845	1.13954	0.411177	0.138694	0.571568	0.202898	0.912846	1.19752	1.72184	11.3859	0.0049179	0.019729
RP4-635E18.8	1.8606	1.42793	0.735377	1.43116	1.63329	0.482183	0.225895	0.48874	0.270382	0.876141	1.56457	-0.024365	17.702	0.00100346	0.00689799
RNU5E-1	85.9946	22.5054	82.3956	17.922	41.4446	11.0701	26.2039	17.2106	8.49451	24.8306	1.52959	2.10046	9.90551	0.00785513	0.0277734
SNORA70	2.16233	2.1357	2.03558	2.26806	2.08797	0.635095	0.446299	0.908798	0.62846	1.18484	1.49093	2.48801	50.6506	7.41908e-06	0.00203096
RSC1A1	3.8198	5.18572	3.95273	4.48736	3.06571	1.62158	0.954024	2.09686	1.81859	2.61631	1.16368	2.49709	29.5442	0.000109975	0.00251159
RP4-657E11.10	1.44529	2.2634	2.88039	1.83262	3.19869	0.665871	1.12302	1.27272	0.597416	1.84786	1.0471	0.0547009	9.20853	0.0100176	0.0332474
RP5-1056L3.3	50.1403	42.142	62.2521	41.545	56.9235	19.8225	20.3008	20.5593	17.5778	30.7638	1.21545	4.05722	46.6454	1.14424e-05	0.00203096
MIR4253	42.4022	54.013	43.6212	34.1239	24.6958	28.7891	8.6704	16.0791	6.91861	21.3999	1.26251	1.05248	15.1902	0.0018018	0.00990513
LINC01355	1.12432	1.70651	1.42092	1.549	1.36439	0.7192	0.541502	0.847997	0.403289	1.00556	1.01954	2.57327	24.7668	0.000265415	0.00342578
SRSF10	7.59489	6.3384	6.75166	6.31656	5.99571	2.85054	1.95057	4.03695	3.19686	4.44344	1.01526	5.66979	34.0711	5.57482e-05	0.00222763
snoU13	1.96078	1.0874	0.926252	1.49652	1.16447	0.29412	0.679112	0.602323	0.636146	0.874513	1.11653	1.77993	12.8794	0.0032525	0.0147196
SPCS2P4	21.987	15.7042	18.1061	19.7794	10.338	6.26271	3.31877	10.3469	3.79965	12.2105	1.28038	3.08705	15.9856	0.00148819	0.00876783
SNORA73A	94.7856	66.0742	85.8307	56.5957	83.0878	29.1884	11.4483	74.3074	30.0702	49.1118	1.00969	3.59814	8.83419	0.0107539	0.0349545
SNORD99	77.2447	42.3345	84.8845	52.0068	82.9183	13.2274	14.6069	11.492	31.7882	40.2659	1.61519	1.81919	20.0419	0.000608017	0.00512242
SNORA61	193.001	108.857	156.589	124.075	154.517	16.6724	15.8735	39.7168	13.2695	62.8983	2.33371	3.55816	40.1527	2.59574e-05	0.00204925
SNORA44	67.236	38.4843	90.6352	53.0585	97.4218	19.8097	29.4794	22.5257	41.8191	45.6191	1.12233	3.62931	13.6603	0.00264741	0.0127931
RNU11	101.548	43.936	78.1276	63.7757	79.0492	12.5224	15.3997	15.4125	14.0437	24.3049	2.17972	2.6497	64.4009	2.01989e-06	0.00203096
RP11-84A19.4	2.41292	1.65628	1.48624	1.83189	1.65049	0.357324	0.334802	0.724367	0.267158	0.590245	1.93812	-0.270714	31.6362	7.96355e-05	0.00237283
RP1-27O5.3	1.20336	1.2849	1.19799	0.935873	1.01184	0.324532	0.228058	0.458175	0.363961	0.623191	1.48042	1.48866	41.7792	2.01969e-05	0.00203096
ZBTB8OS	5.27196	3.79361	4.23323	4.45585	3.56694	1.70286	1.30797	2.42561	1.51004	2.61008	1.17063	3.47384	34.6792	5.11493e-05	0.00220107
ZMYM6	1.8618	2.34276	1.84351	1.56374	1.73746	0.780009	0.594239	1.08301	0.621335	1.36552	1.07205	3.73343	31.016	8.74874e-05	0.00238157
ZMYM1	1.52971	1.12993	1.06011	1.31291	1.07024	0.448925	0.20353	0.440352	0.341058	0.688929	1.5311	2.06123	37.0837	3.67829e-05	0.00205342
SNORA62	2.61827	2.01291	5.71983	2.81221	4.6135	0.940905	1.01723	1.19475	1.86693	2.15201	1.30095	1.36285	14.6039	0.00208234	0.0109004
RPL5P4	4.16784	5.2428	6.17065	4.40756	4.73847	0.552387	1.55271	1.98821	1.1505	2.97201	1.57488	1.62721	24.0781	0.000278154	0.0035142
RP4-665N4.8	3.22393	2.95063	3.88333	3.77877	2.25424	0.954853	0.596446	0.645226	0.118985	1.05151	2.23367	0.550652	38.8561	2.91435e-05	0.00204925
RP11-334L9.1	0.774261	0.771614	1.39469	0.895136	0.724979	0.356717	0.250675	0.557847	0.280039	0.424254	1.25667	0.50782	19.21	0.000872934	0.00631061
RRAGC	2.40835	2.06978	2.33007	2.58498	2.11255	0.527723	0.532496	1.42248	0.743591	1.3411	1.33895	3.08769	26.2297	0.000189985	0.00301978
RP5-864K19.7	6.24449	4.22948	5.46521	5.76124	4.07586	2.12551	0.76946	2.90986	1.95034	3.06416	1.27039	3.02708	21.7193	0.000434256	0.00432501
MYCBP	5.1101	2.68377	4.1339	4.2647	2.65667	1.26535	0.420348	1.69898	1.26428	1.89255	1.54873	2.99379	24.8478	0.000242064	0.00328715
NDUFS5	162.74	79.3439	114.094	116.29	84.39	44.2719	20.4419	65.1772	33.6251	66.3864	1.31684	5.44141	20.8723	0.000526679	0.00471537
PPCS	12.4412	9.05083	9.63372	10.2921	6.68334	3.83326	2.42816	5.01895	3.29992	6.07333	1.23957	4.1706	30.8126	9.02545e-05	0.00239111
YBX1	366.021	289.767	331.913	313.182	245.104	134.689	63.2355	250.653	101.122	187.024	1.10105	8.7767	15.8085	0.00155216	0.00902328
CDC20	5.83292	2.30576	4.25225	5.97059	3.45447	1.50948	1.01254	3.06996	1.03881	1.93808	1.36953	2.69032	16.1342	0.00143687	0.00856607
KIF2C	4.59233	1.2444	2.91925	4.0359	3.02927	1.72586	1.02415	2.14918	0.86024	1.3494	1.18481	3.11369	11.9095	0.00424102	0.0177548
SNORD55	206.134	83.045	221.014	133.707	190.538	46.3197	44.219	45.5575	43.126	69.2948	1.76183	3.15887	41.2826	2.14643e-05	0.00203668
RPS15AP10	5.29686	8.76651	5.63346	7.1115	5.57968	1.46422	1.02895	2.38521	1.64211	3.628	1.63958	0.842498	33.2948	6.23295e-05	0.00226381
TMEM69	2.75843	8.7032	2.3608	2.64531	2.0391	1.54797	1.16838	1.89278	0.964463	1.87514	1.26372	2.67286	13.1854	0.00299801	0.0139122
EFCAB14-AS1	6.23651	5.54928	5.17877	7.26828	4.31331	2.3944	0.504783	3.95248	2.55104	3.91563	1.0932	1.39237	10.3454	0.00667279	0.0245978
STIL	1.68594	0.948247	1.37208	1.60682	1.29337	0.402756	0.390848	0.599852	0.440933	0.560745	1.537	2.81369	49.3991	8.4687e-06	0.00203096
CMPK1	28.7929	24.4492	26.5994	28.8868	23.1875	11.095	6.62084	15.2807	10.0359	17.6662	1.14268	6.20948	33.5182	6.03483e-05	0.00225833
RP5-850O15.3	2.91643	3.43622	2.77511	2.58787	3.467	0.555996	0.195357	1.56991	0.467659	1.65316	1.70043	0.205577	19.842	0.000633671	0.00524276
CALR4P	2.62016	1.94127	1.90593	2.45288	1.84345	0.517352	0.83099	1.22	0.828867	0.586002	1.42208	0.650187	23.7723	0.000294188	0.00361269
SNORA26	1.58539	1.10231	1.73807	0.82501	1.74183	0.305757	0.358107	0.442736	0.685809	0.808102	1.41435	0.562883	18.4083	0.000859046	0.00626844
PDCL3P6	0.931453	3.13673	1.31811	1.84377	1.9212	1.18838	0	0.860388	0.999572	1.17781	1.0501	0.124925	5.28487	0.0385515	0.0903742
ORC1	1.89073	0.752795	1.916	1.34453	1.65718	0.752981	0.15563	0.750393	0.546417	0.592638	1.43751	1.7977	17.237	0.00111387	0.0073261
MAGOH	13.139	8.34377	11.4892	10.4449	7.41692	4.10992	1.88066	4.48413	2.6262	6.48898	1.40113	3.39422	26.9555	0.000167878	0.0029103
NDC1	2.50216	1.28327	1.61969	2.08307	1.28298	0.299545	0.267907	0.697928	0.458097	0.877149	1.77094	2.60838	29.8815	0.000104284	0.00245583
SNORA58	8.90495	3.43359	7.82125	5.95016	7.58013	1.70945	1.92204	3.41589	3.06742	4.23562	1.23465	1.10123	14.3111	0.00224127	0.0114438
C1orf168	0.229287	0.256483	0.125538	0.293179	0.111529	0.0603639	0.0848388	0.0917772	0.101547	0.164525	1.00968	-0.22897	7.15067	0.0189774	0.0530993
OMA1	3.80952	3.41395	3.22251	3.01397	2.90112	1.48558	1.16289	1.99319	1.05448	1.91968	1.10566	3.18373	37.4437	3.50603e-05	0.00204925
MYSM1	4.72572	5.86178	5.6678	5.1606	4.89223	2.10422	1.53916	2.87474	2.07037	3.59731	1.11473	5.10175	45.7851	1.26069e-05	0.00203096
RP5-849H19.3	0.778659	0.86112	0.895286	0.871181	0.923207	0.192184	0.108042	0.367332	0.258639	0.22857	1.84943	0.219812	42.5435	1.84111e-05	0.00203096
ATG4C	1.43135	0.937846	1.60833	1.09188	1.01764	0.359699	0.315963	0.800797	0.277337	0.69072	1.30968	1.50625	18.7558	0.000796912	0.00602923
ALG6	0.725563	0.69835	0.516992	0.468772	0.391449	0.0988718	0.0595543	0.208614	0.142565	0.279979	1.7975	0.974625	30.2974	9.77282e-05	0.00244427
EFCAB7	0.718336	0.710199	0.938091	0.56556	0.668084	0.318694	0.223955	0.351426	0.302426	0.400899	1.16128	1.64647	34.0562	0.000252517	0.00336747
DLEU2L	0.483795	0.714096	0.801665	0.541281	0.690403	0.236005	0.138206	0.273388	0.397017	0.448321	1.08868	0.871872	15.9025	0.00205728	0.0108157
DLEU2_6	5.26928	4.50108	4.8468	5.60061	5.04602	1.45659	1.53538	3.3219	1.02097	5.05274	1.01776	0.683621	8.46554	0.0120729	0.0381675
LINC01359	0.0993812	0.253046	0.149425	0.248039	0.18546	0.179625	0.0297006	0.0275397	0.0592496	0.146611	1.05043	0.0775833	5.39435	0.0368871	0.0876251
LEPR	0.404858	0.427544	0.327383	0.388255	0.221545	0.110686	0.112352	0.149588	0.0758592	0.164552	1.5205	1.53352	37.3359	3.55659e-05	0.00204925
WDR78	2.50511	1.35355	1.49221	1.58711	2.17737	0.458879	0.498358	0.543646	0.608199	0.971615	1.57942	3.07455	38.9883	2.86512e-05	0.00204925
SLC35D1	13.8571	9.13365	11.1189	11.7655	11.4042	4.22086	2.5196	6.79198	3.29575	7.8606	1.24759	5.66239	24.6114	0.000252542	0.00336747
SNORA31	2.21687	1.73808	2.26372	1.97729	2.29615	0.814228	0.602296	0.763248	0.913151	1.23172	1.2815	2.32755	42.2022	1.9185e-05	0.00203096
IL23R	0.449025	0.429856	0.498477	0.433086	0.494253	0.107004	0.15039	0.148744	0.0960035	0.233316	1.6309	0.204753	34.4924	6.78648e-05	0.00228286
DEPDC1	1.388	0.219565	0.463007	1.04487	0.448535	0.118422	0.0332874	0.20577	0.0398429	0.176054	2.63124	1.44414	21.3363	0.000495361	0.00457402
RP4-694A7.2	1.58078	0.225054	0.424095	1.65071	0.672802	0.291319	0.102359	0.189823	0.081678	0.216546	2.32812	-0.531698	13.3117	0.0028998	0.0136245
CTH	2.11644	2.77449	1.56608	3.00093	1.81941	1.04266	0.814122	1.30847	0.877006	1.17692	1.10217	2.05418	25.5552	0.000224194	0.00322835
ZRANB2-AS2	0.176752	0.283095	0.148511	0.159724	0.208324	0.084565	0.145264	0.07347	0.031613	0.149001	1.00739	0.293843	8.10856	0.0136046	0.0416026
GDI2P2	6.98872	3.73116	5.35699	5.21276	5.63029	1.9549	0.646477	2.69749	0.902757	2.27943	1.65333	1.23287	25.7591	0.000206116	0.00312244
ACADM	8.19641	5.69152	6.84612	5.64419	5.98221	2.11957	1.15049	2.26057	2.55741	4.05656	1.43497	4.42453	35.2158	4.7452e-05	0.0021691
RABGGTB	5.03027	4.14712	4.37712	4.54641	4.24913	1.79728	1.263	2.02375	1.43216	2.92976	1.25824	4.24531	46.7077	1.13628e-05	0.00203096
ST6GALNAC3	0.223673	0.253757	0.401835	0.179867	0.107098	0.183559	0.0407342	0.151082	0.0541736	0.134051	1.01724	0.497173	6.59238	0.0232496	0.0618916
PIGK	1.55985	1.04832	1.10774	1.41669	0.69123	0.342417	0.21389	0.42971	0.142229	0.666175	1.71231	2.14457	25.0903	0.000231837	0.00326357
ZZZ3	3.78489	3.92746	3.71258	3.58121	3.06167	1.40485	0.938138	1.75999	1.149	2.57701	1.21972	4.54713	37.3665	3.54219e-05	0.00204925
FUBP1	19.7305	18.2268	18.5078	19.2481	15.07	6.92254	4.57851	9.41276	5.68776	12.8659	1.2243	6.20213	33.902	5.71113e-05	0.00224554
RP11-386I14.3	1.72863	1.94291	0.627643	1.1197	2.09101	0.251498	0.353469	0.437003	0.42308	1.49557	1.30667	-0.457263	7.37966	0.0174958	0.0500657
ADGRL4	0.329871	0.398168	0.362789	0.256743	0.164815	0.0396464	0.0557213	0.086112	0.155621	0.235763	1.37407	-0.167934	10.6802	0.00603878	0.0228818
CTBS	1.19555	1.14424	1.26566	1.23158	0.958736	0.675083	0.311546	0.709067	0.361601	0.679067	1.08723	2.60633	26.1499	0.000192613	0.00303326
RP11-131L23.1	1.17743	1.30466	0.868465	1.1682	1.163	0.491288	0.345242	0.586893	0.309924	0.791245	1.15774	1.02258	22.1406	0.000834416	0.00618193
CLCA1	158.707	61.0153	79.0058	174.227	66.3294	15.7417	3.61872	10.8392	5.8456	75.5811	2.38234	7.77779	9.61786	0.0107965	0.0350576
CLCA4	163.304	20.7465	169.372	95.3605	203.436	44.3798	14.8523	56.5493	39.4215	57.816	1.66848	8.23347	10.0067	0.00894094	0.0305964
RP4-651E10.4	289.75	36.4226	293.482	177.919	375.779	67.6395	19.3894	73.7764	53.025	86.2866	2.0204	6.28339	13.8134	0.00346309	0.0153181
SH3GLB1	8.24093	6.67215	7.20998	7.22971	4.86224	2.84502	2.18493	3.63701	2.84882	5.0453	1.06319	5.13216	28.8055	0.000123739	0.0026409
PKN2	9.46132	8.23861	7.83415	7.71349	7.0236	2.98035	2.13711	3.73426	2.86495	5.04364	1.27866	5.30061	52.2742	6.27315e-06	0.00203096
RNU6-125P	9.45515	14.1342	9.24063	10.5786	7.24363	0	0	1.13539	0	3.23807	3.33027	-0.399472	30.9313	8.86284e-05	0.00238157
TCEB1P19	3.18145	3.22719	2.37768	3.20353	2.43732	1.31918	0.309008	1.33712	0.9863	1.52536	1.34579	-0.343791	16.728	0.00256404	0.012529
KYAT3	3.53174	4.02872	3.88417	3.09239	2.99697	1.48565	1.27838	2.39707	1.22411	1.95323	1.06198	2.61442	31.6734	0.000138593	0.00272594
CDC7	1.09504	0.45555	1.14459	0.827376	0.835281	0.255528	0.138128	0.324466	0.264529	0.448069	1.60585	1.17146	24.9476	0.000237792	0.00327729
KIAA1107	1.49329	1.00984	0.844166	1.40619	1.0169	0.429991	0.29008	0.403462	0.25076	0.647774	1.52384	1.75302	31.8596	7.70077e-05	0.00234637
GLMN	1.14729	1.07655	1.25917	0.836294	0.84343	0.480526	0.135072	0.563598	0.538906	0.547691	1.16995	1.22229	17.4612	0.00105897	0.00709675
RPAP2	1.42826	1.69834	1.82879	1.40977	1.38281	0.648508	0.544576	0.698078	0.709	1.1723	1.03776	4.30797	37.9817	3.26566e-05	0.00204925
CCNJP2	0.73942	1.06819	1.30026	0.875943	0.833048	0.420821	0	0.470069	0.53937	0.655411	1.15148	-0.0671276	7.5751	0.0163375	0.047657
RPL5	127.233	98.4943	111.896	100.403	75.0037	49.8608	23.3251	62.0045	31.2287	71.3808	1.14204	7.75541	21.172	0.00048373	0.00451999
SNORA66	33.8501	28.4279	32.3606	34.468	39.3362	7.88532	5.17182	19.6388	9.43289	19.2775	1.44526	1.6972	23.3183	0.000320003	0.00376898
RP11-386I23.1	0.416215	0.50791	0.66656	0.548827	0.2847	0.0410911	0.0866276	0.196349	0.0921668	0.305443	1.70855	0.30878	17.2169	0.00111897	0.00734048
TMED5	4.31607	3.54813	4.38851	3.50757	2.87885	1.50621	1.05324	2.89438	1.24818	2.515	1.03254	4.71935	18.6016	0.000823824	0.00613826
FNBP1L	17.2746	12.2875	12.9003	16.272	10.9394	5.70378	5.0505	7.40696	6.00456	9.38192	1.07109	5.91108	33.1748	6.34251e-05	0.00226381
ALG14	0.876954	0.756956	0.646039	0.79315	0.650382	0.232257	0.183615	0.46032	0.227915	0.388448	1.3178	2.38401	31.2142	8.48849e-05	0.00238157
RP11-57H12.5	1.35559	1.14273	1.10745	1.39693	1.32093	0.345145	0.623682	0.685398	0.16589	0.928491	1.19726	0.531607	12.1546	0.00396173	0.0168944
EEF1A1P11	15.0408	13.1047	19.5547	13.1201	18.5536	4.12754	1.48564	6.3411	3.61288	10.5763	1.62614	3.88468	22.709	0.000368867	0.00401204
RPL7P9	13.9498	8.89371	11.4455	9.54626	8.47352	4.58622	2.10473	3.57792	5.56329	7.2356	1.19541	2.54302	19.6834	0.000654901	0.00534239
PTBP2	0.652988	0.718114	0.656381	0.546839	0.489273	0.248601	0.205082	0.394407	0.206073	0.412437	1.05796	2.5889	26.1081	0.000194007	0.00303628
SEC63P1	1.44758	0.944584	1.15584	1.39465	1.33491	0.277887	0.234335	0.531142	0.560968	0.550833	1.52067	0.296486	25.0269	0.000234462	0.00327729
AGL	3.34675	2.90751	2.39294	2.5768	2.13663	0.837273	0.477691	1.46205	0.790245	1.79111	1.33683	3.9932	24.8619	0.000241457	0.00328715
AC096949.1	4.97175	4.40607	3.747	4.13143	3.29478	1.15298	0.561758	2.07019	1.20685	2.80348	1.41797	3.7051	22.8755	0.000347736	0.00389083
SASS6	1.59193	0.747914	1.69858	1.62435	1.15454	0.316842	0.0989572	0.779938	0.513263	0.366362	1.70647	1.91149	19.3349	0.000704525	0.00556891
LRRC39	1.06709	0.922372	1.05164	0.710644	1.10298	0.351163	0.0493544	0.518653	0.275679	0.52206	1.45551	0.563715	17.5594	0.00103591	0.00701477
RP5-837M10.4	2.39254	3.55829	2.75089	1.52961	4.58233	1.18102	0.829937	2.25736	0.794705	1.63873	1.09455	0.507972	10.4137	0.00653742	0.0242129
SLC30A7	2.72976	2.2183	2.2012	2.61492	1.69646	0.901502	0.49273	1.60271	0.599128	1.59669	1.16505	3.81872	17.0677	0.00115752	0.00748297
VAV3	11.0061	11.4028	9.05501	11.8702	10.8996	4.83675	3.37865	4.88721	4.41068	7.97686	1.10249	5.85539	41.6784	2.0447e-05	0.00203096
STXBP3	4.09314	2.96865	3.34466	3.20661	3.34176	0.948824	0.783449	1.68989	0.917786	1.91604	1.45323	3.79594	41.056	2.2073e-05	0.00204925
PSMA5	5.488	3.99153	4.62326	4.85473	3.66727	2.10091	1.11586	3.39586	1.46575	3.19599	1.03017	4.28969	16.6747	0.00126668	0.00793216
SNORA25	1.54571	1.31132	1.26597	1.27927	1.48698	0.321926	0.493585	0.508526	0.656433	0.783156	1.31322	1.30966	28.6266	0.000127365	0.00266211
RP5-1074L1.4	2.66237	2.4069	2.34687	2.26383	2.40226	0.441578	0.137915	1.06567	0.74284	1.58041	1.6053	2.25164	18.574	0.000828743	0.00616204
RP11-284N8.3	0.82831	0.806859	1.13616	0.617821	0.111328	0.241022	0.0846865	0.558399	0.225254	0.517571	1.08232	0.97151	4.71283	0.0488422	0.108179
LRIF1	2.1374	2.05849	1.99173	2.20381	1.7659	0.482715	0.488473	1.04007	0.43309	1.49268	1.3725	2.4015	22.0221	0.000409409	0.00418979
CEPT1	3.17472	2.90192	3.04877	2.95323	2.16499	1.29644	0.817606	1.78338	1.09978	1.96855	1.04467	4.16745	28.0458	0.000140011	0.00273398
RP5-1180E21.5	6.80201	3.67322	5.12398	5.51086	3.494	0.8645	0.151877	1.31439	1.81787	2.67754	1.84392	1.16292	19.5466	0.000673883	0.00542119
RP11-552M11.4	6.28641	7.65341	6.68757	5.85019	5.47619	2.51732	1.94018	3.66859	1.54818	4.10457	1.20387	2.03535	27.8346	0.000144964	0.0027813
ATP5F1	17.8087	10.1703	11.8283	14.2535	9.29792	3.57539	2.26563	5.4046	2.52639	6.08352	1.70596	4.83234	39.6305	2.63919e-05	0.00204925
RAP1A	7.24211	4.42297	6.66567	6.63966	4.44838	1.83259	1.26117	2.09725	1.55915	3.51985	1.54637	4.47392	38.8358	2.92199e-05	0.00204925
MIR4256	18.9694	18.567	15.4492	14.1489	19.1749	2.18489	4.60615	13.2876	7.35102	9.74458	1.16846	-0.0830017	10.04	0.00731969	0.026336
CAPZA1	13.5955	8.82779	11.2239	11.0588	7.44416	2.79327	1.35619	4.53002	2.37321	4.98318	1.73131	4.82825	37.7193	3.38044e-05	0.00204925
SLC16A1	12.8177	9.02928	5.29936	7.68176	16.9254	3.75117	2.84878	7.12408	4.33976	5.62237	1.1416	5.33154	14.1948	0.00239449	0.0119494
RLIMP2	1.32693	1.27862	1.26519	1.23113	1.23971	0.492054	0.251477	0.777267	0.551836	0.886689	1.07788	0.692166	16.9082	0.00293577	0.0137373
PTPN22	1.84232	1.61931	1.23995	1.1563	1.33395	0.590012	0.174576	1.1601	0.313434	1.2157	1.0659	2.30976	8.08627	0.0137075	0.0418202
BCAS2	7.71042	4.90649	6.89522	6.62244	5.51915	1.66852	0.983402	2.29132	2.17305	3.36072	1.60544	2.50907	38.1945	3.17586e-05	0.00204925
NRAS	7.21994	5.22041	5.33377	6.4241	5.34249	2.2944	1.28104	2.19818	1.79769	4.03402	1.37439	4.20944	34.8361	5.00347e-05	0.00218814
VANGL1	2.32216	1.88944	1.59813	2.14841	1.41124	0.972134	0.487961	1.01217	0.83066	1.36877	1.02262	3.68886	21.5768	0.000446548	0.00436501
SNORA40	0.903648	0.677472	0.840039	0.623822	0.785575	0.0265741	0.0373487	0.253963	0	0.447743	2.25341	0.478477	15.2921	0.00175762	0.00975747
GDAP2	2.5013	2.34146	2.22207	2.16763	1.58765	0.945897	0.543001	1.43525	0.605114	1.27419	1.18375	4.04655	26.3711	0.000185427	0.00299594
HMGCS2	83.3837	54.7483	50.7415	64.0801	98.6546	36.0868	13.6829	33.5967	30.1932	25.1736	1.36238	6.98288	29.2102	0.000115968	0.00258828
SEC22B	4.39553	3.46176	3.51519	4.02823	2.63818	1.38533	1.03333	2.11802	1.02418	2.4392	1.19379	4.56629	26.52	0.000180762	0.0029776
RNVU1-15	10.117	3.92822	6.6974	4.11605	4.30593	1.27121	1.78663	1.84071	1.42565	7.13946	1.12269	-0.219076	5.1437	0.0408308	0.0943991
LINC00624	0.209104	0.194152	0.167251	0.223779	0.104475	0.113093	0.0176608	0.109172	0.0986477	0.0747248	1.083	-0.172656	8.66761	0.0112954	0.036249
GPR89B	1.12127	1.32328	1.34576	1.03441	0.929338	0.339862	0.305703	0.602355	0.411646	0.687154	1.28197	2.11553	34.4738	5.2652e-05	0.0022179
HIST2H2BF	10.3354	4.54615	6.71516	9.08435	4.16312	1.48758	0.799398	3.97227	1.10403	2.51508	1.85047	3.8736	20.8472	0.000601221	0.00509129
HIST2H2AA3	170.46	38.9602	69.7092	116.387	53.4124	32.0928	10.9183	34.0783	20.9953	38.1184	1.78188	5.0398	17.016	0.00151063	0.00885826
RP11-196G18.22	2.55886	1.9806	1.79868	2.60038	1.6265	0.57144	0.325595	0.644065	0.658187	1.25517	1.62799	2.71457	34.4822	5.25901e-05	0.0022179
RP11-196G18.24	2.78934	1.85141	1.38686	2.02429	1.73264	0.41679	0	0.81474	1.05171	0.929438	1.56568	0.0602679	12.0036	0.00413117	0.0174033
HIST2H2BE	17.1768	6.62238	10.0736	13.4653	7.713	3.34605	1.43321	6.14632	2.00137	5.21132	1.64437	4.03753	18.8733	0.000872135	0.00630958
MRPS21	8.5079	5.92464	7.83286	6.55282	6.41561	3.06763	2.15571	3.36846	2.91472	4.68721	1.1331	3.10982	34.076	5.57096e-05	0.00222763
GOLPH3L	20.8023	14.9432	14.571	18.0039	13.5231	5.22956	3.57165	7.79136	4.82855	9.45023	1.43144	5.23816	40.9168	2.24567e-05	0.00204925
RP11-126K1.8	3.10858	2.86661	1.94955	2.37133	2.16499	0.976487	0.274482	1.18772	0.876099	1.35493	1.36405	-0.379124	16.2506	0.00243992	0.0120922
RP11-98D18.15	3.45812	1.54568	1.84934	3.1492	1.12954	0.22231	0.156223	0.965714	0.12466	0.660999	2.30822	0.032832	20.0008	0.000613199	0.00514568
S100A10	165.95	114.292	133.776	183.652	97.2393	44.9495	26.1105	95.8588	39.0784	68.4864	1.37512	7.22831	21.4839	0.000460569	0.00442495
RPS27	141.007	112.194	102.367	101.525	52.5042	37.0276	12.5687	80.8414	20.8046	66.8775	1.26502	6.099	8.7902	0.0123483	0.0388343
NUF2	2.52775	0.433775	1.15908	2.12108	1.59455	0.623883	0.409192	0.632367	0.699681	0.515279	1.4707	1.94721	13.0583	0.00310078	0.0142491
RP11-52A20.2	0.347388	0.542127	0.460869	0.597947	0.409439	0.147737	0.0519094	0.160442	0.0414215	0.146423	2.00929	-0.502156	29.6633	0.000107925	0.00248733
TIPRL	5.92253	4.32775	4.60597	5.22016	3.26957	2.10618	1.25119	3.35786	1.63153	3.16346	1.03907	3.51282	17.4664	0.00105775	0.00709272
ANKRD36BP1	3.18467	2.30747	2.68086	2.6405	1.74271	0.39301	0.110472	1.53651	0.264455	0.895885	1.93934	1.59509	18.8616	0.000779024	0.00594238
NME7	1.53422	1.08271	1.25711	0.966773	0.900666	0.170617	0.085641	0.31764	0.136676	0.471064	2.27223	2.06936	44.441	1.47113e-05	0.00203096
METTL18	1.9875	1.7799	1.58489	1.36289	1.55538	0.708912	0.124543	0.923854	0.59628	0.614782	1.44558	0.966017	21.5887	0.00044551	0.00435673
KIFAP3	3.74967	2.77769	2.66389	2.02371	3.11397	1.4326	0.493494	1.31786	0.866331	1.93491	1.2646	3.36446	22.0874	0.00040426	0.0041653
RP11-332H17.1	4.30195	2.85113	1.87618	2.98746	3.40939	1.64027	0.288166	0.534399	1.14972	1.62568	1.53472	-0.211892	14.3908	0.00219664	0.0113027
SUCO	3.58209	3.16798	3.62497	3.67793	2.11097	1.40825	0.946048	1.85447	1.23169	2.36132	1.0669	4.25236	23.8712	0.000288891	0.00357417
GAS5-AS1	1.74934	1.86789	1.59232	1.4679	1.39602	0.604465	0.566366	1.22537	0.225968	1.09833	1.07986	-0.0405761	9.83225	0.00903923	0.0308212
GAS5	10.8805	8.80631	10.2516	6.9673	8.09364	4.0629	2.00264	4.70088	2.95849	6.03061	1.2065	4.56009	29.6216	0.000108639	0.00249869
GPR52	1.16234	0.893598	1.33643	1.19642	0.534284	0.514092	0.180633	0.669964	0.216206	0.891661	1.02304	-0.0222704	6.75677	0.0218842	0.0591783
RP1-102G20.5	1.2503	0.890019	1.61726	1.28229	0.731698	0.432028	0.404797	0.25023	0.242258	0.642279	1.5495	-0.138716	18.4595	0.000849543	0.00623695
MRPS14	5.42122	4.47679	4.95517	4.75631	4.0586	1.725	1.09856	2.13094	1.51139	3.15219	1.31189	3.14016	36.2695	4.10514e-05	0.00214624
ANGPTL1	1.76892	2.25385	2.06804	1.08102	1.19574	0.678003	0.173255	0.713998	0.253459	1.2625	1.43251	2.01777	14.2981	0.00224865	0.0114698
SNORA67	1.44529	1.95476	1.55098	1.18581	1.53783	1.19857	0	0.520658	0.896124	0.92393	1.08106	0.412765	6.34589	0.025489	0.0661523
LINC01344	0.128023	0.375921	0.588792	0.250661	0.510827	0.154829	0	0.192165	0.124029	0.153453	1.47226	-0.102978	8.74439	0.0110153	0.0356051
APOBEC4	0.686416	0.305388	0.526151	0.661314	0.55995	0.184476	0.296312	0.206065	0.0295555	0.365672	1.35629	0.231386	9.87992	0.00768757	0.0273044
GS1-115G20.1	4.4247	6.12914	5.63741	5.48563	4.73347	1.81816	0.929215	2.15402	1.48295	3.93162	1.33179	0.778315	22.0176	0.000409763	0.00419153
RNF2	2.38456	2.46659	1.89921	2.77907	1.34792	0.652302	0.361888	1.11853	0.442782	1.22495	1.52175	2.62548	25.3841	0.000220104	0.00321826
PTGS2	0.278415	0.307533	0.386346	0.128895	0.134841	0.199041	0.0186496	0.184455	0.0297631	0.105211	1.14214	0.132657	5.5494	0.0346727	0.0835655
BRINP3	2.54872	2.98602	0.936121	0.382849	2.96805	1.2721	0.183372	0.651783	0.274356	0.0323279	1.99207	2.43353	7.50922	0.0191626	0.0534723
RGS1	0.614343	1.94169	2.78306	0.398658	1.55315	1.08687	0.095472	0.678697	0.380913	0.757412	1.24819	2.11509	5.5988	0.0350884	0.0843028
RGS13	0.179349	0.11855	0.196392	0.124218	0.0763335	0	0	0.0615331	0.0397151	0.140391	1.45926	-0.488716	5.41846	0.036532	0.086988
CFH	3.86918	3.82634	4.31303	1.79967	1.21327	1.44211	0.217159	1.48409	0.827911	1.94825	1.36196	4.09212	9.1205	0.0108125	0.0350995
ASPM	3.63039	0.785159	1.7441	2.9907	1.84827	0.447445	0.278497	0.499808	0.200723	0.494148	2.55792	3.87471	39.9742	3.2098e-05	0.00204925
ZBTB41	1.6838	1.27431	1.44691	1.24931	0.844892	0.432793	0.241013	0.503712	0.329688	0.71221	1.56221	2.93952	38.0403	3.2406e-05	0.00204925
EEF1A1P32	1.01395	1.28316	1.12264	1.0504	1.15081	0.207621	0	0.135286	0.116423	0.360106	2.67956	0.0558981	45.2285	1.34333e-05	0.00203096
RP11-448G4.4	2.66237	2.62411	5.65133	2.52046	7.58333	1.69838	0.795664	1.47555	0.952359	2.80546	1.39025	-0.229562	10.2056	0.00696038	0.025353
MIR181A1HG	0.326857	0.28253	0.322126	0.243797	0.178862	0.0645383	0.0302352	0.130832	0.0723793	0.170572	1.47217	-0.416006	15.1158	0.00183485	0.0100074
RNU6-570P	7.7082	10.2882	9.41664	8.0851	14.7632	1.33174	0.935853	2.31403	2.98708	3.9597	2.05189	-0.319111	30.6319	9.27978e-05	0.0024185
ZNF281	2.27349	2.32824	2.1625	2.11583	1.45144	0.899844	0.562085	1.2037	0.640742	1.51472	1.10626	2.92064	22.6815	0.00036076	0.00397265
KIF14	1.46674	0.385966	0.887171	1.69546	1.00296	0.201765	0.337586	0.459102	0.118527	0.304718	1.95684	2.40293	20.9597	0.000510908	0.0046364
DDX59	2.86309	3.58878	3.40903	2.9374	3.59791	1.64233	0.835358	1.97042	0.701663	2.8679	1.04451	3.45735	14.283	0.00225722	0.0114955
UBE2T	3.89481	1.31863	3.38593	3.08221	2.18329	0.328246	0.830404	1.53997	0.589002	0.715721	1.78659	1.07751	18.8452	0.000781776	0.00595336
SNRPGP10	4.94609	4.32104	3.87744	4.52765	4.01887	0.31074	0	3.23965	0.348493	2.46381	1.65363	-0.329953	9.00374	0.0101274	0.0334942
SNORD60	5.85281	3.57111	6.96978	5.61279	5.60483	1.15564	0.406052	1.00402	0.972035	1.71805	2.33769	-0.0516675	45.142	1.35672e-05	0.00203096
CD46	12.989	10.9415	10.2457	11.0683	8.71521	4.33566	2.6744	6.74539	3.41269	6.56502	1.20661	6.07924	31.7216	7.86195e-05	0.0023615
NEK2	3.98796	0.872585	2.40539	3.52923	2.58773	1.31023	0.507991	1.1972	0.734706	1.09707	1.4983	2.56584	15.9742	0.00149222	0.0087875
DTL	0.956959	0.560347	1.11212	0.886466	0.827727	0.384	0.259853	0.444825	0.366853	0.479256	1.16984	1.71006	24.3812	0.000263245	0.00341525
TATDN3	1.34876	1.01239	1.30511	1.09068	1.07421	0.479891	0.155646	0.801787	0.496795	0.896368	1.04406	1.78982	11.661	0.00454778	0.0186601
CENPF	12.6614	3.1419	9.20436	12.9265	9.28225	3.42704	1.99219	3.24242	1.89152	3.15353	1.8269	6.17991	28.4161	0.000161777	0.00288028
LYPLAL1	1.43262	1.23833	1.62758	1.08764	1.04527	0.589316	0.463824	0.491518	0.608041	0.77098	1.13407	1.55782	28.754	0.000422907	0.00425321
BROX	7.96359	5.74837	5.83952	7.15969	4.86363	1.96552	1.16418	3.24453	1.9524	3.79869	1.40612	4.45758	30.3183	9.7411e-05	0.00244427
FAM177B	3.2065	1.74302	2.68129	4.17456	2.30764	1.39672	0.830511	0.863429	1.26518	2.3959	1.09248	2.49524	12.3686	0.0037351	0.016199
RP11-504P24.3	1.73308	2.60812	2.04616	1.93901	1.48515	0.835975	0.47449	1.49449	0.46877	1.33841	1.0815	2.67824	15.0915	0.00184579	0.0100477
LBR	10.2767	6.59622	7.72243	7.14847	6.69603	3.65741	2.33652	5.13031	3.28141	4.63986	1.03191	4.92799	27.2208	0.000160548	0.00288004
SRP9	30.8838	15.0036	18.2765	20.7976	12.559	4.73393	2.72957	8.78811	3.81164	8.86235	1.78889	4.47354	29.7874	0.000113444	0.00254951
RP11-275I14.4	16.1683	9.69205	14.024	15.9737	9.29599	4.18192	2.75508	6.81234	2.93125	7.38281	1.45053	2.31988	24.852	0.000241883	0.00328715
LIN9	0.888256	0.352629	0.615398	0.407713	0.479837	0.173138	0.110608	0.369219	0.211826	0.280798	1.25415	0.938164	13.0773	0.00308516	0.0142061
ZNF678	1.53202	1.32079	1.38309	1.32681	0.840418	0.501924	0.352716	0.64048	0.413383	0.862784	1.21827	3.06339	28.5445	0.000129069	0.00267944
HIST3H2A	8.76054	6.94022	7.86319	7.27207	3.82482	4.21842	0.988135	4.88662	2.19025	4.02606	1.09523	2.24741	11.2395	0.00512904	0.0203052
RP11-99J16__A.2	4.32512	3.8552	4.02158	5.3019	3.69766	2.02732	1.09589	2.30328	2.39022	2.67905	1.01692	2.15156	21.7746	0.000539919	0.00478105
ARV1	5.21889	3.99593	4.33212	4.30093	3.67315	1.16117	1.18689	2.10936	1.42063	2.37144	1.38689	2.61356	40.2264	2.44777e-05	0.00204925
GNPAT	5.64359	4.30674	4.10596	5.15479	4.11188	1.80685	0.836162	2.92901	1.458	2.72986	1.27473	3.41848	24.385	0.000263068	0.00341491
SNORA14B	10.4917	4.40106	16.8022	9.223	14.8316	2.5895	2.91154	3.14966	3.48493	8.21271	1.44412	0.241993	11.701	0.00449677	0.0184876
LDHAP2	1.07846	1.26122	1.41714	1.14915	0.786871	0.141962	0.498805	0.801689	0.0796049	0.91455	1.19171	-0.0680335	6.79069	0.0216143	0.0586326
LGALS8	3.25078	4.39447	4.19291	4.57545	3.67845	1.6345	0.910794	2.3897	1.19514	2.3122	1.25976	4.79106	37.3405	3.55443e-05	0.00204925
HEATR1	3.68389	4.2857	4.11354	4.02155	3.45464	1.97024	0.988183	2.19506	1.36909	2.71849	1.09422	4.70307	33.6913	5.88625e-05	0.00225173
CHRM3-AS2	1.14493	0.861319	0.927474	0.596817	0.780783	0.287722	0.151643	0.515569	0.302511	0.427745	1.33945	1.3308	22.7074	0.000358987	0.00396354
FH	15.0669	10.3134	10.3181	8.82491	8.02086	4.50442	1.6515	7.08956	3.00172	6.56715	1.22983	4.02707	16.4083	0.00134747	0.00823663
KMO	0.621041	0.535951	0.586898	0.675798	0.814695	0.282206	0.198314	0.418849	0.237369	0.442853	1.02987	1.5989	19.0178	0.00119214	0.00764314
CHML	2.33083	2.17857	2.04982	2.22364	2.11615	0.985639	0.52589	1.21312	0.900686	1.79998	1.02281	3.65903	21.6034	0.000444224	0.00435296
EXO1	1.17299	0.404445	1.19414	0.984273	1.04528	0.472865	0.30856	0.718943	0.492435	0.368233	1.02701	1.65968	9.99158	0.00742869	0.0266058
COX20	8.13271	7.49564	7.92787	6.9232	7.10426	2.48675	2.08085	3.98379	2.82111	4.40216	1.25918	4.70444	52.8644	5.90817e-06	0.00203096
RP11-452J6.2	10.0259	6.81245	8.12167	6.62832	11.3467	0.629878	0.885266	3.55705	2.11921	2.49711	2.09133	0.42898	30.2154	9.89816e-05	0.00245323
ZNF695	0.525244	0.129424	0.325185	0.271225	0.27514	0.093073	0.13081	0.161724	0.167009	0.110695	1.21324	-0.0241549	8.8143	0.0107673	0.0349881
RP11-488L18.10	1.29913	0.780284	0.840216	0.681328	0.829393	0.112225	0	0.243754	0.18879	0.333683	2.24655	-0.26556	25.1891	0.000227814	0.00324113
IDI2-AS1	2.29932	1.65087	2.55255	2.2177	1.9235	0.328761	1.00113	0.856882	1.10611	1.68349	1.10091	1.10977	10.923	0.00562264	0.0216744
IDI1	7.82243	5.89944	7.3411	6.21307	5.59687	2.47406	2.57366	3.85887	3.18974	3.91943	1.04019	4.1508	35.9435	4.29188e-05	0.00214624
RP11-336A10.2	1.07475	1.3771	1.85359	1.3227	0.823373	0.544675	0.208777	0.989446	0.444254	0.736134	1.10262	0.571626	11.3422	0.00497981	0.019907
GDI2	40.7766	27.1605	36.1545	33.7497	25.384	12.3953	5.43342	19.3993	10.2655	21.2369	1.28612	6.54726	21.1079	0.000489948	0.0045546
ATP5C1	20.4863	12.9575	14.3529	16.132	12.1625	4.17816	3.37969	8.64405	4.82062	8.25221	1.40023	4.6311	31.1075	8.62746e-05	0.00238157
RP3-323N1.2	4.47031	5.15008	5.13986	3.29045	2.70373	1.95116	0	0.988846	1.64116	3.70646	1.29828	0.497485	7.64388	0.0159514	0.0467975
PHYH	6.91224	3.35485	3.64693	4.98832	3.8207	1.77841	1.07536	2.37153	1.3915	2.56192	1.33573	3.46738	25.3571	0.000221153	0.00322171
SUV39H2	1.34799	1.07571	1.2236	1.14303	0.887759	0.431462	0.220509	0.545242	0.461887	0.719188	1.25388	1.61138	25.4848	0.000216243	0.00320102
PTER	2.13562	2.28034	2.20849	2.13489	2.01689	0.995563	0.662788	0.971166	0.783521	1.19444	1.22315	2.66119	62.4437	1.1524e-05	0.00203096
RSU1	10.1991	8.53176	7.42459	8.38605	5.84091	3.58674	2.55567	4.1887	3.0122	4.67917	1.17432	4.62367	43.3302	1.67603e-05	0.00203096
STAM	3.41285	2.67902	3.494	2.7025	2.32807	1.29236	0.665995	1.53449	0.797153	2.34825	1.15534	2.8212	18.5203	0.000838419	0.0061914
RP11-390B4.3	4.35921	1.93943	3.65468	2.84503	2.31917	0.878663	0.176417	0.545273	0.422321	1.61729	2.02848	0.295548	22.9564	0.000342473	0.00386867
RP11-575A19.2	5.17001	2.05661	3.38013	2.4952	3.10649	1.12091	0.393846	0.973842	1.25709	1.94414	1.50329	0.341414	16.3024	0.00138122	0.00834844
YWHAZP3	4.52387	2.56159	2.91596	4.29452	4.72603	2.17897	0.532599	1.97539	1.38122	2.91076	1.08712	1.16385	10.7403	0.00593259	0.0225737
PRTFDC1	1.62897	0.974043	0.973939	0.923416	1.38663	0.420279	0.337534	0.365138	0.23567	0.684319	1.53009	1.01922	26.8261	0.000171592	0.00293879
THNSL1	1.17515	0.684431	0.921251	0.672335	1.02306	0.424519	0.233469	0.465036	0.289797	0.530504	1.20396	1.38456	21.5585	0.000448164	0.00436575
ABI1	14.9429	10.2443	13.6924	13.2432	11.2548	6.03357	4.03029	6.61006	5.44675	9.65987	1.01869	5.33325	28.3237	0.000133787	0.00269547
ANKRD26	3.39527	2.89756	3.5083	2.75103	3.09891	1.18861	1.02707	1.36158	1.2639	2.00703	1.19816	4.17217	53.0191	5.8166e-06	0.00203096
RAB18	5.05607	3.72354	4.21515	4.33812	3.26941	1.49428	1.40536	2.11816	1.71362	3.18469	1.07112	4.26204	25.7672	0.000205822	0.00312113
MPP7	3.5517	2.45235	2.91421	2.63385	3.64472	1.03168	0.589555	1.23122	1.28417	1.98884	1.32834	3.73771	29.9728	0.000102802	0.00245497
DDX10P1	0.65423	1.06182	0.722131	0.790524	0.902174	0.361699	0.10167	0.28282	0.28395	0.43018	1.4563	0.307481	26.2727	0.0002361	0.00327729
ARHGAP12	9.03	7.46795	8.32559	8.40643	7.98389	3.17909	2.18439	4.08161	2.87867	6.04491	1.1872	5.14841	34.8164	5.01733e-05	0.00218814
CCDC7	1.86431	1.66398	1.13223	1.77563	1.13528	0.330356	0.334296	0.964363	0.44459	0.75961	1.41656	2.51389	23.0228	0.000338214	0.00385466
AL356053.1	1.02526	1.09473	0.539459	1.14708	0.621262	0.0960721	0.202538	0.438204	0.107744	0.714134	1.49237	0.943138	10.998	0.0055009	0.0213466
CUL2	2.90911	2.71797	2.53122	2.69399	2.14586	1.24972	0.801848	1.64044	0.85312	1.7906	1.04617	3.33727	27.0417	0.000165455	0.00289744
NAMPTP1	0.804853	0.451183	0.879134	0.787927	0.74506	0.111243	0.117261	0.0724861	0.155948	0.192945	2.49321	0.339052	54.551	4.99293e-06	0.00203096
AL135791.1	14.9425	14.9304	12.7672	11.0431	16.2785	4.35794	3.19559	8.56004	7.86234	8.82616	1.08098	1.98482	18.4449	0.000852238	0.00625167
RP11-162G10.1	0.722643	1.47089	1.0386	1.54122	1.26871	0.249702	0.394813	0.569469	0.735102	0.95899	1.03431	1.10659	10.2695	0.00682727	0.025033
ZNF33A	7.62507	8.23514	6.34729	7.22962	7.03156	3.02045	2.35114	3.52849	3.28319	5.14898	1.07849	5.33838	47.1722	1.07904e-05	0.00203096
RP11-508N22.12	0.150402	0.206478	0.13999	0.0641038	0.109736	0.0989898	0.0278252	0.0688018	0.0444065	0.0490548	1.16187	-0.271755	9.76703	0.00796001	0.0280045
ZNF22	2.35971	1.56682	1.98356	1.48644	1.0634	0.740002	0.23112	1.16677	0.584009	1.14088	1.13362	1.73725	11.6302	0.00458761	0.0187799
CEP164P1	1.0333	0.657032	0.921081	0.688449	0.474374	0.353032	0.13532	0.571604	0.251951	0.540744	1.02684	1.39782	9.75234	0.00799628	0.0280885
FAM35BP	0.487735	0.40175	0.528742	0.498915	0.320276	0.154086	0.135351	0.234272	0.151206	0.229074	1.29043	0.383947	23.537	0.000861656	0.00626905
PTPN20	0.370463	0.371594	0.219429	0.301442	0.387018	0.12413	0.152652	0.0943639	0.0522043	0.246053	1.30015	0.260286	14.0319	0.00240599	0.0119813
PTPN20CP	1.26463	0.998066	1.13794	1.23034	1.05308	0.303985	1.1749	0.594229	0.255688	0.301282	1.14156	-0.141022	7.4316	0.0171789	0.0493956
MAPK8	1.40266	1.16676	1.31074	1.16965	1.05312	0.464706	0.418407	0.643455	0.464162	0.806004	1.13115	3.12951	37.4549	3.50081e-05	0.00204925
RP11-40C11.2	4.0831	6.17638	5.3467	4.18757	3.04119	0.627054	0.440648	1.90674	1.05485	1.55369	1.96684	0.528849	35.0486	4.85702e-05	0.00217683
RSU1P3	2.05975	2.26402	1.32344	1.35559	1.08293	0.418661	0.117682	1.0912	0.18781	0.580914	1.66968	0.0678811	15.3074	0.00175108	0.00973119
IPMK	3.1095	2.36026	2.10531	2.42698	1.79034	0.946204	0.84918	1.76297	0.958881	1.25415	1.03598	3.4572	22.4816	0.000374765	0.00402411
TFAM	3.67251	3.1795	2.86347	3.46278	1.98168	1.2347	0.631024	1.47362	0.811243	2.34856	1.24568	3.62032	19.8175	0.000636889	0.00525978
CDK1	2.72807	0.645793	1.53875	1.84285	1.06799	0.160073	0.0249973	0.741715	0.119681	0.493578	2.33793	1.98933	15.8266	0.00174889	0.00972892
RTKN2	0.625161	0.237594	0.359398	0.628314	0.324704	0.227002	0.113208	0.23539	0.10676	0.166923	1.37348	1.6358	16.1313	0.00143783	0.00856955
NRBF2	6.8653	5.54052	6.18025	6.22225	4.21307	2.68485	1.34397	3.38706	1.4849	3.53582	1.23631	3.01204	24.8493	0.000241998	0.00328715
LINC01515	0.574086	0.543088	0.56164	0.46764	0.745876	0.22273	0.156519	0.199555	0.101477	0.393211	1.43214	2.05358	27.1376	0.000162807	0.00288028
AKR1B10P1	4.13487	0.917418	0	0	2.94833	0.816434	0	0	0	0.147123	2.99547	0.0530904	5.06437	0.0457592	0.102735
RP11-474D14.2	2.51931	2.54845	4.04006	2.67031	4.23257	1.00797	0.643935	1.51261	1.2332	3.08784	1.08262	0.959942	10.3772	0.00660949	0.024412
MYPN	0.673512	0.0765057	0.444862	0.344705	0.887413	0.277289	0.222696	0.180681	0.188808	0.157042	1.25804	1.39213	6.55208	0.0236349	0.0625282
HNRNPH3	32.8666	22.0154	26.6939	26.0911	28.4538	14.1577	9.27231	12.6506	12.2877	20.5834	1.00359	6.78614	29.9118	0.000103789	0.00245497
RUFY2	4.99199	4.10225	4.22435	4.13843	3.92122	1.7013	1.53368	2.21713	1.46472	2.93802	1.12858	4.67651	41.5794	2.06961e-05	0.00203096
RP11-524O24.2	4.28294	4.20239	4.39207	2.59019	3.39942	0.479976	0.674585	2.08501	0.53829	2.53711	1.53307	0.342152	14.6544	0.00205629	0.0108157
SUPV3L1	3.83846	3.07709	3.7344	3.26386	2.9859	1.74669	0.848888	1.91463	1.70259	2.28124	1.00433	3.46495	25.5881	0.000212362	0.00318112
CALM2P2	11.1517	9.20676	9.91391	10.0329	7.48645	2.86022	0.893314	3.03717	1.42565	5.03962	1.84156	1.52843	33.5346	6.02054e-05	0.00225833
RP11-354E23.3	1.79785	1.39614	2.72486	1.92005	2.19123	0.338852	0.158747	1.47197	0.633367	1.23141	1.32444	0.0252254	9.90574	0.00762679	0.0271438
RP11-344N10.2	8.69159	7.23886	6.39578	7.3905	3.55129	1.9221	1.35072	6.47094	0.269453	2.38126	1.37742	0.597644	7.97057	0.0142566	0.0429951
RP11-152N13.16	3.00349	2.25054	1.93872	2.35815	2.69121	1.16527	0.92123	1.89823	0.653424	0.866185	1.13615	0.907089	15.6366	0.00161729	0.00924785
SNORA11	1.9247	1.63356	1.13486	0.993875	1.76438	0.477478	0.575207	0.888928	0.45899	0.743651	1.2227	0.315568	17.0211	0.00176778	0.0097982
ECD	4.25315	3.69169	4.52736	3.73007	3.15325	1.42222	0.932807	2.61953	1.78642	2.6688	1.04589	3.42938	20.2395	0.000583841	0.00501149
RP11-345K20.2	3.69571	3.45289	3.98367	2.84271	4.4239	1.43664	1.12174	2.08025	1.25314	2.84773	1.05178	0.423477	14.8368	0.00557562	0.0215554
RP11-574K11.24	1.75984	2.27239	1.88225	2.24368	1.93349	0.905068	0.556514	1.32692	0.888149	1.2334	1.01815	1.0097	20.9179	0.00316943	0.0144842
RP11-399K21.12	0.79952	1.34622	1.34355	1.16976	0.667485	0.17001	0.358412	0.738521	0.285997	0.716116	1.19507	0.492946	10.855	0.00573582	0.0219762
RPS24	79.1324	57.9201	72.3445	68.5411	65.8464	37.05	25.2306	21.6461	26.4958	55.9754	1.06876	7.95919	23.1976	0.000327306	0.00379823
GHITM	72.3357	38.8599	43.7032	54.2287	54.4818	24.2473	14.7766	27.6599	24.9087	35.6894	1.08031	6.38648	24.0651	0.000278813	0.00352056
C10orf99	119.798	63.8059	86.5875	92.0317	60.0067	30.9428	14.8282	57.6652	24.989	35.8179	1.39548	5.71374	21.7043	0.000461225	0.00442495
CCSER2	3.62094	3.48161	3.74212	3.23154	2.23884	1.25325	0.956516	2.09112	1.03319	2.43486	1.08353	4.34852	21.2508	0.000476228	0.00447841
TNPO1P1	0.711213	0.901799	0.971064	0.397861	0.454053	0.184314	0.0863484	0.427019	0.137805	0.36535	1.42882	-0.555231	11.6964	0.0045026	0.0185015
WAPL	10.2629	9.66744	9.85871	10.7439	7.58566	4.28334	3.199	5.96587	3.56511	7.18648	1.00784	5.7178	28.6302	0.000127292	0.00266211
ATAD1	5.79028	3.7629	3.67312	4.66884	4.18101	1.03488	0.484826	1.67833	0.711841	2.18811	1.88469	3.86015	36.3757	4.04632e-05	0.00214372
RP11-380G5.2	3.24393	2.48958	2.91391	2.94887	2.97705	0.560453	0.393846	0.852112	0.314272	0.694336	2.31293	0.0572839	58.2204	3.51174e-06	0.00203096
ANKRD22	3.56109	1.09086	2.01367	2.28603	1.82623	1.29101	0.28351	1.12163	0.63344	0.799709	1.39741	1.48563	13.7141	0.00261077	0.0126722
KIF20B	4.23819	1.22201	3.05622	3.49438	2.59261	0.69396	0.387263	0.913234	0.583704	1.35535	1.93294	3.70882	29.9666	0.000106655	0.00247313
PCGF5	4.03779	3.07587	3.09504	3.31152	2.36396	1.12796	0.63885	1.31637	1.02899	2.16911	1.36233	4.21606	31.032	8.72741e-05	0.00238157
PPP1R3C	0.280583	1.04859	0.576086	0.22423	0.12795	0.110803	0.0389321	0.240663	0.0310661	0.356906	1.4359	-0.119089	5.65611	0.0332396	0.0809588
SRP9P1	23.8389	11.7959	18.0502	16.48	20.2923	4.01819	3.38843	6.2838	4.50637	10.8854	1.64607	1.73365	28.2874	0.000134582	0.0027019
BTAF1	7.15876	7.34469	8.1236	6.57621	6.06534	2.56354	1.87923	3.88559	2.09937	4.69764	1.2341	5.2539	37.5803	3.44309e-05	0.00204925
IDE	3.2451	2.51355	2.47724	2.61142	1.85947	0.698521	0.4392	1.73279	0.783387	1.59413	1.29448	3.7907	18.3956	0.000861431	0.00626905
KIF11	5.53729	1.87823	4.40401	5.68286	3.84079	1.64002	1.23336	3.23715	1.35525	1.69672	1.24656	3.92506	14.4564	0.00217854	0.011243
EXOC6	1.95218	1.51756	1.775	1.55357	1.32453	0.474163	0.238005	0.931797	0.544432	1.05179	1.33675	2.85327	21.4121	0.000461266	0.00442495
CEP55	3.43316	0.759584	2.8094	3.35664	2.05358	0.769487	0.330452	0.947084	0.431487	0.466061	2.09097	2.41168	26.0716	0.000195235	0.0030454
PLCE1-AS1	5.58902	4.59239	5.44716	5.2028	5.82611	1.5993	1.52677	2.25461	1.75976	3.3795	1.34911	3.13794	43.5006	1.64254e-05	0.00203096
NOC3L	2.62897	2.67403	3.79145	2.51029	3.28443	1.06504	0.770443	1.02055	1.12417	2.25084	1.26344	3.25782	28.7503	0.000124845	0.00264823
RP11-119K6.6	2.35279	1.08863	2.07398	2.28138	0.700966	0.650386	0.152348	1.22429	0.121567	0.644602	1.5427	-0.15052	9.03053	0.0100405	0.0333138
CYP2C9	0.449867	0.320235	0.268202	0.316906	1.6594	0.391495	0.194199	0.100039	0.103308	0.182595	1.61724	0.435381	7.73735	0.0154435	0.0457504
MTND4P20	1.39706	0.683709	0.401576	0.586146	2.75005	0.160912	0	0.139801	0.180462	0.478445	2.49419	-0.427199	13.7343	0.00259718	0.0126392
ZNF518A	5.30885	4.88503	5.24421	4.85358	4.47752	1.21973	0.884209	2.08037	1.09434	2.74227	1.6464	5.16044	48.1284	9.7136e-06	0.00203096
NPM1P26	4.86658	4.97681	2.12786	5.21478	3.32572	1.98949	0.532599	2.96309	1.16873	1.87791	1.24588	1.21849	12.3475	0.00375679	0.0162744
RP11-316M21.6	3.04945	2.04305	2.40621	1.80625	2.59578	1.3223	0.58076	1.36421	1.48295	1.06481	1.01928	0.733335	14.2484	0.00460394	0.0188238
SNORA12	2.46756	2.63478	3.86884	2.3843	3.00747	0.155025	0	2.55903	1.21702	1.84376	1.23788	0.0956356	5.27059	0.0387751	0.0907567
SCD	22.3019	10.1539	17.0189	16.8246	7.93811	8.38424	2.78557	12.9371	5.38142	7.41798	1.05104	5.90656	8.27807	0.0138254	0.0420622
OLMALINC	1.94329	2.30789	1.09438	1.75267	2.93701	0.575557	0.50076	1.00009	0.860645	1.2767	1.23904	1.92447	18.5233	0.000837877	0.0061914
USMG5	17.2157	9.31053	10.7969	13.9457	8.84976	3.322	4.01744	5.36958	4.85194	7.19747	1.29617	2.98836	25.1901	0.00022777	0.00324113
SFR1	0.725834	0.625979	0.995039	0.562209	0.712903	0.231511	0.10846	0.536365	0.129819	0.382421	1.32416	0.0961129	12.8905	0.0032428	0.0146987
YWHAZP5	1.66307	0.665914	1.75282	1.47304	1.50413	0.383104	0.134609	0.24963	0.214824	0.569546	2.13515	-0.33908	26.1028	0.000194185	0.00303628
ADD3	19.2256	16.4657	15.045	17.7635	12.3925	6.81955	4.28151	10.8096	4.74709	10.5092	1.14626	6.26908	24.5772	0.000254097	0.00336929
RP11-549L6.2	2.16175	1.03871	2.11271	1.9349	4.55435	0.597577	0.839868	1.68732	1.17281	0.888394	1.14896	-0.0891755	7.02907	0.0198236	0.0549047
SMC3	17.0273	12.1419	16.5301	13.1593	13.0991	6.10031	3.90759	5.75464	7.02488	10.6333	1.12561	5.49781	29.2197	0.000115791	0.00258711
RP11-348N5.7	4.01858	1.93255	4.79683	2.95162	4.77857	0.890386	0.893856	1.5103	1.37897	2.01707	1.47008	2.12118	23.597	0.000303859	0.0036641
DCLRE1A	0.989707	0.986325	1.3276	1.03349	0.842465	0.303985	0.363151	0.554614	0.426146	0.783332	1.08702	1.87509	19.9319	0.000621979	0.00519339
SLC18A2	1.82719	1.83317	1.29718	1.89338	0.861187	0.508483	0.381147	0.706832	0.513235	0.739144	1.43322	2.1871	32.8626	6.63808e-05	0.00228286
PRDX3	5.55148	2.97174	3.91489	4.81983	2.64632	1.98475	1.00651	2.71985	1.53747	2.10906	1.11194	3.35738	17.1609	0.00113326	0.00739994
SEC23IP	4.19881	3.79677	3.96271	4.23011	2.96385	1.8219	0.836878	2.38588	1.42529	3.24145	1.00552	4.50868	16.0907	0.00145167	0.00862033
ACADSB	4.34279	3.41089	2.79882	3.00396	2.12715	0.950104	0.471293	1.44696	0.752143	1.98302	1.50731	3.75402	25.2335	0.000226029	0.00323809
OAT	4.30003	3.87401	3.26172	3.32424	2.21143	1.42392	0.464059	2.18734	0.81003	2.10666	1.29231	3.05063	16.4056	0.00134831	0.00823957
FAM175B	4.02381	2.94255	4.17939	3.61289	2.76317	1.65911	1.44507	1.66476	1.17931	2.84868	1.00798	3.01007	20.3431	0.00057162	0.00495346
CLRN3	12.6023	8.67396	8.078	10.2678	8.57823	2.85249	2.04718	6.80199	3.60744	6.85729	1.13764	3.05452	15.4172	0.00170511	0.00958089
MKI67	42.093	9.91947	30.9723	41.089	26.2502	8.07421	5.2021	10.9705	5.6327	8.33788	2.0204	7.94021	31.9126	9.0392e-05	0.00239111
CTC-343N3.1	1.77491	1.93164	1.88378	1.60393	1.43822	0.943542	0.331527	0.614812	0.529088	1.40273	1.16674	1.00539	16.674	0.00126688	0.00793216
RP11-438N5.2	3.02502	1.79445	5.99007	3.57248	1.93123	1.1614	0.65292	1.41264	2.08401	1.61151	1.21306	-0.232773	8.38865	0.0123851	0.0388839
RRM1	10.6935	4.1638	8.78621	8.67159	7.25215	3.49833	3.10532	3.34474	3.13493	5.19255	1.1398	4.61837	21.2966	0.000471925	0.00447184
RRM1-AS1	22.9533	9.67863	23.5336	18.6471	13.4405	6.66833	7.66804	4.74009	5.4389	9.2126	1.40587	2.15067	22.0989	0.000403367	0.00416466
RP11-290F24.6	2.76666	2.99407	2.45027	3.63919	2.62557	1.4469	0.871526	1.48155	1.68065	1.6389	1.01717	1.62792	23.6105	0.00131187	0.00810865
STK33	0.359467	0.61128	0.367385	0.26812	0.339987	0.138011	0.129312	0.215827	0.113504	0.227973	1.20676	1.17575	22.5581	0.000392526	0.00413726
SNORA3A	11.2844	9.55615	13.8693	10.4484	9.43993	3.22691	3.02352	2.33628	1.80948	3.73126	1.93674	0.0805922	45.0193	1.37599e-05	0.00203096
SNORA23	71.4305	46.0001	60.7182	50.3764	69.2025	16.5187	14.0378	18.0228	17.2332	31.2207	1.62791	2.88772	52.1414	6.35879e-06	0.00203096
RP11-748C4.1	3.00409	5.07019	3.11978	2.81894	3.83575	1.20546	0.376492	1.97823	0.60085	2.52222	1.36378	0.525862	14.3492	0.0022198	0.0113764
CSNK2A3	0.64303	0.991764	0.53397	1.03919	0.684206	0.148128	0.346979	0.300285	0.498374	0.636181	1.00207	-0.0466367	7.50003	0.0167715	0.048515
FAR1	9.12432	5.78942	6.62179	6.68495	5.98445	1.68709	1.17902	2.97198	1.66209	3.30723	1.68804	5.08916	47.0253	1.09679e-05	0.00203096
RRAS2	3.82354	3.55081	2.81291	3.47474	3.70363	1.5186	1.10985	1.91747	0.999154	2.10714	1.18801	3.13913	37.3099	3.56892e-05	0.00204925
RP11-140L24.4	14.2931	8.3165	10.4319	10.9391	6.03042	3.60748	1.93149	7.01459	2.50452	4.31319	1.3846	3.12403	19.1984	0.000725125	0.00566482
PSMA1	4.01493	2.58529	3.08339	2.79464	2.52408	1.56735	1.19072	1.76654	1.16393	1.40647	1.08578	2.90852	31.076	8.66899e-05	0.00238157
RP11-466H18.1	46.9606	27.2589	47.2903	29.9728	35.0109	20.9096	7.95912	17.2201	12.7021	30.4379	1.09013	3.17383	14.9717	0.00190092	0.0102584
CTD-3236F5.1	1.74431	3.72504	5.01393	2.34189	2.22721	1.20546	1.01653	1.46622	1.08153	1.43368	1.23032	-0.396373	12.2882	0.00614323	0.023152
NUCB2	4.45396	2.05364	4.11237	3.54234	1.52228	1.06488	0.491596	1.14126	0.671221	1.81807	1.63667	4.25421	21.404	0.000505293	0.00462155
TPH1	4.10003	4.8099	3.98013	4.74816	2.055	0.782925	0.54145	1.42519	0.543552	2.85752	1.70122	3.87155	17.9912	0.00107268	0.00715265
RP11-613F22.6	2.80379	3.24328	2.55213	2.48341	2.83416	0.968819	0.226939	1.96399	1.26761	1.60034	1.15103	0.0289125	11.4563	0.00490391	0.0196903
UEVLD	3.54967	2.49743	2.79471	3.21205	2.04952	0.963491	0.677072	1.83937	1.08055	1.59573	1.21045	3.51026	24.2133	0.000271386	0.00347266
E2F8	3.25015	0.861077	1.79823	2.39233	1.88775	0.675521	0.379766	1.62863	0.492435	0.987534	1.31964	2.63581	10.7199	0.00601952	0.0228279
LIN7C	6.72237	4.11319	4.30505	5.26359	4.17459	1.93881	1.11093	2.38413	1.45515	3.04495	1.33425	4.03731	30.9846	8.79079e-05	0.00238157
BDNF-AS	0.407287	0.420391	0.405851	0.470871	0.364028	0.187645	0.079118	0.146723	0.210442	0.241769	1.23767	0.323865	21.1366	0.00152894	0.00893114
KIF18A	1.38708	0.266131	0.897094	0.642582	0.636481	0.119823	0.063152	0.117114	0.151178	0.22267	2.51495	1.22711	31.726	7.85665e-05	0.0023615
CCDC73	0.565268	0.480116	0.546535	0.495886	0.516712	0.301862	0.0873462	0.269971	0.159311	0.360773	1.14348	1.65597	18.1943	0.000900092	0.00643515
QSER1	2.85642	2.41436	2.52805	2.34182	1.94313	0.729886	0.34505	1.02036	0.535786	1.37445	1.61433	4.09615	37.2238	3.61012e-05	0.00204925
CAT	12.8163	7.45564	7.10729	8.04886	6.54188	4.47031	1.99641	5.51718	3.04554	6.16966	1.01858	4.41568	14.3866	0.00219899	0.0113055
EHF	62.4989	44.7153	49.9002	62.3894	41.7193	19.0174	11.4933	29.236	17.6451	32.3249	1.28333	7.34726	29.3834	0.000112813	0.00254572
APIP	1.87668	1.01205	1.59108	1.4422	0.871353	0.733619	0.47871	0.717038	0.426066	0.869917	1.09302	2.47416	17.6381	0.00101786	0.00695475
RP1-68D18.4	7.4111	6.90115	8.12479	4.14585	3.52104	4.28789	0.502204	4.44969	1.06863	4.24976	1.03927	1.48109	6.00374	0.0290316	0.0731858
RP11-219O3.2	6.77289	2.82495	4.38037	4.38084	5.94543	2.48657	1.23345	2.54156	1.31232	2.46446	1.27407	0.863347	16.8334	0.00122122	0.00777073
API5	11.3003	8.96539	9.654	9.16288	7.29074	3.44246	1.16202	5.00209	2.71429	6.04895	1.36737	4.91513	21.2847	0.000480798	0.00450373
RP11-484D2.2	12.5338	7.96126	9.68129	8.48576	5.25247	2.93169	2.12261	4.39946	2.59045	5.63515	1.32494	2.33821	21.9072	0.000418635	0.0042402
RP11-472I20.4	3.95009	2.43613	3.19096	3.98132	2.15224	1.60024	1.19068	1.5743	1.24043	2.09913	1.04561	2.84255	20.7547	0.000525856	0.00471122
HSD17B12	4.60157	2.70134	3.34663	3.89917	2.45567	1.38263	0.802364	2.06146	1.36054	1.83006	1.21631	4.28045	25.4633	0.000217063	0.00320602
RP11-613D13.5	1.27383	1.09796	0.952891	1.28783	0.627078	0.106063	0.119253	0.221153	0.285476	0.441502	2.14766	1.21335	37.3076	3.57003e-05	0.00204925
RP11-613D13.10	24.1548	10.6531	16.5026	20.9541	7.8222	1.9354	1.02005	2.10185	1.35659	3.59661	2.99169	1.51639	57.2078	3.86262e-06	0.00203096
CKAP5	13.9645	9.39439	11.7985	13.1579	11.1204	5.9533	3.09594	6.79432	4.83065	8.07546	1.07721	6.23757	27.8353	0.000144947	0.0027813
MTCH2	11.6815	8.05441	8.39198	8.83025	7.89248	3.0409	1.69597	4.50805	3.03142	5.93203	1.32555	4.20633	28.2071	0.00013636	0.00270548
OR5BA1P	1.95747	1.37508	3.02061	3.74615	1.84164	0.925574	0.200131	0.989709	0.159696	0.493955	2.06127	0.709685	21.9211	0.000417503	0.00423441
CNTF	0.694409	0.484805	0.829126	0.507987	0.818446	0.221488	0.051882	0.384858	0.289797	0.402451	1.257	0.0626319	11.8605	0.0042996	0.017907
FAM111B	1.91183	0.713089	2.55953	2.15365	1.42119	0.398178	0.38156	0.67615	0.304469	0.448452	1.99201	2.16519	33.1018	6.41028e-05	0.00226381
AP000442.1	2.46269	2.3453	3.13767	2.97872	2.54957	1.28793	0.775773	1.67844	0.515861	2.37061	1.01111	0.753882	10.4124	0.00653995	0.0242143
FABP5P7	10.3668	7.20173	9.76541	7.96532	12.9178	2.76213	1.21314	6.14933	4.06575	8.38381	1.09342	1.60285	9.41395	0.0088875	0.0304595
MS4A12	59.1122	23.7317	21.2532	14.7106	51.2076	5.77885	8.97686	7.59705	14.241	31.3503	1.35897	5.46472	6.88461	0.0238527	0.0629723
MS4A8	1.41004	1.98654	1.08082	2.16917	1.12524	0.568427	0.760856	1.03473	0.516061	0.751163	1.08286	1.63918	16.1867	0.00141922	0.00850108
CTD-2531D15.5	4.71555	1.9225	5.81616	3.0696	1.42315	0.94802	0.6662	2.0591	0.398699	2.11408	1.43903	0.631781	9.21954	0.00945167	0.0318444
RNU2-2P	1714.33	1300.84	2091.08	1252.81	1875.79	504.424	481.033	1373.25	566.118	1195.79	1.02092	7.87708	12.7494	0.00336805	0.0150593
SNORD28	14.6186	3.71649	6.93671	4.15381	6.22188	0	0	0.835918	0	1.27146	3.88793	0.0347186	30.5433	9.40755e-05	0.0024185
SNORD27	23.5361	12.7531	23.4262	12.5768	15.6987	0.485531	2.04718	5.48378	2.17808	5.29335	2.46309	0.755998	32.4153	7.08966e-05	0.00228286
SNORD26	57.3297	33.128	69.7939	51.3134	73.2009	20.5088	20.9631	15.3883	19.8641	37.8811	1.3222	1.66505	20.6346	0.000538761	0.00477351
HRASLS2	12.0668	3.13013	7.13303	5.56804	6.2674	6.87857	2.25134	4.42068	2.00783	0.747113	1.08674	1.98971	4.84356	0.046939	0.104844
CDCA5	2.01051	0.853199	2.05974	2.00428	2.1228	0.944095	0.500711	1.37737	0.839046	0.776808	1.03793	2.46126	12.1727	0.00394187	0.016841
AP000769.1	1699.87	1387.24	1495.91	1340.45	1388.81	286.618	195.911	756.674	245.99	721.512	1.76462	10.5559	28.2222	0.000136022	0.0027019
RP11-658F2.8	2.11942	3.16365	2.21308	1.93572	1.87775	0.956531	0.294079	1.29849	0.871604	1.7183	1.12406	1.99774	14.7463	0.00200982	0.0106433
RP11-157K17.5	1.01233	0.743143	1.12759	0.955649	0.646294	0.0437251	0.0614537	0.303907	0.245187	0.173345	2.36555	0.0376144	32.8303	6.66956e-05	0.00228286
RP11-809N8.5	15.8272	11.9293	15.3433	14.2357	19.4163	2.14468	1.2057	6.3352	2.88629	9.35267	1.77445	0.838093	21.174	0.00048354	0.00451999
RAB6A	19.0211	13.9114	17.7597	18.53	13.4956	6.36902	3.93379	7.90309	5.54129	10.0206	1.31753	5.83821	42.0556	1.95288e-05	0.00203096
P4HA3	1.45106	1.42813	1.32021	1.28466	0.886105	0.505756	0.367665	0.909105	0.528085	0.708677	1.06848	1.97881	21.2629	0.000475087	0.00447841
AP000560.3	0.731224	0.752892	0.54048	0.730455	0.200069	0.180476	0.101461	0.219517	0.0809611	0.321968	1.66849	-0.128612	15.6847	0.00159876	0.00918819
RP11-147I3.1	1.3868	1.76283	1.78433	1.55158	2.06584	0.638923	0.320707	0.951593	0.76773	1.53787	1.00202	1.07609	11.9524	0.00419052	0.0176084
RP11-21L23.2	0.289609	0.27058	0.194242	0.189012	0.231115	0.100071	0.023441	0.260826	0.0561146	0.115712	1.0064	-0.17818	5.72104	0.0324016	0.0793354
RP11-7I15.3	3.53948	2.20461	2.37394	2.47503	0.470765	0.305757	0.286485	1.32821	0.571508	0.909115	1.66348	0.235993	10.9475	0.00558252	0.0215747
RP11-727A23.4	1.1738	1.31302	0.964005	1.06312	1.14191	0.386279	0.217159	0.671198	0.346567	0.689119	1.24164	-0.193666	16.4134	0.00392809	0.0168014
PCF11-AS1	1.10113	1.03323	0.997495	1.38129	0.766888	0.230595	0.194455	0.520887	0.362055	0.502798	1.51346	0.315705	24.1791	0.000273081	0.00348278
CCDC90B	2.28986	1.73704	1.72863	2.00125	1.32899	0.85251	0.584106	0.9536	0.549748	1.16178	1.16141	3.14579	29.0597	0.00011879	0.00260484
TMEM126B	4.73188	3.17461	3.274	3.58408	2.24564	1.41801	0.691431	1.68452	0.681551	2.1798	1.37203	2.56707	21.0662	0.000494032	0.00456666
TMEM126A	3.54252	3.00381	2.57564	2.44801	2.92679	1.00806	0.202399	2.0644	0.88828	2.06957	1.1978	1.13031	10.7958	0.00583639	0.022267
PICALM	9.895	8.30613	8.59512	8.46073	7.35249	3.48803	2.52695	5.06108	3.03803	5.91613	1.10602	5.19458	33.637	5.93238e-05	0.00225173
RP11-762L8.6	0.235878	0.297655	0.369828	0.551802	0.438077	0.0296382	0.0833103	0.102999	0.0997171	0.323121	1.52977	-0.42583	10.3206	0.00672285	0.0247381
TMEM135	2.00128	1.65368	1.97726	1.49647	1.48953	0.555996	0.175821	0.724573	0.639134	0.950564	1.5041	2.59848	28.4016	0.0001321	0.00268396
SNORD56	2.86138	3.70998	4.34743	1.71502	2.60966	2.54242	0.595543	1.59528	1.26725	1.39989	1.00565	0.347101	9.32212	0.00914897	0.0311298
AP000648.5	1.2795	1.18644	2.01314	1.53199	1.36143	0.511924	0.436053	0.404327	0.469734	0.99937	1.39116	2.2541	29.8942	0.000104075	0.00245497
CEP295	3.31906	3.1344	3.52829	2.90876	2.93184	1.15607	0.589898	1.28588	1.01575	1.74423	1.46247	4.36682	57.0906	3.90581e-06	0.00203096
SCARNA9	40.554	23.7168	34.7652	30.4623	26.7139	4.95159	3.89718	19.1006	8.66296	13.5449	1.64624	2.91199	22.0785	0.00040496	0.00416712
snoU2_19	25.6087	18.3982	29.8078	21.9308	16.7528	3.05885	3.37784	14.8062	4.41061	9.09494	1.68513	2.30118	20.2739	0.000579752	0.00498961
snoU2-30	21.6793	6.55872	14.9558	13.7447	10.6111	1.99761	2.80756	4.77269	5.60078	5.93955	1.68107	0.513575	17.8866	0.00096317	0.00672914
RP11-178H8.7	1.1234	1.01103	1.29166	0.969596	0.901623	0.576722	0.342928	0.404699	0.273642	0.395719	1.40189	1.30659	38.8223	3.42926e-05	0.00204925
TAF1D	6.13989	5.31791	5.98194	5.49825	5.35429	2.57412	1.75056	2.87124	2.22568	3.93384	1.0972	5.13549	45.451	1.30956e-05	0.00203096
SNORA32	1.68969	2.14248	2.79273	2.00861	1.48325	0.291927	0.41029	0.88769	0.327394	0.723327	1.86691	-0.381244	26.5073	0.000181155	0.0029776
SNORA8	2.08518	1.40186	1.77593	1.12327	0.887483	0.320228	0.450067	0.834642	0.239422	1.05794	1.29747	-0.278912	10.0377	0.00732468	0.0263408
SNORA18	2.847	1.68282	1.5198	2.04768	2.27198	1.12428	0.296275	1.34307	1.02446	1.25357	1.0304	0.769579	10.6254	0.00613765	0.0231366
RP11-685N10.1	0.783589	1.20855	2.00212	1.85081	2.00104	0.361014	0.67652	0.418199	0	1.19268	1.54146	-0.411327	8.44536	0.012154	0.0383494
MTMR2	2.71154	1.89783	2.6234	2.28455	2.15332	0.879812	0.562062	1.79679	0.730417	1.52881	1.10248	3.41818	17.3382	0.00108871	0.00723188
CCDC82	3.41172	2.67305	3.96518	2.91654	2.80043	1.52081	0.817676	1.15279	1.30494	2.45819	1.13879	3.99192	25.1012	0.000231387	0.00326128
TMEM133	0.932443	0.885006	0.833858	0.840386	0.661434	0.214797	0.100629	0.622052	0.36134	0.425774	1.22586	0.395966	13.1958	0.00298983	0.0138884
RP11-864G5.3	9.34373	10.493	7.77958	8.20097	6.17092	4.00795	2.34708	4.83626	3.62088	5.62744	1.03223	2.03011	23.6516	0.000546408	0.00480847
BIRC3	4.54848	2.46428	7.25666	3.22199	3.00694	1.83208	1.18942	1.69674	1.09512	1.68674	1.4621	4.41281	28.0235	0.000140525	0.00273398
TMEM123	12.2136	8.89175	8.27304	9.65792	5.62913	3.58083	2.32604	5.63383	2.37915	4.99543	1.26172	4.89454	24.3967	0.000262509	0.00341491
CASP4	2.15419	1.9503	2.50089	1.68477	1.64677	0.915389	0.460446	1.29758	0.702413	1.55665	1.02373	3.44799	17.2249	0.00111693	0.00733342
CASP5	9.91365	8.44801	19.2167	13.7223	9.41247	3.99648	1.17275	5.76146	1.92087	5.65849	1.73353	3.67666	22.8967	0.000366434	0.00400481
CASP1	7.45507	5.41883	11.5914	6.68802	5.81615	3.36537	1.78035	3.74513	1.31462	4.2911	1.37215	4.26122	22.0286	0.00040889	0.00418828
CARD16	6.56287	2.97584	6.4088	4.82807	3.67331	2.27808	0.756777	1.9792	0.836135	2.8736	1.51232	2.54202	19.3694	0.000699412	0.00554764
KBTBD3	0.61443	0.597316	0.516664	0.492493	0.374701	0.380256	0.178145	0.242269	0.156367	0.263813	1.08223	1.18398	19.1102	0.00137989	0.00834261
RP11-819C21.1	0.35434	0.456632	0.477656	0.218727	0.421233	0.0844402	0.142412	0.264102	0.170458	0.200854	1.12306	0.385737	12.8186	0.00344332	0.0152652
ALKBH8	1.70638	1.92989	1.47147	1.62025	1.54807	0.682717	0.545187	0.754911	0.661255	0.999592	1.17778	2.46869	50.4541	3.46884e-05	0.00204925
CUL5	3.93906	3.54906	3.37306	3.24027	2.73033	1.83554	1.20972	2.02718	1.16302	2.11728	1.01907	4.09747	35.1597	4.78238e-05	0.0021691
RP11-144G7.2	6.97906	4.70653	5.9127	5.63608	5.15908	1.81319	0.713539	3.59167	1.78946	2.15648	1.48865	1.96917	25.3063	0.000223143	0.00322321
ACAT1	12.7368	7.48676	7.55143	9.11166	7.42589	2.22871	1.19663	4.36212	2.06418	4.76526	1.63645	5.05257	27.7246	0.000158773	0.00287659
NPAT	1.48385	1.93569	1.71381	1.63011	1.32882	0.556808	0.299985	0.919133	0.47875	0.836982	1.3835	3.09871	37.6843	3.3961e-05	0.00204925
C11orf65	0.889975	0.797014	1.02327	0.690583	0.54985	0.277761	0.167306	0.29303	0.178004	0.570246	1.40212	1.06338	21.5674	0.000447377	0.00436505
KDELC2	1.90466	1.53612	1.56092	1.30353	1.28066	0.616127	0.452651	0.997588	0.392604	1.05476	1.1163	2.51591	19.6481	0.000659735	0.00535869
EXPH5	9.63369	8.35874	8.42145	10.7105	9.60823	3.69475	3.12656	5.50685	4.26657	6.95312	1.00526	6.2534	29.9504	0.000103164	0.00245497
ZC3H12C	2.63361	1.80062	2.47152	2.1837	1.76774	0.712185	0.495417	1.19999	0.484067	1.1479	1.44468	3.8772	33.7052	5.87453e-05	0.00225173
IL18	8.2961	7.35794	9.64934	8.22662	12.8047	4.38973	3.4774	5.1544	4.77387	4.77258	1.03556	4.19283	35.7688	4.39598e-05	0.00214624
KCTD9P4	0.520601	0.787497	1.04751	0.679536	1.32945	0.119925	0.252825	0.416764	0.336239	0.237718	1.62205	-0.298321	17.4484	0.00106203	0.00711096
PTS	2.26259	2.79556	2.62006	2.65801	1.54766	0.692463	0.690677	1.7078	0.851747	1.39475	1.14476	2.47462	19.6689	0.00065688	0.00534891
C11orf71	1.75987	1.92732	1.29709	1.84277	1.12354	1.09147	0.569776	0.839895	0.489631	0.741782	1.08414	1.48016	19.7796	0.000838368	0.0061914
RBM7	1.7129	1.50702	1.62277	1.80876	1.02392	0.50542	0.299093	0.855107	0.517104	0.834877	1.35801	3.10826	29.9263	0.000103554	0.00245497
RP11-172C16.5	4.08265	1.06325	1.03042	2.11677	1.52572	0.825785	0.580302	0.717442	0.77176	0.954849	1.3675	-0.217427	8.93227	0.0103635	0.0340371
NXPE1	72.2978	42.4272	35.258	41.5717	34.1722	15.9203	8.76346	14.9291	12.2239	23.0983	1.62417	7.02613	40.4562	2.37827e-05	0.00204925
NXPE4	54.3503	47.3956	40.0651	54.9211	40.9691	16.1619	9.85825	19.9389	12.8328	28.0959	1.47773	6.13392	46.2842	1.19155e-05	0.00203096
RP11-172C16.4	6.95544	5.62636	4.92758	4.95212	4.79932	1.74791	1.5695	2.48879	1.2524	1.97298	1.58969	2.44236	59.67	3.07142e-06	0.00203096
NXPE2	13.0446	8.50712	7.6079	10.3039	12.4143	2.94896	1.52145	3.95659	2.84674	5.10554	1.68409	3.70307	42.2564	1.90597e-05	0.00203096
UBE4A	8.25392	7.73727	6.93411	7.60806	5.79494	3.25341	1.82303	4.80331	2.40861	5.34253	1.06421	5.14843	22.1128	0.000402283	0.00416004
RPL23AP64	2.7909	4.22171	4.27856	1.56126	3.26657	0.482183	0.225895	1.81532	0.540765	1.91158	1.61063	0.108014	13.289	0.00291717	0.0136742
SC5D	1.7722	1.78555	2.44517	1.72858	1.35769	0.565261	0.529633	1.02585	0.535324	0.883925	1.3545	2.84964	38.1816	3.1812e-05	0.00204925
SNORD14D	19.1874	3.1042	30.7521	5.2042	4.45441	4.82183	0	3.491	6.30892	3.98246	1.71733	-0.192174	5.91333	0.0300624	0.0752477
SNORD14C	21.8435	7.97919	19.1669	17.3646	18.3492	3.17802	7.8165	4.14159	0.891033	6.29952	1.94854	0.149392	19.0302	0.000751489	0.00581861
SIAE	13.5304	12.4829	9.10406	13.6639	8.10239	5.4892	3.18735	7.39608	3.43933	7.0325	1.12105	6.08418	23.8602	0.000289472	0.00357552
SPA17	1.06904	1.24526	1.54204	1.34829	1.41463	0.537302	0.283183	0.501819	0.301291	0.971857	1.35445	2.30873	26.2717	0.000188615	0.00301614
STT3A	10.1377	6.76541	7.88686	8.237	5.51359	3.69334	1.69906	4.65603	2.36994	4.53789	1.21472	5.35535	24.7063	0.000248272	0.00333735
PUS3	2.66767	2.33788	2.92255	2.05547	1.54242	0.973961	0.586654	1.05772	0.624166	1.72375	1.21676	1.80313	20.0427	0.000607922	0.00512242
FAM118B	7.86528	6.46021	6.80518	7.44603	5.55875	3.01772	1.50744	4.675	2.58923	4.45029	1.09177	4.2867	22.1422	0.000400004	0.00415494
RHNO1	2.79433	2.49322	1.38637	2.46254	1.73508	0.952324	0.632046	1.60879	0.68235	1.57309	1.00144	2.16779	12.5755	0.00353025	0.0155093
HSPA8P5	0.415633	0.574329	0.421665	0.382958	0.561915	0.101377	0.142481	0.293588	0	0.200951	1.59947	-0.334627	11.923	0.00422506	0.0177207
C12orf4	1.99718	1.82632	2.20211	1.63863	1.43851	0.679488	0.417808	1.10688	0.746165	1.52928	1.03112	2.77893	15.8753	0.00152766	0.00893114
RAD51AP1	2.64988	0.823498	2.34193	2.5665	1.66649	0.983969	0.345731	0.902365	0.76633	1.0294	1.33991	1.93451	15.1915	0.00180123	0.00990501
RP11-500M8.7	30.116	19.8752	21.6151	24.4925	19.661	11.7097	5.16549	16.1883	7.66854	14.0623	1.1032	3.82271	19.4149	0.000692754	0.00551819
RP11-234B24.6	23.5438	14.6646	18.0958	19.9946	15.2487	7.19208	3.56271	7.68255	5.2891	10.3416	1.4522	3.92001	38.3772	3.10102e-05	0.00204925
RP11-234B24.2	5.58906	3.41636	3.72532	5.02972	3.56817	1.39945	1.49482	2.13988	1.25558	2.77401	1.24697	1.99959	23.3472	0.000318286	0.00376016
CD9	64.9985	36.478	33.5324	52.4784	45.7742	21.5323	12.6293	31.9644	19.2046	27.7263	1.07728	6.8434	19.6236	0.000663114	0.00537147
CDCA3	1.29751	0.668833	1.34781	1.28149	1.11971	0.704978	0.417185	0.848882	0.360637	0.478064	1.03293	2.32855	14.1379	0.00234181	0.0117729
SNORA75	4.09888	0.61788	6.37616	3.29107	6.46506	0.733156	0.749396	1.15812	1.34547	2.70838	1.65011	1.6241	9.65355	0.00848265	0.0294093
KLRK1	2.5209	2.58478	2.80251	2.46555	2.5793	0.692242	0.389166	1.50355	0.465807	2.12687	1.33019	2.4991	14.5823	0.00209365	0.0109425
KLRC4-KLRK1	3.4543	3.33414	3.88193	3.16604	3.43877	0.728297	0.303286	1.80449	0.726027	2.86055	1.43884	2.65596	13.5157	0.0027645	0.0131875
KLRC4	1.95813	1.85851	2.25142	1.6431	1.73626	0.150358	0	0.587839	0.674502	1.71374	1.55866	0.418929	8.96809	0.0102444	0.0337677
RP11-277P12.6	2.43295	1.24479	0.874173	1.30431	0.711903	0.0700566	0.393846	0.547786	0.235704	0.416602	1.97253	0.00215688	16.7412	0.00124741	0.00785591
KLRC2	1.82228	0.972883	0.776006	0.679601	0.689409	0.139926	0.19666	0.121568	0.0523088	0.231137	2.73173	0.0538337	37.7648	3.3602e-05	0.00204925
KLRC1	0.431229	0.200196	0.258688	0.440515	0.287275	0.0518284	0.109264	0.1576	0.0871878	0.282521	1.22351	-0.366959	7.90778	0.0145654	0.0437501
KLRA1P	0.638232	0.5276	0.449764	0.644965	0.368029	0	0.0399937	0.197781	0.0957398	0.084609	2.55284	-0.110567	26.6162	0.00017782	0.00297378
TAS2R64P	0.589422	0.741752	0.701909	0.494594	0.564448	0.0290955	0.245355	0.556119	0.228413	0.288368	1.15365	0.290967	7.29638	0.0180185	0.0511866
MANSC1	3.06958	2.15513	2.19496	3.35905	1.66439	1.01126	0.653463	1.70667	0.860369	1.55524	1.12537	3.48417	17.8588	0.000969109	0.00675398
RP11-392P7.6	0.799646	1.70767	1.05563	0.811823	1.4559	0.429814	0.258894	0.231166	0.390218	0.324566	1.80166	1.43509	47.1757	1.07863e-05	0.00203096
EMP1	23.8017	5.94019	9.26816	8.83811	25.562	4.78122	3.13423	5.88989	3.67145	6.62181	1.64847	6.27561	16.3429	0.00169893	0.00955294
RP11-174G6.1	3.38773	2.21971	1.85905	2.84271	2.1628	0.744924	0.299131	1.29438	0.716081	2.00396	1.28414	0.404238	12.0712	0.00405425	0.0171835
C12orf60	0.276723	0.61459	0.496346	0.235299	0.141333	0.229485	0.129012	0.119626	0.102946	0.227445	1.0953	0.403479	8.26908	0.0128894	0.0400695
PTPRO	2.96016	4.47534	3.00903	3.80115	1.54622	1.3855	1.05858	0.759393	1.11583	2.20261	1.27253	4.07305	20.3054	0.000576032	0.00497273
DERA	7.91503	6.43826	5.70573	6.20881	4.74652	2.11421	0.794685	2.99018	2.01266	3.24058	1.49099	3.6065	31.2906	8.39052e-05	0.00238157
MGST1	3.50152	1.22691	1.79801	2.02345	1.96198	0.601432	0.343398	0.922581	0.505877	0.670595	1.8127	3.38244	35.1729	4.77357e-05	0.0021691
EEF1A1P4	47.9568	36.5981	46.9847	35.045	44.5457	11.3459	5.38532	29.788	8.81773	26.7315	1.39675	5.36299	14.5969	0.0023751	0.0118728
UBE2L2	4.59864	5.5398	4.60955	6.33238	4.06504	0.488926	0.687164	3.9646	1.64498	3.069	1.3107	0.743854	10.0779	0.00723557	0.0261079
PYROXD1	3.15439	2.63225	2.8649	2.55051	2.38049	0.732749	0.6694	1.5597	0.684811	1.69454	1.35695	3.46101	29.1059	0.000117916	0.00260464
RECQL	3.81597	3.28825	3.67936	2.83128	2.51312	1.33245	0.75428	1.46311	1.41131	2.51281	1.12101	3.1816	22.8341	0.00035047	0.00390947
GOLT1B	1.82902	1.09765	1.56571	1.44887	0.903462	0.44286	0.259342	0.721418	0.413887	0.676671	1.44854	1.90975	26.5159	0.000180889	0.0029776
ETNK1	7.91723	4.59615	5.53853	4.21479	8.3506	1.86933	0.803775	3.04051	1.43592	2.66486	1.66937	5.05883	30.4433	0.000100422	0.00245497
LYRM5	2.11284	1.33609	1.95759	1.95078	1.36197	0.623748	0.478173	1.05919	0.381561	0.674402	1.43475	1.65341	26.9959	0.000166736	0.00290726
KRAS	7.25316	5.55516	6.48364	7.6267	4.08657	1.74265	0.91509	3.07793	1.75034	3.25501	1.55635	4.93952	31.0506	8.70269e-05	0.00238157
RP11-295I5.4	14.8251	9.21003	11.6736	13.4704	5.5067	1.36604	0.872687	2.04995	1.94983	3.20011	2.5318	1.94924	55.3471	4.61839e-06	0.00203096
RP11-283G6.5	2.01802	4.50108	3.86713	2.85989	2.06135	1.36362	0.174228	2.31557	1.39026	1.90438	1.06116	1.42461	7.68989	0.015699	0.0462666
FGFR1OP2	4.55782	3.85355	4.49046	3.50702	3.19105	1.54563	1.05325	2.76707	1.40512	2.49512	1.09218	4.11857	24.2818	0.00026803	0.00344777
RP11-582E3.6	1.11445	1.36411	0.781322	1.18605	0.451186	0.187847	0	0.359042	0.210669	0.632999	1.7641	0.432799	13.0546	0.00310387	0.0142604
STK38L	6.00062	4.51864	5.09261	5.6424	4.26487	2.37399	1.63277	2.53646	2.16392	3.46424	1.08509	4.71608	38.0777	3.22476e-05	0.00204925
MRPS35	21.6757	10.9991	14.6065	16.2437	12.598	6.35925	3.62471	7.76558	5.3489	9.0689	1.27297	4.44171	28.1562	0.000137498	0.00271755
RP11-946L16.2	2.97559	1.88648	2.67287	2.39283	2.25587	0.385569	0	0.893285	0.432413	0.764281	2.20613	-0.0407124	27.1738	0.00016182	0.00288028
RP11-996F15.6	2.95274	2.32314	1.6975	1.30405	1.2898	0.536993	0	0.746462	0.481787	0.957992	1.74928	-0.0398333	14.9857	0.00189437	0.0102358
ERGIC2	3.05629	2.51245	2.46583	2.54515	1.81816	0.660042	0.708395	1.18859	0.686398	1.71274	1.33489	3.36473	27.8679	0.00014417	0.00277782
AMN1	0.300819	0.52407	0.455099	0.283421	0.626685	0.153182	0.0922672	0.28518	0.14725	0.347016	1.04401	0.229087	9.42146	0.0088665	0.0304198
RP11-467L13.4	13.2741	2.6815	7.42489	5.61943	28.4008	0.495861	0.696911	3.01563	1.11221	5.40597	2.35011	0.170923	11.5383	0.00470869	0.0191334
H3F3C	1.48357	1.12421	2.25603	1.65985	1.71097	0.595315	0.650758	0.574677	0.445095	1.77007	1.03007	0.533264	8.2409	0.0130117	0.0403335
KIAA1551	7.1775	6.81868	9.40773	6.3783	5.51038	2.87198	1.55248	4.5882	2.25346	5.69289	1.08005	5.11408	16.5023	0.00131831	0.00813567
ALG10	0.507118	0.356887	0.331292	0.373952	0.294322	0.0955796	0.111944	0.318318	0.0535959	0.189459	1.24758	0.409101	10.7196	0.00596892	0.0226891
ALG10B	0.229751	0.207579	0.198122	0.143355	0.112829	0.0793881	0.0257484	0.137945	0.0410923	0.145259	1.0314	0.750178	7.85901	0.0148106	0.044334
PUS7L	1.57481	1.35831	1.29276	1.10071	0.911065	0.448278	0.301017	0.506303	0.368677	0.760233	1.3978	3.61707	41.8376	2.00535e-05	0.00203096
TWF1	13.341	7.28049	9.33367	10.4785	7.27694	2.50718	2.09924	5.36062	2.17365	4.03573	1.58418	4.67121	33.6545	5.91752e-05	0.00225173
ARID2	4.04614	3.75022	3.32845	3.27151	2.70031	1.37792	0.834604	1.95849	1.30609	2.53706	1.11038	4.92943	26.0646	0.000195471	0.00304551
SLC38A2	7.7387	4.9006	5.41796	5.97504	4.10896	2.12863	1.47352	3.32147	1.4371	3.9675	1.22141	4.75111	20.7246	0.000529057	0.00472785
RP11-474P2.7	3.84952	1.88393	3.61925	3.85829	3.58401	0.748214	1.59685	1.68531	0.745882	2.55427	1.21325	2.65677	12.8807	0.0032513	0.0147172
SLC38A4	2.68485	0.325772	0.645461	0.983085	1.3245	0.134941	0.118534	0.175855	0.151336	0.484813	2.51912	1.67689	18.9649	0.000845178	0.00621496
RPAP3	2.59459	2.11796	2.77784	2.22975	1.82448	0.779593	0.65741	0.857926	0.597444	1.53244	1.39511	3.13403	36.8149	3.81327e-05	0.00208882
SNORA2C	136.617	98.9581	152.833	125.998	192.824	31.1307	38.0147	28.8199	64.6747	69.2948	1.6094	3.71183	33.3234	6.20721e-05	0.00226381
MIR1291	212.225	154.589	239.332	197.76	302.9	47.4146	59.8623	44.6848	100.943	107.526	1.61904	3.70065	33.1237	6.3898e-05	0.00226381
CCNT1	5.07841	4.80702	4.77381	4.76813	3.61895	1.80222	0.97318	2.57115	1.9148	2.69809	1.22249	4.61066	35.7668	4.39716e-05	0.00214624
RP11-161H23.10	3.59646	4.75849	7.28144	3.41149	3.494	0.756438	0	1.50215	1.09072	2.03493	2.00993	0.989776	20.3241	0.000573842	0.00496512
RACGAP1	4.68985	1.78157	3.47388	4.30112	3.28199	1.91659	1.24829	1.66513	1.53781	1.49801	1.17695	3.54948	21.2413	0.000477125	0.00447858
LARP4	4.87642	4.18148	4.38076	4.79305	3.28837	2.16334	1.47784	2.516	1.92354	2.55413	1.02613	4.71474	41.3801	2.12084e-05	0.00203096
DAZAP2	19.9392	16.2199	14.3704	17.588	14.0538	7.73461	4.9038	10.5143	6.15685	11.6559	1.02681	6.14088	26.7282	0.000174465	0.00295704
HIGD1AP1	9.01333	6.87438	9.30586	5.76247	11.0388	1.77969	1.4293	2.20885	1.71078	5.03962	1.76785	0.731307	28.4475	0.000131119	0.00268125
RPS26	48.294	32.3022	25.833	37.1091	21.9729	8.45619	4.34933	19.2891	8.59574	36.8764	1.15006	5.55955	6.02588	0.0318143	0.0783882
NACA	30.5188	25.6357	26.8434	25.5438	19.8775	13.1128	6.45082	15.9931	8.90035	18.6254	1.05373	7.57556	22.1262	0.00040124	0.00415494
PRIM1	1.28694	0.709239	1.55129	0.952164	0.795105	0.229517	0.161288	0.448659	0.386102	0.51182	1.59349	0.925918	23.226	0.000325571	0.00379214
NEMP1	1.65722	1.23015	1.57937	1.08075	1.15418	0.465457	0.275444	1.03225	0.425847	0.983335	1.08206	2.54075	13.0671	0.00309356	0.0142275
RP11-571M6.17	2.80056	1.49517	3.42127	3.03541	3.24063	0.362888	0.340016	0.840739	0	0.83921	2.48307	0.167449	26.9518	0.000167983	0.0029103
USP15	2.45657	2.03891	2.18353	2.06062	1.86602	0.759727	0.465565	1.06046	0.658202	1.29183	1.34311	4.85464	42.6576	1.81603e-05	0.00203096
RPL36AP41	1.65311	3.53026	2.09078	3.69906	2.5329	0.685456	0.321126	1.78657	1.02498	1.81163	1.18828	-0.446854	8.84127	0.0106734	0.0347476
TBK1	3.36738	2.69952	3.11449	3.12572	2.36004	1.08648	0.68096	1.21181	0.905627	1.99357	1.33575	3.31761	34.8878	4.96737e-05	0.00218814
RP11-745O10.4	34.9057	24.0973	30.854	29.6207	23.6301	12.7185	7.78926	15.1858	9.16387	21.6898	1.13079	4.37852	24.5202	0.000256719	0.00338284
IRAK3	0.702851	0.728884	1.01742	0.58836	0.426117	0.328476	0.147338	0.394674	0.188111	0.443309	1.2038	2.35888	18.3227	0.000875208	0.00632101
RBMS1P1	1.269	0.981205	1.10688	0.342707	0.502856	0.302407	0.255012	0.367823	0.203488	0.479549	1.36053	-0.271276	11.0594	0.00540339	0.0210873
RP11-335I12.2	2.3213	1.34258	5.11555	2.59712	1.11147	1.20315	0.187886	1.27759	0.899551	1.72243	1.20712	0.125988	6.45782	0.0244421	0.0640881
RP11-43N5.1	0.419525	0.603016	0.797751	1.35396	1.83363	0.379132	0.282099	0.368142	0.300137	0.596797	1.36811	1.21963	12.3339	0.00377078	0.0163194
ATP5HP4	3.08835	2.61537	2.6938	2.74042	3.26344	1.03035	0.827491	1.40669	0	0.875302	1.75405	0.0629169	16.4149	0.00134539	0.00822906
NUP107	3.04605	2.28517	2.7473	2.40123	2.77919	1.10925	0.590532	1.13164	1.24402	2.10716	1.12105	4.02891	22.8126	0.000351901	0.00391197
RP11-611O2.3	11.8685	10.212	8.74412	12.763	6.76787	2.22968	1.56686	3.32082	2.50057	4.89325	1.79098	1.60995	40.0203	2.51211e-05	0.00204925
CPSF6	10.2999	9.48045	10.4351	9.6189	9.2347	4.22999	2.73337	4.97606	3.66426	6.80419	1.14716	5.68243	44.1639	1.51941e-05	0.00203096
YEATS4	3.30544	1.73321	3.49513	2.41043	1.73343	0.815828	0.745297	1.94918	1.14368	1.57672	1.02802	1.78002	11.0217	0.00546303	0.0212578
FRS2	2.47267	2.37174	2.2166	2.24288	1.5786	0.810962	0.814122	1.24137	0.649634	1.59793	1.09605	3.55336	24.9558	0.000237444	0.00327729
AC025263.3	6.00005	2.26697	2.33496	2.78847	2.47513	0.637924	0.35863	2.21691	0.715428	2.40256	1.31284	0.488564	7.84071	0.0149038	0.0445117
MYRFL	0.90433	0.766359	0.14854	0.754823	0.568178	0.0793603	0.474034	0.310267	0.333758	0.314619	1.06378	0.851861	4.97123	0.0438353	0.0994992
AC092881.1	2.97903	2.26613	2.52974	2.15665	1.81486	0.780438	0.302585	0.84171	0.573444	1.12024	1.69893	2.06923	42.6267	1.82279e-05	0.00203096
RP11-785D18.3	2.78646	3.54746	1.84836	2.63793	2.87366	0.148128	0.208188	1.67302	0.498374	1.90854	1.55139	0.0272724	10.4514	0.00646415	0.02402
TSPAN8	76.7511	35.5084	58	55.0454	49.8199	31.2529	12.9901	25.6815	27.0812	32.8456	1.11755	6.68125	20.9078	0.000509933	0.00463497
RAB21	2.76331	2.0782	2.4373	2.12463	1.92124	0.963553	0.796607	1.2879	0.963266	1.49514	1.05142	4.76417	38.0501	3.23646e-05	0.00204925
TBC1D15	2.20122	2.08778	1.7674	1.8574	1.65653	0.977318	0.406101	0.88601	0.733881	1.30554	1.16451	3.53061	29.9416	0.000103306	0.00245497
GLIPR1	3.41104	2.96198	3.55108	2.76076	2.59468	1.28175	0.673581	1.52028	0.924981	2.31977	1.20377	3.79947	25.1982	0.000227446	0.00324113
KRR1	2.64949	2.18082	2.65675	2.40093	2.08507	1.09925	0.740481	1.26584	0.89725	1.67612	1.09077	4.25726	36.6692	3.88885e-05	0.00210895
BBS10	0.619122	0.465759	0.598604	0.519515	0.233562	0.213931	0.136668	0.304139	0.130867	0.404782	1.02577	0.556379	8.88569	0.0105208	0.0344399
E2F7	0.642044	0.265652	0.65516	0.691396	0.748056	0.299499	0.0779506	0.424038	0.223924	0.230873	1.25339	1.52518	11.7311	0.00445874	0.0183646
CEP290	3.68139	3.4889	3.44894	2.89843	3.38862	1.3461	1.22973	1.8361	1.32849	2.48148	1.04584	4.7106	38.8883	2.90226e-05	0.00204925
TMTC3	1.87787	1.20897	1.38915	1.36719	0.890336	0.477115	0.295048	0.71297	0.310347	0.822799	1.3802	2.82141	23.6699	0.000299797	0.00364499
KITLG	5.82063	4.11357	4.28509	3.68247	2.8231	1.57428	0.732103	2.11194	1.06452	2.23717	1.44664	4.1184	29.7062	0.000107198	0.00248065
RP11-654D12.2	4.15361	1.58396	1.70562	2.07462	6.72408	0.717618	1.44083	2.22666	1.83955	1.72729	1.02244	0.855214	5.11978	0.0412325	0.0951049
RP11-567C2.1	1.52957	0.466635	0.753714	1.77243	3.13877	0.226511	0.318352	0.918367	0.508062	0.897988	1.3851	0.178874	6.79548	0.0215765	0.0585679
LUM	2.9934	3.48355	2.74566	1.63691	0.773007	0.976227	0.0326677	1.71649	0.573484	1.52043	1.26336	2.35162	5.39407	0.0384658	0.0902937
LINC01619	0.305566	0.281781	0.319394	0.310795	0.283752	0.134381	0.0269809	0.183464	0.0645888	0.228319	1.18454	-0.0961197	10.4981	0.0063745	0.0237843
PLEKHG7	0.430188	0.31073	0.494621	0.198184	0.549281	0.122415	0.122892	0.258289	0.196125	0.121327	1.23796	0.352858	12.4988	0.00360469	0.0157491
EEA1	8.81127	6.41238	7.99937	7.11489	6.28072	2.50735	1.51027	3.0641	1.94675	4.39663	1.47478	5.66983	44.3598	1.48509e-05	0.00203096
HNRNPA1P50	1.09019	0.814851	1.25348	0.914801	1.392	0.150682	0.529442	0.52365	0.591461	0.67204	1.13629	-0.184818	9.7292	0.00814377	0.0284875
RP11-1105G2.3	1.45047	1.59716	1.9283	1.5721	1.67839	0.501193	0.176101	0.925302	0.491824	1.42812	1.19162	0.55713	11.643	0.00457101	0.0187317
CEP83	2.85614	2.95609	3.24193	2.89312	3.05923	1.19136	1.16357	1.64906	1.06435	1.84119	1.11802	3.93752	53.7565	5.40202e-06	0.00203096
RBMS2P1	0.948985	1.14546	1.23344	1.2464	1.00097	0.627309	0.320602	0.198184	0.447697	0.847815	1.18271	0.179216	13.0925	0.0031085	0.0142788
NDUFA12	20.0668	11.9632	17.112	19.3018	10.7826	4.50701	2.00319	6.29188	3.93134	7.86486	1.71891	4.25759	34.4551	5.27918e-05	0.0022179
NR2C1	2.17712	2.18402	2.35176	2.01106	1.84003	0.803145	0.767574	1.50719	0.816655	1.13563	1.0658	3.37105	32.9457	6.55787e-05	0.002274
VEZT	3.5179	3.21352	3.36736	3.41242	2.79539	1.23753	1.32411	1.7272	1.48638	1.70922	1.11953	4.39527	61.5108	2.60092e-06	0.00203096
SNRPF	4.63793	2.46724	3.76531	3.10597	2.29235	0.987975	0.581256	1.43724	0.773029	1.86729	1.54666	2.78729	27.5223	0.000152664	0.00283708
NEDD1	1.5188	0.835066	1.3032	0.976444	0.75255	0.328982	0.242194	0.489976	0.263536	0.652113	1.45465	1.80399	23.9445	0.000285032	0.00355358
NR1H4	0.511698	0.171718	0.117668	0.212643	0.877365	0.121242	0.0284002	0.105335	0.226621	0.260356	1.32768	0.0882024	4.95865	0.0440645	0.0998894
GAS2L3	2.33618	1.61268	1.32594	2.20589	1.55796	0.575867	0.390225	0.982758	0.380579	0.682858	1.59594	3.07748	36.113	4.19359e-05	0.00214624
ARL1	7.58928	5.18542	5.56034	5.78574	3.64521	2.02209	1.34203	3.40378	1.93704	3.47935	1.21003	4.32929	23.1147	0.000332428	0.00382245
CCDC53	2.5751	2.29133	2.57948	2.4009	2.01763	1.02461	0.833714	1.52268	0.483831	1.84394	1.06104	2.24087	15.5606	0.00164712	0.00936645
NUP37	1.33271	0.773382	1.06596	1.26416	0.702859	0.360394	0.281399	0.400085	0.291908	0.654847	1.38143	1.42435	23.3572	0.000317696	0.00376016
PARPBP	1.00211	0.39841	0.698675	0.846848	0.585317	0.191552	0.144963	0.24323	0.165249	0.365094	1.68076	1.26874	27.1393	0.00016276	0.00288028
HELLPAR	0.0794509	0.049531	0.0751801	0.0574205	0.169182	0.0323984	0.0119828	0.0474067	0.0237131	0.0348144	1.53113	3.59689	17.685	0.00105315	0.00707023
TXNRD1	9.41871	6.45773	9.00864	9.23856	10.0812	3.73138	2.43171	6.29348	3.75222	5.52664	1.04592	5.47333	23.4846	0.000310257	0.00371097
RP11-43D4.3	0.40468	0.942773	0.803688	0.288123	0.563686	0.30509	0.0714651	0.265062	0.228104	0.453566	1.11155	-0.438431	7.5543	0.0164564	0.0478889
IFT81	0.895438	1.07178	1.03786	0.969519	1.00503	0.459123	0.350694	0.442243	0.447742	0.613316	1.09878	2.39657	49.6796	0.00012321	0.00263849
RP11-478C19.2	17.7529	13.5889	15.6163	16.5719	11.0607	5.24743	1.9736	12.2643	4.22722	11.5735	1.1055	3.40029	9.54499	0.00861748	0.0297681
RP11-493P1.2	6.6639	9.3795	7.31374	5.76124	4.51221	2.09331	1.37296	4.48604	1.40858	3.1812	1.38875	1.31334	21.0574	0.000494902	0.00457164
SNORA38	14.0407	3.08059	14.3745	13.7723	9.33225	2.39258	3.36266	0.923854	2.08698	6.85043	1.84328	1.03063	13.3333	0.00288339	0.0135832
TRIAP1	3.01686	2.02268	2.78305	2.82586	2.77706	0.678801	1.2266	1.13736	1.03315	1.72997	1.21412	1.56195	22.2147	0.000394456	0.00413726
KNTC1	2.62194	1.97928	2.98897	2.29881	2.77177	1.07421	0.572667	1.64128	1.09394	1.48074	1.12569	4.40127	26.4316	0.000183515	0.00299406
MPHOSPH9	2.15517	1.58831	2.19574	1.88396	1.74887	0.922811	0.486364	1.03754	0.844682	1.37191	1.05578	3.89085	26.1848	0.00019146	0.00302737
RP11-282O18.3	3.74491	2.30693	3.34529	3.83536	1.80231	1.03521	1.06323	1.48745	1.20563	2.09147	1.14033	2.01774	17.164	0.00113245	0.00739838
SBNO1	8.30806	7.1425	7.06891	7.947	6.28239	3.23059	2.27906	3.69681	2.95345	5.16409	1.10187	5.91176	41.3776	2.1215e-05	0.00203096
LINC00939	0.0156344	0.175286	0.485354	0.673446	0.389271	0	0.273337	0	0	0.021417	2.74106	0.557517	5.67812	0.0362263	0.0863818
SNORA49	28.6401	25.815	28.2255	26.6333	28.0202	2.57046	5.05773	13.8459	5.18895	12.738	1.77767	1.37526	26.5085	0.000181118	0.0029776
RP13-820C6.2	2.65699	3.27352	3.05495	2.9727	3.13159	1.27121	0.992571	1.10443	1.10884	2.79979	1.03774	0.327782	13.2545	0.00723395	0.0261062
ZNF605	1.82731	2.31541	1.41858	1.49019	1.22924	0.542589	0.571939	0.847399	0.572289	1.28679	1.11254	3.72022	23.1449	0.000330551	0.00381407
PSPC1P1	2.89057	3.73624	3.93575	3.48936	3.49655	1.36679	0.295532	2.1009	0.943289	2.29246	1.2904	0.846058	15.6968	0.00159412	0.00917084
ZMYM2	3.67	4.07735	3.53634	3.76113	2.64655	1.46322	1.11845	1.98493	1.2437	2.35087	1.12317	5.13734	40.06	2.49957e-05	0.00204925
IFT88	2.7482	2.81953	2.56022	2.65799	2.83257	0.789435	0.948717	1.2425	0.911008	1.78028	1.26434	3.57869	44.0598	1.53802e-05	0.00203096
XPO4	1.86924	1.69241	1.61191	1.37447	1.31639	0.599284	0.467926	1.0876	0.448062	1.18131	1.06638	3.62799	18.9595	0.000762889	0.00587336
SAP18	27.7354	16.4298	23.3434	21.3984	18.905	10.4381	5.78707	8.94337	8.88934	17.4869	1.09732	5.763	21.8619	0.000422341	0.00425115
SKA3	1.726	0.761995	1.22124	1.7454	1.14429	0.619339	0.580302	0.896802	0.437331	0.727504	1.03049	1.67941	12.8168	0.00330758	0.0148732
ZDHHC20	6.92436	3.9439	5.06071	5.46259	3.38356	2.06965	1.42796	2.93146	1.84281	3.00849	1.15907	4.34864	24.1049	0.000276796	0.00351072
RPL34P27	10.4359	16.7146	14.832	6.16228	8.69823	2.60434	0.844681	10.2689	2.4714	5.75802	1.32473	1.54238	8.82678	0.0107238	0.0348765
RNF6	11.3628	8.84827	8.83563	9.93272	8.69387	4.19105	1.80751	5.10029	3.68214	7.31786	1.13913	5.01404	21.3105	0.00047062	0.00446678
USP12-AS1	8.49376	12.6971	12.8042	5.91298	10.6042	4.435	3.66659	5.89301	3.51093	7.23975	1.00355	1.11308	15.4564	0.00318922	0.0145348
CYP51A1P2	0.877392	0.216196	0.892406	0.415312	0.689409	0.186568	0.131107	0.0405226	0.313853	0.277364	1.71066	-0.398004	10.6312	0.00612717	0.0231124
BRCA2	0.943858	0.36528	0.834062	0.571813	0.526269	0.15951	0.128105	0.287062	0.236389	0.293598	1.56602	2.48065	26.1341	0.00019314	0.00303326
N4BP2L2	5.48203	5.78028	5.79902	5.09895	5.17931	2.14779	2.21327	2.85809	2.31626	3.74257	1.04116	6.10466	54.8835	4.83241e-06	0.00203096
RFC3	1.56648	0.883303	1.37613	1.33908	1.05626	0.462217	0.307718	0.612929	0.436525	0.554551	1.3899	1.41405	31.3368	8.33203e-05	0.00238157
SMAD9-IT1	1.50551	1.28602	2.1926	1.79669	2.56306	0.971062	0.389939	0.48209	0.155577	1.92485	1.21766	-0.298192	6.84844	0.0211636	0.0577278
ALG5	5.85624	4.48057	5.40792	4.87538	3.06165	1.49775	0.671818	2.40869	1.64398	3.34788	1.32318	2.90421	18.6467	0.000815846	0.00610417
SUPT20H	2.64192	2.35161	2.21837	2.30876	1.94954	0.831349	0.620164	1.22787	0.638303	1.43242	1.28498	4.16037	39.1259	2.81488e-05	0.00204925
FREM2	0.199559	0.0366235	0.0466067	0.080238	0.0597199	0.0215486	0.0121142	0.0299542	0.0193333	0.0298997	1.90447	0.0840311	13.2073	0.00298076	0.013869
MRPS31	6.02543	5.46742	6.13381	5.43574	4.13564	2.23838	1.38792	3.37463	1.84583	3.55609	1.14048	3.10067	26.5296	0.000180466	0.0029776
TPTE2P5	1.61301	2.54112	2.18904	1.24256	1.72192	0.584769	0.513667	1.01609	0.53285	1.37648	1.18505	1.43355	18.417	0.000857417	0.00626837
SUGT1P3	1.49201	2.60414	1.48456	1.18777	1.4288	0.555207	0.613108	0.930273	0.578186	1.21846	1.04547	1.18872	15.8225	0.0019568	0.01045
MTRF1	2.0018	1.85621	1.54452	1.9155	1.7152	0.637094	0.255831	0.648393	0.449112	1.13657	1.53658	2.28008	32.9569	6.54715e-05	0.002274
MAPK6PS3	0.655125	0.849418	0.807053	0.575904	0.716992	0.161694	0	0.280959	0.108803	0.448717	1.77419	0.216467	16.332	0.00137168	0.00831261
ZDHHC4P1	0.830865	0.678424	1.51726	0.820227	1.68493	0.405313	0.284825	0.410825	0.303037	1.00427	1.169	-0.0510473	8.53635	0.0117936	0.037488
DNAJC15	3.64197	2.32386	2.73378	2.59684	2.69857	1.15629	0.623165	1.34448	0.916516	1.78364	1.28863	4.0129	33.0473	6.46135e-05	0.00227313
RP11-65B7.2	1.55255	1.41664	0.941232	0.694813	1.62193	0.741302	0.10967	0.644043	0.21878	1.04406	1.15324	0.825785	7.8522	0.0148452	0.0444141
KCTD4	0.623837	0.521305	0.592531	0.485539	0.450218	0.224932	0.0526888	0.325702	0.25226	0.371554	1.08117	-0.181303	10.0633	0.0110352	0.0356542
ESD	2.81111	2.00107	2.15477	1.94698	1.67122	1.2129	0.606749	1.08949	0.899154	1.50774	1.00578	2.48287	20.7533	0.000526008	0.00471122
SUCLA2	5.01096	4.10208	4.31374	5.96576	3.7897	1.74036	0.99837	2.4069	2.13105	2.83375	1.21287	3.7348	28.2384	0.000135664	0.0027019
MED4	7.14369	4.35219	5.94442	5.61637	4.87568	2.84647	1.91695	3.34887	2.06169	3.02687	1.09457	3.31047	30.4774	9.50383e-05	0.00242712
MED4-AS1	6.34646	4.58413	5.58008	4.49006	4.52838	2.70894	1.813	3.81047	2.45938	1.40635	1.05061	1.15041	14.7146	0.00202574	0.0107036
KPNA3	5.87935	4.52724	5.40796	5.94546	4.12885	2.03155	1.47155	3.76082	2.08558	3.32999	1.04588	4.1248	21.7666	0.000430265	0.00429864
KCNRG	5.22972	4.22132	4.76031	5.50284	4.84914	2.3664	1.33035	2.95306	1.93011	3.36879	1.04949	2.61188	25.0496	0.000233517	0.00327298
DLEU1_2	4.88101	5.05385	4.93183	3.80614	3.39942	1.83991	0.861969	2.30896	1.6049	3.84971	1.0531	0.344898	11.9312	0.00617016	0.0232244
ST13P4	1.15702	1.53193	1.27711	0.983822	1.30005	0.319837	0.539421	0.444599	0.502174	0.824183	1.23286	0.161423	19.3203	0.00222259	0.0113856
GUCY1B2	0.361322	0.226163	0.100279	0	0.302264	0.0344416	0	0.0299228	0	0.0341354	3.11419	-0.725349	12.4372	0.00366568	0.0159559
FABP5P2	4.71135	3.17724	5.98723	3.32916	6.49056	1.02818	1.20422	1.33993	1.72965	2.5476	1.58071	0.534501	23.7336	0.000296291	0.00361836
NEK5	0.203562	0.209593	0.167179	0.235883	0.204219	0.0502418	0.028245	0.10476	0.0788842	0.0995901	1.45358	0.169563	22.6319	0.000364177	0.00399485
CKAP2	4.93947	2.10255	3.1978	5.0783	2.15912	0.953336	0.561882	2.01721	0.776004	1.23441	1.68362	3.43368	22.2934	0.000394834	0.00413726
SUGT1	3.0682	2.68599	2.78831	2.84815	2.24962	1.12037	0.806834	1.50431	1.06438	1.73443	1.14293	4.9134	44.2188	1.50971e-05	0.00203096
DIAPH3	2.1533	0.528299	1.19384	1.35661	1.44144	0.308214	0.257202	0.460241	0.464481	0.448664	1.8054	2.7134	27.7462	0.000147096	0.00278989
TDRD3	2.91751	3.3451	3.16671	2.84058	2.53086	1.11842	0.922942	1.80964	1.15073	2.04406	1.0722	3.90553	33.9167	5.6991e-05	0.00224554
MZT1	1.38619	0.516871	0.784259	0.787761	0.365227	0.212882	0.170969	0.290638	0.10232	0.331554	1.79104	0.410461	18.4133	0.000858115	0.00626844
BORA	2.28418	1.49048	1.53201	2.00543	1.82283	0.438485	0.277322	0.780959	0.565522	0.869172	1.64174	2.02226	37.2691	3.58837e-05	0.00204925
PIBF1	5.55448	5.23239	4.38981	4.36477	4.11559	1.85764	1.10903	2.11381	1.43805	2.70466	1.36782	3.82071	52.8863	5.89515e-06	0.00203096
FABP5P1	4.55388	1.70844	5.23596	3.85567	5.97173	1.19079	1.19543	0.886765	1.14468	2.19181	1.69169	0.391671	19.5732	0.000670147	0.00539891
KLF12	1.24575	1.43402	1.25663	1.12953	0.934273	0.448059	0.260887	0.806353	0.38764	1.08481	1.01651	3.30997	12.9765	0.00316915	0.0144842
COMMD6	3.98115	3.41194	2.52964	3.32111	2.31869	1.93073	0.712308	1.67741	1.02852	1.9614	1.103	2.76622	19.8751	0.000629337	0.00522596
UCHL3	3.66443	2.69356	2.38142	3.65421	1.83087	1.06435	0.412659	1.11602	0.699729	1.56413	1.55883	1.94319	27.0035	0.000166523	0.00290716
LMO7-AS1	2.04729	1.82169	2.15777	2.57687	1.19811	0.353709	0.828537	0.51217	0.661137	0.817982	1.63607	-0.109543	22.2354	0.00039288	0.00413726
SCEL	0.866141	0.552333	0.636251	1.85736	0.491522	0.149643	0.140211	0.317801	0.317	0.494374	1.64541	1.41232	14.0492	0.00239536	0.0119494
LINC01080	0.293312	0.192732	0.207535	0.454381	1.44043	0.0935546	0.0876579	0.189654	0.0699472	0.278168	1.77845	-0.177646	7.91224	0.0145432	0.0437066
SLITRK5	0.160603	0.135653	0.0303169	0.115321	0.0918197	0.0563228	0.0186257	0.0575685	0.0222938	0.045971	1.39198	0.793233	11.2101	0.00517273	0.0204048
MIR17HG	0.738785	0.742447	0.73285	0.615875	0.64737	0.460504	0.196979	0.434875	0.246999	0.377033	1.00216	0.981796	19.2584	0.00378048	0.0163458
TGDS	1.79754	1.79417	1.7298	1.50834	1.29727	0.432083	0.151818	0.516166	0.302862	0.856482	1.83095	1.5256	37.5234	3.46914e-05	0.00204925
IPO5	5.43458	4.35634	4.42031	4.31885	3.58642	2.42911	0.944949	2.76363	1.56481	2.86608	1.09019	4.98493	22.6805	0.000360825	0.00397265
GPR18	4.42752	5.32204	4.11521	2.93657	3.62213	1.31918	0.824021	2.06935	1.80822	2.36067	1.27166	2.4981	29.7266	0.000106855	0.00247523
GPR183	2.43998	3.30433	3.93446	2.09737	2.43159	1.19269	0.520224	1.53645	0.645737	1.83427	1.29365	1.82593	20.4738	0.000556602	0.00486293
TM9SF2	24.9735	17.2119	17.6356	22.2741	10.424	7.07263	3.61694	11.3982	4.94483	9.5782	1.36876	5.65527	22.311	0.000399878	0.00415494
PCCA	6.23256	4.79965	5.04698	4.73008	5.45203	2.43069	1.43482	2.99873	2.32256	3.81598	1.0327	4.82525	28.9946	0.000120036	0.00260484
PCCA-AS1	1.44014	1.72995	1.79383	1.34272	1.30251	0.414688	0	0.648506	0.186028	1.3152	1.50307	0.0276529	9.78249	0.00792205	0.0279229
RPS26P47	8.14012	5.43234	6.18385	7.8063	5.01122	1.60728	1.12948	2.0946	0.901274	7.96492	1.25923	0.834447	7.38292	0.0174758	0.050023
TPP2	7.09479	7.3036	6.65	6.823	5.9213	2.8269	1.38257	3.83245	1.84646	4.6696	1.23625	5.02657	27.5683	0.000151501	0.00281848
LIG4	1.96021	1.40357	1.75002	1.7545	1.45756	0.621551	0.313586	0.858466	0.321722	1.39	1.26727	2.4264	15.5183	0.00166395	0.00944322
RP11-391H12.8	3.1802	3.18348	2.51386	3.3357	2.41098	0.274721	0.193054	1.19339	0.462147	1.22525	2.05249	0.123822	27.8079	0.000145605	0.00278182
CDC16	6.62624	8.15526	6.76887	6.73171	5.21547	2.25826	2.14111	4.11081	1.94972	3.65925	1.24271	4.22187	40.3986	2.39546e-05	0.00204925
SNORA79	14.0514	7.68935	10.7034	9.43261	8.52216	2.18489	0.682393	1.68732	1.08904	3.3685	2.46029	0.93958	53.08	5.781e-06	0.00203096
RP11-84C10.2	4.05281	5.60966	3.7969	4.03055	5.36645	1.65974	2.33269	1.08148	0.69802	1.8506	1.58237	0.236809	25.5235	0.000214779	0.003199
RNASE2	4.221	3.79164	4.31397	3.44821	4.36297	1.57428	0.390455	1.28728	0.623133	1.83562	1.79377	1.09295	36.5479	3.95306e-05	0.00212213
RP11-84C10.1	3.93828	3.83137	2.41502	4.01457	3.24063	2.41925	1.70008	1.68148	0.813954	1.91819	1.0287	0.730833	13.7468	0.00431362	0.0179527
SNORD8	22.0735	13.2577	20.6209	11.8336	21.1382	1.90681	8.03982	6.62655	11.4052	10.7092	1.20154	0.643644	9.70674	0.00811009	0.0284126
DAD1	23.2892	15.5087	16.124	17.0207	12.63	7.78773	3.28359	11.6525	4.46398	9.8625	1.21204	3.32626	17.9959	0.000940202	0.00663201
SNORD41	96.0752	19.8177	43.935	49.6739	46.4669	3.01798	4.94857	3.05902	5.07696	9.97047	3.33045	2.0838	51.2579	6.96426e-06	0.00203096
NOVA1-AS1	0.818639	0.76485	0.470627	0.38163	1.13238	0	0.0662606	0.122879	0.105746	0.467261	2.15698	-0.324155	13.6425	0.00265966	0.0128113
MIR4307HG	0.434206	1.56475	0.249621	1.63957	0.762317	0.225053	0.316302	0.130351	0.168264	0.817857	1.46462	-0.448805	6.09742	0.028007	0.0711638
G2E3	1.30885	0.929747	1.75675	1.17027	0.999916	0.522273	0.436164	0.591849	0.611192	0.667666	1.12578	3.08918	30.3961	9.62422e-05	0.00244137
SCFD1	4.86528	4.29079	4.49644	4.40983	3.11592	1.36194	0.777622	1.87656	1.08589	2.41493	1.51228	4.24813	41.556	2.07556e-05	0.00203096
RP11-829H16.3	0.505411	0.703905	0.429517	0.516294	0.280578	0.15186	0.12806	0.237485	0.0340621	0.361224	1.3745	-0.106718	11.1531	0.00525857	0.0206751
RP11-596D21.1	1.24517	2.54831	1.84924	1.62531	2.11984	1.07564	0.806273	0.747611	0.804214	1.06607	1.03466	0.580562	19.0697	0.00513496	0.0203052
RP11-134E15.2	0.909394	1.57791	4.44381	2.67081	1.74173	0.785578	0.441638	0.955514	0.704817	1.55719	1.30314	-0.235675	8.34116	0.0125826	0.0393638
MTCO1P2	3.88562	3.22695	2.39927	2.97872	2.66441	0.596727	0.279558	0.172812	0.334613	0.887131	2.7152	0.500572	58.3668	3.4641e-06	0.00203096
SRP54	8.28179	5.9507	6.79521	6.77176	4.99766	2.16754	1.00707	3.1749	1.26566	3.71063	1.56147	4.12199	29.5646	0.000109622	0.00250955
RP11-561B11.2	12.42	8.12226	12.4858	10.5796	9.09303	3.55292	1.78339	4.69316	2.76481	6.25216	1.49841	4.80028	34.3642	5.34747e-05	0.0022179
PSMA6	6.86545	3.81063	6.40082	5.46297	4.12988	1.6657	1.08746	2.0447	1.7355	3.26983	1.47224	4.58517	33.4424	6.10124e-05	0.00226034
MBIP	2.78597	2.49195	2.12991	2.2684	1.50857	0.786258	0.538358	1.12099	0.723514	1.2788	1.33224	2.48857	33.4086	6.13109e-05	0.00226034
MIPOL1	0.482119	0.581473	0.456676	0.352151	0.462489	0.172633	0.131019	0.230975	0.135525	0.263491	1.31313	2.75808	46.4685	1.16713e-05	0.00203096
MIA2	1.87543	0.51441	0.83088	1.88652	0.988607	0.0237811	0.167117	0.309915	0.853452	0.777798	1.54082	1.40078	6.30499	0.0268571	0.0687665
RP11-407N17.3	15.8021	10.4164	11.4814	13.4015	12.6178	5.38064	4.02723	7.49611	6.23074	8.77229	1.01762	5.40121	28.2999	0.000134308	0.00270021
PRPF39	4.3385	3.51545	4.08028	3.90157	2.72395	1.06321	0.557868	1.92132	1.14468	1.95295	1.49704	3.65788	32.4381	7.06576e-05	0.00228286
FKBP3	8.65447	5.49204	6.94237	6.28007	4.73995	1.82364	1.12948	2.47055	1.42124	3.76802	1.61922	3.30613	34.2521	5.43316e-05	0.00222282
FANCM	0.794498	0.593199	0.734919	0.688398	0.724605	0.26421	0.116042	0.344318	0.296309	0.474622	1.24683	2.15228	23.384	0.000316113	0.00375696
MIS18BP1	5.36606	3.18893	4.89488	4.22883	3.10027	1.38714	0.943339	1.18571	0.878202	2.18417	1.68382	4.11818	46.7128	1.13564e-05	0.00203096
RPL32P29	9.03753	6.43331	6.78312	9.83052	6.09028	2.77584	1.70683	3.01456	2.14025	3.267	1.56158	1.16984	39.3713	2.72782e-05	0.00204925
POLE2	0.958634	0.822533	0.984122	1.20661	1.04916	0.0709812	0.199522	0.493347	0.238815	0.6097	1.62149	1.0994	17.5928	0.00102821	0.00698686
RP11-406H23.2	6.65062	5.37978	6.14057	6.65168	2.95926	0.835655	0.782984	2.05705	1.09338	3.86505	1.6755	1.01305	18.2605	0.00088717	0.00637643
C14orf166	3.51293	3.12799	2.99788	3.48156	2.39793	1.24326	0.97993	1.86835	0.876152	1.99817	1.16916	4.23811	30.4803	9.49962e-05	0.00242712
RP11-452D12.1	3.47788	3.82442	3.61085	3.94921	4.275	1.47079	1.81505	1.27782	1.32763	1.88436	1.29143	2.43857	50.9353	7.20173e-06	0.00203096
TXNDC16	2.44439	2.05156	2.74915	2.04217	1.83995	0.781931	0.331765	0.910061	0.661835	1.24289	1.5102	2.87184	37.6802	3.39792e-05	0.00204925
RP11-841O20.2	5.74632	5.20607	4.20445	6.23429	2.89039	0.722029	0.50739	4.18199	0.674792	1.43122	1.64163	1.03403	12.4052	0.00369791	0.0160623
STYX	2.72334	2.37623	2.11476	1.91002	2.12788	1.32024	0.671152	1.5619	0.645811	1.36418	1.02376	3.0922	20.9227	0.000508407	0.00462667
CDKN3	3.16845	0.647215	1.39385	2.99008	1.40717	0.571213	0.481689	0.8602	0.34166	0.415165	1.86404	1.317	17.0899	0.0011517	0.00746448
CNIH1	2.89914	1.97478	2.20692	2.27054	1.54452	0.400707	0.291298	1.0444	0.387405	1.0134	1.80596	2.87513	30.8626	8.95657e-05	0.00239111
GMFB	5.04834	2.75964	3.82585	4.14912	3.03242	0.974231	0.518091	1.84533	0.826828	1.74846	1.70054	4.3218	32.7904	6.70862e-05	0.00228286
WDHD1	1.96478	0.829017	2.02222	1.63981	1.54771	0.525605	0.384748	0.608861	0.699987	0.976747	1.34417	2.88527	22.7037	0.00035924	0.0039644
SOCS4	3.0453	2.04763	2.47742	2.57947	1.72409	0.764386	0.446467	1.11258	0.734789	1.69228	1.34737	3.57472	23.5497	0.000306535	0.00368005
MAPK1IP1L	6.34847	5.17097	5.60143	5.49921	4.32565	2.23116	1.22338	4.44188	1.91875	3.73843	1.01429	4.82665	15.0162	0.00188022	0.0101814
LGALS3	149.793	72.5807	92.3743	109.39	97.2473	46.2318	27.8765	94.1941	39.0582	56.8928	1.01683	7.56381	12.4835	0.0036197	0.0157921
DLGAP5	4.34532	1.36984	2.77564	3.92018	2.43067	0.610125	0.241173	0.712289	0.29936	0.850358	2.47469	2.75782	43.5044	1.64182e-05	0.00203096
RP11-665C16.5	3.20511	2.82713	1.12157	0.935466	0.711725	0.192607	0.270701	0.167337	0.216008	1.33626	1.97049	-0.848032	9.43045	0.00884146	0.0303614
RP11-1085N6.3	4.41068	5.00393	3.16957	4.08661	3.95982	1.04779	1.071	2.4827	1.49558	2.07695	1.3127	1.19351	26.4566	0.000182731	0.00298557
LINC00216	8.08642	7.67503	7.59304	7.69018	8.03061	2.6079	2.09445	2.85915	4.03893	6.03098	1.15255	2.71206	24.3899	0.000262831	0.00341491
RP11-517O13.1	3.71266	2.60154	4.40214	3.11536	3.40722	0.962153	0.901509	3.20435	1.43873	1.9072	1.00132	0.354775	8.79481	0.0108358	0.0351651
TIMM9	2.22574	1.44035	2.75298	2.30156	1.67931	0.652554	0.524077	1.13388	0.418191	1.57068	1.2747	1.25376	14.9049	0.00193246	0.0103775
KIAA0586	1.97194	1.88812	1.71332	1.64496	1.54116	0.727724	0.414903	0.864866	0.639052	1.04105	1.25553	3.68063	47.2542	1.06929e-05	0.00203096
HIF1A	10.8319	10.2133	10.93	10.427	7.28523	4.24847	2.72798	6.47411	3.27283	6.83396	1.09399	5.2376	25.8276	0.00020367	0.00310062
HIF1A-AS2	2.37266	2.53344	1.5277	2.22985	2.90832	0.787052	1.29053	0.569825	0.882674	0.520036	1.52607	-0.0271938	20.1498	0.000594686	0.00506432
RP11-618G20.1	5.69082	3.45083	3.79666	3.77305	2.6015	1.65081	0.136479	1.51858	0.762328	2.6948	1.50805	1.05003	13.1031	0.00306414	0.0141323
WDR89	2.14383	2.08713	1.90308	1.55202	1.59007	0.91508	0.734917	0.81395	0.464259	0.906943	1.26886	2.13171	40.1855	2.46038e-05	0.00204925
CTD-2302E22.2	9.29478	9.92465	8.22072	7.99939	8.21627	5.4352	3.81947	5.58066	3.32484	3.18315	1.01486	0.999889	20.5934	0.00336442	0.015046
HSPE1P2	3.96745	2.29467	3.61134	2.03449	2.74398	0	0	0.595523	0.768734	0.226453	3.0543	-0.594382	28.7843	0.000124163	0.00264392
AKAP5	2.47134	2.03484	2.2221	2.89307	1.53906	1.05173	0.627888	1.15632	0.688913	1.49438	1.17231	3.62595	25.9558	0.000199188	0.00306168
PPP1R36	0.735961	0.593741	0.827388	0.841708	0.793528	0.226047	0.15885	0.569531	0.152106	0.53769	1.18519	0.888869	12.1237	0.00399567	0.0169912
ATP6V1D	7.84181	4.89179	6.85462	7.26917	7.20188	2.91113	2.42714	3.31509	2.95124	3.60248	1.17429	4.40812	47.6168	1.02735e-05	0.00203096
RDH11	4.41863	2.82888	4.23722	3.47697	2.34103	1.54582	0.569856	2.10257	1.00891	1.64509	1.35337	3.76072	23.1488	0.000330312	0.00381406
ERH	11.4394	6.83567	9.53271	8.25843	5.89609	2.07912	1.01934	4.83091	2.38595	5.46307	1.43337	3.09911	17.0013	0.00117519	0.00756376
CTD-2540L5.5	3.72558	2.91723	2.76054	3.983	2.53705	1.25873	0.643303	1.29241	0.64166	2.15483	1.39971	0.596304	20.1702	0.000592202	0.00505646
RP11-507E23.1	8.80834	3.62774	6.65531	9.15104	8.03346	2.95667	2.19995	1.96434	1.75547	5.34363	1.37127	1.14558	15.3679	0.00172556	0.00964108
RP11-507K2.2	5.98077	5.01336	7.0051	6.3162	6.42322	2.6267	1.52011	2.34919	2.85918	5.8958	1.0224	2.11241	13.84	0.0025273	0.0124137
ZC3H14	2.84551	2.30451	2.2902	2.40121	2.1892	1.0399	0.744819	1.23068	0.882155	1.62526	1.13957	5.20742	43.848	1.57667e-05	0.00203096
TTC8	1.22077	1.18264	1.28277	1.19396	1.02195	0.37992	0.345504	0.631024	0.375951	0.609112	1.32886	2.41749	47.2746	1.06688e-05	0.00203096
RP11-681H18.2	4.07356	2.6617	3.00595	2.92502	1.86314	1.34455	1.06296	1.75221	0.471219	2.24875	1.08241	0.968028	10.444	0.0064785	0.0240576
RN7SKP255	954.651	1307.36	907.916	834.47	711.924	238.118	188.994	862.634	179.618	439.9	1.31385	7.67816	12.5271	0.0039029	0.0167158
CATSPERB	0.816901	0.766822	0.774112	0.64279	0.481409	0.173706	0.104629	0.506644	0.11132	0.356619	1.45234	1.51489	16.2419	0.00140094	0.00841604
TRIP11	9.5103	8.37379	9.25248	9.59813	7.09283	3.60637	2.51061	3.85942	3.36414	5.87255	1.20645	6.03161	46.6198	1.14751e-05	0.00203096
AL049872.1	19.2705	22.2911	46.16	69.1725	21.5297	14.4272	7.79877	22.1762	6.22308	24.1982	1.24083	0.82107	7.81675	0.015027	0.0447984
TMEM251	2.81646	3.32388	3.06787	3.23404	2.79176	1.58785	1.07983	2.04703	0.804214	1.82755	1.042	1.69828	22.0317	0.000875154	0.00632101
SERPINA6	1.42031	0.0874941	0.282643	0.519507	0.59288	0.151007	0.0530586	0.0655976	0.127015	0.187081	2.31548	-0.275234	11.3756	0.00493242	0.0197663
PAPOLA	9.98942	6.98539	7.51281	8.08636	6.40527	2.67266	1.96283	3.86843	2.21118	4.66814	1.36689	6.12103	40.1126	2.48305e-05	0.00204925
VRK1	4.24	2.16524	3.75168	2.90816	3.29536	1.37591	0.787835	1.99231	1.60022	2.24753	1.04802	2.78458	16.3551	0.00136431	0.00829458
SNORD114-1	23.1848	8.25199	19.3872	13.3629	11.6619	1.94212	4.09436	0	3.26712	4.81214	2.46941	-0.296731	20.1611	0.000593304	0.00505766
C14orf2	6.9323	4.68165	4.88796	5.80044	4.42572	1.10556	0.690585	2.56136	1.42356	3.32777	1.5782	3.63941	23.8144	0.000291918	0.0035979
IGHV1-2	164.978	77.4575	117.997	24.1583	5.73092	11.0659	5.41987	26.2202	24.2566	15.6204	2.24789	4.329	8.81706	0.013442	0.0412417
PDCD6IPP2	1.48553	0.813697	0.432552	0.679925	0.812905	0.213323	0.0749539	0.359086	0.194382	0.264282	1.92316	1.59614	26.1152	0.00019377	0.00303475
NOP10	11.8701	8.28719	8.81873	12.7698	7.34496	3.02887	0.886864	6.24977	2.83072	7.50485	1.27174	2.01982	11.3803	0.0049258	0.0197502
AQR	3.79163	3.3299	3.37499	3.30922	2.58299	1.19904	0.697324	1.77812	1.07809	2.12576	1.27251	4.97917	32.6882	6.81009e-05	0.00228286
ZNF770	3.02264	2.6217	2.56643	2.74706	1.73377	0.874117	0.560066	1.55237	0.720821	1.46514	1.30536	3.30768	26.8546	0.000170767	0.00293161
RP11-463I20.1	2.18793	1.21483	2.0796	1.79513	1.26645	0.201605	0.226677	0.945831	0.271318	0.759285	1.80402	1.07058	20.5549	0.000547516	0.00481277
DPH6	0.60085	0.710926	0.603711	0.551119	0.587487	0.209488	0.168243	0.383506	0.268502	0.400419	1.08304	2.12121	25.9864	0.000248114	0.00333733
FAM98B	2.43659	1.66352	2.32613	2.20567	1.62156	0.898066	0.702811	1.03736	1.04151	1.29466	1.05366	3.41243	30.0384	0.000101753	0.00245497
CTD-2033D15.2	3.24352	3.90544	5.95105	3.62892	4.05333	2.67075	1.34058	2.23748	0.748808	2.17432	1.16367	1.23488	16.469	0.00132854	0.00816713
FSIP1	0.994216	0.750435	0.748947	1.07399	0.744163	0.236925	0.233091	0.247008	0.132855	0.422672	1.75992	0.873301	37.8096	3.3404e-05	0.00204925
BUB1B	6.10275	1.55668	4.21009	4.85539	4.44446	1.73385	1.2294	1.54708	1.47152	2.08999	1.42315	3.75063	21.2505	0.000476251	0.00447841
RP11-64K12.4	1.36433	1.23266	2.17201	3.1703	1.47402	1.01538	0.407737	1.38626	0.162678	1.15012	1.14052	-0.312961	6.33523	0.0255914	0.0663271
KNSTRN	3.75165	1.65557	2.84919	3.5624	2.68679	1.4542	0.806769	1.31328	0.98711	1.63091	1.25369	2.96532	24.1383	0.000275114	0.00349331
CASC5	2.48237	0.711391	1.60015	1.83315	1.63205	0.42973	0.29719	0.468169	0.367192	0.43267	2.07433	3.44538	48.0303	9.81821e-06	0.00203096
RAD51	3.08891	1.45406	3.05511	3.2144	2.65057	1.56084	1.03233	1.55548	1.39008	1.13747	1.02215	2.66879	17.0751	0.00115558	0.00747586
NUSAP1	8.4631	1.57812	5.32052	6.41746	3.9989	1.62936	1.16208	1.96492	0.90002	1.47025	1.88863	3.30137	23.301	0.000341698	0.00386867
BNIP3P5	3.96148	3.90455	3.27013	3.06844	3.11272	1.26355	0.591955	1.09777	3.46393	1.39146	1.13184	0.495233	9.62127	0.00832856	0.0289991
SNAP23	9.12245	5.20905	8.9214	8.82509	6.8749	3.34177	1.76543	4.41676	2.93708	5.40264	1.15755	5.07715	21.8473	0.000423542	0.00425569
RP11-265N6.1	7.71332	4.72454	7.42489	6.02082	6.56579	2.56195	0.813063	3.73364	1.94637	4.91452	1.22683	2.04071	14.3238	0.00223406	0.0114237
RP11-473C18.3	1.71152	1.82751	1.96787	2.02127	1.21408	1.05138	0.738831	0.342538	0.147389	1.04203	1.39158	-0.338459	11.7811	0.00439644	0.0181929
CTDSPL2	3.47527	3.00103	3.20746	2.92201	2.60628	1.16467	0.874366	1.50837	1.24127	1.83543	1.20769	4.41018	52.4044	6.19044e-06	0.00203096
CTD-2651B20.6	18.2303	12.1003	27.9478	21.1315	20.1316	8.39906	4.78561	13.2137	7.63742	11.4741	1.13223	2.21825	17.2509	0.00111038	0.00731667
SLC24A5	0.211741	0.135654	0.170419	0.213211	0.081108	0.058532	0	0.0635657	0	0.0870173	1.85459	-0.62136	10.5675	0.00624407	0.0234171
RP11-485O10.2	6.35428	3.05985	5.01393	4.60014	4.29533	1.72208	0.484062	0.748071	1.54504	2.2188	1.79007	0.484503	24.8481	0.00024205	0.00328715
RP11-485O10.3	2.42674	0.670137	1.9724	1.31074	1.70955	0.34698	0.97533	0.653155	0.583704	0.745105	1.31455	0.62948	11.0506	0.00541731	0.021127
COPS2	2.70775	2.00661	2.23043	2.11763	1.36746	0.660995	0.314028	0.946335	0.36543	1.17183	1.61338	3.41062	28.2205	0.00013606	0.0027019
FGF7	1.35258	0.689666	0.681479	0.80766	0.582145	0.241562	0.0590443	0.337615	0.0942297	0.208186	2.11954	1.85267	31.2674	8.42017e-05	0.00238157
RP11-562A8.5	9.19728	6.36517	9.39986	7.81287	7.39403	1.17704	0.661714	3.68142	3.43213	3.96637	1.60938	0.814744	20.0079	0.000612293	0.0051409
RP11-562A8.4	1.97183	1.70056	1.56958	1.27277	1.74303	0.104822	0.589292	0.546417	0.117558	1.45446	1.53544	-0.163467	9.87837	0.00769122	0.0273131
RP11-507J18.5	1.84745	1.69084	1.11266	1.47641	3.48219	0.729563	0.34179	0.633844	0.136367	1.08461	1.65881	-0.197424	13.9865	0.00243407	0.0120735
RP11-707P17.1	5.87148	5.30485	5.50458	6.06382	4.84418	0.998807	1.40378	2.38635	1.40019	2.22733	1.69671	1.13896	45.4398	1.31124e-05	0.00203096
RP11-56B16.5	7.93491	4.76585	4.33361	5.65957	4.17929	0.548364	0.385351	2.6203	1.53747	1.63047	1.96384	0.94082	24.3371	0.000265356	0.00342578
RP11-56B16.4	20.6308	9.84943	12.2025	12.4289	8.23193	3.70146	1.34873	5.24061	2.45995	6.52186	1.73205	2.15515	23.8756	0.000288656	0.00357417
MAPK6	10.532	6.17243	11.0715	8.08003	12.4163	3.75412	2.03051	4.59284	3.44919	6.66046	1.2667	5.46186	24.0492	0.000279626	0.00352715
RP11-23N2.4	2.58982	2.49771	2.06519	2.47694	1.76006	0.461876	0.24343	1.45463	0.58274	1.31609	1.45958	1.03896	17.1548	0.00113484	0.00740379
RSL24D1	7.01029	5.29539	6.82321	5.64264	4.25012	2.64888	0.914392	2.64453	1.6417	4.19131	1.29566	3.64525	20.735	0.000527956	0.00472121
RFX7	2.01136	2.15277	1.96655	2.19156	1.20784	0.818818	0.575406	1.33672	0.673913	1.35474	1.01078	3.93029	19.0247	0.000752363	0.00582125
HNRNPA3P11	0.974872	1.38791	1.80587	1.57547	1.24476	0.224571	0.420833	0.45525	0.167903	0.445148	1.9924	-0.0415455	35.5686	4.51887e-05	0.00215745
CCNB2	5.50819	2.41043	3.75839	5.112	3.20524	1.12326	1.1577	2.10357	1.09176	1.18749	1.59742	2.9567	30.9639	8.81875e-05	0.00238157
RP11-39M21.1	2.01915	4.31196	3.05471	2.85356	2.03537	0.44065	0.412876	2.16941	0.988372	1.3102	1.34879	0.126262	11.9201	0.00422848	0.0177273
RP11-244F12.1	1.22212	0.737573	0.794224	1.01064	2.2389	0.44065	0.825752	0.127612	0.0823644	0.946252	1.33561	-0.0879051	5.95828	0.0295446	0.0741904
RP11-244F12.2	16.1052	19.3071	14.5614	12.3675	8.31899	2.93427	2.41751	5.3623	2.15602	9.02537	1.68859	2.71239	24.8915	0.000240184	0.00328109
RPS27L	2.74901	2.23106	2.21762	2.59198	1.61349	0.942229	0.807477	1.20462	0.773198	1.36661	1.17252	3.9321	37.3233	3.56259e-05	0.00204925
RAB8B	1.66347	1.6931	2.75149	1.5455	1.0682	0.779838	0.226764	1.33168	0.331738	1.37257	1.11961	2.76066	8.07698	0.0138628	0.0421533
CTD-2116N17.1	3.12405	2.46485	3.64505	3.28864	2.27938	1.0848	0.837057	1.53383	1.50285	2.08706	1.07922	2.8815	22.2519	0.000391638	0.00413509
SNORA24	30.453	10.34	41.3138	15.824	27.3324	1.76112	2.22766	4.74319	2.96263	7.85457	2.68377	2.58803	37.3881	3.68525e-05	0.00205342
RAB11A	16.6213	11.5308	14.4739	16.405	11.0377	4.47899	2.07528	8.79828	4.54016	8.24415	1.35117	5.80609	20.8083	0.000547532	0.00481277
RP11-16E23.4	2.20391	2.40929	3.07702	2.05482	3.08205	1.30549	0.713539	1.51228	0.569373	1.50953	1.17015	0.952596	19.2926	0.000826014	0.00614376
ZWILCH	1.42919	0.712896	0.875603	1.19051	0.799204	0.273956	0.243179	0.488553	0.291069	0.714526	1.3336	1.85362	17.8283	0.000975698	0.00678322
LCTL	0.891493	0.50666	0.479445	0.675673	0.495709	0.0794957	0.167592	0.224464	0.111442	0.35455	1.70159	0.667269	21.3114	0.000470543	0.00446678
GLCE	3.95219	2.54994	2.50893	3.25233	2.114	0.949092	0.474278	1.61249	0.863347	1.50504	1.43486	3.73968	26.7062	0.000175118	0.00295874
RP11-253M7.1	3.551	2.57545	2.2597	3.04842	3.19381	1.29646	1.43167	1.55546	0.865462	1.958	1.04854	2.35345	21.44	0.000458736	0.00442126
KIF23	2.5939	0.592898	2.12508	2.34299	1.8535	0.405662	0.215729	0.609625	0.319693	0.586783	2.17879	2.95566	32.494	7.00762e-05	0.00228286
RP11-279F6.2	1.36409	1.51722	1.11095	2.0349	0.580575	0.942694	0	0.614259	0.352408	0.622874	1.33573	-0.0308467	7.63508	0.0160001	0.0468678
UACA	11.7394	7.00196	9.72788	10.4613	11.9154	4.08179	2.74367	4.71366	4.42132	6.53309	1.20183	6.34493	33.2612	6.26341e-05	0.00226381
RP11-138H8.2	2.25061	1.83095	2.5877	1.07915	4.24207	1.18502	0.624563	0.900855	0.830624	1.3213	1.26547	-0.0898628	11.1504	0.00526278	0.0206844
LRRC49	0.273405	0.237871	0.197928	0.277569	0.23273	0.0839753	0.0786824	0.200634	0.0470889	0.1942	1.00158	0.993139	9.15477	0.00964882	0.032303
RP11-272D12.2	1.61948	2.03439	1.75252	2.45141	0.851456	0.658347	0.185056	0.915155	0.442999	1.04399	1.3662	-0.336394	12.0893	0.004034	0.017122
COX5A	44.0603	30.8154	30.4205	38.7065	24.7645	9.61289	5.15349	23.3761	8.2801	18.6128	1.40785	5.05224	18.2102	0.000990028	0.00685135
NRG4	0.744046	0.46165	0.7052	0.73121	0.744616	0.0972799	0.117191	0.277698	0.0935133	0.303018	1.915	1.23152	32.5698	6.92978e-05	0.00228286
ETFA	16.1579	8.63178	12.3005	12.8018	11.4517	4.03017	2.89071	6.24216	4.47305	6.79036	1.35529	5.44426	35.7743	4.39266e-05	0.00214624
RP11-797A18.5	3.50821	2.99676	2.57386	2.54195	2.8583	0.50798	0.713943	1.24375	1.03581	1.87654	1.42386	1.67366	25.0095	0.000235187	0.00327729
RP11-797A18.6	7.45226	6.59087	7.70295	4.88475	7.97751	1.24851	0.584908	3.61568	1.28351	3.09352	1.78911	1.6672	26.139	0.000192977	0.00303326
RP11-650L12.2	0.563622	0.376135	0.48603	0.604318	0.209899	0.162294	0.0456196	0.225602	0.109207	0.225192	1.4964	-0.301757	13.5317	0.00273747	0.0130918
RPS17	77.3638	52.9928	62.2201	55.304	39.3261	17.1673	7.08886	40.4743	10.5933	33.0659	1.45148	7.23225	13.7565	0.00295568	0.013792
RP11-152F13.10	259.938	171.921	198.807	178.212	113.104	40.9965	15.968	139.02	25.038	87.5634	1.62669	6.75684	10.7279	0.00735486	0.0263997
SCARNA15	0.549018	0.758642	0.507475	0.674475	0.577301	0.133911	0.104559	0.336099	0.0834336	0.604615	1.26328	1.13623	9.66821	0.00820774	0.0286715
FAM103A1	4.58104	3.5825	4.45114	4.54787	3.33655	1.42687	0.94003	2.59554	1.65023	2.73997	1.13726	2.28364	20.6647	0.000535495	0.00475116
SEC11A	9.77731	6.97245	7.06277	8.77292	6.43867	3.12605	3.11137	4.40675	2.9329	5.02713	1.08186	5.06197	34.1983	5.47486e-05	0.00222507
RP11-815J21.4	3.37234	3.27352	4.14181	4.2018	4.20807	1.05934	0.595543	2.11681	1.54446	1.78487	1.40715	0.931828	26.1231	0.000193507	0.00303475
FANCI	3.49783	1.87787	3.0706	3.27943	3.27686	1.28741	0.860416	1.43137	1.41354	1.6418	1.19499	4.09456	32.4963	7.00527e-05	0.00228286
PEX11A	6.71596	4.08802	3.70503	5.5507	5.01069	1.98438	1.58041	2.06884	2.05238	3.29975	1.20971	3.54559	29.5189	0.000110417	0.00251334
RPL36AP43	4.1193	3.16689	5.11519	4.05572	5.68047	0.910964	2.24056	0.593584	1.78787	0.902863	1.81279	0.0406644	21.5444	0.000449408	0.00437223
RP11-617F23.2	3.18266	2.88344	3.27124	2.42784	3.32489	1.53296	1.03042	1.9688	0.82223	2.0478	1.01831	1.33412	17.7722	0.00210457	0.0109845
BLM	1.05016	0.371025	0.994368	0.786171	0.621143	0.36287	0.179999	0.305989	0.191509	0.465421	1.3657	1.8884	17.4166	0.00106965	0.00714479
PRC1	9.82403	3.26522	7.30573	8.87092	7.6104	3.5939	2.47218	3.41922	2.55456	3.53686	1.27248	4.88252	23.105	0.000333031	0.00382294
PRC1-AS1	5.90487	2.52201	4.39688	5.06498	4.05701	1.78775	1.52941	1.78955	0.871716	1.69481	1.53299	2.47924	31.1357	8.59049e-05	0.00238157
RP11-386M24.6	0.455252	0.361105	0.269198	0.771296	0.26573	0.17978	0.0758019	0.203051	0.0201622	0.231636	1.55681	0.35503	11.312	0.00502316	0.0200337
LA16c-306A4.1	0.954435	2.34396	3.18243	2.34925	2.43732	0.527671	0	0.802271	0.443835	1.83043	1.56418	-0.0889674	9.49444	0.00866546	0.0298928
LA16c-380F5.3	2.01915	2.4964	2.56595	2.37797	1.4926	1.02818	1.03219	1.14851	0.658915	1.45577	1.02356	-0.117535	12.7655	0.014809	0.044334
SNHG19	11.6848	12.7926	9.35348	10.0946	8.49855	3.88425	1.14929	7.10449	2.98053	5.87587	1.29861	1.42719	17.0435	0.00116392	0.00751792
snoR1	17.7048	10.8026	19.6295	16.9787	16.9546	3.49582	1.22831	2.27788	2.94041	5.19711	2.38868	-0.0791029	45.4468	1.31019e-05	0.00203096
LA16c-380H5.5	1.35531	1.23434	1.00832	1.02577	1.27244	0.550957	0.309738	0.478671	0.308947	0.600664	1.36752	0.255181	28.045	0.000593148	0.00505766
ZNF597	0.39455	0.627033	0.590795	0.574888	0.433483	0.367781	0.106945	0.18731	0.142229	0.414788	1.0931	1.18236	12.8847	0.00324783	0.0147073
CTA-276F8.1	0.610473	0.719274	0.290445	0.353281	0.591327	0.232764	0.0817849	0.27806	0.0978912	0.346041	1.25773	0.031517	11.1933	0.00519797	0.020483
PARN	5.77191	5.34953	5.98605	5.74739	4.98199	2.74433	1.70427	2.82785	2.09358	4.01663	1.06959	4.18477	37.4132	3.52024e-05	0.00204925
RP11-680G24.6	48.9678	43.5558	45.4549	48.7547	25.3538	22.6018	12.7412	26.4336	14.763	27.5702	1.04176	4.16561	21.7004	0.000435865	0.00433335
CTB-193M12.5	1.89264	1.59222	2.17612	2.50253	1.09845	0.634163	0.891288	0.688701	1.06681	0.707089	1.22054	0.409537	15.4339	0.00169822	0.00955294
RP11-626G11.3	2.89184	3.42035	2.14845	2.63815	1.98823	0.614921	0.518546	1.81642	0.344815	2.07214	1.26499	1.18339	10.6104	0.00616502	0.0232098
CTA-363E6.8	2.90947	2.61239	2.88907	2.21944	1.77303	0.731153	0.513801	1.03224	1.63997	1.63047	1.14691	0.619795	14.0322	0.00240577	0.0119813
ACSM3	2.37986	2.07158	1.48713	1.89569	1.6845	0.983228	0.577879	1.01731	0.66161	1.19596	1.11201	3.47044	32.7452	6.75324e-05	0.00228286
ERI2	3.43419	2.86003	2.70119	3.03864	2.76087	1.37537	1.17726	1.5543	1.25253	1.60912	1.08848	3.89913	58.8069	8.30446e-06	0.00203096
CTD-2547E10.6	1.72863	3.30295	1.56911	2.44298	2.78801	0.628745	1.06041	0.983256	0.987187	1.6202	1.14033	0.130733	13.4921	0.00468153	0.0190447
SMG1P4	1.89794	4.31932	3.39353	2.51936	3.62479	1.17824	0.53116	1.84451	1.12194	2.41265	1.14663	3.83877	15.5783	0.00164009	0.00933348
MFSD13B	1.72538	2.26101	1.48786	2.19363	1.80248	0.541988	0.228522	1.13011	0.364702	1.39664	1.34012	0.897883	14.3674	0.00220965	0.0113475
SCNN1G	3.75025	1.92519	3.66516	4.19586	0.755104	0.398725	1.70919	1.48957	0.961411	0.711324	1.43521	2.84096	8.40546	0.0131487	0.0406499
NDUFAB1	11.0339	7.69685	6.72494	8.5601	5.69191	3.67061	3.1936	5.42894	3.03842	4.54747	1.00751	3.28597	21.0649	0.000494161	0.00456666
CTB-134H23.2	5.86547	13.1642	12.1993	10.0735	12.975	2.58185	3.8464	6.95364	4.22747	6.60194	1.14266	3.42012	18.8559	0.000779976	0.00594748
SMG1P6	1.69192	1.69597	1.50863	2.31791	1.43286	0.572695	0.670748	0.663409	0.856364	1.0406	1.18446	1.93723	27.6026	0.000150639	0.00280697
RP11-455F5.3	0.367891	0.752909	0.775488	0.926111	0.626318	0.254242	0.357326	0.44177	0.28513	0.209984	1.12552	-0.0453212	11.3763	0.00694475	0.0253082
AC002310.12	1.24594	1.03473	1.40072	1.05323	1.44945	0.382685	0.806769	0.565209	0.60085	0.644779	1.04034	0.871909	15.9001	0.00331433	0.0148807
RP11-104C4.6	2.584	3.50734	2.71924	3.13604	3.74672	1.51334	1.36124	1.36738	1.35776	1.79986	1.07114	1.49567	33.0068	0.000955637	0.00670081
SHCBP1	1.33865	0.508757	1.42176	1.28194	0.999471	0.580155	0.286485	0.422302	0.474791	0.637158	1.22713	1.90638	16.5356	0.00130814	0.00809221
ITFG1-AS1	2.26259	2.15707	1.57947	2.26021	1.85719	0.670126	0.313944	0.388137	0.250514	0.996251	1.91517	-0.0560425	31.0283	8.73228e-05	0.00238157
RP11-329J18.3	2.31738	1.76744	2.66447	1.85195	0.929946	0.183027	0.128618	1.43113	0.205264	0.907	1.66209	0.169029	10.4584	0.00645067	0.0239856
AC007906.1	27.0639	30.0141	29.8487	29.4999	25.8059	9.63258	6.54345	14.4361	11.7931	25.6971	1.07836	4.19935	18.429	0.000855191	0.00626837
RP11-454F8.3	5.89698	9.05136	8.47528	8.04092	4.47064	3.82057	1.61089	4.42575	2.57085	4.79636	1.04582	1.62117	15.7104	0.00158895	0.00915735
RP11-44F14.7	5.12871	4.31021	5.02244	4.31995	3.68511	1.77891	1.25009	2.59927	1.57184	3.3659	1.09966	3.12686	24.37	0.000263781	0.00341651
RP11-44F14.6	0.73594	0.600915	0.796394	0.750734	0.469839	0.299172	0.0420473	0.155952	0.16776	0.207558	1.90319	0.215814	30.8497	8.97419e-05	0.00239111
RPGRIP1L	0.405247	0.315079	0.447849	0.374164	0.301419	0.157702	0.0458573	0.222053	0.0853817	0.172469	1.42422	1.78331	22.2534	0.000391525	0.00413509
RP11-357N13.6	0.293843	0.643199	0.422318	0.460261	0.37519	0.162455	0.114162	0.388137	0.091096	0.261642	1.05288	0.332752	9.20128	0.00950677	0.031994
LPCAT2	1.4552	0.82773	1.19623	1.01947	0.573044	0.451135	0.171722	0.62058	0.295134	0.568219	1.28315	2.47431	16.3757	0.00135776	0.00827425
NUDT21	5.33547	3.81012	4.30791	4.21093	3.2544	1.80839	0.841701	2.44851	1.44864	2.87467	1.17619	4.18821	22.3174	0.000386737	0.00410216
CNOT1	20.0671	17.7787	17.0487	20.402	16.0699	8.13072	4.31922	10.915	6.32952	12.873	1.13005	7.17833	26.6744	0.000176066	0.00295874
RP11-481J2.4	7.76449	8.4144	6.59565	7.71465	6.43671	3.44377	2.02607	5.2185	2.06581	4.2069	1.11754	2.28506	23.4227	0.000313846	0.00373813
SNORA50A	9.67067	6.35447	7.69786	5.40988	6.64887	2.05637	0.722533	1.78657	1.72965	2.5476	1.96258	-0.380408	32.2707	7.2431e-05	0.00228286
RP11-403P17.6	2.25117	3.81767	3.65413	4.29653	1.69081	2.19633	0.257237	1.59014	0.410528	2.5396	1.12211	0.0329072	6.36389	0.0253171	0.0657816
TMED6	1.43402	1.3398	0.618302	1.04287	1.41904	0.545061	0.348209	0.430499	0.50014	0.687546	1.20845	0.420071	16.9571	0.0016148	0.00924294
NFAT5	6.22096	7.12665	6.19525	6.30451	5.30858	2.47677	1.9472	3.67031	2.39043	3.84056	1.12551	6.2159	51.0211	7.1377e-06	0.00203096
RP11-311C24.1	3.1536	3.19724	3.07656	3.02937	1.83029	0.352224	0.247518	0.994539	0.493771	1.26546	2.06672	1.58705	35.9225	4.30423e-05	0.00214624
NQO1	12.6074	5.57725	6.50609	12.4531	10.0238	4.29726	2.89901	5.9362	3.87958	4.81273	1.14005	4.51413	18.5521	0.000832684	0.00617313
CTD-2033A16.1	6.59805	2.34839	3.54027	5.80721	2.80822	0.121594	0.512684	1.05641	0.681834	1.44615	2.45559	0.718715	26.3802	0.000185136	0.00299594
ATP5A1P3	0.973435	0.25089	0.926263	0.901325	0.64289	0.139183	0.652054	0.523997	0.156093	0.321874	1.06649	-0.0326474	4.66235	0.0498979	0.110055
SNORD33	20.1755	9.67863	35.6366	18.32	27.2543	4.8497	6.81604	3.8623	12.2375	15.2208	1.37696	1.50497	10.8244	0.00578758	0.0221259
RP11-538I12.2	10.1885	6.58462	8.73452	7.49943	6.50455	1.11175	0.868061	2.89765	1.10828	4.89716	1.85688	1.61319	23.3644	0.00031727	0.00376016
CMC2	1.23089	0.900146	0.778158	0.929903	0.945008	0.443098	0.345975	0.584574	0.417177	0.536748	1.04565	3.21624	32.7679	6.73079e-05	0.00228286
RP11-303E16.3	0.974872	0.308425	0.581201	0.403966	0.968144	0.299428	0.140278	0.433572	0.279839	0.148383	1.27312	-0.341003	7.98875	0.0141687	0.04284
RP11-303E16.8	4.71167	2.44561	2.40773	2.63576	2.6738	0.723586	0.254242	1.72879	0.405748	1.4343	1.67952	0.762493	17.1857	0.0011269	0.00738088
RP11-55K13.1	1.12703	0.922614	0.734309	0.714539	0.695537	0.33751	0.145955	0.33834	0.349399	0.566092	1.26122	0.823265	19.7823	0.000641564	0.00528363
SDR42E1	0.815408	0.625791	0.800815	0.722235	0.748324	0.387414	0.173248	0.392682	0.256739	0.436328	1.18272	2.71488	31.8959	7.65912e-05	0.00234088
MPHOSPH6	9.93222	8.08962	9.64049	7.36519	9.82107	3.35216	2.82679	4.32693	4.33229	6.70799	1.06576	3.87725	29.0072	0.000119793	0.00260484
RP11-46C24.6	2.88699	2.41249	2.88643	2.38741	2.24379	0.52047	1.95066	1.0551	0.778272	1.89142	1.06344	-0.137254	8.58363	0.012179	0.0384152
SNORD68	131.28	55.942	231.262	100.39	211.452	18.3115	32.7548	26.756	30.8043	47.8464	2.22748	2.94367	33.7396	5.84554e-05	0.00225173
RP11-667K14.8	1.81041	2.9565	2.81625	3.09787	2.17563	0.441578	0.206873	1.27881	0.495227	1.02119	1.81295	-0.0950311	24.0931	0.000277393	0.00351197
RP11-135N5.3	0.729125	0.813136	0.856962	0.598225	0.972352	0.380711	0.157374	0.56424	0.301387	0.532695	1.00988	1.0004	13.955	0.00341289	0.015179
EMC6	7.30161	6.1107	7.18512	7.35965	4.78748	2.4548	1.66117	4.97638	1.83536	3.24397	1.20263	1.92549	19.4155	0.000692665	0.00551819
MFSD1P1	0.762397	1.3432	1.05191	1.32213	1.31417	0.474189	0.1481	0.915499	0.295444	0.678849	1.14834	0.33131	10.8744	0.00570325	0.0218921
MED31	1.94835	1.69513	1.96361	2.34133	1.59707	0.598429	0.513985	1.12648	0.596564	1.51572	1.13523	1.63196	16.5793	0.00129494	0.00803904
RP11-1099M24.7	22.8214	16.297	20.2229	20.1663	10.7648	6.83092	3.38843	14.4876	4.28105	9.5579	1.23162	2.22864	13.587	0.00269834	0.0129619
TMEM107	4.35003	3.72268	5.86581	3.75754	5.08462	2.01151	1.70868	2.76543	1.21471	2.62895	1.14357	3.41089	28.4481	0.000131105	0.00268125
SNORD118	77.7651	65.2993	109.813	55.3286	92.5454	29.2188	24.1995	44.8776	17.5547	43.4385	1.3309	2.93963	27.0522	0.000165162	0.00289678
AURKB	4.26621	1.54254	4.04873	4.24278	4.1503	2.4647	1.27161	2.38528	1.15464	1.57699	1.06276	2.65515	11.7414	0.00444578	0.0183362
RP11-849F2.7	117.18	78.2113	104.001	90.6044	69.9244	31.7308	13.8468	38.3114	24.0541	62.2239	1.47816	7.60068	25.3525	0.000221335	0.00322171
RPL26	192.6	121.092	181.567	149.617	136.337	53.4838	23.9301	53.6173	39.2054	100.971	1.57025	8.02148	30.5584	9.38565e-05	0.0024185
RP11-963H4.5	2.28732	1.40904	1.82071	2.55911	1.5726	0.243188	0.34179	0.950766	0.4091	1.08461	1.63002	-0.162977	16.5692	0.00129798	0.00805191
CTC-529I10.2	3.91056	4.9164	2.53823	3.38727	3.30193	1.04613	1.47029	2.49942	1.36877	2.24646	1.04437	1.20262	15.6202	0.00195006	0.0104325
SNORD49B	79.3904	46.5112	43.6212	44.0189	37.6769	25.2476	9.5535	26.9971	21.7808	29.8352	1.15323	1.49468	15.7472	0.00157503	0.0091035
ZNF624	0.944122	0.955043	0.822718	0.77833	0.774053	0.260985	0.347497	0.465421	0.308098	0.585398	1.11211	1.74201	25.2754	0.000369793	0.00401406
COPS3	5.60645	3.21598	4.27659	4.44564	3.03485	1.75543	1.19835	2.30947	1.34997	3.15654	1.0994	3.11681	17.9162	0.000956897	0.00670351
AC026271.5	0.675468	0.641104	1.03552	0.545804	0.862465	0.0518668	0.291586	0.360495	0.174505	0.514056	1.4015	-0.247339	11.0307	0.00544878	0.0212242
AC107982.4	1.08952	4.1964	4.38449	2.69918	5.2168	1.29077	0.226764	0.513982	0.844425	2.07884	1.79767	1.61634	15.3122	0.00174904	0.00972892
Vault	1.2774	1.77315	1.32186	2.57253	2.77276	0.706227	0.248143	0.920354	0.792029	1.39989	1.19505	-0.536942	9.02766	0.0100498	0.033325
RPL23A	235.514	136.257	204.451	172.152	144.959	85.0931	40.816	109.915	53.5326	124.996	1.14937	8.52714	18.3866	0.000863105	0.0062705
AC010761.8	441.198	291.875	353.887	329.25	227.175	124.901	49.952	241.622	75.2709	189.616	1.31372	7.70386	14.5813	0.00225079	0.0114756
SNORD42A	20.5502	9.28349	19.0843	10.6117	22.2025	4.36978	4.60615	1.89823	2.45034	2.16546	2.40123	-0.358402	30.3024	9.7652e-05	0.00244427
TWF1P1	0.964443	0.41192	0.609893	1.02509	0.738864	0.0666506	0.187349	0.463248	0.149496	0.528463	1.38515	-0.527265	8.26685	0.012899	0.0400828
NUFIP2	8.51321	7.43239	7.72987	8.01729	6.16126	3.21551	2.30039	4.42279	2.86904	5.47333	1.06842	5.92812	32.2668	7.24732e-05	0.00228286
RP11-68I3.11	1.15403	1.18089	1.43745	0.968367	0.982342	0.199382	0	0.981595	0.59628	0.790435	1.09352	0.0447343	5.29486	0.038396	0.0901939
RPL21P123	3.72863	4.24672	4.43	3.33734	3.4913	1.54606	0.241436	1.94021	0.963278	2.3836	1.39332	0.303526	16.8685	0.00121144	0.0077258
RP11-82O19.2	2.17171	3.73284	3.53233	3.97059	3.71979	1.24459	0.411579	2.16259	1.31369	2.82984	1.08508	1.35094	10.7048	0.00599507	0.0227674
SNORD63	2.87007	4.40532	3.0937	2.40833	3.89366	0.991723	1.74228	1.93862	1.11221	0.982905	1.26755	-0.313702	15.157	0.00426724	0.0178128
CTD-2349P21.9	6.3505	6.54703	9.44182	8.82011	7.40956	2.87535	1.27616	3.8129	2.71553	6.89948	1.13125	1.4638	13.2311	0.00296207	0.0138133
RP13-753N3.3	2.42659	2.19241	2.57542	2.29724	2.14502	0.515989	0.725199	1.56902	0.289339	0.894951	1.49583	0.0122627	17.7428	0.000994401	0.006866
DPRXP4	1.60305	1.71168	2.04794	2.09245	1.81941	0.369277	0.519003	0.534713	0.276095	1.34198	1.58051	-0.231027	18.1563	0.000907626	0.00647269
OMG	0.711908	0.731998	0.833695	0.707999	0.572329	0.236881	0.179268	0.427436	0.163484	0.397312	1.32036	1.05416	24.918	0.000239051	0.00327961
RP11-227G15.3	54.823	48.0437	50.1787	44.187	40.5264	23.1809	15.7644	20.8975	20.8257	39.2794	1.00063	4.33454	27.4746	0.00015388	0.00283808
TLK2P1	0.871609	0.609169	0.728842	0.656028	0.647509	0.306651	0.123138	0.209329	0.270213	0.434178	1.3815	0.784823	24.6607	0.000250311	0.0033564
CCL13	5.8253	0	0.478415	0.465534	2.50463	0.164316	0.115469	0.0713788	0.276419	0.244282	3.42532	0.107347	9.19143	0.0105464	0.0345126
CTB-186H2.3	1.54878	1.64007	1.2951	2.00491	1.81411	0.689965	0.944851	0.876107	0.654747	0.806569	1.05465	2.33058	27.6897	0.000257305	0.00338663
CH17-260O16.1	1.86229	1.896	2.63918	2.76195	2.15665	0.47888	0.336522	0.832101	0.604193	1.54252	1.55976	0.954744	23.1989	0.000327222	0.00379823
TOP2A	15.7091	3.02077	8.78252	12.6169	7.11412	2.4656	1.20598	2.8876	1.44957	2.72356	2.19085	5.25821	28.3832	0.000187272	0.00300684
SMARCE1	11.2534	8.40431	10.1685	10.4493	7.94617	4.92244	2.91531	4.65688	3.89138	6.99109	1.06856	6.30369	32.3321	7.17747e-05	0.00228286
RP5-1028K7.3	42.599	30.4822	38.4025	40.1734	30.1002	18.8065	10.6041	15.8049	14.3847	26.9203	1.09758	6.07146	29.8216	0.00010527	0.00246222
KRT20	993.259	334.26	849.771	671.024	678.22	218.688	107.846	417.8	240.754	325.115	1.4737	9.8121	18.655	0.000814375	0.00609871
RP11-156E6.1	1.05314	0.645207	0.734464	0.482898	0.22044	0.0477246	0.100612	0.414631	0.0267614	0.212851	1.90907	0.431949	11.6084	0.00461596	0.018858
AC003104.1	0.743898	0.577679	0.777562	0.605301	0.690792	0.233678	0.0656848	0.568454	0.157241	0.60216	1.00773	-0.142163	6.11227	0.0278486	0.0708334
RP11-400F19.12	1.70193	2.72589	3.2614	4.01988	2.77672	0.130685	0.183672	2.15724	0.586249	1.55428	1.57139	0.24836	9.53167	0.00856496	0.0296047
BRCA1	2.46065	0.986788	2.07953	2.0172	1.96185	0.752296	0.429536	1.02805	1.06341	0.947541	1.19165	3.64822	18.4033	0.00085998	0.00626844
CTD-3014M21.1	2.10611	1.79907	2.20142	1.28529	1.51571	0.68805	0.818251	0.413846	0.534215	1.36386	1.22778	0.880036	15.8807	0.00152571	0.00892446
RP11-798G7.4	3.22883	1.49398	1.73247	2.40833	2.19877	1.33883	0.62722	0.775447	0.166832	1.62179	1.28043	-0.167283	8.91002	0.0104383	0.0342327
RPS26P8	6.25045	2.94899	3.50975	3.90315	3.52641	1.00455	0	0.6982	0.225319	4.77895	1.56883	0.146254	6.33023	0.0256396	0.0664368
CDC27	3.46178	2.42204	3.0257	3.20134	1.95925	1.00408	0.561594	1.54885	0.896255	2.04107	1.24365	3.79957	20.3191	0.00057442	0.00496633
PRAC1	24.7683	17.911	16.7252	24.3391	16.2309	8.87541	7.38257	9.12724	5.07842	12.5664	1.22979	2.5171	27.133	0.000162934	0.00288028
B4GALNT2	3.79345	0.777556	1.32407	1.18737	5.75902	1.38101	0.274145	0.264367	0.822522	1.58525	1.62012	3.97123	6.0605	0.0319933	0.0786328
EIF4EP2	1.54694	1.40401	2.13437	1.3846	1.87644	0.213812	0.150252	0.928798	0.719366	0.423821	1.69906	-0.212098	17.941	0.000951655	0.00668286
RP11-294J22.7	0.752544	0.979315	1.05453	0.657783	0.480439	0.162521	0.182733	0.395354	0.218719	0.386582	1.50362	0.376701	22.8145	0.000351775	0.00391197
RP11-481C4.2	0.802937	0.857349	0.543059	0.65174	0.743789	0.348168	0.122334	0.491543	0.244043	0.366639	1.16513	0.871271	17.5426	0.00103983	0.00702379
MTCO1P40	12.2213	5.79019	7.90998	10.7758	11.161	1.11866	1.72946	1.06908	1.38003	4.65661	2.28896	1.94402	33.7027	5.87661e-05	0.00225173
RP11-257O5.2	3.27726	2.75411	3.00054	3.83642	3.79707	1.34213	0.76631	1.89481	1.17593	1.82902	1.24941	2.04657	30.2505	9.84431e-05	0.00244601
ANKFN1	0.121436	0.129666	0.147382	0.294376	0.155055	0.0652728	0	0.105317	0.0418303	0.120143	1.29656	0.0667022	7.18207	0.0187658	0.0526458
VEZF1	6.58954	6.69528	5.49298	6.49704	4.74591	2.41925	1.46007	3.77096	1.73963	4.06206	1.17391	4.42175	25.6872	0.000208715	0.00314502
RP11-159D12.5	77.6918	65.2562	67.7325	62.4065	68.041	26.4522	13.6824	23.238	20.7331	40.8362	1.46962	5.05408	53.4873	5.54928e-06	0.00203096
SRSF1	53.7655	46.1698	48.7234	45.2596	44.1487	21.5192	14.6808	29.8079	18.2411	32.7387	1.04271	6.88648	34.3485	5.35942e-05	0.0022179
RAD51C	0.683582	0.587485	0.527174	0.718172	0.340614	0.230443	0.161939	0.380397	0.258441	0.319752	1.07597	1.45223	16.3789	0.00135675	0.00827425
SKA2	6.54006	2.7281	5.81986	5.10584	3.2828	1.1327	0.905232	1.79452	0.846877	2.11318	1.81431	3.29681	34.2609	5.42637e-05	0.00222282
PRR11	2.36807	0.767832	1.48255	2.01137	1.47225	0.702592	0.722533	1.16127	0.499677	0.815233	1.07477	2.36078	11.3959	0.00490383	0.0196903
VMP1	19.2437	15.3854	18.4677	13.8134	15.26	7.05635	4.04936	10.039	5.26065	10.4804	1.17807	6.36015	30.7425	9.12318e-05	0.00239462
RP11-178C3.1	4.31182	2.80733	1.93469	2.94156	3.08846	2.03499	1.02146	1.768	0.489049	2.16096	1.00638	0.316663	8.17763	0.0132913	0.0409595
BRIP1	1.09513	0.540738	0.90252	1.09778	0.735527	0.227484	0.0983752	0.288856	0.215873	0.242805	2.03021	2.20233	50.807	7.29878e-06	0.00203096
MED13	8.63501	7.65223	8.14822	7.90206	7.3011	3.56835	2.2324	4.41787	3.46995	6.37903	1.00295	6.23855	27.0302	0.000165774	0.00290079
CEP95	3.95981	4.24829	4.16989	4.00136	3.99669	1.91124	1.46518	2.01522	1.75372	2.97051	1.01492	4.62116	49.4001	8.46782e-06	0.00203096
RP13-104F24.1	10.2602	11.7198	14.5404	13.1478	16.5281	4.03998	3.12871	7.37803	4.25342	9.96929	1.2076	3.03461	21.3603	0.000466011	0.00445102
RP11-927P21.5	10.7956	12.625	12.8854	13.4587	11.8151	4.40531	3.59504	8.88928	2.86869	7.32384	1.17712	2.17968	21.1565	0.000485226	0.00453211
HELZ	5.60479	5.46091	5.57613	5.62455	3.95519	1.85528	1.06557	2.76265	1.59052	3.24439	1.33887	5.8448	35.5364	4.53896e-05	0.0021592
RP11-401F2.3	6.60763	4.93878	7.17524	7.55704	3.84347	2.53688	1.99667	2.2922	1.25184	1.70974	1.62166	1.56074	36.057	4.22579e-05	0.00214624
NOL11	3.76731	2.76196	2.93708	3.33834	2.17901	0.919758	0.604641	1.53373	1.04814	1.82316	1.35339	3.33185	28.991	0.000120104	0.00260484
RP11-855A2.2	0.993255	0.808049	0.679776	0.714391	0.845485	0.359552	0.229697	0.567961	0.293262	0.518334	1.01757	0.532754	14.7017	0.00613653	0.0231362
KPNA2	8.58657	3.31991	6.42742	8.65157	4.93674	1.71451	0.84495	2.51485	0.948921	2.55993	1.93085	3.70875	31.4426	8.35032e-05	0.00238157
ABCA5	5.03621	5.83314	4.81807	5.23461	5.37505	1.34434	1.45627	2.23437	1.87714	3.64959	1.32266	5.59692	39.8117	2.57922e-05	0.00204925
RP1-193H18.2	2.04037	1.9845	2.1137	2.1698	1.47028	0.670126	0.39243	0.970342	0.782856	1.10695	1.31188	1.85366	31.6284	7.97292e-05	0.00237283
C17orf77	0.0364183	0.62218	0.586222	0.427829	0.372003	0	0.106117	0.0874635	0.112903	0.224497	1.89167	-0.217953	8.34365	0.0125722	0.039342
OTOP2	18.7554	8.67164	13.7972	10.7976	13.8106	9.03528	5.129	8.52769	5.24997	4.31533	1.04315	4.78781	16.3446	0.00136765	0.00830178
ATP5H	18.0829	14.8782	17.9291	15.5371	15.1727	8.2662	4.28824	10.0581	7.11061	10.8521	1.02614	5.30469	31.1069	8.62829e-05	0.00238157
SNHG16	3.3302	3.07236	3.0697	2.95539	2.78256	1.05618	0.861326	1.552	0.775042	1.82219	1.33364	3.53298	43.7741	1.59042e-05	0.00203096
SNORD1C	27.8866	18.6968	28.3351	21.7676	24.8419	1.79273	1.2598	0.778761	5.02634	3.55358	3.26302	0.299553	67.6577	1.53627e-06	0.00203096
BIRC5	3.87178	1.0477	3.47598	4.00546	2.5734	1.52112	1.05605	1.54446	0.945452	1.56208	1.2052	3.09195	13.5831	0.00270103	0.0129721
ROCK1P1	0.248622	0.285891	0.461775	0.406547	0.195354	0.0793003	0.111453	0.0918615	0.207515	0.0523968	1.55246	-0.486559	13.2635	0.00293684	0.0137373
USP14	4.19078	3.59966	3.99272	3.6678	2.78336	1.86849	1.18173	2.41472	1.2311	2.25697	1.03747	4.03802	28.3991	0.000132154	0.00268396
THOC1	3.44018	3.43998	3.61087	2.64747	2.96558	1.11321	0.764091	1.28954	0.958118	1.94149	1.41587	4.17475	55.7597	4.4371e-06	0.00203096
YES1	11.2874	8.01723	9.12339	9.34384	7.15545	4.45546	3.06354	5.03813	3.47468	5.38053	1.08501	5.08993	39.7351	2.60436e-05	0.00204925
RP11-769O8.1	1.00344	0.693283	0.508999	0.660393	0.301466	0.244748	0.114661	0.389835	0.365978	0.404287	1.04323	-0.0507725	7.45777	0.0170217	0.0490681
NDC80	2.83838	0.660159	1.66407	2.54681	1.75826	0.582637	0.109183	0.590561	0.26137	0.750693	2.06884	2.17326	21.4958	0.000459488	0.00442287
RP11-737O24.3	2.86686	2.33613	3.12277	1.43494	2.74539	0.886339	0.659493	0.679456	1.11097	2.377	1.13181	1.37949	11.2747	0.0050774	0.0201514
MYL12A	58.0988	36.9519	47.8915	53.7005	44.3664	25.4673	12.143	25.9446	21.0707	33.7612	1.05819	6.86805	24.2379	0.000270176	0.00346229
L3MBTL4-AS1	0.296977	0.607778	0.483732	0.553774	0.631986	0.136823	0.144224	0.356615	0.230169	0.237311	1.16222	-0.155891	12.4054	0.00636926	0.0237726
NDUFV2	17.5956	13.2691	15.8974	17.4526	12.7939	5.72536	3.66091	11.2255	7.11511	9.84083	1.05569	4.96512	19.6953	0.000653284	0.0053385
RP11-21J18.1	49.0916	39.4552	45.9754	50.2354	38.1998	17.6456	10.5751	34.1898	18.2212	30.0937	1.03241	5.13518	18.4189	0.000857068	0.00626837
NPIPB1P	0.89294	1.47785	0.872681	1.2488	1.53919	0.123418	0.346918	0.321677	0.415238	0.978567	1.43974	0.110916	12.7185	0.00339628	0.0151199
RP11-78A19.3	20.9475	11.5254	14.7245	15.1468	12.8477	3.79294	2.13232	7.79888	2.69404	7.39311	1.67111	2.51349	27.072	0.000164613	0.00289163
RP11-53B2.6	1.57302	1.76802	1.0471	2.50095	1.26852	0.343289	0.321651	1.29241	0.128332	1.24753	1.23447	-0.216929	6.72778	0.022118	0.059622
ESCO1	4.8404	4.96413	5.4884	4.77339	4.05513	1.7056	1.96975	2.1251	1.66074	3.43329	1.14779	4.22112	39.1536	2.8049e-05	0.00204925
MIR133A1HG	0.219633	0.259203	0.279112	0.206931	0.118079	0.0798863	0	0.166572	0.0179184	0.0633407	1.60263	-0.356601	9.69859	0.00813063	0.0284591
RP11-627G18.2	5.35441	6.01816	5.67035	5.20239	6.11707	1.36327	2.18974	2.03042	1.5289	3.28137	1.43617	0.632925	31.8251	0.000123855	0.0026409
RBBP8	3.61677	2.02642	3.31308	3.02377	3.08292	1.45573	1.33181	1.3244	1.15514	1.67418	1.12784	3.51721	34.026	5.61078e-05	0.00223623
CABYR	0.618294	0.706253	0.51251	0.88481	0.844541	0.258361	0.0837958	0.431661	0.267462	0.650008	1.0614	1.00817	9.19499	0.00952585	0.0320278
IMPACT	3.45599	2.51504	2.80283	2.58927	2.24577	1.15153	0.439573	1.17337	0.685577	2.08532	1.32414	3.26139	20.4233	0.000562354	0.00489736
RP11-9E17.1	0.824854	0.746724	0.432965	0.501557	0.43502	0.198274	0.278666	0.366054	0.194568	0.270203	1.15715	0.445828	15.0124	0.00236838	0.0118513
DSC2	31.7511	18.8266	20.4936	24.0272	25.8335	11.6311	8.64213	12.3195	12.4674	16.1656	1.00174	7.82231	27.8138	0.000145462	0.00278182
DSG2-AS1	21.1188	13.7434	16.8105	18.7347	15.2537	6.11424	2.47603	8.55329	5.38494	9.96283	1.42972	4.59264	28.6565	0.000126751	0.00265748
B4GALT6	0.457611	0.79401	0.613843	0.650648	0.511259	0.303068	0.074078	0.263305	0.162556	0.326492	1.39464	1.24433	24.6118	0.000252521	0.00336747
MEP1B	1.80171	0.271842	0.472859	0.438217	1.50033	0.162408	0.0760856	0.282199	0.424991	0.563372	1.58139	0.800572	7.17864	0.0189767	0.0530993
RP11-712P20.2	2.17346	1.55776	1.71164	1.33245	1.6727	0.53497	0.404857	0.679296	0.599965	1.4275	1.2126	1.15471	16.8306	0.00122202	0.00777147
C18orf21	1.66429	1.77707	1.7249	1.15394	0.867971	0.356386	0.318745	0.788144	0.617694	0.834877	1.28107	1.23538	19.0203	0.000753068	0.00582472
RP11-723J4.3	1.23169	1.03989	0.988023	0.73709	0.731472	0.237542	0.278212	0.825505	0.266402	0.627812	1.05213	0.480568	9.24294	0.00938163	0.0316555
RP11-244M2.1	0.600038	0.194152	0.501754	0.488245	0.371468	0.0753952	0.0706431	0.174675	0.0845552	0.0747248	2.12076	-0.142781	25.0711	0.000232627	0.00326681
PIK3C3	2.43896	2.73943	2.50162	2.22178	2.42921	0.893413	0.582519	1.1683	0.862509	1.88048	1.20725	4.74787	32.4659	7.03679e-05	0.00228286
LINC00907	0.0876333	0.159623	0.207445	0.213394	0.13164	0.0284995	0.0500685	0.0619009	0.0559336	0.155354	1.16617	0.355312	8.69907	0.0111796	0.0359782
HAUS1	2.35986	1.32226	2.06857	1.51619	1.28283	0.775056	0.363102	0.84171	0.470827	0.864184	1.36866	1.46653	24.3005	0.000267125	0.00344001
PIAS2	1.20928	1.52852	1.25436	1.17861	0.866002	0.390929	0.308356	0.603032	0.371319	0.794674	1.2916	3.9053	35.1752	4.77202e-05	0.0021691
RP11-49K24.8	2.2461	1.86252	1.73084	1.7377	1.22039	0.297236	0.278501	1.09034	0.333348	0.654651	1.70235	1.39298	24.3521	0.000264639	0.0034216
RP11-380M21.1	2.86872	1.93998	2.74866	2.67465	1.95354	0.660836	0.743021	0.459307	0.296449	1.44091	1.75779	-0.00312827	22.566	0.000368773	0.00401204
SNORD58A	38.9116	17.4504	25.0542	18.2848	23.8483	5.37819	1.51176	6.5416	3.61896	13.859	1.96435	0.244454	21.7753	0.000429532	0.00429494
SNORD58B	26.8254	18.8227	14.0998	5.14506	18.5938	6.35604	1.48886	6.44248	1.18804	11.5491	1.572	-0.164201	9.44578	0.00879892	0.0302581
RP11-886H22.1	72.8511	39.7596	44.0562	52.5445	52.03	16.0599	7.55881	24.7906	14.4088	31.612	1.50735	5.06903	26.1868	0.000195256	0.0030454
RP11-729L2.2	8.91537	8.19508	8.86909	8.89051	7.81997	3.37528	2.48485	4.60812	2.88408	7.43392	1.05198	3.07666	20.2365	0.000584208	0.00501274
SNRPGP2	9.62459	6.69188	7.72057	5.25889	5.43005	1.23746	0.869598	2.68776	1.3878	2.75953	1.91217	0.218779	32.118	7.40938e-05	0.0023013
RAB27B	2.04192	0.879383	1.40865	1.36311	1.13848	0.573857	0.621425	0.662031	0.654127	0.876441	1.0287	2.97158	17.759	0.000990827	0.00685269
RP11-839G9.1	5.17448	2.66731	4.71858	3.89282	3.18958	0.986476	0.693224	0.535656	1.38291	2.07762	1.79799	0.69451	25.5178	0.000214994	0.003199
CCDC68	8.8182	6.25633	8.11793	6.3916	8.39158	2.40254	1.80215	3.52968	2.95176	4.42791	1.34391	4.79122	43.5104	1.64065e-05	0.00203096
TXNL1	2.16256	1.17607	1.58557	1.67813	1.29773	0.556955	0.373993	1.0054	0.5691	0.981339	1.20428	3.71285	21.3378	0.000468088	0.00446021
PIGN	4.24271	4.41101	3.95389	4.17222	2.47103	1.33743	0.925387	2.82444	0.911486	2.09026	1.26029	4.22392	20.816	0.000519417	0.00467477
RP11-173A16.2	0.788912	0.842374	0.870792	1.20041	0.443218	0.087232	0.245202	0.113681	0.29349	0.605194	1.6297	0.0572514	12.9825	0.00316403	0.0144723
RP11-173A16.1	2.14411	3.05254	1.27828	3.02081	2.73768	0.329277	0.154261	0.858227	0.369282	2.17566	1.6056	0.251102	10.9311	0.00560929	0.0216413
CDH19	0.162132	0.149512	0.211836	0.0494717	0.0752786	0.0713018	0.0572637	0.0884956	0.022847	0.0403816	1.17332	-0.343402	6.78634	0.0216487	0.0586978
TMX3	2.22556	2.13591	2.87876	2.20098	1.95365	0.540143	0.527543	0.946506	0.698172	1.34289	1.49582	3.58087	43.2411	1.69382e-05	0.00203096
RTTN	1.21959	1.09914	1.09994	0.957657	1.10006	0.471677	0.260822	0.826304	0.476952	0.705056	1.00179	2.92428	19.4739	0.000684223	0.0054791
AC008993.2	1.89042	2.43615	1.87376	2.18798	0.915566	0.810887	0.506518	0.939331	0.40418	1.60735	1.10308	0.276736	9.79209	0.00789856	0.0278792
LLNLR-222A1.1	3.45183	3.48471	2.95859	3.79177	2.24379	0.954195	0.609581	0.979732	0.778272	2.06337	1.55513	0.922592	28.3131	0.00013402	0.00269681
CTD-3113P16.11	0.686523	0.66153	0.635331	0.337214	0.38484	0.254578	0.0975815	0.140749	0.129776	0.252315	1.60297	0.320618	24.9961	0.000235751	0.00327729
CTC-232P5.3	3.21175	1.33365	1.8464	0.698712	1.25305	0.493238	0.346612	0.642787	0.414872	0.366639	1.85073	-0.381633	16.0385	0.00146968	0.00868949
CTD-2550O8.5	23.2866	15.2726	16.4457	18.4424	10.802	8.67929	3.8967	11.9392	5.81322	8.84106	1.11994	2.88183	17.0264	0.00116848	0.00753876
NDUFA7	8.94994	5.42806	6.4624	6.96932	4.98245	3.6121	1.80812	4.77177	2.33068	3.13862	1.07941	2.8202	18.4018	0.000860262	0.00626844
CTD-2006C1.12	5.18821	7.04016	6.08957	7.37679	5.52043	2.83849	2.30964	3.11505	2.51317	3.99778	1.06672	1.20811	27.7552	0.00156635	0.00907787
ZNF443	2.00282	2.09931	1.75351	2.19969	1.66575	0.533326	1.03511	1.03703	0.996869	1.10751	1.03507	2.05247	21.2967	0.0005308	0.00473726
SNRPGP15	7.29154	5.35264	8.12167	6.37339	6.69165	0.944817	1.77053	2.46257	0.353202	3.12139	1.93534	0.151952	24.7996	0.000244157	0.00330369
ITGB1P1	12.7086	9.13521	9.83686	10.1296	9.33306	3.44416	1.45219	4.78766	3.6051	6.5995	1.37003	2.17685	24.8142	0.000243521	0.00329705
ZNF253	2.24605	1.98117	2.24562	2.55976	1.31814	0.520614	0.3252	1.08889	0.583865	1.29952	1.44466	2.4158	22.027	0.000409015	0.00418828
ZNF737	2.51567	2.3046	2.82673	2.36682	1.5513	0.968044	0.499791	1.51043	0.797624	1.80139	1.06102	2.63966	15.1482	0.00182037	0.00995717
ZNF493	1.56528	1.55575	1.40555	1.30714	1.71062	0.411493	0.473184	0.639176	0.475472	0.98251	1.34117	3.57978	42.5627	1.83686e-05	0.00203096
CTD-2561J22.3	5.57293	5.37841	3.57349	4.91615	3.55787	2.37005	0.416375	1.9304	1.82737	4.11071	1.10048	0.811923	9.76109	0.00797465	0.0280345
BNIP3P26	2.1001	1.36495	2.62462	1.73669	1.51563	1.26203	0.177373	0.877161	0.566143	0.750485	1.31745	-0.190528	12.3819	0.00372153	0.0161587
ZNF100	1.86672	1.24985	0.738895	1.34385	0.644718	0.274929	0.282369	0.606331	0.438778	0.314405	1.60641	2.42841	23.0977	0.000333487	0.00382346
ZNF724P	1.46182	0.666627	1.33061	1.32886	1.14713	0.147325	0.11832	0.585126	0.236035	0.542343	1.85324	1.44708	22.0139	0.000410055	0.00419261
ZNF91	14.5912	10.9096	11.8315	12.1988	12.2755	2.93868	3.25123	4.96604	4.40434	6.81151	1.47912	6.45644	53.2719	5.67046e-06	0.00203096
ZNF675	1.40907	1.64785	1.38011	1.6766	1.07569	0.628578	0.434478	0.671445	0.820512	0.949803	1.03383	2.89074	27.6361	0.000149804	0.00280302
ZNF681	0.654016	0.490498	0.546076	0.696884	0.43742	0.0968521	0.0453738	0.280484	0.120688	0.202647	1.89424	1.3379	30.0414	0.000101704	0.00245497
RP11-255H23.2	3.30784	2.76563	2.33221	2.67093	3.30715	1.27238	0.666817	1.46144	1.42697	1.43206	1.20112	2.78233	34.8686	4.98073e-05	0.00218814
RP11-255H23.4	3.77566	2.4755	1.14242	3.35967	1.97347	0.42725	0.257349	1.93552	1.09522	1.27035	1.35428	2.09945	9.08116	0.00999082	0.03318
CTB-92J24.3	0.407761	0.677279	0.36465	0.228106	0.809894	0.469658	0.264034	0.10881	0.105344	0.155161	1.15252	-0.092688	6.27954	0.0261344	0.0674184
ZNF181	1.6711	1.56884	1.81929	1.35483	1.60803	0.792223	0.439101	0.853083	0.77585	1.03953	1.04205	2.93099	33.0236	0.000109562	0.00250955
ZNF260	1.29182	1.02545	0.889232	1.19809	0.998352	0.399388	0.198114	0.3674	0.329347	0.582113	1.5325	2.18058	43.7628	1.59254e-05	0.00203096
CEACAM7	292.587	138.631	221.185	114.58	199.302	37.5316	42.8818	101.721	63.6108	94.7735	1.52861	8.44148	23.2925	0.000324843	0.00379145
AC011513.3	615.286	331.018	743.023	571.253	441.027	197.25	109.107	430.379	184.638	294.89	1.18762	8.13376	14.3099	0.00226441	0.0115243
CEACAM6	92.8995	32.9706	111.921	89.6407	49.3094	25.016	12.106	59.589	25.3063	31.0827	1.34166	7.34764	10.7132	0.00673532	0.0247759
LIPE-AS1	32.8659	15.6468	32.0663	20.9006	30.821	7.04482	4.17998	15.59	5.75783	9.36994	1.68757	6.20474	27.8574	0.000162816	0.00288028
CEACAM1	112.754	47.3641	102.267	68.3267	98.4854	16.8589	10.3352	45.1947	14.0384	25.7284	1.97615	8.23211	28.24	0.000161084	0.00288004
CD177	123.722	39.8025	244.925	49.377	142.452	22.8675	42.3547	42.0176	18.4662	10.113	2.11268	7.53982	13.7651	0.00350225	0.0154266
CTC-490G23.4	123.322	42.4808	329.583	64.2404	202.914	21.173	62.0843	33.7463	24.9411	13.4362	2.25118	5.41805	13.329	0.00398947	0.0169799
RP11-15A1.7	0.921625	1.22546	0.75976	0.719849	0.732704	0.288414	0.0337795	0.480267	0.350409	0.714625	1.19303	0.982639	9.49571	0.00866202	0.0298855
ZNF285	0.191554	0.298936	0.237187	0.25553	0.0658496	0.061098	0.057247	0.159246	0.0456807	0.141294	1.13514	0.263918	7.47664	0.0169095	0.0488376
SNRPD2	14.3136	8.66627	13.9979	12.0723	9.27865	5.08721	2.56661	6.04412	3.60846	7.67069	1.24964	3.76601	24.8935	0.000240098	0.00328109
AC007193.8	21.5255	14.6525	16.706	16.5572	14.0859	6.69413	5.22684	12.2779	4.17079	9.95191	1.11994	1.30578	16.0091	0.00147994	0.00873558
SNORD32A	12.0441	8.35916	21.4644	4.71631	28.4499	4.99403	7.01889	7.23136	10.2681	5.77456	1.06319	0.0882064	5.21306	0.0396916	0.0923207
RPS11	240.334	161.223	184.402	178.907	122.719	93.8088	37.7505	100.205	57.5953	137.742	1.09653	7.50955	15.9544	0.00149922	0.00880812
KLK1	30.8871	18.398	13.7455	25.2991	16.7584	13.4364	5.04133	9.47679	8.24336	17.3965	1.01401	5.24583	12.1094	0.00407403	0.0172356
ZNF480	3.23217	3.42887	2.81427	2.97256	2.40406	1.09877	1.13789	1.08022	0.924198	1.90575	1.2722	3.36688	45.9058	1.24356e-05	0.00203096
CTD-2525I3.6	0.876276	1.21919	0.854869	0.861562	0.74591	0.146806	0.515824	0.446408	0	0.582003	1.41743	0.430064	8.30792	0.012723	0.0397264
ZNF137P	1.72024	2.04978	1.57658	1.56203	1.59165	0.792547	0.62959	0.718502	0.579676	1.26363	1.08591	1.42775	25.8985	0.000915935	0.00651147
ZNF845	2.36132	2.47238	2.02966	2.55213	1.9466	0.934755	0.623478	1.39023	0.906176	1.75867	1.02413	2.93483	21.8974	0.000419436	0.00424224
CTC-444N24.8	1.05918	1.20896	0.629909	1.75712	0.746155	0.100962	0.141898	0.614013	0.339686	1.00065	1.26935	0.285246	6.92665	0.0205708	0.0564161
CTC-444N24.7	2.6259	2.41442	1.59347	2.44826	1.16419	0.403267	0.0708468	0.832101	0.226131	1.04916	1.95086	0.984561	20.1156	0.000598877	0.00507903
RP13-512J5.1	12.7364	8.3393	12.7099	11.5611	8.89825	4.98217	3.73452	3.89566	5.02873	8.72357	1.05353	1.83682	17.3675	0.00108153	0.00719689
KIDINS220	10.5077	11.5756	10.2762	11.1281	8.23536	4.63081	2.66898	6.12805	3.44578	7.46598	1.10632	6.3892	28.5207	0.000129568	0.00268098
RRM2	5.48217	1.20998	4.23741	4.50024	3.44127	1.21348	0.85275	2.10855	1.36092	1.2866	1.49567	3.71462	17.112	0.00119851	0.00766706
DDX1	19.4263	14.5848	17.5259	16.05	13.7839	7.16858	4.20438	7.76526	6.21886	11.9318	1.1501	5.50976	31.67	7.92311e-05	0.00237045
VSNL1	1.51768	0.887769	0.986305	0.753034	1.26381	0.492498	0.564002	0.475424	0.409136	0.777374	1.00071	1.71777	14.9413	0.00191519	0.0103116
SMC6	5.59195	4.03558	6.09797	5.20791	4.39842	2.13507	1.43036	3.03593	2.01934	3.37163	1.09887	5.20267	29.9544	0.000103098	0.00245497
GEN1	1.55258	1.1052	1.53924	1.38295	1.41444	0.537955	0.540052	0.909071	0.590054	0.732379	1.08287	3.633	34.5497	5.20908e-05	0.0022179
LDAH	1.98552	2.03478	1.90242	1.71076	1.48614	0.851678	0.443332	1.0825	0.548328	1.1411	1.16582	2.58708	28.3666	0.000132856	0.0026895
SF3B6	10.9453	5.7307	6.4624	7.18675	6.69093	2.16116	0.985108	3.70448	2.22721	3.35764	1.58703	2.62334	29.1096	0.000117844	0.00260464
HADHB	10.637	8.06409	7.74582	8.13232	7.31908	3.47949	2.08927	5.80468	2.74804	6.34662	1.05902	4.74398	18.3978	0.000861012	0.00626844
CENPA	2.47441	0.871617	1.2612	2.16907	1.27028	1.12825	0.247767	1.16402	0.593123	0.489222	1.16063	1.33379	8.29672	0.0127707	0.0398033
MRPL33	9.72916	7.40529	7.70953	8.311	6.08538	3.49809	1.59624	5.05208	2.44556	5.13295	1.16401	3.16223	20.4133	0.000563491	0.0049017
AC093690.1	1.89394	2.66225	2.03979	1.93123	1.53055	0.86153	0.465709	1.32426	0.4831	1.24796	1.18002	1.68211	19.7267	0.000649024	0.0053174
RPL23AP34	5.79877	8.82652	7.23474	6.4878	4.56849	2.72845	2.15703	4.14833	1.33872	4.22529	1.14871	1.07591	16.9376	0.00119241	0.00764314
RP11-373D23.3	1.95813	0.627248	1.20076	1.31448	1.08343	0.18043	0.507172	0.313514	0.505877	0.625888	1.56004	-0.319473	12.9892	0.00315839	0.0144611
YPEL5	7.55596	6.06285	6.68153	5.88952	4.64452	2.94299	1.37875	4.19042	1.85656	4.39549	1.08408	3.97531	17.783	0.000985553	0.00683289
DPY30	6.68939	4.34859	5.55131	4.86579	4.18829	2.16499	1.00233	2.74396	1.94242	3.98855	1.13923	3.38885	18.2501	0.000889173	0.00638527
SLC30A6	1.47735	1.02834	1.18258	0.931056	0.776023	0.258471	0.163471	0.583855	0.11595	0.640432	1.61538	2.02811	18.4242	0.000856076	0.00626837
BIRC6-AS1	7.54784	8.29181	6.25842	7.06431	4.26269	1.00311	0.563928	4.35749	1.34997	4.17558	1.52615	1.7299	13.4786	0.00277566	0.0132199
AL133243.1	0.936182	1.23287	1.2558	1.01251	1.03597	0.129395	0.121239	0.487146	0	0.299237	2.30154	0.299497	24.8596	0.000241555	0.00328715
AL133243.2	1.19559	1.34853	1.41338	1.45069	1.33306	0.488764	0.392535	0.667288	0.417634	1.13031	1.11943	1.63996	19.8487	0.000632782	0.00524114
RP11-288C18.1	0.753559	0.660205	0.377673	0.670155	0.370067	0.347179	0.0750684	0.185618	0.149753	0.317623	1.3784	0.25295	14.5498	0.00211071	0.0110089
SULT6B1	0.763548	0.611468	0.79012	0.726133	0.633703	0.158301	0.0741619	0.458441	0.118356	0.26149	1.63097	-0.379528	17.6254	0.00102074	0.00696401
PRKD3	2.09372	1.97197	2.09504	1.8508	1.34928	0.88044	0.460435	1.1207	0.604691	1.12966	1.16844	3.80973	30.0786	0.000101115	0.00245497
AC006369.2	5.90774	6.60378	4.35151	4.75073	6.24675	2.93445	1.2552	2.66029	2.28937	4.29931	1.04133	1.27552	17.2659	0.0017999	0.0099025
RMDN2	2.49594	2.11586	2.17173	1.88684	2.03489	0.664317	0.737107	1.03281	0.99337	1.16666	1.21721	3.22841	46.505	1.16236e-05	0.00203096
SOS1	6.80984	5.38789	5.5694	5.52943	4.5114	1.90208	1.18813	2.24927	1.44751	2.99981	1.52687	5.12821	57.508	3.75457e-06	0.00203096
LRPPRC	11.9362	8.88226	8.42628	9.31857	7.30597	4.22651	2.13443	5.65735	2.82793	5.5876	1.19454	6.01679	27.0865	0.000164211	0.00289163
SLC3A1	1.70911	1.2469	1.22708	1.28056	2.63649	0.748227	0.390594	0.817217	0.803169	0.762762	1.20366	2.96146	21.9246	0.00041722	0.00423397
PREPL	3.36282	2.75597	2.48255	2.62396	2.43209	1.08909	0.397734	1.50499	0.952125	1.67436	1.30186	3.98756	24.9581	0.00023735	0.00327729
SRBD1	4.05081	3.84354	4.26557	3.69078	3.9688	1.42743	0.876492	2.15522	1.66303	3.02177	1.12909	3.88047	24.922	0.000238881	0.00327961
PIGF	1.85959	1.5299	1.70583	1.78496	1.07692	0.575849	0.296096	0.707737	0.693065	1.01617	1.28279	2.53409	25.375	0.000220458	0.00322136
RP11-761B3.1	164.929	94.0145	134.843	142.612	89.5573	50.2858	33.3879	53.2045	44.0313	74.5818	1.32156	6.44568	35.4857	4.5709e-05	0.00216072
CALM2	66.787	42.0844	58.3595	60.8058	40.3856	21.9827	18.6772	23.5421	21.4763	33.8329	1.18636	7.97678	35.8598	4.34137e-05	0.00214624
FBXO11	6.22123	5.17682	6.40485	5.04033	3.82567	1.95695	1.58357	2.69627	1.85109	3.38931	1.22797	4.76128	38.4784	3.06045e-05	0.00204925
AC079807.3	6.67055	7.95356	6.77487	8.33387	7.09769	1.53663	0.863864	3.87156	1.37865	3.9597	1.63633	1.25413	25.6264	0.000210944	0.00317017
CLHC1	2.08183	2.5545	1.4547	2.11043	1.64483	1.08102	0.625604	1.06349	0.641835	0.866578	1.1941	2.67256	36.1462	4.17465e-05	0.00214624
MTIF2	14.9926	12.2786	13.3596	13.8721	9.89701	4.43454	2.97065	5.07695	4.20639	8.95451	1.35102	4.93119	36.1362	4.18036e-05	0.00214624
FANCL	4.34125	3.71731	3.83404	3.91852	3.90962	1.59428	1.05924	2.06507	1.00777	2.15469	1.32842	2.77485	42.9263	1.75853e-05	0.00203096
PAPOLG	1.52332	1.25804	1.34098	1.34482	0.964922	0.370102	0.300538	0.593072	0.350501	0.643958	1.51507	2.92498	48.5567	9.27186e-06	0.00203096
AC010733.5	5.04589	5.11844	2.90083	4.37523	3.54354	1.22049	0.490097	3.18108	1.95538	2.07366	1.19353	0.452274	11.681	0.00452213	0.018575
PUS10	1.70578	1.01658	1.35313	1.15396	1.32538	0.530016	0.526578	0.587506	0.512422	0.815126	1.15092	2.90709	32.6148	6.88395e-05	0.00228286
USP34	9.59511	9.05333	8.9593	8.93978	7.73643	3.13226	2.1198	4.46401	2.95041	5.78444	1.28277	6.82424	41.5248	2.08352e-05	0.00203096
FAM161A	0.423789	0.503929	0.487264	0.452593	0.590303	0.239622	0.0748397	0.323841	0.149297	0.316655	1.12808	1.02255	15.7468	0.00157519	0.0091035
UGP2	31.0987	16.9482	27.7242	25.174	25.3185	12.2825	8.45725	12.3731	12.6882	17.5611	1.01818	6.9512	25.8714	0.000202125	0.00308672
PELI1	9.30765	8.05285	8.13558	7.84793	7.03042	3.96617	2.50128	4.96255	3.59264	4.85483	1.0316	4.64321	41.8934	1.99179e-05	0.00203096
AFTPH	8.46446	7.78304	7.71521	8.88141	6.14867	3.32185	1.97654	5.119	2.81447	5.88771	1.05031	5.06817	21.4454	0.000458248	0.00442031
AC008074.1	14.5643	13.5532	13.3033	15.3876	11.2294	5.73298	2.7262	8.91302	4.73752	9.56968	1.12233	4.02655	20.6788	0.000533972	0.00474119
RAB1A	18.7016	12.2266	14.5453	15.9181	10.4183	4.05141	2.43081	4.91958	3.42765	6.78624	1.75832	4.79996	55.3976	4.59577e-06	0.00203096
ACTR2	38.4246	24.304	30.2649	33.421	23.9367	10.7601	8.92903	16.4749	10.4981	19.4159	1.21176	6.56184	31.1942	8.5144e-05	0.00238157
C1D	1.69511	1.17649	1.10444	1.45401	0.992012	0.429534	0.274405	0.763321	0.153275	0.85143	1.38316	1.75878	15.2456	0.00177763	0.00982528
RP11-474G23.2	2.60152	2.08336	1.08014	2.74893	0.73816	0	0.280756	0.347105	0.224031	0.989925	2.30241	-0.0662384	15.034	0.00187203	0.010154
GFPT1	33.6682	22.9552	25.604	29.6703	19.8444	11.5371	7.69181	17.6831	11.3822	18.7657	1.00203	7.46284	19.9958	0.000613832	0.00514811
SNRPG	6.00257	3.64099	5.11952	5.1078	3.20246	0.973767	1.04013	2.80875	1.31049	2.27766	1.46298	2.55634	23.3078	0.000320632	0.00377337
ZNF638-IT1	6.10779	7.82603	6.41038	5.71213	5.47907	2.25118	1.82535	3.15941	2.03917	3.34674	1.31054	2.86404	58.152	3.53425e-06	0.00203096
LINC01293	1.11878	0.938615	2.1133	0.715269	0.612218	0.110453	0.155236	0.671728	0.0619359	0.711558	1.61873	0.111132	8.98778	0.0101796	0.0335981
MRPL19	4.41973	2.85268	3.29932	3.4196	2.61107	1.30685	0.790217	1.7955	0.80098	2.10851	1.31023	3.45705	25.8422	0.000203156	0.0030983
RP11-342K6.1	1.3609	0.865692	1.49815	0.745106	0.443657	0.200104	0	0.591092	0.224416	0.515645	1.62611	0.388738	10.0649	0.00726414	0.0261985
RN7SKP203	1907.15	2427.66	1778.66	1732.31	1633.21	719.592	532.759	1780.59	624.689	1100.37	1.00179	8.86995	14.4107	0.00218571	0.011262
DNAH6	0.50907	0.399682	0.206583	0.414605	0.401471	0.165556	0.116341	0.193278	0.0986373	0.179467	1.35976	1.93528	26.3694	0.000185479	0.00299594
MRPL35	9.3402	5.93875	7.4278	8.42506	5.75212	2.00857	1.00087	3.33145	1.69969	3.85474	1.66242	4.24255	33.4955	6.0546e-05	0.00225833
RP11-1399P15.1	2.15455	1.40034	1.93872	1.88652	2.15297	0.647375	0.363943	0.562439	0.145205	2.05318	1.31226	-0.198542	8.01543	0.0140408	0.0425328
ANKRD20A8P	0.15085	0.383506	0.256037	0.168774	0.550318	0.0893565	0.0976785	0.0517552	0.122482	0.334567	1.09299	0.749141	5.47328	0.0357396	0.0854777
ANKRD36C	8.71403	7.76114	9.00847	8.25766	10.5464	4.34634	3.59868	3.57772	2.89903	7.08788	1.05518	5.81828	29.2359	0.000115492	0.00258298
NCAPH	3.50299	0.939213	2.39531	3.50486	3.05409	0.874489	0.719447	1.50098	0.837212	1.24722	1.39509	2.66863	16.3461	0.00136717	0.00830115
AC019097.7	1.58293	2.05764	2.21568	2.07902	2.81204	1.33174	0.668466	0.41322	1.06681	1.69701	1.0424	0.392762	10.1135	0.00715763	0.0259091
RP11-111H13.1	4.34021	2.92695	3.15176	3.66324	2.10652	1.19275	0.936792	2.16396	1.37701	2.39907	1.01645	2.3311	14.1768	0.00231878	0.0116882
LIPT1	1.46495	1.37462	1.07187	1.14234	0.878569	0.490857	0.301822	0.506417	0.653711	0.881768	1.06038	1.11444	16.5912	0.00187584	0.0101655
RP11-38C17.1	7.78813	3.95611	4.7816	5.75263	2.70328	1.04509	0.293765	2.81472	1.52368	2.90023	1.53844	1.29704	12.9235	0.0032143	0.0146226
MITD1	3.61909	3.27466	3.24246	2.8002	2.98565	1.12061	1.32389	1.62265	1.38426	1.86718	1.11645	3.3487	46.9397	1.57341e-05	0.00203096
SNORD89	31.061	24.1637	45.4069	32.2695	33.4276	6.74633	2.58591	12.2552	14.4441	23.7061	1.47025	1.46307	15.2309	0.00178401	0.00984614
RGPD3	0.347783	0.445621	0.489845	0.291831	0.255336	0.108155	0.219567	0.135728	0.107818	0.238208	1.17106	0.754923	15.4619	0.00168678	0.00951315
RGPD4	0.388831	0.504148	0.415136	0.352169	0.342804	0.115163	0.0899199	0.22234	0.157855	0.304369	1.14514	0.7993	17.0999	0.00135854	0.00827532
GCC2	13.2728	10.1503	11.6525	11.8884	9.35135	3.72165	2.72998	5.16332	3.40634	7.35624	1.35761	6.70783	39.0046	2.85909e-05	0.00204925
GCC2-AS1	5.38139	4.73205	3.78524	4.88749	4.93108	2.45014	1.35283	2.5088	1.76645	2.94871	1.10262	1.55987	26.6023	0.000583472	0.00501021
RANBP2	12.2906	11.4243	11.8668	10.9401	8.3532	4.56941	2.38033	5.71784	3.67133	8.02111	1.19748	6.59991	26.9746	0.000167337	0.00290726
RP11-1223D19.3	7.21868	7.93968	3.93153	6.5583	4.22739	1.65039	0.52717	5.21402	1.51437	3.94058	1.20871	2.05722	8.47073	0.0120522	0.0381199
RP11-1223D19.2	18.562	20.2738	10.2638	16.9629	10.8553	4.30858	1.37625	13.612	3.73385	10.2875	1.19855	2.04112	8.23751	0.0130266	0.0403684
AC112229.1	1.17978	1.03539	1.00343	1.46462	1.40321	0.424413	0.251155	0.679239	0.450925	0.774862	1.23297	1.53105	22.1332	0.000400705	0.00415494
BUB1	2.23909	0.599946	1.61024	2.37379	1.40271	0.452046	0.358392	0.795545	0.15599	0.551417	1.85574	2.73658	19.6684	0.000680131	0.00546618
TMEM87B	10.4519	8.26226	7.25914	8.95883	6.50068	3.63151	2.76696	5.94028	3.19253	5.32631	1.00583	5.04035	24.2683	0.000268688	0.00345425
ZC3H8	1.78581	2.16052	2.22072	2.10948	1.89853	0.900439	0.580654	0.920354	0.665304	1.73237	1.09342	3.32128	24.3476	0.000264853	0.00342241
RGPD8	1.66021	2.12569	1.66393	1.52051	1.02239	0.812274	0.428106	0.732167	0.580737	1.27802	1.063	3.04547	20.0673	0.000604847	0.00511393
NT5DC4	0.29932	0.0383524	0.247789	0.133954	0.168161	0.0496448	0.0697736	0.0575085	0.0927939	0.114808	1.22166	-0.543518	5.56585	0.0344471	0.0831673
CKAP2L	1.49264	0.331178	1.12557	1.40974	0.829175	0.174155	0.150626	0.279333	0.0751206	0.238993	2.50759	1.78898	33.6385	5.93109e-05	0.00225173
ACTR3	11.3941	6.36106	9.49972	9.15	8.05687	4.17793	2.60158	5.49509	3.37097	6.07889	1.06423	6.3231	23.6169	0.000302747	0.00365781
RP11-141B14.2	0.646868	1.33536	1.09084	0.482487	0.825946	0.298024	0.335088	0.880339	0.200539	0.354449	1.01158	-0.146812	6.42975	0.0246998	0.06454
INSIG2	2.57407	1.98276	2.31174	2.5074	1.53705	0.672614	0.995084	1.23025	0.754332	1.56133	1.07204	2.71553	19.1333	0.000735195	0.00572356
DBI	60.202	23.8312	45.7133	39.9486	32.9252	13.125	6.93217	14.5261	12.3132	20.8243	1.62176	6.09823	33.4869	6.14969e-05	0.00226034
RNU4ATAC	13.9408	14.4602	20.6084	10.6952	14.7487	2.20209	1.54747	2.86977	6.79149	3.8194	2.07761	0.415889	35.3649	4.64795e-05	0.00216072
NIFK	4.77529	4.94439	4.80125	4.18628	3.37858	1.60005	1.20471	1.91142	1.34583	2.91678	1.30151	2.95646	39.2877	2.75712e-05	0.00204925
TSN	5.09638	4.10582	4.01206	4.80299	3.57607	1.42784	0.825003	2.60506	1.42339	2.78311	1.2714	3.77516	24.474	0.00025887	0.0033945
WTH3DI	1.71842	0.78383	0.978312	1.2133	0.8734	0.345893	0.226864	0.681159	0.439639	0.548507	1.31589	1.36288	17.3233	0.00109235	0.00724551
CCNT2	4.19453	4.19328	3.78521	4.10087	3.26466	1.13948	1.02798	2.08699	1.05342	2.00689	1.42376	4.61545	52.142	6.35844e-06	0.00203096
R3HDM1	3.19599	2.89966	3.07083	3.17446	2.19985	1.00032	0.58476	1.72278	1.06229	1.93022	1.22274	4.0532	25.2188	0.000226617	0.00323972
HNRNPKP2	2.58384	2.02063	3.05453	2.4837	2.27688	0.402397	0.353469	0.742905	0.564107	1.34601	1.8537	1.25702	36.2327	4.12572e-05	0.00214624
HNMT	6.39226	3.94081	5.36858	5.16453	4.5359	2.91074	1.15703	3.20576	2.20922	3.03055	1.0458	4.18874	21.0976	0.000490952	0.00455719
YWHAEP5	1.9176	1.20029	1.36851	1.40564	1.60417	0.913941	0.642252	0.238209	0.614987	0.543488	1.3576	-0.0723396	15.024	0.00187661	0.0101655
AC092620.2	1.68456	1.85011	1.38348	1.77703	0.921822	0.332619	0.186992	0.809141	0.596848	0.659322	1.51624	0.314569	20.2097	0.000587418	0.00503142
AC009480.3	3.43782	3.14639	1.8352	1.92315	4.38954	0.3394	1.43104	1.32692	0.761271	1.34553	1.48648	-0.0407598	13.7583	0.00258116	0.0125856
ORC4	2.24129	2.24777	1.98983	2.32985	1.61563	0.941108	0.969969	1.06974	0.888334	1.2592	1.01987	3.81213	44.6238	3.36496e-05	0.00204925
WDSUB1	1.63483	2.1757	1.52555	1.40495	1.2101	0.785946	0.230128	0.711281	0.954886	0.973697	1.10181	1.4001	15.6257	0.00162152	0.00925957
AC009506.2	1.26463	0.900217	1.24632	1.14539	1.23027	0.332936	0	0.578508	0.0933463	0.329975	1.99111	-0.393185	18.7107	0.000804675	0.00605255
2022-03-07	7.16782	6.96637	6.42849	6.48942	4.78665	2.62409	1.90653	3.80612	2.76832	4.38602	1.04874	4.89848	32.1302	7.39595e-05	0.0023013
CD302	3.42613	4.05595	3.8822	3.15269	1.88616	1.32112	0.72342	2.07198	1.32769	2.43169	1.06145	3.32293	16.169	0.00142513	0.00852299
TANK	4.91434	3.67896	4.48279	4.59542	3.24161	1.9926	1.40906	2.65664	1.60223	2.78222	1.01762	4.1444	27.4998	0.000153236	0.00283755
SLC4A10	0.810701	0.615248	0.462212	0.7721	0.573174	0.537107	0.0911062	0.241364	0.290795	0.302878	1.15374	1.90055	12.6721	0.00343905	0.0152534
AC009487.6	0.600702	0.617654	0.503084	0.472944	0.606025	0.133252	0.115249	0.24935	0.0919641	0.375884	1.52326	1.4563	24.6032	0.000252914	0.00336747
GCG	12.7787	12.0833	8.86922	13.2064	3.1388	3.04621	0.782164	3.86803	1.83955	11.5249	1.29953	4.08948	5.01169	0.0470558	0.105064
TTC21B	2.33531	2.36459	2.16042	2.00465	1.82508	0.871869	0.430184	1.05564	0.728145	1.71904	1.16861	3.55973	22.6024	0.000366222	0.00400481
TTC21B-AS1	0.771234	1.05577	0.977697	1.10625	0.807994	0.300657	0.153658	0.688647	0.459798	0.568878	1.08956	0.946058	13.597	0.00269132	0.0129419
AC010127.3	0.677188	0.386302	0.437305	0.43591	0.461942	0.294898	0.162182	0.267347	0.143794	0.241445	1.11374	1.06326	18.0407	0.00121067	0.00772307
B3GALT1	1.18171	2.01462	1.22169	1.34434	0.976316	0.356857	0.501546	0.488904	0.215499	0.76178	1.51882	2.2536	29.8994	0.000103991	0.00245497
CERS6-AS1	6.16288	5.22423	4.36787	6.26355	2.64303	1.2517	0.525479	2.03372	1.11208	2.4167	1.76946	3.80508	29.3823	0.000112834	0.00254572
SPC25	3.24228	0.645457	1.73758	2.95121	1.68402	0.493707	0.320254	0.824869	0.59628	0.828074	1.76166	1.42608	17.4032	0.00107287	0.00715265
FASTKD1	4.63687	4.55064	3.59345	4.13246	4.16469	1.46085	0.993463	2.53837	1.53263	2.39753	1.24573	3.75522	37.084	3.67812e-05	0.00205342
SSB	8.22143	5.92632	8.0878	6.34252	5.11609	2.09216	1.32608	2.23347	1.82494	4.44527	1.52432	4.55396	35.3783	4.63936e-05	0.00216072
DCAF17	1.31467	1.34027	1.20774	1.30088	0.944752	0.547863	0.320832	0.920234	0.450578	0.742088	1.03608	2.8329	20.9419	0.000506454	0.00462434
HAT1	2.05618	1.31254	1.97013	1.70871	1.47442	0.535443	0.332855	0.760411	0.5774	0.918487	1.46072	3.02298	38.7341	2.96064e-05	0.00204925
OLA1	4.9507	3.24964	4.27154	3.91531	2.46709	1.28371	0.998754	2.12104	1.60678	2.45372	1.17336	4.07811	23.1616	0.000329518	0.00380878
SCRN3	4.1259	3.40188	4.01405	3.75575	3.16399	1.34974	1.82586	1.80295	1.81647	2.35776	1.0092	3.54245	32.8462	6.65404e-05	0.00228286
H3F3AP4	76.0622	32.1975	42.1707	52.0515	36.9305	8.84588	3.10812	29.411	9.15747	27.1447	1.66552	3.73728	12.2913	0.00441649	0.0182502
ATF2	4.0373	3.28718	3.32728	3.49356	2.76281	1.45887	0.871412	1.70052	1.04984	2.37369	1.20027	3.82517	30.9308	8.86341e-05	0.00238157
RP11-65L3.2	0.534547	0.660893	0.808699	0.283293	0.359227	0.2722	0.0546521	0.270271	0.13083	0.539559	1.0126	-0.228616	5.43882	0.0362353	0.0863818
KRT8P10	3.60073	1.23181	1.4872	2.73787	1.473	0.676455	0.475364	0.755619	0.921206	0.622551	1.62473	1.16253	19.9096	0.000624862	0.00520214
NUP35	0.775154	0.734235	0.546254	0.643451	0.431019	0.172804	0.0485737	0.150132	0.251938	0.188394	1.92162	0.83454	37.7562	3.36399e-05	0.00204925
FSIP2	1.22412	0.479641	1.04275	1.04088	1.22051	0.167722	0.119931	0.18662	0.128699	0.379122	2.38202	3.8665	52.2665	6.27806e-06	0.00203096
FSIP2-AS1	1.55204	1.28895	0.660928	1.60783	1.46793	0.397253	0.446657	0.345133	0.178207	0.944929	1.50172	-0.0915585	13.8957	0.00249137	0.0122788
RPL21P32	2.43911	2.15146	1.82898	2.49163	1.62488	0.439726	1.23603	0.891412	0.328767	1.59799	1.23451	-0.206288	10.0796	0.00723182	0.0261062
RP11-410E4.1	0.527884	0.171548	0.475004	0.256786	0.175832	0.0317225	0.133754	0.0826816	0.10673	0.0314405	2.08576	-0.751604	14.2064	0.00230147	0.0116507
MED28P3	1.81001	2.03439	1.20485	1.81191	2.31109	0.921686	0.925278	1.02955	0.590666	0.782992	1.08762	-0.222638	13.265	0.0115728	0.0369802
AC007319.1	0.549837	0.917341	0.869263	0.576722	0.307149	0.18999	0.200267	0.247595	0.266341	0.376602	1.29787	-0.300991	13.6435	0.00335329	0.015014
CALCRL	0.27993	0.421977	0.359724	0.350038	0.0946128	0.29587	0.0479807	0.148299	0.0893353	0.14662	1.02364	0.616907	6.05162	0.0285026	0.0721327
WDR75	2.27663	2.40958	2.52577	2.11145	2.25666	0.910874	0.698287	1.31894	0.789371	1.62773	1.11758	3.12397	33.3752	6.16083e-05	0.00226076
ORMDL1	2.01931	2.23803	1.48416	1.88748	1.20758	0.582932	0.273095	0.905472	0.416025	1.12048	1.4204	2.31605	23.0585	0.000335953	0.00384203
NABP1	2.33396	1.40842	2.7046	1.86111	2.96606	0.916622	0.362994	1.38593	0.53955	1.37525	1.33	4.46168	17.7176	0.00102478	0.00697481
CCDC150	0.590324	0.172922	0.618677	0.432519	0.727068	0.202175	0.182667	0.326206	0.202445	0.243315	1.14173	1.91763	10.9761	0.00553613	0.0214503
PGAP1	1.68471	0.880394	0.993592	0.855965	0.91612	0.186283	0.0847042	0.285605	0.184337	0.434416	2.20003	3.10059	43.6254	1.61853e-05	0.00203096
NPM1P46	1.92983	2.06061	2.21888	1.24314	1.04537	0.565798	0.568003	0.421341	0.181297	1.6823	1.3053	0.24769	9.13576	0.0097076	0.032456
SF3B1	22.6705	22.6272	21.6995	21.3685	17.9516	8.89596	5.09337	11.4938	7.52108	15.2896	1.16012	7.13826	31.4404	8.20236e-05	0.00238139
SNORA4	4.40184	3.005	4.81223	2.74501	3.40912	1.09712	0.700888	2.25296	1.11856	2.47128	1.25027	0.998508	15.907	0.00151618	0.00888013
HSPE1	27.8384	14.5893	18.4458	18.6362	14.3096	5.62302	2.88282	8.01923	6.06822	9.91928	1.56049	4.66075	32.1095	7.41873e-05	0.0023013
HSPE1-MOB4	61.1567	29.8589	41.3013	40.8888	29.0288	9.97684	4.41638	14.6057	10.3079	19.1534	1.8264	4.5578	34.0127	5.76617e-05	0.00224928
AC019330.1	2.91563	2.53107	2.99802	3.04991	3.29906	1.34329	0.828848	0.967795	0.955334	1.75348	1.34372	2.19679	43.0667	1.72934e-05	0.00203096
SGO2	1.72201	0.690635	1.16864	1.5507	1.14763	0.417966	0.342669	0.625389	0.455726	0.540826	1.4145	2.4505	26.665	0.000176349	0.00295874
BZW1	6.61328	5.13742	5.39533	5.62807	4.17013	2.45594	1.56786	3.41095	1.76509	4.1654	1.03613	5.03048	21.0323	0.000497389	0.004581
PPIL3	2.20463	1.35311	1.35724	1.34012	1.35207	0.335906	0.404658	0.85466	0.430533	0.927418	1.36741	1.71243	20.8619	0.000514651	0.0046491
HNRNPA1P35	1.8385	1.40221	2.05347	1.29294	1.94505	0.79863	0.61224	0.69385	0.651388	0.863486	1.22487	0.406831	24.2046	0.00145637	0.00863463
NDUFB3	17.2439	10.4794	14.0263	16.0089	12.0043	6.33876	3.56354	6.11289	6.54016	9.61206	1.13904	3.51942	25.1269	0.000230337	0.0032566
MTND5P25	2.08924	2.63643	4.222	3.54166	4.60773	1.57509	1.22984	1.44446	1.66832	1.64781	1.15984	1.08594	20.5265	0.000761905	0.00587336
MTND4P23	3.26595	2.2588	4.60855	3.19726	2.60631	0.872032	0.432566	0.757621	1.09303	1.22016	1.85968	1.56951	43.627	1.61822e-05	0.00203096
AC007256.5	0.951328	0.742313	0.694153	0.552652	0.724144	0.227576	0.0355387	0.219687	0.198509	0.300737	1.86083	0.550608	32.4336	7.07042e-05	0.00228286
TMEM237	0.489511	0.60038	0.56283	0.399656	0.464548	0.265147	0.0771004	0.30185	0.143553	0.389653	1.08369	1.57623	13.7502	0.00258653	0.0126009
WDR12	1.66245	1.71574	1.43838	1.25036	1.39855	0.676264	0.367223	0.794511	0.542964	0.921595	1.17938	3.31231	39.0925	2.82698e-05	0.00204925
NBEAL1	7.87071	6.65268	6.37519	7.05027	6.66557	2.32685	1.84216	3.65365	2.59518	3.70678	1.30587	6.32047	57.7531	3.66891e-06	0.00203096
EEF1B2	125.129	81.6541	112.679	93.4494	77.0683	37.1306	14.8808	55.6682	22.9295	65.8572	1.36345	7.03507	18.7408	0.00083981	0.0061976
RP11-801F7.1	9.14836	4.02225	7.32176	8.93088	6.06953	0.743792	1.04537	2.47712	0.973184	1.47436	2.38686	1.38444	44.5574	1.45139e-05	0.00203096
IDH1	20.2833	12.322	13.6996	17.6105	10.0967	5.9683	2.93482	8.68498	5.89618	8.36645	1.24805	5.65257	22.9377	0.000343681	0.00386975
RPE	6.36263	5.06084	5.54864	5.06179	4.4013	1.92558	0.809106	3.13893	1.80332	4.05302	1.19605	3.76369	17.0127	0.00117213	0.00755254
KANSL1L	1.48937	1.40583	1.46586	1.42639	1.07255	0.535222	0.520775	0.851309	0.34168	0.971155	1.09698	3.12522	22.2137	0.000394528	0.00413726
AC007038.7	1.51824	1.71938	1.58695	1.8788	1.49797	0.699483	0.268116	0.773449	0.606178	1.60711	1.05236	1.50266	11.7825	0.00439467	0.0181899
LANCL1	2.16628	1.84018	1.46124	1.70196	0.983464	0.838359	0.523678	1.07521	0.402949	0.88366	1.13613	2.68482	18.3986	0.000860854	0.00626844
AC012513.4	1.60164	2.70778	1.73922	2.78747	1.7042	0.553429	0.0864244	1.44246	0.758592	1.70647	1.17805	0.91146	7.98852	0.0141698	0.04284
RP11-566E18.1	1.31483	1.76129	1.78663	1.52455	1.12939	0.297376	0.185755	1.20568	0.889348	0.916944	1.07526	1.32052	8.5981	0.0115561	0.0369318
PKI55	0.642758	0.772105	0.757505	1.0787	0.430867	0.199888	0.12486	0.366621	0.224173	0.704394	1.17417	0.877245	9.65656	0.00823754	0.0287446
USP37	3.63189	2.79077	2.94251	2.86329	2.37777	1.10632	0.592337	1.56272	1.0044	1.84239	1.2782	4.27837	31.2144	8.48818e-05	0.00238157
RP11-33O4.1	3.77169	1.30295	2.6785	3.22695	1.69971	1.2266	0.215492	1.33209	1.03172	2.27943	1.05092	0.0281632	5.78376	0.0316158	0.0779838
FARSB	4.47443	4.12032	4.12604	3.57818	3.41254	1.36969	2.10004	1.44241	1.74557	2.50934	1.09607	3.31017	31.0828	8.65996e-05	0.00238157
SCG2	3.25575	2.72151	2.16047	2.83082	1.40153	0.977133	0.25298	1.22872	0.980496	1.83495	1.24185	2.3185	12.8905	0.00324278	0.0146987
RP11-92F20.1	8.01594	3.72137	4.75139	5.0134	3.43288	0.550523	0.290151	0.896802	0.38588	1.9097	2.62373	1.67468	39.37	2.72825e-05	0.00204925
MFF	3.53684	3.03878	2.9601	3.15647	2.38402	1.54612	1.10248	2.11367	0.930731	1.78026	1.02133	3.81132	25.938	0.000199803	0.00306364
TRIP12	16.8536	15.1566	17.1705	16.9239	13.5189	7.45021	4.62687	9.71875	6.41906	12.0938	1.00415	7.23372	26.7577	0.000173592	0.00295168
HTR2B	0.720713	0.793602	0.932243	0.932342	1.29408	0.435811	0.175004	0.378632	0.453847	0.524493	1.22495	0.719826	20.3408	0.00076071	0.00586981
KCNJ13	1.2574	2.17721	1.73879	1.10264	1.82246	0.728052	0.264063	0.53051	0.763828	1.18711	1.2024	1.8407	17.6378	0.00101793	0.00695475
AC114812.8	1.98373	1.95522	2.01767	1.87799	3.60451	1.05455	0.444636	1.00781	0.827867	2.09034	1.05067	0.339726	9.54405	0.00853183	0.0295126
HJURP	5.78531	1.56908	4.0946	5.06562	3.88785	1.53703	0.977245	2.36869	0.943967	1.45082	1.51659	3.44922	19.3552	0.000705159	0.00557198
COPS8	1.32248	1.21851	0.944222	0.978462	0.871536	0.383265	0.290049	0.525085	0.330638	0.745105	1.22972	1.92093	26.1816	0.000191563	0.00302737
SNORD57	176.345	51.7625	134.903	99.0424	104.06	19.4212	17.7422	16.8732	21.7808	51.0086	2.18649	2.39589	33.2349	6.28739e-05	0.00226381
TMEM230	5.15633	4.08948	3.73637	4.48907	2.83675	1.55828	0.805183	2.52849	1.3364	2.49834	1.23322	3.17828	22.0711	0.00040554	0.00416712
PCNA	13.0675	6.24216	12.6129	8.15655	7.77176	3.37462	0.868415	4.37716	2.45201	5.2289	1.58114	3.27376	20.7064	0.000531005	0.00473726
RP5-1056H1.2	0.759299	0.587098	0.541878	0.790933	0.735486	0.325698	0.203446	0.503051	0.0811707	0.322802	1.2156	0.134612	11.7213	0.00447111	0.0184022
ANKEF1	1.8877	1.56048	1.53031	1.67403	1.61056	0.577126	0.371766	0.835679	0.485433	0.929491	1.3755	2.77783	41.8099	2.01214e-05	0.00203096
SLX4IP	2.54795	2.2547	2.0516	2.64148	2.21863	0.926189	0.681131	1.25379	0.966246	1.33423	1.1889	3.4786	46.5153	1.16102e-05	0.00203096
SNRPB2	5.66584	3.37711	4.84122	4.34182	3.24555	1.87731	0.866929	1.91061	1.65424	3.37569	1.17431	3.05711	18.1202	0.000914852	0.00650785
DSTN	42.441	35.2887	34.7671	32.6259	29.2001	15.4684	7.80809	26.4362	12.3796	20.0453	1.10855	6.62191	21.6983	0.000436047	0.00433335
RPS15AP1	3.36371	1.93397	1.93376	2.60543	2.64303	0.357629	0	0.621416	0.601618	0.708898	2.35088	-0.427829	28.5412	0.000129139	0.00267944
LINC00261	9.36625	6.58624	5.42646	8.3079	2.87347	2.05266	0.973442	2.82273	1.53941	3.91905	1.56118	4.62004	19.4645	0.000774846	0.00592846
RP4-568C11.4	1.14966	1.13314	0.711768	1.23679	1.07272	0.305579	0.0858956	0.318584	0.137082	0.242289	2.20459	-0.153043	41.3721	2.12292e-05	0.00203096
RP11-755J8.1	0.800568	0.623004	0.0936078	0.865331	1.07417	0.112527	0.421736	0.244407	0.0630989	0.223052	1.71566	0.894765	9.09444	0.0098938	0.0329667
ITCH	9.50367	8.13761	8.37863	8.16153	7.87009	3.36783	1.79896	5.07714	2.94158	6.04146	1.15337	5.35124	25.4414	0.000217897	0.00320666
AL109923.1	18.6531	15.8285	16.4778	16.7357	15.7827	6.65429	3.78442	8.9542	5.48425	11.8712	1.20611	4.7679	30.7841	9.06499e-05	0.00239111
RN7SKP185	5.89642	2.81663	5.70912	5.3818	4.75502	2.57361	1.80855	0.745318	1.68367	3.40097	1.28281	0.370488	12.1243	0.00399498	0.0169912
SNORA71B	9.29872	7.14878	12.8298	8.32289	13.5352	2.57046	6.5028	2.90318	4.03585	6.11424	1.21231	1.10218	13.9816	0.00243708	0.0120858
SNORA71D	196.3	47.1606	134.119	122.906	179.789	21.3924	39.5991	12.6926	35.1093	58.4351	2.05031	3.55395	21.1191	0.000578212	0.00498087
FAM83D	3.39277	1.57129	2.39696	2.9041	1.93115	1.29946	0.595543	1.76708	0.792029	0.951928	1.18627	2.19545	15.348	0.00173391	0.00967613
SERINC3	21.096	18.1889	16.9778	18.8773	14.0129	6.8528	3.56715	9.87096	6.49657	13.6725	1.1687	5.92044	21.7534	0.000431374	0.00430387
CSE1L	4.67246	3.09864	4.19376	4.08085	2.99149	0.79116	0.465464	1.42267	0.598399	1.4406	2.02477	3.21395	52.2156	6.31081e-06	0.00203096
ZFAS1	4.10454	5.10511	4.77117	3.58296	3.68586	1.52738	1.00762	2.27483	1.0837	2.62597	1.3133	2.76975	33.7827	5.80956e-05	0.00225173
ZNFX1-AS1_2	44.6019	40.655	41.9014	31.6449	29.8637	18.043	3.16982	22.2073	3.37251	17.1374	1.53697	1.34262	15.4329	0.00169863	0.00955294
ZNFX1-AS1_3	23.2575	33.5253	32.0892	22.7684	28.2113	8.03638	4.51791	18.8514	5.40765	19.1158	1.28277	0.899405	14.7691	0.0019985	0.0106091
UBE2V1	15.6648	12.3542	15.2466	16.5511	12.7489	5.83363	3.22246	11.1451	5.37061	9.66502	1.06967	5.70003	18.0481	0.00092946	0.00658491
TMEM189-UBE2V1	28.8979	23.3723	27.9733	30.2993	23.193	11.3357	6.02347	21.2393	10.6368	18.0966	1.01667	5.79291	16.7379	0.00124835	0.00785591
PFDN4	3.40649	2.35196	2.97434	2.92292	2.42004	1.27443	1.1941	1.13798	0.952841	1.54378	1.21201	2.0627	35.9899	5.33283e-05	0.0022179
AURKA	5.28655	2.58259	3.57551	5.23819	3.11033	1.3372	0.839007	2.38575	1.28542	2.22463	1.3192	3.0736	20.091	0.000601915	0.00509527
MTND1P9	0.535858	1.08713	1.23224	0.839343	1.02631	0.296256	0.104094	0.257387	0.0830624	0.367027	1.99261	-0.512713	26.3877	0.0001849	0.00299594
ATP5E	14.9703	9.94699	11.3804	11.7917	8.32878	4.31011	2.05117	8.21209	3.44176	6.93488	1.21012	5.38714	17.1179	0.00117689	0.00757041
PRELID3B	13.9164	6.98522	9.37776	9.06824	8.22279	2.32507	1.61739	4.22368	2.18613	6.65714	1.52246	4.28466	21.5566	0.000464889	0.00444874
RP11-717F1.2	0.277305	0.215904	0.15942	0.0775637	0.125401	0.119775	0.0336676	0.0416241	0.0447755	0.0712258	1.44486	0.249895	12.6266	0.0034817	0.0153734
AF127577.10	3.33033	2.78715	1.96632	2.71901	2.18361	0.870846	0.699392	0.540422	0.558084	0.863102	1.87159	0.133466	41.3395	2.13145e-05	0.00203096
AF127577.11	1.96447	2.29424	2.2587	2.19789	1.48931	0.5091	0.238506	0.95833	0.380635	1.34553	1.52894	0.369381	19.4793	0.000683452	0.0054791
AF127577.13	4.38665	4.11692	3.79603	3.97797	3.9797	1.75509	1.16608	1.85751	1.28836	2.94131	1.17666	2.71769	33.0994	6.41243e-05	0.00226381
USP25	7.10635	6.94581	6.78044	6.31574	6.70411	3.34255	2.06	3.99106	2.89668	4.72122	1.00409	5.31363	41.0222	2.21654e-05	0.00204925
C21orf91	1.03036	0.900939	0.942153	0.698936	0.735496	0.358834	0.252162	0.54557	0.238942	0.66683	1.06391	2.04982	17.1785	0.00112874	0.00738322
MRPL39	6.3284	4.63998	4.65681	5.42828	3.98631	2.04093	2.13084	3.39433	2.0273	2.13837	1.09137	2.20453	24.5558	0.00025508	0.00337103
CYYR1	0.464651	0.429987	0.409589	0.41589	0.316419	0.107037	0.180523	0.204586	0.144049	0.233387	1.21738	0.144162	19.0842	0.00256609	0.0125336
AL035610.1	0.124809	0.906214	0.258305	0.237386	0.334658	0.207007	0.0969795	0.224809	0.135425	0.102583	1.19501	0.269863	6.702	0.0223284	0.0600383
RWDD2B	1.43039	1.32049	1.16495	1.48366	1.17953	0.597225	0.376271	0.679897	0.415728	0.97972	1.11259	1.78315	23.0201	0.00033839	0.00385466
USP16	6.84062	6.45045	6.97653	5.90408	6.69257	2.34528	1.5877	3.42442	2.16201	4.85575	1.2099	4.75136	31.3799	8.27772e-05	0.00238157
CCT8	13.3844	9.15036	11.4896	10.5365	8.31286	3.68312	2.52941	5.89071	3.30917	6.2637	1.30779	4.65038	33.4221	6.11918e-05	0.00226034
DNAJC28	0.529473	0.543609	0.561948	0.478466	0.364028	0.140734	0	0.220085	0.220965	0.223172	1.56029	-0.0297108	14.6635	0.00205163	0.0108001
AP000304.12	27.5918	17.5367	16.2939	22.9953	12.3426	8.30177	5.10465	10.5935	7.41921	14.5275	1.10273	3.96453	17.1935	0.00112491	0.00737519
ATP5O	12.3278	8.41929	7.70607	11.2818	6.87323	3.77247	2.20918	4.77061	3.38464	6.7093	1.19008	4.50594	22.5259	0.000371605	0.00402036
MRPS6	6.40108	5.25179	5.10047	5.77937	4.7176	2.22809	1.57717	3.12265	2.02457	3.04646	1.19395	4.09292	45.2056	1.34685e-05	0.00203096
MORC3	4.61012	3.51489	4.42021	4.23054	3.32621	1.42932	0.782068	2.04753	1.28482	3.03868	1.25462	4.21165	23.138	0.000330977	0.0038154
TTC3-AS1	6.64015	5.16989	8.32395	7.17119	6.00554	1.91203	2.23939	2.43638	2.2158	3.97955	1.38638	2.3927	37.9032	3.29951e-05	0.00204925
BRWD1	5.78838	5.97871	4.94817	5.33247	4.60091	2.23589	1.78717	2.97058	2.45603	3.90689	1.00439	6.30334	37.5643	3.45043e-05	0.00204925
TFF1	35.8961	25.291	62.8061	146.265	10.1983	29.8192	6.42019	35.3877	15.6537	12.7019	1.52761	4.41977	5.21335	0.043964	0.0997116
AP001627.1	3.31658	2.00162	2.61959	1.58107	2.57767	0.637778	0.840347	1.31599	0.983489	1.46175	1.20607	1.6897	19.2996	0.000709777	0.00558793
ATP6V1E1	10.6619	8.47527	9.10812	9.97296	7.62118	4.17932	2.47803	7.03504	2.73413	6.57998	1.01808	4.47502	16.8029	0.00122981	0.0077904
TTC28-AS1_1	7.18183	7.00169	6.4624	4.54163	3.98698	1.72633	0	1.49984	1.93607	3.42196	1.70041	-0.374431	15.0016	0.00188698	0.0102131
TTC28-AS1_2	12.2435	9.63289	11.1137	9.01205	7.40511	2.22664	0	1.1607	2.99659	7.50326	1.80164	0.22066	13.0811	0.00308204	0.0141976
UQCR10	34.761	17.5612	22.9067	28.3269	15.1039	5.4499	2.5196	15.326	4.42318	9.66573	1.69729	3.95707	17.9278	0.00108726	0.00722701
TUG1	14.1859	13.5172	12.3721	13.7053	11.5334	5.54762	3.84784	6.68866	4.69796	9.81327	1.11227	6.02287	35.6468	4.47038e-05	0.00214788
TUG1_1	10.8147	6.33256	5.21449	7.02567	2.22721	4.33964	1.35537	2.93244	1.62229	5.25684	1.02249	-0.246878	5.25529	0.0390164	0.0911708
TUG1_3	129.131	123.751	127.857	122.505	128.36	56.3462	44.7788	66.382	50.6197	92.6854	1.03136	4.48812	42.815	1.78211e-05	0.00203096
TUG1_4	9.78164	11.9366	8.35471	10.9439	7.8506	3.47651	3.25739	6.71198	2.59926	4.59413	1.21336	0.506972	19.761	0.00128	0.00798045
RP3-430N8.10	27.4002	21.687	21.37	23.3672	18.8385	4.23736	2.6055	9.43363	4.45516	18.1111	1.54558	2.0682	16.7375	0.00124847	0.00785591
RNU6-1128P	6.49716	8.91958	10.6719	8.82685	10.0735	4.49005	1.80302	6.13007	2.1581	5.08585	1.13311	-0.229431	12.0606	0.00849281	0.029436
SC22CB-1E7.1	5.9658	0.39813	4.43	2.08584	5.71303	1.03071	1.44862	1.19397	0.770623	1.53232	1.65234	0.222552	8.38752	0.0123898	0.0388839
EIF3L	19.6052	17.602	14.9736	15.8484	10.3439	7.63287	3.31666	10.7602	4.417	11.2265	1.09718	5.63088	15.7157	0.00160003	0.00919317
RP1-85F18.6	3.25898	2.11816	1.30334	3.0121	2.71382	1.17507	0.550502	1.53135	0.658915	0.582309	1.41614	-0.395674	12.6668	0.00344401	0.0152652
NDUFA6	38.7962	29.257	30.4363	34.0933	18.1543	12.6896	6.52321	17.7597	9.30298	17.5194	1.26533	4.93282	24.7706	0.000245429	0.00331497
RPL5P34	5.84765	3.516	5.94019	3.74764	3.842	1.96174	1.10286	0.954442	0.440016	3.11088	1.61097	1.53801	17.8265	0.00097609	0.00678387
CNTN4-AS1	0.803324	0.545849	0.643752	0.19065	0.559481	0.437399	0.047288	0.17539	0.150935	0.300122	1.26985	-0.0608401	7.87097	0.01475	0.0441993
CRBN	4.46318	3.65717	3.95431	3.96636	3.36335	1.43483	1.31696	2.00132	1.40117	2.641	1.15298	4.34878	40.005	2.51694e-05	0.00204925
AC026202.3	3.23684	2.33092	3.20235	2.27393	2.69121	1.56064	0.146227	1.26549	0.700097	2.88728	1.05339	0.609917	6.53568	0.0237436	0.06275
RAD18	1.85447	1.09063	1.33264	1.60475	1.10994	0.550681	0.323655	0.739394	0.471611	0.635095	1.37534	2.81128	34.2934	5.40141e-05	0.00222282
THUMPD3	3.98835	4.0774	3.39321	3.94535	2.64857	1.69415	0.860845	1.8908	1.25691	2.72529	1.11441	3.83977	24.1428	0.000274889	0.0034924
RP11-1020A11.1	0.823265	1.75811	1.78797	2.1492	1.86876	0.379294	0	0.768904	0.141792	1.00246	1.75199	-0.426698	12.0614	0.00406525	0.0172158
MKRN2OS	1.77006	1.91954	1.49459	1.70189	2.33071	0.535173	0.698436	1.06276	0.600192	1.21237	1.15248	1.37792	21.5767	0.000501655	0.00460694
KRT18P17	2.29393	1.68923	1.86445	1.1505	1.66649	0.601314	0.384146	0.99735	0.367838	0.704325	1.47631	0.74489	25.0124	0.000235066	0.00327729
DPH3	1.78936	1.97128	1.79612	1.89076	1.23303	0.490711	0.35863	1.26193	0.506303	1.32286	1.13724	2.22174	13.5243	0.00274273	0.0131112
PP2D1	0.801982	0.813513	0.599367	0.964572	0.332801	0.16627	0.233685	0.168531	0.124314	0.247187	1.90328	0.377449	30.7459	9.11834e-05	0.00239462
SGO1	2.24646	0.634949	1.61054	2.09942	1.85601	0.602728	0.487729	0.825145	0.675956	0.651675	1.39801	2.2386	18.7949	0.000790247	0.00600145
SGO1-AS1	1.00847	0.361676	0.77006	1.00771	0.943623	0.329845	0.254223	0.526917	0.393785	0.337457	1.16119	2.04122	14.2228	0.00229191	0.0116173
RPL15	19.0701	14.0659	15.1017	14.0709	10.6362	7.3151	3.73309	8.39316	4.26407	11.6659	1.0776	6.14107	18.0424	0.000930627	0.00658906
THRB-IT1	1.55735	2.89465	2.02272	2.16186	3.05638	0.35875	0.784323	1.38525	0.804672	1.69879	1.19157	1.62329	13.2621	0.0029379	0.0137373
TAF9BP1	2.03425	2.82374	2.02708	2.12423	1.47187	0.281165	0.263444	0.651404	0.105108	0.835996	2.22256	0.156064	33.9812	5.64682e-05	0.00223866
CMTM6	8.02391	6.03408	6.7216	7.27164	5.56171	2.80426	1.53643	5.07915	2.29209	5.00907	1.03401	4.48182	15.5315	0.00165868	0.00941566
CNOT10-AS1	2.49669	1.62271	0.998483	2.30755	1.94044	0.300071	0.632604	0.651753	0.336527	0.594805	1.87867	-0.493406	21.8056	0.000427003	0.00427909
SUGT1P2	1.22383	1.41566	2.16933	0.855781	1.17198	0.352402	0.495285	0.857266	0.711389	0.698536	1.10079	0.185549	11.5849	0.00565819	0.0217857
RP11-627J17.1	15.4243	18.0634	18.4973	17.9993	9.74129	5.96009	2.57743	9.1613	3.85627	9.08784	1.36828	1.82587	21.8446	0.000423766	0.00425605
RP11-10C24.3	3.32427	2.90806	2.99327	3.58484	5.67647	1.49465	1.32264	1.15427	1.73832	3.01759	1.0867	1.84632	14.6708	0.00204793	0.0107931
GOLGA4	35.6126	26.9688	33.4387	32.5226	28.8686	12.5872	9.06043	13.7984	14.0799	22.1302	1.15553	7.94198	36.3595	4.05527e-05	0.00214372
SNORA6	9.04501	6.79634	11.9405	10.4946	7.69935	3.70418	3.90455	1.6091	1.03855	7.8014	1.35796	0.164691	10.5372	0.00630068	0.0235904
RP4-613B23.5	233.767	91.4273	137.965	165.18	139.585	32.4031	22.8522	58.9271	38.1634	72.8631	1.81285	5.91984	33.7469	6.50854e-05	0.00227313
RP11-70C1.3	77.843	31.0105	46.0298	52.2555	48.0785	10.5804	7.83705	21.0552	11.8659	23.8068	1.80639	6.03072	33.4264	6.80991e-05	0.00228286
TCAIM	1.51009	1.21704	1.38369	1.1134	0.775689	0.455821	0.325937	0.597499	0.439452	0.681614	1.26767	2.9307	33.7353	5.8492e-05	0.00225173
KIF15	4.52729	1.21619	3.30151	3.71593	2.93309	1.11126	0.390455	1.18384	0.652806	1.04893	1.8733	3.45517	28.3461	0.000134953	0.0027019
LZTFL1	0.934288	0.945096	0.831919	0.613035	0.457442	0.300987	0.231981	0.42177	0.185111	0.586999	1.12929	2.0472	15.4595	0.00168774	0.00951393
VPS26BP1	1.273	1.64543	2.69623	1.42426	1.28323	0.740837	0.650758	0.724093	0.830844	0.734249	1.15413	0.0752562	15.5494	0.00464465	0.0189254
RP13-1056D16.2	4.75193	5.56498	5.81616	4.63056	4.11021	1.05934	0.297771	2.94513	1.66326	3.14976	1.39607	0.364673	14.2965	0.00224954	0.0114718
RP11-884K10.7	0.900856	0.857349	0.69803	0.810701	0.675146	0.189476	0.114128	0.705498	0.0303565	0.321927	1.47638	0.632822	10.103	0.00718049	0.0259546
APPL1	5.60298	4.85372	4.92054	4.17648	4.4541	1.83912	1.06187	1.98649	1.42707	3.3401	1.3338	4.57023	37.1827	3.62994e-05	0.00205286
ASB14	5.10233	3.9106	4.78682	3.65981	4.23666	2.24979	0.942512	1.16525	1.50417	3.55908	1.22628	3.35171	19.2995	0.000709791	0.00558793
PTPRG-AS1	0.753825	0.600678	0.452771	0.553872	0.402245	0.264364	0.21856	0.2567	0.156961	0.462376	1.02939	1.01517	13.1439	0.00303119	0.0140174
C3orf14	0.422494	0.292621	0.27571	0.204409	0.145799	0.031565	0.0221816	0.137118	0.0353999	0.093853	1.98537	-0.133068	18.9194	0.00076945	0.00590111
PSMD6	5.262	4.41672	5.42536	5.18003	4.14168	2.23782	1.55103	2.45024	2.0026	3.56994	1.06444	5.05205	36.5612	3.94596e-05	0.00212213
SUCLG2	39.273	20.4865	25.1093	28.8656	24.8323	16.2233	7.664	14.0359	12.7386	17.6264	1.05266	6.00733	22.9591	0.000342294	0.00386867
PSMC1P1	1.64785	1.63676	1.80654	1.67215	1.27221	0.741538	0.297771	0.782301	0.712826	1.15491	1.10783	0.774881	17.6577	0.00198472	0.0105557
ARL6IP5	13.94	6.44644	10.0088	12.4098	7.27331	4.24156	1.87022	6.81617	4.10398	6.2096	1.14358	4.23166	14.0837	0.0023744	0.0118728
RP11-298C2.1	3.04186	2.88711	3.36793	3.02516	1.43851	0.622864	1.53196	1.48815	0.523903	1.38898	1.30311	0.0338008	12.6563	0.0034538	0.0152804
RP11-154H23.3	0.553626	0.306519	0.400789	0.41294	0.314174	0.170044	0.0398316	0.196979	0.127136	0.196621	1.4024	-0.26562	15.1828	0.00180506	0.00991404
LINC00870	0.27595	0.497222	0.277621	0.540293	0.330322	0.262217	0.0670062	0.165683	0.26734	0.141755	1.05295	-0.0332068	8.7671	0.010934	0.0354231
CHMP2B	18.3057	9.94702	14.7932	15.8344	13.2464	4.6596	2.78406	9.21125	4.4936	9.1694	1.28536	5.00392	20.3296	0.000578298	0.00498087
CGGBP1	5.1988	4.33602	4.67802	4.25558	3.49318	2.06841	1.3324	2.37732	1.95725	3.14976	1.02604	4.42299	31.7916	7.77971e-05	0.00235308
ZNF654	2.92955	2.36396	2.28841	2.53538	1.67516	0.886062	0.999153	1.4322	0.820391	1.49087	1.07229	3.5882	26.6636	0.000176392	0.00295874
PROS1	2.06726	3.32932	3.03349	3.5524	0.977075	0.741945	0.465919	2.26296	0.761271	1.22036	1.23962	3.05323	9.8702	0.00789372	0.0278667
STX19	15.158	6.71664	13.8624	11.7785	11.3226	3.68299	1.782	3.56697	3.65647	6.34304	1.65453	3.2136	32.7901	6.7089e-05	0.00228286
FILIP1L	7.31825	6.97237	6.58173	2.32979	2.49471	2.64126	0.732448	2.79895	1.35489	4.04992	1.17029	4.45315	7.77844	0.0164971	0.0479705
SENP7	2.27775	2.62634	2.40976	1.85821	1.32288	0.808915	0.44554	1.05418	0.649746	1.33259	1.29175	3.26056	28.501	0.000129984	0.00268125
TRMT10C	4.63518	2.83225	3.32704	3.56721	2.36051	1.70347	0.780703	1.31911	0.622968	1.46811	1.51694	2.16569	30.1365	0.000100207	0.00245497
CEP97	1.017	0.723944	1.14496	0.877085	0.554586	0.395339	0.236658	0.502485	0.320212	0.624016	1.06716	2.654	17.5046	0.00104872	0.00705096
HHLA2	29.2046	18.1086	24.5507	24.904	27.1035	7.67211	6.25837	10.9362	9.83649	17.3285	1.27784	6.00185	30.4994	9.47155e-05	0.00242433
HNRNPA1P17	3.33949	3.03969	4.09146	2.94004	4.96301	1.05934	0.531734	2.56384	1.35776	2.32482	1.20888	1.37269	14.0164	0.00241553	0.0120066
KIAA1524	2.08792	1.06162	1.70204	2.18769	1.70676	0.839792	0.579415	1.07452	0.787705	0.726392	1.13624	2.60151	21.8897	0.000420061	0.00424224
DZIP3	1.90819	1.6114	2.17731	1.46928	1.649	0.77217	0.436919	0.958372	0.438615	1.27219	1.19766	3.17024	23.3169	0.000320092	0.00376898
RETNLB	13.7668	30.1809	9.30796	27.9908	16.3516	11.1892	5.68619	5.71186	6.80601	12.656	1.21045	3.95021	15.3684	0.00172537	0.00964108
FLJ22763	1.07247	0.805848	0.479542	0.733277	1.11579	0.137253	0.077161	0.310037	0.400212	0.680161	1.37505	0.722556	10.5754	0.0062294	0.0233737
ABHD10	4.00193	2.2349	3.09964	2.90378	1.9242	1.13403	0.520434	1.74931	0.726747	1.62858	1.3165	2.64163	18.8458	0.000781667	0.00595336
C3orf52	6.03223	7.09588	4.64636	7.86756	6.24328	2.69401	1.99108	3.54109	2.29203	4.37336	1.10824	4.81879	33.0325	6.47525e-05	0.00227313
RP11-757F18.5	3.39497	3.98754	2.55227	4.58726	4.10142	0.794095	1.06534	2.03837	0.809611	1.75294	1.51816	2.33526	30.5926	9.33628e-05	0.0024185
CD200	2.87511	2.58237	2.52792	2.87614	2.05147	1.47266	0.919895	0.79204	0.865115	2.03876	1.09763	2.54929	20.4586	0.000558329	0.00487462
RP11-231E6.1	1.48875	2.14255	1.97221	1.66564	1.48765	0.492054	0.314346	0.69954	0.150501	1.4187	1.48649	1.01032	15.3243	0.00174393	0.00970761
ATG3	7.52443	6.01028	7.61402	7.49238	5.26351	2.44839	1.49543	3.24044	2.06581	3.86672	1.39024	4.85308	44.345	1.48766e-05	0.00203096
ATP6V1A	8.03641	6.22255	6.87055	5.75886	5.94269	3.21643	2.01126	4.36926	2.46085	4.06583	1.03998	4.65817	31.1021	8.6346e-05	0.00238157
BZW1P2	4.40935	2.09251	3.59109	3.49441	2.58043	1.5236	1.42757	1.39724	0.854356	1.25838	1.33359	1.0377	21.9569	0.000414615	0.0042259
UPK1B	0.647381	0.357544	0.462008	0.674353	0.940617	0.0925637	0.130094	0.321677	0.173016	0.0917406	1.88037	0.0661202	20.0583	0.000605968	0.00511924
NDUFB4	3.58835	2.74497	2.49396	3.08595	1.64122	1.14739	0.624232	1.86507	0.830184	1.43065	1.20193	1.95343	17.9136	0.000957433	0.00670351
RABL3	2.71068	1.74124	1.87498	1.96949	1.76503	0.835893	0.356639	0.739191	0.686346	1.19831	1.4161	2.74676	32.6099	6.88897e-05	0.00228286
POLQ	2.03955	0.752735	1.88097	2.01095	2.25374	0.773544	0.428601	0.736675	0.834158	0.715063	1.37618	3.58282	23.2129	0.00032637	0.00379477
CCDC58	4.63551	2.96979	3.59763	3.53318	2.73745	1.12123	0.731637	1.28723	0.673633	1.6272	1.6902	2.07627	45.235	1.34233e-05	0.00203096
RP11-299J3.8	2.95706	3.49375	2.93725	2.48622	3.1278	1.33013	0.543837	1.61786	1.03065	2.22913	1.15282	2.6837	21.974	0.000413238	0.00421566
HACD2	6.2865	4.21929	4.59771	4.92872	3.87462	1.45033	1.76292	3.5077	1.6705	2.48638	1.14461	4.23861	22.9769	0.00034115	0.00386867
CCDC14	10.6945	9.12117	9.17002	10.2163	7.35058	3.20723	3.54416	4.39769	3.39096	6.07838	1.18294	6.26541	43.8116	1.58342e-05	0.00203096
OSBPL11	4.27275	3.9308	4.52414	3.70012	4.91622	2.13536	0.961309	2.3335	1.83352	3.47218	1.00736	3.76005	19.9227	0.000623168	0.00519566
MIR6826	9.8073	12.1254	13.0567	13.8602	3.29536	2.1403	0	10.5371	0	4.24254	1.50074	-0.241551	5.23276	0.0393749	0.0917346
RP11-332M2.1	1.33411	1.30581	0.83088	0.870703	0.780746	0.153663	0	0.267004	0.0861658	0.228444	2.64456	-0.513907	35.346	4.66018e-05	0.00216122
RP11-517B11.7	0.538913	0.513225	0.46891	0.423694	0.557924	0.0805257	0.0565877	0.227372	0.135464	0.458906	1.35324	0.449148	11.6105	0.00461327	0.0188504
ACPP	1.54421	0.940365	2.42745	1.7142	2.20277	0.40019	0.210918	0.883698	0.280506	1.65263	1.38549	2.41011	9.38534	0.00921823	0.0312903
PPP2R3A	3.60815	3.1221	2.84982	2.71532	3.06586	1.23114	0.852621	1.70519	1.43075	1.90103	1.11616	4.15137	39.5162	2.67784e-05	0.00204925
RP11-305O4.3	4.37866	1.84555	3.17968	2.32055	3.08968	0.477789	0.895349	1.24531	1.4289	1.57847	1.39237	0.083331	14.0613	0.00238799	0.0119258
NCK1	4.49253	4.11583	4.80649	4.14559	3.60465	1.51952	1.18645	2.60771	1.38855	3.32808	1.08992	3.55669	21.6587	0.000439437	0.00434086
IL20RB	1.88185	1.68176	1.81094	1.62487	1.64541	0.59371	0.596024	1.05619	0.824376	1.12082	1.03783	1.74222	24.4273	0.000857156	0.00626837
CEP70	7.64498	4.36259	5.78984	6.26138	5.49445	2.10382	1.11159	2.5974	1.34824	3.30796	1.52784	4.16559	35.6715	4.45523e-05	0.00214788
EEF1A1P25	1.1179	1.36418	1.05581	1.38474	1.32543	0.441462	0.542898	0.815026	0.371322	0.492228	1.20365	0.361209	20.6638	0.00189743	0.0102477
MRPS22	5.17881	3.54266	4.65768	4.43764	3.46827	1.15618	0.766836	2.46043	1.00527	2.26605	1.49649	3.98124	29.0068	0.0001198	0.00260484
COPB2	18.1196	14.1423	16.3382	18.1616	10.7977	7.37043	3.29271	9.76114	5.91653	10.7624	1.0959	6.54909	19.3732	0.000698861	0.00554764
ATP1B3-AS1	1.34535	5.31511	4.94993	5.26821	4.46626	0.371896	1.56805	3.23103	1.66832	2.21154	1.18534	0.36712	7.01928	0.0198937	0.055045
XRN1	8.01711	6.8925	7.4947	6.93394	7.28257	2.9409	2.36189	4.45107	3.07571	5.51721	1.01276	6.04049	31.1287	8.59972e-05	0.00238157
ATR	1.79736	1.77219	1.99209	1.64406	1.42141	0.570701	0.29882	0.89929	0.464341	0.981528	1.43593	3.89939	36.1922	4.14856e-05	0.00214624
PLS1	38.0773	23.5172	31.2341	31.1522	25.2671	9.53526	6.05105	14.1474	10.3531	16.4402	1.4299	6.77242	39.183	2.79433e-05	0.00204925
PLS1-AS1	3.07019	3.43435	4.70672	3.92571	4.29349	0.808283	0.852005	0.877795	0	2.60356	1.88069	0.012188	15.389	0.00171677	0.00961536
RP11-274H2.3	1.85502	1.82837	1.2305	1.35702	2.55076	0.197226	0.277192	1.11377	0.331781	0.48868	1.7884	-0.0617563	18.4192	0.000857025	0.00626837
PLOD2	8.60065	9.17642	6.75484	8.64553	6.69881	2.21289	1.87636	5.58496	3.69185	5.15678	1.11567	5.47941	19.7691	0.000643325	0.00528982
RP11-329N15.3	0.762206	0.623957	0.730307	0.909624	0.875893	0.245814	0.296126	0.122036	0.630122	0.626472	1.02969	0.385999	7.2028	0.0186276	0.0523725
HLTF	2.09931	1.68566	1.94065	1.24014	1.13653	0.719592	0.391492	0.816769	0.585739	1.16181	1.14989	2.86074	21.3088	0.000470785	0.00446678
CP	1.45598	1.13267	1.92915	0.752437	0.416075	0.709131	0.242429	0.649395	0.279425	0.769309	1.112	2.64278	8.2036	0.0132162	0.0407976
TM4SF1	6.27486	1.70815	5.05822	3.64138	4.45502	2.42077	1.23232	1.73884	1.34675	2.966	1.16128	3.53416	12.5501	0.00355473	0.015581
ANKUB1	0.626608	0.61125	0.649304	0.614512	0.335835	0.267306	0.12022	0.297261	0.203851	0.476872	1.05571	1.54514	13.2966	0.00291131	0.013658
RNF13	4.24441	3.44732	3.7601	3.25406	2.96736	1.38487	1.05428	2.07213	1.29426	2.36384	1.12182	3.25854	30.5351	9.41949e-05	0.0024185
PFN2	2.91158	2.79486	2.62065	2.45138	1.61473	1.52434	0.628436	1.27137	0.820579	1.77266	1.05164	2.69862	18.7858	0.000791796	0.00600145
EIF2A	8.41247	6.3414	6.43424	6.17881	4.98763	2.7926	1.4748	2.98497	2.14486	5.25037	1.17027	4.28879	21.5112	0.000452349	0.00439143
SELT	7.56023	5.04209	5.80913	5.72116	4.26428	2.401	1.47337	3.80472	2.44619	3.80409	1.04802	4.14588	20.2143	0.000586868	0.00503125
P2RY14	0.269547	0.652377	0.516533	0.301576	0.29828	0	0.0349075	0.129471	0	0.270779	2.11615	-0.225098	11.2403	0.00512783	0.0203052
IGSF10	0.150974	0.128964	0.213264	0.231653	0.0936312	0.101354	0.0418967	0.0517979	0.0267454	0.0709079	1.47585	0.559516	17.0716	0.00115649	0.00747841
TMEM14EP	6.28967	7.43036	5.38534	6.88731	4.95524	2.03461	0.259959	4.17812	0.829745	2.93311	1.54383	0.796738	14.6033	0.0020827	0.0109004
LINC00886	0.966172	0.268511	0.700009	0.310965	0.777366	0.34757	0.282813	0.397327	0.102578	0.181305	1.2067	0.874947	7.66241	0.0158491	0.046582
CCNL1	7.74799	7.23969	8.0756	7.19036	7.49555	2.93955	2.16139	4.96163	2.39841	4.92184	1.13394	5.58758	32.6067	6.89223e-05	0.00228286
GFM1	4.90057	3.58213	3.87658	4.24217	3.33243	1.56368	0.935645	2.30007	1.48453	2.83102	1.15387	4.72229	25.4921	0.000215966	0.003199
LXN	13.8234	9.37327	11.8721	11.9664	7.51534	5.43898	2.15607	7.14866	4.74427	7.18749	1.05467	3.63335	16.1905	0.00141794	0.00849876
RP11-432B6.3	2.80024	1.88081	2.30223	1.83599	1.78773	0.645063	0.438681	0.705057	0.373385	1.01055	1.74804	2.27608	48.7728	9.05772e-06	0.00203096
IFT80	2.11505	1.37009	1.80767	1.66435	1.51233	0.613901	0.588902	0.829666	0.535489	0.917492	1.29008	3.13769	43.0818	1.72623e-05	0.00203096
SMC4	10.647	4.38772	8.23905	8.55929	6.10987	2.80261	2.6492	3.62722	2.98549	4.04773	1.25847	5.53475	28.4849	0.000130324	0.00268125
TRIM59	1.61435	0.727957	1.06488	1.06499	0.763735	0.391141	0.274866	0.586967	0.328997	0.493389	1.35193	2.58407	24.5017	0.000257578	0.00338825
RP11-3P17.4	28.2529	22.1368	29.1115	21.8426	24.1556	10.7394	6.73518	18.9596	7.57926	18.6085	1.02816	5.73971	17.2866	0.00110146	0.0072795
SI	8.13415	7.29501	6.48135	11.581	4.20912	1.67444	0.992571	6.75916	2.27389	5.68989	1.15363	5.08304	6.26042	0.0290203	0.0731734
RP11-3K16.2	2.66237	3.47452	4.98852	3.64066	2.01447	1.36289	1.14929	1.06567	1.22278	2.02616	1.28477	0.451039	18.9863	0.000791796	0.00600145
LRRC31	9.55477	5.82987	4.83902	5.07234	6.86764	3.36893	1.16794	2.22446	3.82861	5.38687	1.03704	3.92277	10.8285	0.00578053	0.0221101
RNU4-38P	4.70559	8.37411	1.3526	4.82599	8.01104	2.70994	0.76174	3.29615	1.21567	2.68584	1.26333	-0.656088	6.89962	0.0207735	0.0568619
RP11-379K17.12	3.49352	3.12372	2.15534	2.66931	1.81328	1.02068	1.0483	1.84174	1.05663	1.63413	1.00162	1.89399	16.7814	0.00123592	0.00781383
KRT8P13	1.45244	0.641739	1.03654	1.28881	1.08714	0.138448	0.291875	0.240568	0.0776345	0.343043	2.32115	-0.264293	31.1782	8.53508e-05	0.00238157
EIF5A2	0.180887	0.260746	0.249576	0.111309	0.0577409	0.0500028	0.0351384	0.0434424	0.0420584	0.198233	1.19155	-0.25455	5.48502	0.0355725	0.0851772
PLD1	6.53408	4.90607	5.02508	5.6248	5.49501	2.25099	1.31437	2.65478	2.76228	3.756	1.13539	5.70033	30.8249	9.0085e-05	0.00239111
ECT2	4.77426	1.67962	3.07784	3.78745	2.40785	0.661149	0.428869	0.972071	0.527587	0.84429	2.22016	3.44834	51.9327	6.49614e-06	0.00203096
NAALADL2	1.65242	1.14448	1.11257	1.19087	1.14998	0.504106	0.325331	0.563101	0.42113	0.759632	1.29702	3.60912	40.693	2.30901e-05	0.00204925
TBL1XR1	10.8207	8.63519	8.27085	9.37002	6.92482	3.36838	1.91397	6.22459	2.74367	5.24354	1.20189	6.20286	22.819	0.000351474	0.00391163
TBL1XR1-AS1	4.49645	5.49606	3.33324	3.1773	3.24834	1.2266	2.06873	1.77612	1.46734	2.10721	1.17709	1.37268	24.0124	0.000401697	0.00415588
LINC00501	0.519201	0.237594	0.341124	0.553232	0.757642	0.136689	0.0480276	0.296888	0.076648	0.20321	1.58446	-0.311576	11.9461	0.00419782	0.0176358
PIK3CA	1.78453	1.57832	1.50796	1.3952	1.14614	0.520046	0.459424	0.593815	0.516574	1.10448	1.22382	3.34327	31.1636	8.55402e-05	0.00238157
ACTL6A	8.78184	5.37925	7.45418	7.31509	5.8174	2.81568	1.87171	3.22312	2.81639	4.69507	1.19465	4.22284	30.8569	8.96433e-05	0.00239111
RP11-15L13.4	7.26971	4.31242	4.75973	6.55199	2.44948	0.697769	0.980684	0.969954	0.469526	2.21301	2.25245	0.799627	30.4608	9.52835e-05	0.00242791
MRPL47	7.9016	4.92819	7.85394	6.69234	5.98745	1.83722	1.21934	2.30559	2.06043	3.59119	1.61102	2.65517	42.4791	1.85543e-05	0.00203096
RP11-531F16.4	1.51972	0.927262	1.49772	0.809666	0.554412	0	0.140579	0.782104	0.112176	0.693939	1.53087	-0.620087	6.52035	0.0238793	0.0629911
DCUN1D1	2.70605	1.88776	2.12264	2.22696	1.77366	0.556872	0.443896	0.873746	0.699098	1.17798	1.52962	3.63259	44.3729	1.48284e-05	0.00203096
MCCC1-AS1	2.84334	3.17724	1.74865	2.81129	1.94189	1.09673	0.385351	1.58806	0.717485	1.99279	1.09181	0.647064	10.7972	0.00583396	0.0222657
B3GNT5	5.76694	3.37084	4.95874	5.29802	4.70532	1.98412	2.29364	2.61182	2.42746	2.41766	1.04108	4.88689	32.4234	7.08111e-05	0.00228286
VPS8	4.16743	3.74642	3.46748	3.70716	3.28989	1.49734	1.17546	2.05095	1.5658	2.70066	1.04369	4.83156	34.8634	4.98441e-05	0.00218814
EHHADH	4.44503	2.83856	2.98233	4.5397	2.94086	1.7256	1.02446	1.73183	1.33465	2.1673	1.17472	3.62461	29.0282	0.000119391	0.00260484
RP11-134F2.8	46.9502	32.7744	58.3938	39.5379	37.3869	16.0487	5.8841	28.2499	17.6855	28.3541	1.1824	3.97715	14.9534	0.00190949	0.0102932
KNG1	0.527491	0.36105	0.37323	0.741494	0.690792	0.205637	0.236465	0.113691	0.398344	0.111168	1.34887	0.648141	11.3662	0.00494567	0.0198089
OPA1	9.67631	8.39478	8.42683	8.66219	7.33966	3.84011	2.26818	5.36394	2.97011	5.66793	1.09995	5.72432	31.1922	8.51691e-05	0.00238157
OPA1-AS1	13.944	8.58557	9.47906	12.754	8.05738	2.81354	1.18629	3.91104	2.68206	5.71647	1.70264	1.86942	29.5621	0.000109664	0.00250955
UBXN7-AS1	5.24197	3.49825	4.21898	4.69187	3.34658	1.81131	0.763714	2.67523	1.6251	1.97472	1.22323	0.402436	17.097	0.00143651	0.00856607
CTD-2002J20.1	5.36508	3.00072	3.03537	3.33476	2.17471	0.470818	0	1.63619	0.132005	1.51655	2.10114	0.513366	14.8596	0.00195418	0.010444
AC127904.2	1.82579	1.87306	1.56415	2.20295	1.46274	0.989617	0.764975	1.20369	0.332955	1.0789	1.02263	1.03129	13.2361	0.00297401	0.0138531
AC055764.1	6.20282	6.28058	7.25483	5.26471	6.14483	1.47815	0.83099	3.98107	0.828867	5.27402	1.30869	1.15681	10.7887	0.00584864	0.0223029
ZNF595	1.71061	2.04626	3.28296	1.74118	1.60939	0.622191	0.3248	0.911228	0.578163	1.23332	1.49547	2.50802	27.2521	0.000159708	0.00288004
RP11-2H3.7	1.47792	1.6498	1.931	1.05224	1.02931	0.185701	0.130497	0.322674	0.104131	0.460125	2.47198	-0.334743	40.8793	2.25615e-05	0.00204925
SCARNA22	14.5685	7.77787	14.8894	9.96084	10.851	2.79666	3.14446	5.34542	6.90016	8.86973	1.09457	0.28907	10.058	0.00727959	0.0262417
RP11-281P23.2	1.43023	0.24113	0.49045	0.449172	0.865031	0.173404	0.0974846	0.210915	0.388943	0.549958	1.30471	0.213125	6.04145	0.028614	0.0723253
HSP90AB2P	0.57208	1.01025	2.27688	1.20626	2.07899	1.06441	0.683877	0.184952	0.545704	0.753532	1.13573	1.33392	6.87822	0.0209356	0.0572366
FBXL5	6.41577	5.63398	6.16846	5.34645	3.8841	2.43095	1.31077	2.55035	1.52604	3.0306	1.35266	4.1423	43.3868	1.66481e-05	0.00203096
NCAPG	3.6492	0.80125	2.17471	2.7257	2.0869	0.483064	0.179716	0.925778	0.462084	0.675909	2.09405	2.86987	24.895	0.000256328	0.00338048
LCORL	2.18233	1.5559	1.88287	1.91217	1.44323	0.724669	0.542313	0.825829	0.453852	0.951416	1.37533	4.23007	48.748	9.08204e-06	0.00203096
KCNIP4	0.476526	0.587098	0.421461	0.191386	0.421233	0.0675521	0.166148	0.176068	0.0568195	0.23433	1.55524	0.398048	16.262	0.00139436	0.00839209
CDC42P6	3.24939	1.78168	2.92828	2.65292	2.24267	0.849679	0.682393	1.37094	0.81678	1.68425	1.2376	0.28227	16.087	0.00164194	0.00933931
RP13-497K6.1	8.46899	15.8862	6.97413	11.524	8.18322	4.58728	3.33477	5.22228	4.7898	4.70326	1.14665	1.76976	25.2448	0.000230996	0.00325886
SEPSECS	1.82632	1.36939	1.18526	1.30773	1.37842	0.594604	0.204981	0.770014	0.440369	0.978488	1.25683	2.68958	19.3905	0.000696322	0.00553883
SEPSECS-AS1	1.13805	1.09117	1.13493	0.766562	1.1269	0.609923	0.496285	0.362564	0.216008	0.588592	1.20719	1.78363	22.4095	0.000379966	0.00405882
RP11-302F12.10	6.07439	5.03227	9.27214	8.43662	7.48858	3.61886	1.01723	3.39559	3.24683	5.59523	1.10525	1.45213	12.6562	0.00345389	0.0152804
NWD2	0.315967	0.0454163	0.181646	0.0815794	0.170686	0.0419919	0.0236071	0.102151	0.0470936	0.0416185	1.60211	0.0760913	8.86796	0.0105814	0.0345821
UGDH	41.2684	23.5681	28.2397	31.5509	53.3318	15.6772	9.71713	15.7527	23.4748	25.251	1.00668	6.76575	13.8985	0.00248956	0.0122762
UBE2K	11.6023	6.76579	9.83591	9.59267	7.05615	2.42608	2.62289	3.78705	2.63114	4.58442	1.4996	5.01432	47.6405	1.02468e-05	0.00203096
PABPC1P1	3.3381	3.92988	4.23173	3.8305	5.02723	1.06472	1.16388	1.33615	1.85745	2.345	1.37415	0.864372	29.6615	0.000130176	0.00268125
SLC30A9	8.45068	5.96573	6.74594	6.62698	5.54259	1.98379	1.27846	3.83377	1.85581	3.27052	1.4691	5.04961	36.3612	4.05429e-05	0.00214372
GUF1	3.55481	2.71642	2.53331	2.28721	2.43623	1.05173	0.551552	1.62291	0.950648	2.00697	1.14512	3.16184	19.3146	0.000707536	0.00557991
GNPDA2	0.905578	0.679884	0.642625	0.633238	0.542006	0.117342	0.0824597	0.373805	0.175465	0.503962	1.44145	1.81757	14.8717	0.00194838	0.0104285
COMMD8	3.63777	1.89627	2.23952	2.27536	1.31665	0.752216	0.500782	1.54782	0.621604	1.05943	1.34467	1.59024	16.0935	0.00145073	0.0086196
RP11-121C2.2	0.803508	0.857959	1.15827	0.898983	0.535945	0.281788	0.209668	0.345624	0.316023	0.509279	1.34643	1.4169	27.6515	0.000149423	0.00280051
FRYL	21.3939	14.6548	15.9502	17.7314	16.4675	5.98173	3.67572	7.35198	5.42552	10.4637	1.42063	7.75693	41.9939	1.96759e-05	0.00203096
OCIAD1-AS1	3.24508	4.4841	4.17008	3.4171	3.89971	0.263836	1.11243	1.1461	1.18356	0.784469	2.06386	-0.35479	33.1419	6.37292e-05	0.00226381
OCIAD2	21.7986	11.3769	16.8652	25.9387	15.9196	8.67268	8.27116	9.46745	8.11582	11.5538	1.01532	5.11882	20.9313	0.00050754	0.00462434
DCUN1D4	2.81949	2.55012	2.27307	2.51619	2.47344	1.00863	0.979423	1.51361	1.13117	1.59037	1.02295	3.86326	41.7334	2.88561e-05	0.00204925
SGCB	2.21679	1.48681	1.47293	1.58283	1.18055	0.477298	0.281312	0.949742	0.310812	0.915588	1.44504	2.36473	20.9343	0.000507227	0.00462434
USP46	0.941698	1.08426	0.91968	0.926654	0.695362	0.525334	0.187338	0.538155	0.272596	0.660542	1.0694	2.62429	17.8244	0.000976531	0.00678486
USP46-AS1	2.07553	2.52542	2.99688	1.99813	2.34197	0.867284	1.12517	1.85476	0.598556	1.32242	1.02532	1.00827	14.2588	0.00301191	0.0139544
CLOCK	3.51799	2.66805	2.80869	3.29604	2.29538	1.17102	0.969111	1.66809	1.23996	1.82634	1.09854	4.67053	35.9251	4.30268e-05	0.00214624
EXOC1	6.67908	7.09129	6.05873	6.65769	6.72827	2.61517	1.61722	5.43021	2.19967	4.38033	1.04561	4.72568	18.5215	0.000838214	0.0061914
CEP135	1.55736	1.0565	1.51463	1.51315	1.13629	0.679743	0.398062	0.850689	0.626198	0.802023	1.02632	3.16356	25.1089	0.000231072	0.00325886
AASDH	1.78254	1.16057	1.3247	1.07014	1.44333	0.766167	0.612306	0.495971	0.52229	1.01247	1.00304	2.29881	18.751	0.000797731	0.00603111
POLR2B	9.67811	8.86029	9.74781	9.1305	7.14737	3.28196	1.81509	4.48807	2.76385	5.96539	1.30505	5.21371	33.2774	6.2487e-05	0.00226381
UBA6	2.29208	1.87099	2.09101	2.307	1.6667	0.776714	0.507138	1.19553	0.637877	1.43051	1.18984	4.09205	26.3923	0.000184754	0.00299594
UGT2A3	13.051	5.57417	5.43247	8.04021	7.67812	2.53453	1.1553	3.01535	2.56077	4.20928	1.59844	4.05759	26.5678	0.000179292	0.00297378
UGT2B7	1.2092	0.597754	0.360453	0.726549	0.428878	0.433303	0.130497	0.376453	0.0694209	0.398775	1.23313	0.31816	7.41081	0.0173049	0.0496698
SULT1B1	27.2661	15.1921	15.1334	19.85	16.2087	3.78286	2.07055	9.84314	3.74146	9.98538	1.71911	6.50664	20.5858	0.000670068	0.00539891
GRSF1	8.59004	7.12542	7.42616	8.20038	6.12289	3.62829	2.14579	4.40848	2.89068	4.72646	1.09203	5.43058	37.227	3.60855e-05	0.00204925
MOB1B	1.46565	1.18447	1.34814	1.14465	0.763238	0.293934	0.189808	0.538346	0.267279	0.834592	1.49004	2.85922	21.4703	0.000456	0.00440988
EREG	0.699006	0.245643	0.345897	0.673169	0.225954	0.146755	0.0515644	0.276251	0.123438	0.133329	1.57463	0.911391	12.7221	0.00339294	0.0151148
AREG	4.51214	4.06409	8.89365	3.64026	4.1152	2.96975	1.90805	1.8798	1.47496	3.23768	1.13836	2.63261	16.7469	0.00124576	0.00785591
RP11-44F21.3	2.86159	4.83385	3.708	5.31908	3.09316	1.27654	1.55882	2.07266	1.59591	3.09037	1.0407	3.31442	19.3813	0.000697675	0.00554376
RP11-44F21.5	0.734536	1.15033	0.844554	1.26012	0.562731	0.406098	0	0.470423	0.303624	0.872054	1.09406	-0.25951	5.50674	0.035266	0.0846846
RCHY1	2.56585	2.05685	2.54263	2.67245	1.47576	0.809391	0.763365	1.0733	0.72857	1.26662	1.29347	3.41826	38.1774	3.18295e-05	0.00204925
USO1	16.4501	11.3018	14.3756	14.1983	11.3326	5.80605	4.84041	7.00376	4.44351	8.33712	1.16939	5.50052	42.3287	1.88938e-05	0.00203096
NUP54	3.42464	4.12212	3.42211	3.66437	3.14836	1.41141	0.798309	1.95898	1.15821	2.43948	1.20048	3.39199	31.1666	8.55018e-05	0.00238157
RP11-777B9.5	24.8638	3.35674	43.0462	10.5517	22.6244	0.790017	5.55167	3.08865	5.31599	7.82992	2.2292	1.29383	12.1597	0.00429204	0.0178957
HNRNPDL	16.8401	18.6323	20.3927	14.5623	16.277	7.04783	5.15009	10.538	5.7276	12.591	1.08954	6.12004	30.8697	8.94673e-05	0.00239111
THAP9	0.723978	0.61095	0.604172	0.653228	0.745487	0.193674	0.1361	0.504793	0.235305	0.463885	1.10671	1.19026	13.5412	0.00273066	0.0130673
COPS4	1.92921	1.93877	1.79411	1.82516	1.39466	0.941108	0.413339	1.22645	0.703631	1.0299	1.03933	2.28577	21.5496	0.000448947	0.00436962
FAM175A	1.77571	1.26403	1.53313	1.3463	0.896954	0.476478	0.315882	0.749822	0.483955	0.650446	1.35485	2.92571	32.85	6.65028e-05	0.00228286
WDFY3-AS1	5.84857	7.34051	7.07849	6.54352	3.93037	2.83637	1.39524	3.57314	1.90858	5.48174	1.00712	1.27797	11.6672	0.00453987	0.0186344
RP11-529H2.2	13.4797	10.2145	9.99913	11.6759	11.2892	3.20534	3.94184	7.13604	4.71813	6.75078	1.1338	1.61248	21.9383	0.000416118	0.00422982
PIGY	3.72977	4.72925	3.48434	4.69457	2.08352	0.966587	0	1.39962	0	0.957992	2.32654	-0.64188	18.9621	0.000762468	0.00587336
TIGD2	1.1007	1.12492	1.01245	1.1963	0.943638	0.304268	0.183272	0.641988	0.487478	0.969308	1.05099	1.44882	11.2375	0.00513197	0.0203052
SMARCAD1	3.03687	2.45553	2.82839	2.62673	2.18946	0.564825	0.420266	1.20274	0.633447	1.39402	1.65225	3.47955	38.1708	3.18572e-05	0.00204925
HPGDS	0.862653	0.562902	1.79086	0.589818	0.734314	0.23184	0.186195	0.460395	0.371439	0.984767	1.0109	0.665558	5.33502	0.0377784	0.0890951
RAP1GDS1	2.26625	2.30033	2.11243	2.00339	1.4885	0.966765	0.507265	1.23189	0.722814	1.53307	1.04379	3.06208	20.7417	0.000527243	0.00471669
EIF4E	2.39135	1.55124	1.99702	1.97544	1.68968	0.695835	0.572808	1.01908	0.635447	1.14777	1.25609	4.28379	38.7088	2.97034e-05	0.00204925
METAP1	12.1026	8.89503	9.63474	11.0387	9.82092	4.33051	2.26746	5.75417	4.19004	6.29493	1.19549	4.94388	33.2147	6.30586e-05	0.00226381
ADH6	4.0229	2.16003	3.27746	2.53337	2.81779	1.74751	0.826128	1.65626	1.31843	1.52729	1.08185	3.30061	23.818	0.000291727	0.0035979
ADH1A	0.515259	0.526256	0.412128	0.375968	0.429068	0.340603	0	0.18831	0.138903	0.276197	1.20566	-0.186909	7.96952	0.0142618	0.0429951
TRMT10A	1.25914	0.764742	1.00943	1.0598	0.855484	0.447057	0.359039	0.346788	0.465559	0.696271	1.10883	1.75082	21.0417	0.000496452	0.00457583
LAMTOR3	2.76506	2.36451	1.92679	2.19633	1.45195	0.827218	0.697571	1.46612	0.686513	1.1642	1.14623	2.75767	23.2808	0.000322251	0.00378149
DNAJB14	3.47342	2.80432	3.30433	2.91677	2.58791	1.1708	1.04441	1.43057	1.16915	2.31018	1.09623	4.86721	33.4112	6.12882e-05	0.00226034
CENPE	4.2422	0.909368	2.88837	3.36793	2.76302	0.607068	0.270529	0.533852	0.406833	0.653032	2.557	4.02075	47.887	1.12186e-05	0.00203096
EEF1A1P9	11.6313	8.90453	11.7753	9.04385	10.6481	4.95431	1.49209	4.61175	4.19552	8.91863	1.12994	3.41596	14.7337	0.0020161	0.0106651
ARHGEF38-IT1	1.10932	2.72434	3.18869	2.85461	0.708213	0	0.646477	0.399628	0.515861	0.759811	2.17037	-0.429341	14.2044	0.0023026	0.0116507
RP11-311D14.1	1.16176	1.1888	1.1688	1.02901	0.988923	0.267623	0	0.581276	0	0.464175	1.95483	-0.17808	13.8285	0.00253479	0.0124316
RP11-286E11.1	1.43643	1.34205	1.23868	1.3149	1.10462	0.586585	0.380502	0.686034	0.430134	0.961496	1.07947	1.63603	22.828	0.00064727	0.00530495
OSTC	9.41626	5.94577	8.38074	6.89508	4.4737	2.8105	0.850775	4.09464	1.40626	3.814	1.45635	2.99801	18.2743	0.000884499	0.00636177
SEC24B	5.4084	4.30531	4.40196	4.96663	3.94786	1.58079	0.941411	2.49072	1.23198	2.80153	1.36892	4.08042	32.6316	6.867e-05	0.00228286
ELOVL6	5.53891	3.41236	5.47582	5.28961	3.75301	1.65761	1.25238	2.79701	1.73005	3.26674	1.15832	4.65365	22.5052	0.000373077	0.00402036
AP1AR	10.3109	5.95962	6.33293	6.96764	7.87671	3.67447	3.42385	3.82733	3.48341	4.4265	1.00101	4.29862	29.9729	0.000102801	0.00245497
ZGRF1	0.772418	0.462816	0.690042	0.671464	0.6102	0.268821	0.161921	0.427065	0.241185	0.411064	1.09579	2.16612	19.0048	0.000755556	0.00583998
RP11-26P13.2	2.29411	4.40923	1.71451	4.36339	1.31814	1.42687	1.55975	1.65288	0.355605	1.25705	1.154	0.0706662	7.32017	0.0178673	0.0508528
METTL14	3.87018	3.32957	3.42426	2.97742	3.2944	1.44683	0.902166	1.49601	1.32551	2.14085	1.21881	4.06672	49.7995	8.11534e-06	0.00203096
USP53	12.86	11.1009	11.0823	12.2142	12.3881	4.14818	3.16584	5.25087	4.39626	6.97007	1.33234	6.64247	63.7719	2.13239e-06	0.00203096
FABP2	14.9428	7.36739	10.4682	11.0542	7.08967	1.41074	0.91206	2.74546	0.917641	0.922812	2.88555	3.88187	71.3014	1.14583e-06	0.00203096
MAD2L1	1.10886	0.17854	0.586878	0.856615	0.393287	0.231109	0.0341909	0.190219	0.177338	0.289331	1.78396	1.35836	12.8505	0.00327777	0.0148104
CCNA2	7.37623	2.3358	4.32367	5.94679	4.10895	2.2989	1.29942	2.7137	1.59736	1.9565	1.31743	3.29576	18.7317	0.000801037	0.0060396
KIAA1109	9.18784	8.63364	8.22275	8.59027	8.06495	3.68539	2.3138	4.69745	3.2751	6.20505	1.10166	7.00234	34.4659	5.27109e-05	0.0022179
LINC01091	0.331641	0.368002	0.523372	0.451078	0.224181	0.143806	0.0631601	0.281111	0.151197	0.240514	1.09111	1.22193	11.3827	0.00492241	0.0197436
PLK4	2.58455	0.891781	2.15413	2.28555	2.23367	0.889165	0.394637	1.27396	0.892225	0.927641	1.23315	2.75641	15.1894	0.00180212	0.00990513
LARP1B	4.9768	4.75501	4.6307	3.9653	3.72459	1.45527	1.3859	1.60978	1.48938	3.25509	1.27113	4.78373	37.9533	3.27784e-05	0.00204925
SCLT1	2.37308	2.10398	2.56719	2.30696	2.36016	0.98652	0.556974	1.21604	0.926708	1.70479	1.1344	3.83978	30.1058	0.000100688	0.00245497
C4orf33	1.22587	0.731466	1.06125	1.04882	0.920727	0.378735	0.266148	0.623453	0.413571	0.651954	1.10712	2.41606	20.8155	0.000519465	0.00467477
SLC7A11-AS1	0.188842	0.131504	0.207686	0.174536	0.125802	0.0340447	0.0956967	0.0690154	0.0636349	0.101226	1.19621	-0.179712	11.9261	0.00548277	0.021309
SLC7A11	0.34615	0.291205	0.319602	0.381412	0.328135	0.137731	0.0611288	0.132256	0.0812969	0.201167	1.43632	1.25005	30.3012	9.76705e-05	0.00244427
SCOC	2.90137	1.22718	1.95905	2.37389	1.33406	0.644289	0.437148	0.791382	0.560612	0.94683	1.5613	3.10152	30.7845	9.06449e-05	0.00239111
SCOC-AS1	0.503751	0.268944	0.386135	0.44619	0.61641	0.174066	0.122321	0.302457	0.162678	0.28753	1.05331	-0.0903391	9.52493	0.0116562	0.0371628
ELMOD2	2.11439	1.36928	1.29014	1.46037	1.0721	0.327058	0.207591	0.586627	0.485113	0.690124	1.67914	2.72279	34.8568	4.98902e-05	0.00218814
ABCE1	2.36575	2.43985	2.66439	2.28551	1.87633	0.680751	0.517594	1.27983	0.575722	1.69227	1.30365	3.37837	23.6493	0.000300938	0.00364704
RP11-557J10.4	2.37648	2.61002	2.34208	3.11466	2.08072	1.40771	1.05519	0.978417	1.05249	1.67424	1.01805	0.629231	18.699	0.00545068	0.021228
RP11-752L20.3	0.0750149	0.186896	0.122188	0.146875	0.0798184	0.0345608	0.0850039	0.0825726	0.0193798	0.0513802	1.13664	-0.220582	7.81098	0.0150568	0.044848
PRMT9	1.9509	2.74164	2.18522	2.37986	1.39817	0.748049	0.489	1.48118	0.565791	1.50004	1.15127	2.66639	16.296	0.00138329	0.00835203
RP11-526A4.1	2.02941	1.24398	1.66361	1.74496	1.87145	0.389579	0.328522	0.631803	0.524293	1.36427	1.41217	1.75043	18.9616	0.000762548	0.00587336
RP11-164P12.5	1.90222	1.57977	1.94412	1.9706	1.43931	0.486883	1.09487	0.592206	0.764451	0.965108	1.19192	0.0896213	15.2462	0.00353898	0.0155386
MND1	2.44388	0.786424	1.07778	1.49823	1.79533	0.231358	0.130066	0.763815	0.46704	0.458602	1.86368	0.729461	18.8792	0.000776095	0.00593302
PLRG1	3.31623	2.41769	2.74163	3.02651	2.46894	0.941636	0.44763	1.45572	0.947329	2.01749	1.28854	3.34713	21.4483	0.000457987	0.00441967
RP11-597D13.8	2.21743	4.43943	3.50563	2.63596	1.23869	0.95776	0.269218	1.99704	1.71859	1.32894	1.09703	-0.161314	7.08173	0.0194518	0.0541063
TMEM144	1.35725	1.59532	1.12636	1.592	1.04818	0.559755	0.414618	0.874053	0.356297	0.779688	1.17177	3.18976	26.8673	0.0001704	0.00293161
ETFDH	10.0652	6.37144	6.88671	7.40669	8.13652	3.4079	2.42763	3.51509	3.61252	6.4159	1.02791	4.72101	22.1029	0.000403052	0.00416419
PPID	12.4396	7.79303	9.43475	10.0379	7.56842	3.45542	1.91908	4.23678	2.31264	5.13704	1.49593	4.03424	38.7645	2.94902e-05	0.00204925
NPY1R	1.54902	0.21967	0.1948	0.324951	0.587173	0.0669057	0.0235083	0.0581276	0.0937929	0.116044	3.00422	0.668388	20.1815	0.000605021	0.00511393
RP11-39C10.1	0.836116	0.472647	0.763424	0.797897	0.973388	0.475853	0.238854	0.472481	0.343071	0.37056	1.0022	0.420196	12.3876	0.00820764	0.0286715
MSMO1	3.49827	5.56566	5.65125	4.83373	4.75707	1.52308	2.14062	3.23461	2.06059	2.94718	1.01181	3.40489	25.7653	0.000205892	0.00312113
DDX60	18.2856	8.13796	11.5892	9.95246	14.1904	4.4643	2.43114	8.31509	3.72887	7.47357	1.27474	5.91025	17.1434	0.00120766	0.00770824
CBR4	6.76117	4.23859	4.32513	4.80676	4.38599	2.18917	1.61531	2.54385	2.22497	3.10538	1.08641	4.22833	32.3014	7.21018e-05	0.00228286
RP11-327O17.2	3.4941	4.15485	3.10439	4.53121	3.85303	0.548795	1.23409	2.57468	1.47713	2.71957	1.14179	0.946821	11.9178	0.00423113	0.0177273
CLCN3	21.5343	15.3468	17.6497	18.1011	15.6244	7.19564	5.55256	11.9946	7.70305	11.1752	1.03561	6.7459	28.4928	0.000130157	0.00268125
LINC01612	4.09857	5.29765	2.23222	6.99904	4.13149	1.04353	1.0476	1.94275	1.50469	1.4775	1.67184	0.651816	25.79	0.000205006	0.00311395
RP11-798M19.3	4.66043	4.14687	2.67923	4.67104	2.23148	0.80518	0.377215	2.3318	0.602003	2.26106	1.49104	0.558215	12.9027	0.00323221	0.0146747
CEP44	1.47528	1.2496	1.18248	1.10303	1.05958	0.470554	0.316893	0.596191	0.406787	0.670406	1.30493	2.64886	45.8059	1.25772e-05	0.00203096
WDR17	0.14253	0.242118	0.193673	0.152217	0.140627	0.0984991	0.0377553	0.116695	0.0401695	0.0621239	1.237	0.155097	15.4575	0.00207235	0.0108613
NEIL3	1.04281	0.255553	0.628987	0.975458	0.742152	0.307169	0.0996261	0.431095	0.29149	0.42153	1.23591	0.785303	9.16297	0.00962362	0.0322485
RP11-433O3.1	36.4333	30.2216	43.1019	40.4255	46.135	14.1498	9.65098	22.0556	16.1022	21.4484	1.2406	3.26092	35.2698	4.70968e-05	0.0021691
CASP3	9.94601	6.57695	6.96174	8.68751	5.8373	3.5935	2.23714	4.37922	3.05637	5.40208	1.04917	4.05718	22.8574	0.000348932	0.00389807
CENPU	2.63803	0.987708	1.8514	1.82072	1.90289	0.66294	0.765352	1.27534	0.690377	1.12636	1.03995	2.09167	12.7261	0.00338925	0.0151148
CFAP97	1.63817	1.45896	1.46122	1.29859	1.09743	0.395983	0.356755	0.61749	0.296062	0.845304	1.47433	2.74518	36.0781	4.21362e-05	0.00214624
LRP2BP	0.776645	0.68984	0.52946	0.638239	0.561644	0.265987	0.133512	0.33838	0.276995	0.470752	1.1063	1.85653	19.6442	0.00066028	0.0053612
UFSP2	3.96531	3.4183	2.6979	2.68631	2.29929	1.45816	0.424011	1.26685	1.24059	2.14288	1.21688	2.62754	18.257	0.00088785	0.00637778
TLR3	1.42186	1.22903	1.24558	1.62447	0.864517	0.405524	0.29228	0.822077	0.396486	0.875975	1.20372	2.66987	18.2471	0.00088976	0.00638543
PP7080	9.49155	13.142	20.6068	8.32771	43.3863	6.49622	6.50123	6.6541	9.69505	16.76	1.04186	5.28061	5.42482	0.0393585	0.0917255
ZDHHC11B	4.27465	6.21596	3.72523	1.59029	5.81835	2.70132	2.43631	0.87852	1.23124	2.07598	1.18284	3.90862	10.8701	0.00590187	0.0224908
RN7SKP79	16.1089	8.68066	15.579	13.4752	14.9939	5.20212	6.43399	8.13527	2.56702	8.04314	1.1867	1.81657	16.0327	0.00147169	0.00869594
MIR4458HG	1.36401	0.896275	0.831072	1.85217	0.878256	0.32227	0.226468	0.391983	0.144569	0.558958	1.83543	1.79191	28.4656	0.000130734	0.00268125
CTD-2201E9.1	1.62692	1.76934	0.762094	1.07866	1.73109	0.416417	0.117051	1.19388	0.653813	0.825429	1.08193	0.907217	7.4571	0.0170258	0.0490714
CTD-2201E9.2	2.7016	3.18309	1.39245	1.77187	3.21161	0.257519	0.180966	0.559331	0.288806	1.40376	2.1164	-0.0352701	21.8723	0.000421489	0.00424549
FAM173B	1.64371	1.42601	1.51192	1.42524	0.970672	0.312381	0.399125	0.370086	0.445878	0.78808	1.59185	1.30613	34.9358	4.9341e-05	0.00218814
CTD-2165H16.3	0.899116	0.834822	0.584313	0.962214	0.898456	0.216125	0.151877	0.328596	0.0605957	0.589059	1.58739	-0.195413	15.2037	0.00179585	0.00988938
EEF1A1P13	21.6689	14.8157	20.5178	14.5054	17.3911	6.34231	2.6883	8.79008	4.1774	12.6217	1.39073	4.11242	21.4161	0.000460902	0.00442495
RP1-167G20.1	0.477217	0.178345	0.740738	0.347049	0.182799	0.197877	0	0.171915	0.110959	0.0980586	1.6567	-0.534187	8.78488	0.0108709	0.0352539
C5orf22	3.17672	2.99065	3.2343	2.98443	2.46157	1.12282	0.659493	1.49966	0.732987	1.64434	1.39841	3.1259	41.8206	2.00953e-05	0.00203096
SLC45A2	0.603862	0.380257	0.142422	0.571674	1.06759	0.25681	0.0902337	0.260302	0.240009	0.487842	1.03942	0.579487	4.84717	0.0461592	0.103449
RICTOR	2.43406	2.25619	2.33076	2.23877	1.64928	0.866861	0.674435	1.15211	0.659693	1.36033	1.22073	4.41283	41.9749	1.97213e-05	0.00203096
PRKAA1	8.02362	6.57571	6.69085	6.92463	5.32419	2.82308	1.76676	3.91505	2.66427	4.79351	1.09102	5.02618	28.0682	0.000139497	0.00273398
RPL37	24.123	17.7482	19.8247	18.3261	14.7193	8.78136	6.71328	12.5093	6.20324	13.2334	1.0187	6.85688	23.9937	0.000282476	0.0035451
OXCT1	6.27187	3.70905	6.76749	5.50573	3.46508	2.25053	1.26521	2.60701	1.14045	2.90793	1.36366	3.93388	25.1731	0.000228458	0.00324215
C5orf51	2.09712	1.51221	1.62836	1.87907	1.49533	0.677582	0.352708	0.883025	0.605109	1.15657	1.24451	2.81637	26.4217	0.000183826	0.00299483
CCDC152	49.2581	64.2142	55.7036	56.0678	34.6194	20.0722	7.70421	38.8078	13.5065	36.6973	1.18115	6.9965	12.3059	0.00406472	0.0172158
CTD-2325A15.5	26.8838	34.6971	26.5772	24.3624	14.7571	7.75563	3.57917	15.2864	6.10151	15.1439	1.41245	3.41688	19.7853	0.000641159	0.00528363
CTD-2636A23.2	4.98355	3.13652	5.38059	3.69447	3.0264	0.252002	0.236118	1.02171	0.439628	1.22105	2.66424	2.60798	46.8631	1.11675e-05	0.00203096
HMGCS1	13.3186	10.8325	14.8311	10.9292	10.0963	2.64677	2.46602	4.46984	2.7182	5.55596	1.7614	5.20036	67.8292	1.51477e-06	0.00203096
C5orf34	0.688803	0.430525	0.386328	0.5075	0.278863	0.0464407	0.0326352	0.282434	0.104166	0.322194	1.49826	0.142618	9.8599	0.00773507	0.0274216
EEF1A1P19	3.66028	3.24391	4.33477	3.11235	3.13131	1.36595	0.355516	1.67022	1.64538	2.50705	1.2102	1.86073	15.4745	0.00168163	0.00949604
CTD-2207L17.1	2.39194	2.08106	2.64834	2.3788	2.37543	0.612228	0.344184	1.91485	0.961254	1.57764	1.09116	0.196921	9.86777	0.00771637	0.0273786
ITGA2	2.67314	1.42032	1.625	1.98192	1.6331	0.866222	0.223611	0.691138	0.565034	1.03373	1.49737	3.36477	24.7374	0.000246893	0.0033288
MOCS2	2.33146	1.402	1.55807	1.54437	1.26814	0.546768	0.147152	0.697387	0.365309	1.02616	1.56526	2.7574	20.6337	0.000538856	0.00477351
NDUFS4	30.3252	20.4845	26.1134	26.8059	23.5069	8.20448	5.26417	12.2417	8.66787	16.1452	1.35658	4.4003	33.9694	5.65637e-05	0.00223866
ARL15	2.05165	1.82082	1.57773	1.56506	1.22476	0.533995	0.646988	0.831882	0.619522	0.948993	1.19869	2.22491	32.7469	6.75164e-05	0.00228286
GZMA	4.30029	1.51043	6.24554	3.29192	3.03438	1.09489	0.98924	1.15508	1.1402	3.64301	1.21544	1.34402	8.14484	0.013439	0.0412409
RP11-506H20.1	3.67891	3.1566	2.87031	2.57253	2.43257	0.998807	0.382849	1.73553	0.203665	1.88986	1.46652	0.776427	13.6114	0.00268127	0.0129017
DHX29	6.13346	5.54506	5.93411	4.93748	4.54333	2.06766	1.05862	3.38746	2.10354	3.08855	1.22182	4.20847	29.5118	0.00011054	0.00251334
RPL26P19	3.69571	2.8363	3.45252	2.84271	1.91703	1.43664	0.224348	1.6642	0.537061	1.74028	1.35107	0.0816943	12.4889	0.00361441	0.0157751
MIER3	17.0021	8.10711	11.3538	10.2428	23.9393	4.6708	3.20558	5.87091	6.19069	9.17437	1.30664	5.8543	17.4099	0.00115429	0.00747346
CTD-2146O16.1	3.66028	3.51749	3.61932	3.84949	2.43027	0.505908	1.42206	1.75813	0.453898	1.50423	1.58451	0.804227	20.8055	0.000520507	0.00467858
PART1	0.274919	0.149544	0.262419	0.0928559	0.165579	0.0716945	0.0503817	0.0747458	0.0562834	0.0639513	1.56221	0.489978	21.7838	0.000428816	0.00429346
DEPDC1B	1.58161	0.709577	1.54344	1.54649	1.30671	0.459252	0.335638	0.686276	0.721067	0.728269	1.19942	1.95069	17.6263	0.00102054	0.00696401
ELOVL7	1.17177	1.61709	1.43625	1.32337	0.832769	0.565321	0.601269	0.371682	0.514057	0.681439	1.21093	2.11495	30.1065	0.000100675	0.00245497
CTC-436P18.3	1.12303	0.417089	0.673687	1.09258	0.81048	0.202461	0	0.23453	0.227058	0.334434	1.97131	-0.532115	16.4603	0.00133124	0.00817436
CWC27	6.77623	4.6792	6.18939	5.58391	5.5436	2.63589	2.28583	2.32254	1.48855	4.1688	1.17409	3.98061	28.1384	0.000137902	0.00271787
CENPK	2.22893	0.588732	1.37581	1.54877	1.72257	0.162144	0.638081	0.662092	0.618267	0.7553	1.41331	2.22953	11.8933	0.00426021	0.01781
CTC-534A2.2	1.33932	1.62259	1.65838	1.18148	0.986594	0.462787	0.500329	0.58764	0.119772	0.776214	1.45628	0.986173	19.962	0.000618123	0.00517453
ERBIN	15.4538	10.4367	13.5953	10.9524	13.0809	4.77699	3.11646	5.24429	4.54378	8.40409	1.30891	6.51773	39.6794	2.62285e-05	0.00204925
CTC-498J12.3	4.22433	2.68352	2.52075	3.46993	1.7069	0.960797	0.623242	1.7979	0.994641	1.75801	1.24966	1.10611	15.0773	0.00185222	0.0100682
CCNB1	9.72941	2.44938	6.48009	9.33674	6.1862	2.40526	1.26768	1.92346	1.47135	2.16715	1.92309	3.52374	32.101	7.42813e-05	0.0023013
CDK7	4.20322	2.99204	3.36611	4.07096	3.01718	1.30064	0.771817	1.73266	1.06968	2.72137	1.23542	2.6557	21.2893	0.000472607	0.00447184
AK6	5.45158	3.12286	4.35809	3.92662	2.86797	0.582098	0.818113	1.57337	0.79789	2.40384	1.69092	2.54419	24.6489	0.000250842	0.00336007
TAF9	5.0055	3.24875	4.76217	4.01902	2.78206	1.4922	1.56339	1.83857	1.30837	2.66208	1.1724	2.92631	25.539	0.000214199	0.00319831
SMN2	2.7325	3.04375	2.90905	2.90621	1.46451	0.815964	0.753613	1.66087	0.758224	2.24128	1.07161	2.57092	12.55	0.00355482	0.015581
SMN1	6.20675	4.60427	4.9767	4.93408	2.98231	1.89635	1.36434	2.47132	1.69633	2.50598	1.2642	3.41054	34.7657	5.05315e-05	0.00219531
GTF2H2	2.04649	0.846677	1.29382	1.19375	1.71225	0.588278	0.317128	0.455085	0.298243	0.57506	1.68942	3.06325	38.1539	3.19275e-05	0.00204925
MCCC2	11.0241	8.79032	8.97389	9.4545	8.62757	3.8585	2.27992	7.69107	3.24871	6.24732	1.03074	5.40581	17.185	0.00112708	0.00738088
TNPO1	4.98375	4.36993	4.2151	4.62613	3.38126	1.95558	1.31271	2.55105	1.64324	3.36725	1.01408	5.27988	25.6132	0.000211431	0.00317329
FCHO2	5.26738	3.72899	4.73685	4.47075	3.2363	1.58616	0.866049	1.52676	0.95982	2.23933	1.60119	4.14993	49.4081	8.46061e-06	0.00203096
UTP15	1.67256	1.68337	1.85867	1.4863	1.39989	0.907001	0.65292	0.586196	0.66986	1.20589	1.01267	2.96578	28.6715	0.00016107	0.00288004
GFM2	8.03913	5.46951	5.87575	5.71755	4.53985	1.74916	0.936522	3.56037	1.55066	3.08747	1.46771	4.10599	26.0031	0.000197562	0.00305198
NSA2	10.4493	7.11901	8.4863	7.75596	6.1439	3.63532	1.70309	4.18667	1.92788	4.95761	1.31359	4.81369	26.975	0.000167326	0.00290726
GCNT4	0.209481	0.252852	0.376993	0.540074	0.232586	0.113296	0.0707703	0.185927	0.0705895	0.336867	1.03965	0.571384	6.29935	0.0259397	0.0670383
HMGCR	10.5484	9.72495	12.5026	10.4905	9.42594	2.85741	1.4546	4.76955	3.12886	5.87584	1.56528	5.4586	37.3865	3.53277e-05	0.00204925
POLK	1.32782	1.21611	1.13704	1.11264	1.0286	0.330193	0.129508	0.6071	0.318638	0.761063	1.44947	2.89308	22.2055	0.000395153	0.00413726
CTC-366B18.2	1.8114	1.86252	1.07992	1.05085	0.599633	0.185455	0	1.0473	0.519966	0.919029	1.1923	-0.238654	5.01591	0.0430325	0.0980499
AC113404.1	7.57324	4.5363	6.18934	6.28841	4.85176	1.05768	0.922672	2.47156	0.899864	3.21713	1.79871	2.91195	29.3886	0.000112722	0.00254572
CTC-564N23.2	7.48921	5.89233	5.43849	7.49709	3.85856	3.81363	1.02093	0.473325	1.83298	3.59973	1.49932	0.809334	12.8106	0.00331311	0.0148781
SCAMP1	2.43712	2.25319	1.65167	2.06165	1.16377	0.438176	0.269429	0.963614	0.399272	1.03141	1.62891	2.73744	25.5307	0.000214509	0.00319831
RNY3P1	40.1705	22.2407	44.4765	21.0847	34.8274	4.11273	2.89013	10.1239	9.22481	14.2666	1.98264	1.18291	28.6867	0.000126134	0.00265748
PAPD4	4.72054	4.58934	4.51946	4.44915	3.9987	1.42169	1.03474	2.9335	1.39511	2.71744	1.23972	4.13959	28.8501	0.000122854	0.00263783
MTX3	1.4378	1.39195	1.2417	1.15822	0.897523	0.415118	0.173788	0.767349	0.336782	0.682793	1.36898	2.78777	22.6325	0.000364136	0.00399485
ZFYVE16	2.44959	2.24328	2.4511	2.1382	1.80901	0.603938	0.428691	1.1607	0.595214	1.02784	1.54671	4.10819	48.5062	9.32271e-06	0.00203096
TMEM167A	8.56483	6.12984	6.00814	7.17248	4.85602	2.05134	1.14121	3.78718	2.17275	4.26386	1.31413	4.51322	22.0838	0.000404547	0.00416636
COX7C	62.9204	36.1803	39.1343	44.6972	23.7226	8.84042	3.99369	21.6396	7.39651	16.6892	1.85998	5.73431	22.4009	0.00049862	0.00458917
CTC-428H11.2	3.99212	4.14586	4.77868	3.73226	2.58356	1.20937	0.424928	1.77305	1.18676	2.47214	1.42949	1.38487	21.1846	0.000482522	0.00451243
CCNH	5.14535	5.69107	5.267	4.68797	4.22739	1.54536	1.30738	2.37238	1.80042	3.85136	1.20959	4.07088	29.3671	0.000113107	0.00254572
CETN3	4.56015	2.50414	4.026	3.49851	3.36878	1.64324	0.822562	1.05607	1.03504	2.0079	1.47328	2.97115	35.9298	4.29996e-05	0.00214624
LYSMD3	4.39031	2.7376	3.02613	3.37619	2.10034	0.439036	0.374635	1.21242	0.61547	1.27432	2.00992	3.16755	37.9501	3.2792e-05	0.00204925
ADGRV1	0.833074	0.514869	0.598966	0.691219	0.681649	0.413566	0.234172	0.242984	0.383729	0.345014	1.04638	3.56618	25.2057	0.000227143	0.00323972
KIAA0825	0.345241	0.223259	0.352224	0.250255	0.23593	0.141137	0.0377831	0.151815	0.090448	0.186509	1.20605	1.18554	15.3451	0.00173515	0.00968013
MTND6P3	7.46643	6.37792	7.61896	5.42984	4.52838	0.644986	1.4504	2.01731	0.868017	1.40635	2.27753	1.16973	56.0115	4.33049e-06	0.00203096
RP11-461G12.2	0.845309	0.665068	1.07423	1.19463	0.965711	0.430444	0.172849	0.480818	0.206889	0.975124	1.03845	-0.0771312	7.18669	0.0187349	0.0526029
SLF1	1.00677	0.721677	0.866151	0.795569	0.961868	0.33085	0.205145	0.388893	0.392873	0.549729	1.22535	2.21879	30.3345	9.71668e-05	0.00244427
TTC37	7.01389	6.0541	5.44097	6.22469	3.83926	2.09957	1.16577	2.82248	1.67636	3.53667	1.3607	5.01603	32.2476	7.26794e-05	0.00228286
HSPD1P11	1.9913	0.793376	1.77697	0.897816	1.8595	0.739422	0.750552	0.428273	0.921397	0.814275	1.01288	1.02101	8.85616	0.010622	0.0346947
ELL2	4.10037	3.77383	4.25418	3.33643	2.10655	1.3262	1.12639	2.47848	1.04862	2.28839	1.09607	4.25189	19.1127	0.000738427	0.00574282
CTD-2260A17.1	10.1574	8.47157	9.47087	7.85894	6.71055	2.93356	1.57066	6.06827	3.44663	6.02262	1.0967	2.68982	15.3366	0.00173874	0.00968954
RIOK2	2.13299	2.10083	2.1882	2.00584	1.56131	0.711618	0.482214	1.0157	0.783824	1.38539	1.19511	3.01224	30.3011	9.76712e-05	0.00244427
CTBP2P4	0.824756	0.880647	1.26438	1.29186	1.12329	0.531973	0	0.528203	0.340917	0.753204	1.25868	-0.240872	8.58981	0.0115876	0.0370118
MTND6P22	14.8551	10.9892	13.1729	7.92991	9.79373	1.07357	0.943038	3.03134	1.50501	3.05908	2.5352	1.88015	63.8555	2.11702e-06	0.00203096
MTND4P35	0.993306	0.707079	0.803688	1.31714	1.12737	0.30509	0.571721	0.265062	0.342156	0.705547	1.1931	0.176976	11.8168	0.00435251	0.0180681
MTATP6P2	3.87968	0.796652	1.20098	1.66949	2.28634	0.515608	0.144933	0.268776	0.2313	1.83968	1.71345	0.0652226	7.93177	0.0144465	0.0434679
GIN1	0.846713	0.929923	0.820549	0.690191	0.695004	0.234058	0.117485	0.290499	0.281244	0.397674	1.57135	1.26008	42.0202	1.9613e-05	0.00203096
PPIP5K2	3.39772	2.60213	2.65045	2.89696	2.40853	0.825881	0.489331	1.2416	0.644722	1.62102	1.56059	5.02586	39.1505	2.806e-05	0.00204925
PDZPH1P	0.80685	0.167519	0.489619	0.376134	0.429258	0.12391	0.0870753	0.08074	0.486377	0.184213	1.25861	-0.173876	5.28755	0.0385097	0.09035
NUDT12	3.13806	2.39695	2.86484	2.74826	2.236	1.12087	0.342465	1.5948	0.801598	1.35241	1.37324	3.03549	24.3077	0.000266773	0.00343743
FER	1.44539	1.63856	1.75587	1.64624	1.2525	0.672768	0.505253	0.696046	0.645072	1.07907	1.10813	3.95882	43.3172	1.6786e-05	0.00203096
CTD-2587M2.1	0.869127	0.977388	0.786686	1.12757	0.814594	0.319487	0.466985	0.433009	0.27231	0.354643	1.29942	1.88528	35.1807	4.7684e-05	0.0021691
PJA2	26.0634	22.0421	23.0885	24.6908	16.9613	9.76981	5.49995	10.8167	8.1011	17.2938	1.15996	6.4187	26.7422	0.00017405	0.0029531
TMEM232	0.1534	0.197684	0.164212	0.1302	0.0607865	0.0877337	0.0308265	0.0698711	0.0163988	0.0797075	1.2745	0.149161	10.5824	0.00621647	0.0233341
SLC25A46	3.37111	2.60186	3.01938	2.74677	2.12879	0.987592	1.17448	1.71604	1.17384	1.48913	1.08399	4.099	33.997	5.63409e-05	0.00223866
WDR36	1.66502	1.4886	1.57255	1.31583	1.05455	0.520538	0.256699	0.674398	0.440395	1.16758	1.22935	2.9876	18.7888	0.000791281	0.00600145
AC010468.1	1.60981	1.12389	1.63735	0.831271	1.18584	0.513462	0.24055	0.594794	0.479871	0.593713	1.36146	-0.191128	17.9527	0.00171011	0.00959708
STARD4	2.14479	2.30914	2.49673	2.49921	2.53402	0.738034	1.03728	1.2076	1.21396	1.21912	1.13311	3.3329	42.9159	1.76073e-05	0.00203096
APC	5.74978	5.50116	5.60577	5.31381	4.26786	2.2144	1.86418	2.74908	2.13046	3.73211	1.06727	5.60564	44.0314	1.54312e-05	0.00203096
CTC-554D6.1	18.2223	13.5422	19.7783	17.207	13.3087	5.2387	4.10615	9.54039	5.42323	11.9818	1.19168	3.07055	21.405	0.000461916	0.00442932
SRP19	3.23362	2.16172	3.37848	2.86282	2.24392	0.796714	0.737394	1.67137	0.762752	1.75259	1.29054	2.85971	23.0871	0.000334152	0.00382876
DCP2	3.11105	2.52397	2.72368	2.71859	2.14193	1.20848	0.464117	1.59321	0.914045	1.78964	1.17138	4.26432	21.3589	0.000466142	0.00445102
TRIM36	2.93762	2.35031	2.77821	2.76822	3.12749	1.15517	0.787659	1.42096	1.42379	1.74569	1.10374	3.66834	36.2792	4.09971e-05	0.00214624
CCDC112	6.39811	5.61643	5.94172	5.43759	6.36268	2.48715	2.50964	2.25318	2.88468	3.91877	1.08154	3.86707	43.6899	1.60627e-05	0.00203096
MIR1244-2	24.3998	23.5115	25.3174	23.3041	13.6777	6.58037	1.15605	13.5779	5.53488	13.0437	1.42278	0.537591	13.9108	0.00248172	0.0122542
SNX2	7.58657	6.00568	6.54899	6.82501	4.29682	3.13917	2.30993	3.08429	1.97225	4.60988	1.06557	4.31467	25.4475	0.000217666	0.00320666
CTB-36H16.2	0.348382	0.471188	0.507379	0.493718	0.118621	0.0321012	0.0451169	0.0836686	0.0360013	0.0636316	2.78409	-0.640832	32.353	7.15528e-05	0.00228286
CSNK1G3	7.39553	5.61735	6.08371	5.62561	4.85709	2.69878	1.21848	3.52312	1.86618	4.04681	1.17255	4.43224	23.1629	0.000329435	0.00380878
RP11-517I3.1	3.50411	2.68626	2.58267	3.08277	3.86234	0.869299	0.930866	1.4026	1.20704	2.33854	1.22457	1.99073	22.2515	0.000391665	0.00413509
SLC12A2	15.7675	17.4995	15.8821	16.8131	9.98755	7.97903	6.19221	6.28851	4.61024	10.2863	1.10786	6.88629	32.0839	7.4471e-05	0.00230403
KDELC1P1	1.30737	2.04025	1.54173	1.83777	0.941656	0.416997	0.455833	0.402541	0.363735	0.91842	1.57056	0.773232	27.8537	0.000144507	0.00277959
P4HA2-AS1	2.35139	2.18885	1.73306	1.75386	1.61665	0.666665	0.585605	1.1584	0.467288	1.48666	1.12449	0.41862	13.9406	0.00315063	0.0144314
RAD50	9.09609	8.31947	8.33346	8.29444	7.02011	3.67793	2.9064	4.21492	3.24204	5.86499	1.05594	5.89664	45.12	1.36015e-05	0.00203096
TH2LCRR	4.02434	3.54757	2.85159	4.03133	2.62897	1.35823	0.272704	1.74195	0.79789	1.53846	1.56564	1.41083	23.5294	0.00030769	0.00369195
ZCCHC10	5.83141	4.01034	4.47747	5.24157	4.13935	1.47538	0.729592	2.0414	1.19501	2.51833	1.59134	3.05738	38.5117	3.04724e-05	0.00204925
VDAC1	43.5482	24.2657	27.9499	32.6548	32.4068	10.9196	6.80365	17.8408	10.0648	19.0599	1.34866	6.16387	28.8509	0.000122839	0.00263783
UBE2B	4.21158	3.13476	3.78201	3.16427	3.14015	1.38091	1.2242	2.25181	1.21512	1.66341	1.17345	3.08517	36.0335	4.23934e-05	0.00214624
SEC24A	3.44212	2.40775	3.14998	3.24594	1.64141	0.902962	0.627714	1.69552	0.631555	1.5108	1.39135	3.81676	23.0143	0.000338757	0.00385466
MTCYBP18	15.9136	18.6551	17.5964	22.1988	24.4695	6.27095	7.10346	9.51402	9.02722	16.4192	1.03554	3.4768	20.4036	0.00056461	0.00490583
MTND6P4	38.5687	35.1809	182.73	41.5252	38.2337	8.30425	10.5418	11.753	12.9183	24.293	2.30769	4.40629	20.0141	0.000896334	0.0064184
MTND5P11	38.5809	34.8163	79.6994	91.8899	34.9679	7.75563	12.8525	14.75	9.47681	23.5954	2.04849	5.9919	31.1674	0.000112334	0.00254242
MTND4P12	122.881	57.0333	65.2154	102.217	88.2294	12.2367	12.7023	23.8209	16.3427	40.4597	2.08715	6.23602	39.0574	3.5375e-05	0.00204925
MTND4LP30	5.27992	6.36517	7.24572	26.4875	6.30667	0.470818	1.98514	2.04523	1.84807	3.0331	2.46688	1.01455	19.7144	0.000650687	0.00532526
MIR4461	7.5194	14.5981	14.1474	69.5974	12.2195	0.944817	7.96739	6.56685	5.29803	7.49133	2.07424	0.331137	9.4645	0.00880126	0.0302581
KIF20A	2.92672	0.955258	2.02787	3.30308	1.41972	0.865565	0.347575	0.844084	0.455647	0.840361	1.69459	2.54033	21.7289	0.000433445	0.00432043
HSPA9	38.3514	28.9562	32.8085	29.912	26.1836	13.9362	7.67336	14.895	12.7577	21.7175	1.16284	6.7526	32.7776	6.7212e-05	0.00228286
SNHG4	1.70718	2.18744	2.38565	1.61618	2.61575	1.34315	0.5102	1.41924	0.6921	1.0074	1.0601	1.64886	17.8843	0.000963656	0.00673046
PAIP2	12.6543	7.57687	10.2768	9.10405	8.32417	4.27292	2.48928	5.77043	3.42644	6.78027	1.10315	4.49316	22.5038	0.000373174	0.00402036
CTB-43P18.1	11.4273	5.45011	7.79576	6.64829	5.54454	2.31651	1.62788	4.39109	3.0703	6.15722	1.08749	1.93163	10.991	0.00551205	0.0213789
CTB-131B5.2	0.267557	0.714222	0.769079	0.523861	0.49109	0.138677	0.292357	0.281126	0.207368	0.320703	1.12781	0.436987	12.2571	0.00385123	0.016579
VTRNA1-2	5.11534	3.03444	18.9515	24.1644	18.8687	3.92789	4.41638	3.41255	7.04817	2.33578	1.72526	-0.0565594	8.84758	0.0106516	0.034739
CTB-73N10.1	2.71567	1.32698	1.37598	2.16289	1.35173	0.572564	0.894127	0.607987	1.4983	0.819683	1.04266	0.707858	8.38782	0.0123885	0.0388839
AC005351.1	1.02972	1.4431	1.03596	1.15207	1.56131	0.355809	0.250037	0.850098	0.299278	1.05794	1.08733	-0.22121	8.78211	0.0111884	0.0359951
SPINK1	29.018	8.53989	27.784	25.2769	8.11727	6.75544	2.6558	6.64894	1.69537	7.49133	2.01506	4.23205	17.4203	0.00140138	0.00841642
CSNK1A1	14.0097	12.0649	12.8939	13.4456	9.88224	4.54073	2.82931	8.23506	3.93826	8.35653	1.18459	6.12404	23.795	0.000292963	0.00360881
DCTN4	3.87842	3.3837	3.26292	3.66015	2.89881	1.42731	0.949416	2.48956	1.13639	2.50528	1.02302	4.04937	19.3789	0.000698018	0.00554454
HNRNPA3P7	0.721172	1.43008	1.48069	0.806863	0.855048	0.284792	0.300197	0.804138	0.399241	0.564519	1.10848	-0.154284	10.2406	0.00896923	0.0306562
MRPL22	1.33498	0.799889	1.08218	1.06379	0.784829	0.411508	0.242536	0.495911	0.431729	0.736758	1.14094	2.03005	19.1798	0.000727992	0.00568128
PPP1R2P3	0.685985	0.434057	1.22692	0.568515	0.421726	0	0	0.0915269	0.0393827	0.243628	3.02485	-0.128363	23.5263	0.000307868	0.00369213
HAVCR1	10.8648	6.85521	6.05681	4.89391	2.61239	2.66534	1.50754	6.63631	2.66108	2.19063	1.00561	3.36862	6.06104	0.0292718	0.0736194
UBLCP1	2.64645	2.1799	2.89069	2.09379	2.00332	0.679308	0.257045	1.36196	0.703236	1.29475	1.4549	2.17053	22.5397	0.00037063	0.00401967
PTTG1	4.2217	1.31477	2.57148	4.35784	2.47062	1.66716	0.781039	1.20702	0.856949	1.65233	1.30913	2.16488	14.5323	0.00211995	0.0110419
HMMR	3.82986	0.864538	2.74849	3.92546	1.8379	0.74606	0.374484	0.648176	0.318743	0.651399	2.29964	2.72591	32.3599	7.24807e-05	0.00228286
HMMR-AS1	2.37861	0.733719	1.76247	2.48382	1.75477	0.511406	0.308039	0.507782	0.163868	0.579267	2.12145	0.327652	26.5338	0.000180336	0.0029776
PANK3	18.6658	13.9015	14.1611	15.0476	15.2559	4.91662	3.12069	8.74406	5.05446	9.98814	1.30527	6.84629	28.4276	0.000131544	0.00268396
SLC2A3P1	33.5374	28.328	28.7802	31.8278	29.2898	8.52875	3.11521	15.6568	6.7549	17.2879	1.59463	4.88518	25.2082	0.000242864	0.00329199
SPDL1	2.22375	1.16461	2.30114	2.13256	1.83883	0.614715	0.411407	0.648506	0.508842	0.986402	1.62457	2.6693	41.0904	2.19794e-05	0.00204925
RANBP17	0.455555	0.805798	0.550242	0.49424	0.464162	0.248044	0.143021	0.298385	0.149789	0.378212	1.16915	2.17576	24.0885	0.000277624	0.00351197
RPL26L1	6.34486	4.54749	4.94674	5.88323	3.21835	1.98217	1.77281	3.18329	2.15563	2.55986	1.10042	2.15741	21.7487	0.000431772	0.00430595
CTC-563A5.2	1.42243	2.08838	2.14656	2.08877	2.15675	0.983008	0.518091	0.533773	0.551219	1.70497	1.18032	-0.0693768	12.3514	0.00484065	0.0195192
CNOT6	4.43176	3.51011	3.6914	4.05605	3.09902	1.70916	0.954894	2.00141	1.40487	2.44099	1.16088	4.18194	34.3572	5.35275e-05	0.0022179
ZFP62	8.52124	7.19401	7.40012	7.79421	7.40227	4.33126	2.24765	4.22613	3.25077	5.20082	1.00891	4.6018	35.6986	4.4386e-05	0.00214624
SNORD95	42.4022	23.4321	51.7467	48.6889	50.8164	15.4228	17.3408	15.6325	13.2607	24.9665	1.33568	2.11323	25.3112	0.000222952	0.00322321
SSR1	7.63523	6.38219	7.52837	6.59261	4.53586	2.48888	1.41132	4.88131	2.0589	4.50608	1.11659	5.76562	16.5233	0.00132123	0.00814652
BLOC1S5	3.49441	2.47661	2.68438	2.4926	2.06529	1.18109	0.74106	1.33764	1.01709	2.00673	1.08698	2.73336	22.122	0.000401568	0.00415588
EEF1E1-BLOC1S5	8.56257	6.18899	7.87605	6.706	5.71882	1.63867	0.89564	2.76825	2.55244	4.51138	1.50568	1.94078	24.211	0.000271498	0.00347266
EEF1E1	0.912307	0.743416	1.49062	0.940128	0.919635	0.199098	0.0466372	0.259464	0.372145	0.295991	2.05094	0.565563	33.3979	6.1406e-05	0.00226034
PAK1IP1	4.46835	4.141	4.65293	3.86737	2.94239	1.16527	1.36479	2.29475	1.39397	3.00277	1.12311	2.44535	20.7241	0.000529116	0.00472785
DCDC2	2.48065	1.32978	0.966256	2.75275	0.478341	0.783691	0.668734	0.826771	0.235421	0.263531	1.54289	2.50471	9.37524	0.00956644	0.0321357
ACOT13	11.2821	7.49839	8.28611	8.53958	10.3631	3.99386	2.45997	5.3223	3.3727	5.23574	1.19278	4.87626	36.9767	3.73134e-05	0.00206389
RP1-30M3.5	22.3555	10.6565	13.5077	14.9943	15.3645	2.60118	2.10488	3.69802	1.5912	5.78107	2.30654	3.08972	54.0256	5.25924e-06	0.00203096
GMNN	8.86668	4.51563	6.29536	5.783	5.99979	2.76729	2.06371	2.35516	2.5018	3.63826	1.25731	3.50416	34.4991	5.24646e-05	0.0022179
SLC17A4	14.7399	10.8539	16.8848	15.3308	30.9631	5.74966	7.12646	7.94528	8.36067	11.0531	1.14424	5.90949	18.9836	0.000758986	0.00585851
U91328.21	5.14424	4.72995	6.24334	6.87462	5.47364	2.17255	1.38792	4.80456	1.329	4.30645	1.0021	0.736932	9.28123	0.00926825	0.0313905
HIST1H3A	8.3693	3.41688	5.51899	7.84904	3.45732	1.70113	2.15178	6.20735	1.14468	1.8546	1.1237	0.930958	6.25354	0.0263925	0.0678913
HIST1H3B	133.54	27.8607	74.1525	90.3328	71.6608	47.1213	18.8878	69.4632	28.9987	38.2723	1.02048	4.65271	6.43477	0.0261464	0.0674417
HIST1H2AB	69.8923	18.0043	36.2585	56.7397	27.6106	20.2811	5.50081	37.2498	13.3678	12.8715	1.26494	3.59365	7.18001	0.020203	0.0556818
HIST1H2BB	23.5001	2.9771	10.8385	13.8147	8.8153	1.46806	0.515824	3.0292	0.823211	1.27313	3.04984	1.50721	30.1096	0.000103277	0.00245497
HIST1H3C	152.494	41.2654	77.6903	111.264	47.6167	29.4296	18.6487	58.5265	21.749	27.4819	1.50581	4.62612	13.3859	0.00330097	0.0148589
HIST1H4C	58.4926	20.9844	30.4847	37.3401	26.578	22.0197	5.64739	21.6442	11.7166	16.8856	1.19781	3.49109	12.0572	0.00409726	0.0173096
HIST1H2BC	69.4483	26.9417	41.1455	46.213	27.4155	12.0719	4.12381	25.9288	7.99151	17.8638	1.68037	4.56618	16.0412	0.00177473	0.00981884
HIST1H2AC	66.0517	33.8715	37.4843	45.1273	40.2326	23.1797	7.1283	39.221	16.1241	22.5166	1.08314	5.79392	10.2221	0.00741534	0.0265759
HIST1H2BD	103.203	36.3394	63.3034	70.371	56.5061	18.0611	11.9587	29.221	17.1946	25.7767	1.72564	5.25763	35.583	4.60247e-05	0.00216072
HIST1H2BF	29.6912	5.82582	16.6801	19.8747	11.0169	3.50752	1.15025	4.9773	1.1801	4.86686	2.45066	3.6182	24.1486	0.000368641	0.00401204
HIST1H2BG	19.2909	5.45764	8.22756	12.0275	11.9157	4.60337	2.24202	4.87056	2.70911	4.47209	1.62792	3.58504	24.2818	0.000268032	0.00344777
HIST1H2AE	179.383	52.209	87.4138	114.859	60.9091	18.2689	5.79162	55.9698	9.70508	29.5422	2.1077	4.99664	14.1129	0.00323136	0.0146747
HIST1H4F	9.56576	6.23227	6.52454	2.35815	16.1473	4.48182	1.8897	4.0885	0.753951	4.66407	1.34185	0.947996	7.63895	0.0159787	0.0468534
HIST1H2BH	13.7267	6.10924	8.1031	10.8246	9.46887	2.81702	1.90805	6.01536	2.85476	3.59929	1.51042	3.78738	26.1003	0.000194269	0.00303628
HIST1H2BI	45.9381	11.4831	30.531	32.6799	19.3258	6.78979	3.09495	13.5517	3.08704	9.27568	1.99359	2.81176	20.3257	0.000624501	0.00520214
HIST1H4H	25.3042	8.21557	13.2027	15.5422	14.9901	4.8809	1.99891	5.50425	2.75507	5.57434	1.94109	4.43699	35.4878	4.83799e-05	0.00217324
HIST1H2BJ	29.0731	6.19728	14.2649	18.9447	12.8498	3.16464	1.75842	5.6907	1.98091	5.03299	2.24288	3.29444	27.7089	0.000173315	0.00295078
HIST1H2BK	109.535	42.9552	72.2059	83.928	56.9604	32.4809	14.1852	52.7718	20.1687	42.559	1.21506	4.35279	13.3674	0.00295718	0.0137961
HIST1H2AH	164.434	40.4749	91.6759	103.978	73.6014	35.7712	12.9496	102.181	25.7317	38.318	1.19258	4.76312	5.567	0.0377677	0.0890906
ZNF204P	1.51945	1.44215	1.4316	1.41666	0.781427	0.437525	0.409948	0.608194	0.556105	0.867269	1.19016	1.28956	21.6448	0.000440635	0.00434277
HIST1H2BL	23.5303	5.86617	16.5665	16.5844	12.1766	4.87123	4.83268	9.08661	4.82034	6.24789	1.34462	2.4247	14.9989	0.00188823	0.0102174
HIST1H3H	12.4316	4.32279	7.66398	8.05242	6.16128	3.33474	1.03269	5.25428	2.34535	3.86527	1.31626	2.80722	13.3498	0.00287091	0.0135413
HIST1H2AJ	297.628	67.1324	167.271	210.735	134.686	62.5093	29.2001	123.056	42.9538	66.4299	1.48945	5.5655	12.0466	0.00493145	0.0197659
HIST1H2BM	29.8731	4.96183	13.1283	18.1225	9.32387	1.65157	1.03165	4.46408	0.205803	2.72814	2.89314	1.83517	23.4902	0.000366334	0.00400481
HIST1H4K	309.671	114.258	168.706	181.578	105.371	47.9555	19.212	117.204	37.6975	76.624	1.60751	5.22058	13.495	0.00342826	0.0152341
HIST1H2BN	6.87151	2.426	3.50435	4.84633	3.79727	2.24672	1.07648	2.9612	1.50322	2.27735	1.12954	4.13846	13.9106	0.00248185	0.0122542
HIST1H2AL	111.725	21.5777	56.5337	75.8929	37.8002	17.6125	6.50096	44.3597	10.5745	19.3955	1.67425	4.02616	9.87395	0.00920723	0.031274
HIST1H3I	86.0315	23.2611	53.7747	53.9793	36.6162	24.3262	9.08528	34.2882	10.8745	17.703	1.4379	3.88417	13.0768	0.00338184	0.0150971
HIST1H4L	174.778	29.9495	87.2424	112.284	52.168	12.9973	4.09436	47.3098	8.29346	25.5413	2.26815	4.16194	12.854	0.00436175	0.0180966
HIST1H3J	104.434	29.5503	60.0378	68.7181	43.5872	24.1776	10.1434	48.6731	13.9622	21.9955	1.41228	5.06795	10.9475	0.00651539	0.0241471
HIST1H2AM	197.964	57.449	113.807	131.193	84.1465	46.2552	20.253	94.4382	26.935	42.4937	1.38976	5.02647	10.9127	0.00653848	0.0242129
HIST1H2BO	45.2743	8.93129	26.562	39.3644	15.4268	6.23926	2.32121	9.40646	2.88124	7.45692	2.2895	2.72252	22.6526	0.000422921	0.00425321
ZNF165	2.80895	1.12794	1.87707	1.82653	1.80861	1.06185	0.373097	1.26849	0.483788	1.0853	1.15774	1.6283	12.1809	0.003933	0.0168127
PAIP1P1	1.09328	0.987769	1.49876	1.035	1.18118	0.464947	0.245049	0.555426	0.260718	1.03683	1.15078	0.213787	11.63	0.00458781	0.0187799
XXbac-BPG252P9.10	21.885	13.8363	18.4307	13.3166	17.5261	9.28682	3.54274	13.1399	5.50513	11.3081	1.00575	2.7893	12.7433	0.00337362	0.0150812
XXbac-BPG181B23.6	9.71831	4.43457	7.64028	4.73954	6.89374	2.98494	2.25895	4.58817	1.41629	2.84461	1.24728	1.62798	15.4952	0.00167326	0.00948138
HSPE1P11	1.79495	3.13624	3.56474	3.2862	2.50022	0.676611	0.316982	2.15541	2.27644	0.894126	1.10914	-0.347007	6.79261	0.0215991	0.0586194
MIR7111	25.2925	29.257	14.5404	19.6513	13.456	6.79743	4.09436	8.43658	3.26712	19.2485	1.26423	0.262501	9.99312	0.0074252	0.0265995
FKBP5	7.1394	4.07588	8.08287	6.15587	4.47893	2.82876	2.07106	2.74911	2.62648	4.23801	1.06576	5.57114	23.3633	0.000317335	0.00376016
MIR5690	25.639	11.0986	25.4955	20.1574	11.5022	14.3664	4.03827	8.32101	5.37061	12.3402	1.07694	0.230737	7.9609	0.0143037	0.0431042
LHFPL5	2.87007	2.2437	2.37675	2.69503	1.65781	1.01534	0.497794	1.02572	0.688511	1.54456	1.32361	2.35468	27.2466	0.000159856	0.00288004
GLO1	4.88214	3.28395	3.78347	4.30724	2.19691	1.30796	1.42049	1.73036	1.2335	2.20965	1.23441	2.68227	25.4331	0.000218218	0.00320931
ENPP4	1.94683	1.61424	1.61317	2.10515	0.930437	0.360782	0.274659	0.718316	0.269743	0.685349	1.83057	2.35546	35.6314	4.47987e-05	0.00214788
ENPP5	0.344035	0.354682	0.422845	0.530916	0.166623	0.0819846	0.184361	0.170948	0.220668	0.195013	1.09284	0.37405	9.38093	0.00898051	0.0306763
CYP39A1	0.666662	0.434049	0.766514	0.782261	0.352945	0.22474	0.0947585	0.195254	0.126022	0.200467	1.81472	0.461027	30.5309	9.42554e-05	0.0024185
CENPQ	1.16757	0.872686	1.47669	1.33896	1.26718	0.605163	0.340212	0.630918	0.497703	0.559796	1.20338	0.750417	24.152	0.000881561	0.00634691
GSTA1	3.27636	1.53717	2.34016	3.33242	1.83816	0.754741	0	1.19222	1.15423	1.22405	1.49843	0.92033	10.4865	0.00639661	0.0238393
FAM83B	11.1968	7.84527	7.10721	10.0789	6.79133	2.31804	1.48933	3.70176	2.35208	4.50733	1.60564	4.20375	39.7384	2.60329e-05	0.00204925
RP3-523K23.2	2.0412	1.62067	1.68497	1.58105	1.40338	0.325529	0.152506	0.691337	0.162257	0.860359	1.89932	1.15703	26.7521	0.000173758	0.00295168
ZNF451	2.73016	3.04679	2.39506	2.54088	2.15218	1.05624	0.628519	1.67622	1.11292	1.86154	1.03254	4.97578	24.2385	0.000270148	0.00346229
XXbac-BPGBPG55C20.2	0.756129	0.585343	0.684638	0.666205	0.60341	0.156763	0.275405	0.181595	0.205111	0.466108	1.36716	1.39388	22.8185	0.000351508	0.00391163
PTP4A1	22.3513	14.1369	15.6442	18.1036	15.0663	6.20032	3.57726	9.01299	4.7079	9.39712	1.40671	6.10398	35.9594	4.28252e-05	0.00214624
PHF3	17.9958	15.3014	17.4743	16.5021	15.1484	7.35005	4.71533	7.29295	6.08217	12.8534	1.12927	6.9651	32.7328	6.76563e-05	0.00228286
EYS	0.263742	0.319585	0.313466	0.258609	0.268648	0.0532463	0.0805919	0.120989	0.0643089	0.202972	1.43824	1.80302	24.444	0.000260273	0.00340448
LMBRD1	9.77163	8.74732	8.54748	9.66038	6.31907	3.0563	1.14546	5.31062	2.61152	5.62551	1.30009	3.88203	18.7445	0.000798839	0.00603485
NPM1P37	2.02572	2.90459	3.39387	2.39593	2.88212	0.959952	1.12431	1.25101	1.07658	2.21997	1.02042	0.937469	16.481	0.00347994	0.0153687
COX7A2	30.451	14.1356	19.8209	23.9398	13.9125	6.65698	3.78334	8.21711	5.8747	10.2031	1.59281	4.74099	33.8708	5.73662e-05	0.00224928
RNU6-1016P	19.373	14.9398	18.5622	13.2458	14.4295	2.23138	3.1361	3.23103	1.66832	6.63461	2.22507	0.12142	42.538	1.84232e-05	0.00203096
IRAK1BP1	0.878632	1.0456	0.917692	0.772919	0.659421	0.370811	0.221493	0.442971	0.343087	0.59721	1.10742	2.2836	27.7897	0.000146044	0.00278787
PHIP	7.92443	7.10419	8.0624	7.09368	6.4628	3.00727	2.12071	3.35528	3.03537	5.56366	1.11805	6.15145	35.9759	4.2729e-05	0.00214624
TTK	1.30357	0.212325	0.673196	1.22362	0.43727	0.13742	0.0858393	0.238782	0.051372	0.181598	2.46971	1.22248	21.8165	0.00042609	0.00427372
RP11-296E7.1	0.453332	0.584517	0.462225	0.564617	0.666204	0.260088	0.14954	0.359489	0.172361	0.328078	1.08671	1.3362	20.8587	0.00105667	0.00708759
RP11-250B2.3	2.10996	0.924287	1.74174	1.63431	1.38158	0.523439	0.420383	0.519729	0.670895	1.2599	1.20396	0.272852	11.8914	0.00426257	0.0178123
RP11-250B2.5	0.762469	0.407069	0.438335	0.559825	0.517199	0.0658657	0.0925714	0.114448	0.073868	0.3264	1.97117	-0.185634	21.4324	0.000459427	0.00442287
IBTK	5.34733	4.27918	4.74789	4.77579	4.25064	2.17236	1.52095	2.52111	1.72608	2.78863	1.1378	4.90405	53.6296	5.47088e-06	0.00203096
ME1	3.97658	2.37138	3.24366	4.46587	2.03098	1.78369	0.757899	2.61281	1.06998	1.33615	1.10781	3.03718	12.5434	0.00356117	0.0155998
CEP162	3.24358	2.04251	3.11314	2.60543	2.32445	0.83021	0.646241	0.998704	0.759184	1.65831	1.46444	3.34982	38.3191	3.12459e-05	0.00204925
RP11-30P6.6	2.41552	5.41635	2.31443	7.43198	4.0095	1.44674	0.117307	1.69202	2.71458	0.634214	1.68445	2.86171	9.56615	0.00943283	0.0318002
TPT1P6	4.72389	2.20676	2.82887	2.53249	1.2566	0.544097	0	0.118178	0.305101	1.07852	2.67618	-0.0155203	22.3205	0.000386509	0.00410166
RP11-393I2.2	1.18896	1.55807	0.932077	1.20931	1.44911	0.597577	0.419934	0.713865	0.0837723	0.148066	1.63554	-0.0986051	15.104	0.00184014	0.0100266
RP3-382I10.7	3.6255	2.93782	2.55384	3.78373	2.48842	0.812061	0.167022	1.30779	0.57753	1.55079	1.81519	2.84969	24.8911	0.000240201	0.00328109
SLC35A1	6.64658	4.98415	4.37525	6.55647	3.62787	1.4376	0.443521	2.01056	0.983085	2.53687	1.83613	2.79318	30.7823	9.0676e-05	0.00239111
RARS2	6.95669	6.89754	5.75903	6.27111	4.77121	2.63732	1.66026	3.96204	2.49559	3.64853	1.09385	3.53859	30.9339	8.85928e-05	0.00238157
CASP8AP2	3.78877	3.58941	4.42031	3.44935	3.43062	1.47175	1.19057	1.73956	1.60257	2.62898	1.12009	4.48707	42.9883	1.74556e-05	0.00203096
MANEA	1.063	0.603963	0.852185	0.632842	0.323754	0.080875	0.0378888	0.304478	0.120934	0.267186	2.07146	1.28982	21.9397	0.000416003	0.00422982
UFL1	8.50328	6.46157	7.32947	6.5835	5.12272	2.86505	1.71027	3.69358	1.58929	4.54943	1.26244	4.46677	26.0074	0.000197414	0.00305178
NDUFAF4	1.65298	1.59487	1.99215	1.78254	0.940864	0.412893	0.425555	0.573953	0.401315	0.845724	1.57726	1.52886	35.3007	4.68956e-05	0.0021691
FBXL4	1.68928	1.6174	1.44777	1.63894	1.26551	0.456633	0.326943	0.830871	0.599073	1.01615	1.25281	3.17117	27.7743	0.000146416	0.00278989
CCNC	4.15034	3.19487	3.32929	3.56361	2.28554	1.37044	1.15906	2.37073	1.1833	2.16358	1.01504	3.85535	20.5051	0.000553074	0.00484832
ASCC3	4.12235	3.2138	4.13988	3.71483	3.23193	1.57343	1.26485	2.12817	1.60418	2.7054	1.00458	5.02869	31.8443	7.71845e-05	0.00234637
RP1-121G13.3	1.43227	1.04272	2.02106	1.38394	1.99503	0.179965	0	0.0781768	0.100915	0.71346	2.77548	-0.217473	26.1528	0.000192517	0.00303326
AL022067.1	14.903	14.458	14.1977	13.4343	12.1784	5.179	1.158	6.34022	5.4122	10.0326	1.30631	2.57188	16.8148	0.00122646	0.00777568
CD24	198.208	106.09	124.605	119.624	125.507	33.0732	30.0156	72.4135	37.2433	71.756	1.49478	8.15782	29.9569	0.000103059	0.00245497
SEC63	9.45487	7.78713	9.37413	8.53516	6.15277	3.151	2.43745	4.44947	2.67548	6.18141	1.14957	5.69256	27.7121	0.000147929	0.00278989
SUMO2P8	4.2449	5.09913	4.8807	6.1345	5.19422	2.44463	1.37433	1.69912	3.0158	2.42289	1.20412	0.258678	20.4732	0.00230255	0.0116507
CEP57L1	1.33698	1.04969	1.22074	1.14388	1.26527	0.467414	0.320826	0.443865	0.585156	0.72182	1.24854	2.50858	38.2694	3.14492e-05	0.00204925
CD164	34.2902	30.9616	28.0862	29.0754	20.7493	11.9048	7.97089	21.6002	10.658	16.8325	1.07004	7.1769	23.0685	0.00033532	0.00383866
CDC40	4.04102	2.93411	3.36488	3.56935	3.2805	1.43455	1.28904	1.73669	1.37146	2.28419	1.09409	3.93161	40.1689	2.46553e-05	0.00204925
RPF2	2.02495	2.06577	3.17353	2.07796	1.77859	0.944817	0.42593	1.06866	0.839688	1.44879	1.23648	2.67259	25.4019	0.000219418	0.00321445
RP5-1112D6.4	1.99797	3.10308	2.81932	3.14985	2.43513	0.37657	1.0585	1.41771	1.12619	1.61729	1.24559	0.282442	14.9689	0.00190223	0.0102613
REV3L	3.93281	5.02527	3.5997	3.77153	2.48999	2.037	1.1942	1.84308	1.30001	2.76621	1.04749	5.11223	27.2721	0.000159173	0.00287762
LINC01268	1.13839	1.01948	1.18223	1.438	1.12533	0.406048	0.46368	0.771695	0.22769	0.804876	1.13857	1.34178	15.4069	0.00170934	0.00959518
RP3-486I3.5	3.12402	2.30934	2.48672	2.5542	2.45469	0.830362	0.466815	0.577134	1.30374	1.31677	1.50839	-0.168244	21.1813	0.000560712	0.00488694
ZUFSP	2.55211	2.17598	1.66426	1.70469	1.31318	0.579127	0.480963	1.23499	0.472355	1.09578	1.2793	1.89358	19.5502	0.000673379	0.00541906
ROS1	0.19961	0.17876	0.111052	0.12247	0.213762	0.0889975	0.112574	0.0695889	0.0798481	0.0264619	1.13112	0.125558	9.28825	0.00924766	0.0313434
RP1-179P9.3	15.0667	8.42138	13.1958	11.6843	9.86198	4.13484	1.58491	4.96398	3.87839	7.45105	1.42658	2.94147	23.6786	0.000299316	0.00364499
PLN	0.834236	1.13371	0.842922	0.282837	0.258227	0.104822	0.0982154	0.303565	0.156743	0.450191	1.53418	0.0815199	9.92424	0.00758359	0.027024
RP3-425C14.4	0.810192	1.61928	0.979313	1.02267	0.663132	0.574263	0.0807101	0.498919	0.386419	0.682987	1.16075	0.955347	11.3546	0.00496216	0.0198574
SERINC1	23.3655	19.8008	19.9125	19.5568	14.0214	9.0488	4.66733	13.8062	7.09872	14.4465	1.00297	5.5128	17.2392	0.00111333	0.00732468
SMPDL3A	12.9208	8.73774	10.4983	11.2517	9.9262	5.26829	2.71911	4.70638	4.27271	7.22742	1.16372	4.20254	32.4801	7.02206e-05	0.00228286
CENPW	12.2804	3.94057	11.7055	11.3903	7.5557	2.81425	1.23603	4.89003	2.66301	3.3122	1.6655	2.37028	21.4154	0.000460966	0.00442495
ECHDC1	10.4591	10.4354	8.48148	9.5788	4.32262	2.29032	1.66139	6.76115	3.86669	3.45375	1.26593	5.12541	14.5122	0.00231976	0.0116906
YWHAZP4	2.57212	1.67837	2.87522	2.15831	2.6456	1.18502	0.277583	0.772162	0.996748	1.46811	1.32584	0.422001	16.7712	0.00123882	0.00782216
RP11-103C16.2	23.4763	26.4319	21.0372	28.6741	18.2945	8.64658	5.61885	20.1132	5.21349	13.9142	1.14957	3.70277	14.468	0.00215442	0.011165
ENPP3	3.45046	2.19667	3.54808	3.45256	2.62679	1.22376	0.708213	2.14204	0.9486	1.80149	1.17947	3.1366	19.9387	0.000621102	0.00518878
VNN1	0.293152	1.13034	6.10454	0.983956	0.207949	0.112551	0.885836	0.293352	0.15147	0.17848	2.42829	1.75663	6.33183	0.028899	0.0729082
RPS12	225.423	152.532	201.48	176.945	142.483	79.032	24.47	124.417	48.8662	132.085	1.18309	6.64322	11.9112	0.00459659	0.0187992
SGK1	6.44969	1.77305	5.33769	2.51486	2.94762	0.937631	0.79658	1.31311	1.491	1.53264	1.67175	4.67766	22.6598	0.000416344	0.00423022
HBS1L	2.9579	2.4819	2.9031	2.4782	2.07751	1.20947	0.619742	1.54335	1.02438	1.71692	1.09382	4.40716	28.133	0.000138024	0.00271787
MYB-AS1	15.66	17.0821	10.7515	16.6384	10.7888	6.54007	5.69015	6.49372	2.61952	8.79689	1.2356	2.23662	22.1884	0.000396455	0.00414367
BCLAF1	13.3305	10.87	13.6255	12.9421	9.8999	5.76057	3.58306	6.22657	4.64713	8.82489	1.08501	6.38117	33.018	6.48901e-05	0.00227313
IFNGR1	12.8676	8.3404	12.0124	10.6103	9.04397	3.58964	2.14034	5.52857	3.14131	7.27716	1.31425	4.2749	25.5217	0.000214849	0.003199
PERP	12.1451	6.34558	6.52115	11.0421	9.00332	4.6285	2.5196	6.35752	3.69207	5.73418	1.00729	4.88205	15.7872	0.00156006	0.00905299
PBOV1	0.383526	0.538837	0.44097	0.72269	0.41238	0.251097	0	0.145435	0.250314	0.387122	1.23724	0.0577286	7.58772	0.0162658	0.0474928
VTA1	3.76149	2.17183	2.85923	3.36675	2.268	0.54878	0.257095	1.30487	0.485884	1.27864	1.92399	3.7626	29.3084	0.000119885	0.00260484
PEX3	1.79848	1.28834	1.57052	1.22259	1.07551	0.28319	0.221117	0.60142	0.494038	0.966759	1.43168	1.20205	19.3951	0.000695639	0.00553533
LTV1	10.9551	10.9956	12.7849	10.2344	9.82648	5.18601	1.96848	5.16335	4.92456	7.50349	1.15928	3.88691	26.3327	0.000186651	0.00300416
RP3-468K18.7	6.22169	5.8129	7.58123	5.97735	6.38982	3.31823	1.3137	3.20771	2.77792	5.00256	1.04441	2.86187	19.8458	0.000633161	0.00524236
RP11-545I5.3	0.363921	0.503391	0.456468	0.518208	0.390745	0.160044	0.080334	0.228433	0.192309	0.317242	1.17087	1.08833	19.3845	0.000697203	0.00554195
TAB2	8.8629	6.26407	7.30649	7.39228	6.09351	2.74547	3.54799	3.63854	3.36606	4.54279	1.01098	5.02859	34.1453	5.51622e-05	0.00222724
PPIL4	11.8338	8.98176	11.6279	10.5235	8.61675	3.14439	1.89399	3.09915	2.87447	6.20667	1.60508	4.2013	45.6038	1.28695e-05	0.00203096
LATS1	3.11365	3.16841	2.98109	2.82225	2.59313	1.33475	0.852695	1.51806	1.23382	2.18074	1.0532	4.24231	35.7209	4.425e-05	0.00214624
RP1-99E18.2	2.53347	2.52482	2.52454	2.92899	3.23484	0.466888	0.328095	0.811264	0.785418	0.925473	2.00594	0.251595	48.6964	9.13275e-06	0.00203096
ARMT1	2.61987	1.74359	2.31078	2.28872	1.53511	0.892867	0.557727	1.0343	0.389412	0.639115	1.57922	2.05855	35.2452	4.72585e-05	0.0021691
FBXO5	1.31972	0.690487	1.13804	1.24029	1.11215	0.528979	0.461456	0.602204	0.368222	0.542354	1.14337	1.70429	22.4872	0.000374361	0.00402291
RP11-477D19.2	0.966489	0.857072	1.05474	0.84307	0.836645	0.430186	0.254571	0.354074	0.431666	0.53856	1.17504	1.13366	29.7971	0.00059304	0.00505766
GTF2H5	0.385423	0.296021	0.427602	0.385828	0.379885	0.214955	0.118217	0.178633	0.125776	0.259358	1.06297	1.16232	20.2678	0.00171298	0.00960608
ACAT2	5.47152	3.63102	5.39811	4.62086	3.75605	1.64261	0.937159	2.68463	1.49562	2.98198	1.25408	3.82976	23.97	0.000283701	0.00354711
SNORA20	6.23651	2.95962	5.57714	4.0487	7.17656	0.212836	0.598262	0.739645	1.19347	2.2149	2.38607	1.15934	28.98	0.000120317	0.00260606
PDCD2	2.76515	2.34368	2.66739	2.71792	2.01467	1.16599	0.485557	1.42572	0.762799	1.87254	1.15314	3.57872	19.9919	0.000614322	0.00515031
EIF2AK1	16.6156	13.0604	13.2147	16.0099	10.7416	6.92866	4.46174	8.76675	5.34042	9.71375	1.00588	5.8655	26.8342	0.000171355	0.00293726
RP11-740N7.3	6.57606	15.3937	6.10697	13.8659	10.0113	2.79666	0.982645	8.20036	0.784109	9.35479	1.18288	0.714741	5.53492	0.0348727	0.0839091
C1GALT1	2.14525	2.1799	1.84806	2.22612	1.32405	0.707675	0.780577	1.01174	0.833837	1.29622	1.07009	3.5081	30.307	9.75814e-05	0.00244427
AC006042.8	3.92559	3.67686	5.46379	4.43057	3.73728	1.18987	1.40473	2.19156	1.06754	2.54725	1.33523	2.18098	29.8294	0.00010514	0.00246222
NDUFA4	2.63167	1.82271	1.6683	2.13268	1.39858	0.668493	0.442135	1.16157	0.441006	1.69534	1.15092	2.37662	12.1265	0.00399265	0.0169879
TMEM106B	2.28357	2.23577	2.01743	1.97536	1.30883	0.796625	0.389742	1.44116	0.55414	1.22429	1.17246	4.30751	17.8438	0.000972341	0.00677026
ARL4A	5.0997	3.73131	4.19757	4.10045	4.42564	1.59035	1.29695	2.72927	1.56337	2.3935	1.17928	3.49665	35.1773	4.77067e-05	0.0021691
ETV1	0.284067	0.533614	0.290324	0.30605	0.134337	0.130875	0.0919697	0.120021	0.0896963	0.230598	1.2016	1.19017	13.3603	0.002863	0.0135124
AC005550.3	0.256777	0.548355	0.310775	0.468733	0.241583	0.168113	0.18377	0.162285	0.230435	0.0555395	1.17027	0.177429	9.86832	0.00771505	0.0273786
AGR2	143.967	52.3423	101.113	125.644	66.2917	50.2072	16.5098	68.7713	35.0851	53.3411	1.18267	7.67507	10.9852	0.00591575	0.0225248
AGR3	18.4025	5.30818	8.9248	10.6361	4.00897	1.86846	0.762397	2.35642	1.21672	3.70369	2.29068	2.80383	24.8811	0.000275349	0.00349433
RP11-507K12.1	5.78648	5.18206	6.60365	4.57842	2.51169	1.42889	0.474169	2.91389	1.00156	2.93072	1.51209	3.57465	15.1859	0.00193708	0.0103908
SNX13	2.93318	2.38515	3.24852	2.58538	2.67121	0.949651	0.796028	1.35413	0.969509	1.78534	1.25296	5.01967	44.9541	1.38635e-05	0.00203096
AC005062.2	0.690513	0.716241	0.884674	0.573903	0.453433	0.163611	0.0766494	0.54489	0.183489	0.594573	1.04916	0.501312	6.69004	0.0224268	0.0602102
CCDC126	1.02595	0.928111	0.884712	0.829007	0.509434	0.275727	0.249121	0.42777	0.419664	0.54655	1.11555	1.22495	18.2317	0.000936517	0.0066163
CYCS	40.3931	13.2215	26.7906	25.409	28.1572	5.55316	5.13701	7.52308	6.70284	15.9983	1.75685	6.30148	26.2592	0.000228285	0.00324215
CTB-119C2.1	1.07399	1.10855	1.76996	1.48198	1.96555	0.59377	0.625889	0.343912	0.88788	1.0789	1.06438	0.756628	11.3431	0.00497853	0.0199054
SKAP2	8.92569	5.04904	5.84777	7.23851	5.32391	2.95118	1.51313	3.1252	1.98868	4.01709	1.28501	4.68123	28.7419	0.000125015	0.00264823
HOXA13	6.54443	6.06399	4.79153	5.51936	5.06705	2.57066	1.77749	3.63075	2.11213	3.80127	1.02129	4.42022	30.6768	9.21584e-05	0.0024078
GGCT	10.6745	6.52756	7.68447	8.78881	6.51148	3.32727	2.03051	5.4011	3.24052	5.33704	1.07562	3.28127	18.939	0.000766243	0.00588846
LSM5	2.98065	1.52813	1.96718	1.78178	1.45638	0.490798	0.376252	1.13708	0.383631	0.781243	1.62602	2.65705	26.382	0.000185079	0.00299594
DPY19L1P1	1.54056	1.20769	1.43498	1.0909	1.22007	0.51211	0.606103	0.468338	0.362733	1.14868	1.07529	1.40681	14.6678	0.00204943	0.0107935
NT5C3A	9.25389	4.28331	6.77692	5.68711	5.84315	2.14173	1.60351	3.33889	2.04277	2.5988	1.45912	3.95744	37.0837	3.67828e-05	0.00205342
ANLN	4.07238	0.925373	3.16348	4.04793	2.54617	0.732658	0.473997	0.899228	0.521696	0.64546	2.2	3.49271	36.3749	4.15722e-05	0.00214624
TRGC2	2.29705	1.49296	2.18178	1.285	1.40272	0.759211	0.194007	0.77953	0.309618	1.36811	1.32358	0.478132	12.0938	0.00402888	0.0171035
YAE1D1	4.27285	2.77529	3.37333	3.87732	2.46389	1.52406	1.224	2.43541	1.34297	1.80722	1.01704	2.73557	19.7548	0.000645237	0.00529978
RWDD4P2	4.762	2.87814	4.7521	4.22206	3.55641	1.24186	0.698149	2.48152	2.64619	2.95395	1.00211	0.902822	9.39545	0.00893949	0.0305961
AC004988.1	0.457008	0.914958	0.426935	0.351526	1.05764	0.355307	0.0554853	0.30869	0.442749	0.352147	1.02184	-0.0332013	6.09205	0.0280647	0.0712682
MRPL32	5.5967	3.2096	3.9334	4.62823	3.71012	1.16725	0.806359	1.3235	0.532502	1.68629	1.95443	3.27383	53.355	5.62335e-06	0.00203096
FIGNL1	2.11022	1.2661	1.76773	1.41658	1.15475	0.48611	0.370883	0.772264	0.529593	1.21135	1.21236	2.53135	17.8887	0.00096273	0.00672914
SEC61G	8.95262	6.01122	6.1256	7.43548	3.50646	1.70806	0.746853	3.33066	2.08585	3.46098	1.51632	3.03953	20.2608	0.000581311	0.00499923
ZNF107	1.64567	0.995493	1.77847	1.70688	1.1814	0.722399	0.288126	1.02624	0.514564	1.02559	1.05381	2.99855	13.3023	0.00290698	0.0136462
ZNF138	2.20089	2.10366	2.06117	2.24397	2.3796	0.809559	0.965406	1.17224	0.715327	1.3859	1.11931	2.24606	33.0711	0.000124961	0.00264823
ZNF117	0.757049	0.757829	0.484182	0.820534	0.537688	0.196193	0.119487	0.414766	0.146686	0.550936	1.24304	2.40392	13.0841	0.00307961	0.0141892
ZNF92	1.78603	1.32264	1.9045	1.32143	0.754029	0.27871	0.0279796	0.674542	0.357225	0.572195	1.87064	1.75479	18.9064	0.00077159	0.00591352
TMEM60	2.07681	1.53116	1.19393	1.88099	1.13646	0.683445	0.576332	0.890665	0.689832	0.880579	1.06714	0.427244	15.1443	0.00497659	0.0199014
PHTF2	1.97753	1.48683	2.01137	1.64956	1.96471	0.590319	0.306864	1.47538	0.65297	1.15411	1.13616	3.5408	14.1845	0.00231424	0.0116783
RP5-1185I7.1	4.77674	2.37394	2.98654	3.98977	4.46895	2.28187	1.41111	2.88121	1.16013	0.784014	1.13198	2.69288	11.3698	0.00494071	0.0197925
KIAA1324L	1.35891	1.24466	0.824225	1.36694	0.947146	0.551405	0.157417	0.254501	0.415486	1.47726	1.04277	2.83068	5.73225	0.0330608	0.0805665
SLC25A40	1.04535	0.956735	0.835623	0.969066	0.775424	0.467853	0.290094	0.681435	0.246915	0.600073	1.00172	1.87319	16.3115	0.00137828	0.00833508
DBF4	2.06402	0.966412	1.56096	1.45719	1.14155	0.335623	0.214411	0.596433	0.479054	0.695518	1.64238	2.19987	29.4122	0.000112301	0.00254242
STEAP1	5.1052	1.76166	2.6128	2.02003	2.74255	0.602357	0.241882	0.934514	0.193011	1.194	2.16981	1.61768	24.6649	0.000250125	0.0033564
CLDN12	2.50636	2.0993	1.77738	1.973	1.36058	0.580822	0.364429	0.928137	0.581597	1.01768	1.49277	3.18459	37.4817	3.48841e-05	0.00204925
CTB-13L3.1	6.13565	4.22204	4.07602	3.66118	2.43732	2.63836	0.794592	1.1461	1.05675	2.42812	1.34233	0.298545	14.1223	0.00235117	0.0118042
MTERF1	2.24478	2.05448	2.24796	1.81708	1.79634	0.772084	0.582755	0.832271	0.753642	1.43124	1.22188	2.86273	36.8752	3.7825e-05	0.00208203
AKAP9	35.1567	20.9705	25.8645	25.8022	24.3814	11.1344	7.27406	11.2914	12.47	17.9421	1.16259	8.45542	29.3645	0.000113153	0.00254572
LRRD1	10.0768	5.96113	8.29286	8.2946	4.49838	2.06088	0.767902	3.28118	1.80601	2.89757	1.81189	5.14135	33.0902	7.00233e-05	0.00228286
AC000120.7	1.40072	2.14148	1.53731	1.4603	1.42267	0.660004	0.309202	0.841003	0.690845	1.00301	1.15547	0.985664	22.5769	0.000899764	0.00643483
AC007566.10	3.39158	4.85424	2.9869	2.5028	2.48774	1.89503	0.981243	1.29979	1.11856	1.58162	1.21454	0.829848	24.562	0.000681984	0.00547664
SAMD9	12.9433	3.7033	9.1209	8.96614	8.97933	2.15206	1.41914	2.86216	1.487	4.35683	1.881	5.28546	28.2835	0.000165346	0.00289744
SAMD9L	3.22582	3.29301	6.18706	4.38646	4.15506	2.68495	1.51494	2.23052	1.01104	3.20494	1.01377	4.5114	15.1687	0.00181126	0.00993128
HEPACAM2	18.9465	13.3129	9.25245	19.4654	7.93381	3.57607	1.583	4.79489	2.58948	7.53507	1.81807	4.48393	24.6529	0.000296162	0.00361836
VPS50	2.0279	1.54258	1.37191	1.88572	1.1136	0.569449	0.332607	0.84812	0.563988	0.91621	1.31399	3.42988	28.6307	0.000127281	0.00266211
GS1-293C5.1	30.2085	25.8654	24.5753	25.9862	14.5553	7.68096	6.36643	20.533	7.06802	13.6638	1.13364	2.6912	13.7572	0.00258187	0.0125863
SLC25A13	5.2903	4.14925	4.37388	3.98153	4.16086	1.79031	0.927024	3.02898	1.6908	2.783	1.11716	3.59725	22.1803	0.000397077	0.004144
SHFM1	8.41763	4.80429	7.70933	7.0486	6.84677	2.95122	2.37751	3.00281	2.68876	4.55331	1.1821	5.86545	37.3737	3.53876e-05	0.00204925
SDHAF3	2.63578	1.38375	2.09614	2.06428	1.99124	0.576818	0.0853361	0.633018	0.714993	0.872578	1.81731	1.68767	26.3638	0.000185658	0.0029967
RPS3AP29	1.38139	1.54524	0.756328	0.809561	0.671927	0.545512	0	0.31596	0.203929	0.901102	1.33234	-0.507389	7.01775	0.0199047	0.055062
MIR3609	1917.17	1450.25	1928.78	1555.67	1135.96	267.43	125.287	604.397	233.272	789.094	2.02644	6.32142	26.7436	0.000234786	0.00327729
MUC17	12.8657	15.1232	19.1771	24.0723	12.4579	3.05965	3.51161	8.29967	4.53932	8.74562	1.58944	7.34734	29.3769	0.000112931	0.00254572
PMPCB	6.47614	5.10526	4.5591	5.38449	4.15454	2.19799	1.30071	2.61316	1.9623	3.23901	1.19956	4.17524	35.8103	4.37095e-05	0.00214624
LHFPL3-AS2	0.809361	0.68227	0.710184	0.309787	2.01246	0.20607	0.372371	0.409219	0.264121	0.496005	1.34923	0.709831	9.13403	0.00971297	0.0324691
RWDD4P1	3.58124	2.38996	3.39705	3.40576	3.31519	1.11371	0.347839	0.860083	0.832682	2.08498	1.6005	0.460122	22.8374	0.000350253	0.00390897
YBX1P2	2.73433	1.29761	1.7466	1.1897	1.74565	0.489905	0.196726	0.608042	0.313957	0.693641	1.88881	0.3589	28.448	0.000131108	0.00268125
SYPL1	5.10541	3.83331	4.00328	4.37991	2.69505	1.04725	0.806021	2.2313	0.755026	2.07588	1.54407	2.95793	27.2051	0.000160972	0.00288004
NAMPT	3.91868	2.55471	4.22924	2.45171	2.59098	1.01989	0.64069	1.4231	0.701876	1.56983	1.57411	4.27	39.6442	2.63459e-05	0.00204925
GPR22	0.54939	0.498627	0.315838	0.322701	0.368278	0.170852	0.0266806	0.197915	0.0851598	0.263407	1.42262	0.26261	14.452	0.00216313	0.0111934
BCAP29	3.49505	2.64637	2.92572	3.1027	2.05849	0.922907	0.631024	1.14855	0.960437	1.93653	1.36673	4.07615	32.2495	7.26589e-05	0.00228286
CBLL1	3.97777	2.98594	3.15162	3.47979	2.5336	1.46696	0.752985	1.36315	0.672379	1.98491	1.39284	3.63849	31.6427	7.95578e-05	0.00237283
SLC26A3	292.666	152.201	181.863	186.22	253.677	27.4746	19.5251	99.3052	63.8508	109.823	1.7819	8.87722	18.265	0.00102141	0.00696441
PNPLA8	2.57923	2.15366	2.41143	2.49628	2.17652	0.912812	0.450755	1.31818	0.484188	1.29591	1.41906	3.23446	30.8458	8.97963e-05	0.00239111
RPL7P32	1.49579	0.725981	1.48531	0.684625	1.56264	0.657816	0.396228	0.57151	0.316173	0.465691	1.27716	-0.3762	11.4804	0.00478704	0.019365
THAP5	1.80479	1.61135	2.47372	1.88234	1.47119	0.901966	0.435763	1.29788	0.553191	1.21521	1.07762	2.79401	17.3845	0.0010774	0.00717357
DOCK4-AS1	0.425937	0.303201	0.536374	0.24962	0.181284	0.0280339	0.0394004	0.0487116	0.0628796	0.166708	2.2394	-0.580374	21.0426	0.000496363	0.00457583
ZNF277	2.47002	2.12607	2.44876	2.14313	1.97918	0.85349	0.807855	1.18036	0.683702	1.55369	1.14158	2.74364	31.0888	8.65214e-05	0.00238157
LSMEM1	1.2295	0.854372	0.673167	0.91706	1.09642	0.431583	0.227464	0.445264	0.302511	0.58815	1.25256	0.946215	21.6819	0.000437443	0.00433335
CAPZA2	6.9228	4.0069	5.62632	5.88461	5.20545	2.47301	1.95946	2.86954	2.18713	3.75878	1.08325	5.11941	31.5857	8.02429e-05	0.00237646
ST7-AS2	0.653052	0.565384	0.568222	0.552924	0.450726	0.195161	0.0685726	0.233139	0.109436	0.386851	1.45953	0.325019	19.0887	0.000742189	0.00575825
ING3	2.01797	2.00969	1.95211	1.6716	1.598	0.831381	0.358079	1.08346	0.496271	1.36888	1.1694	2.8337	19.951	0.000619531	0.00518251
RP5-1101C3.1	0.716792	0.937184	0.655958	0.490998	1.0273	0.3235	0.198916	0.509415	0.226752	0.360702	1.20622	1.02956	19.6168	0.000664069	0.00537273
NDUFA5	4.26206	2.18223	2.41479	2.8496	1.76372	0.496818	0.408978	0.739946	0.549218	1.21693	2.01096	4.08642	43.7258	1.59949e-05	0.00203096
POT1	0.600467	0.421333	0.512872	0.412687	0.219057	0.1897	0	0.185413	0.053187	0.235017	1.67947	0.897624	11.9543	0.00418833	0.0176025
AC000123.4	4.60755	3.87303	3.49421	3.72917	3.37966	1.21947	0.38087	2.47211	1.67155	2.28297	1.22079	0.651432	14.2625	0.00226898	0.0115365
AC000123.2	1.56585	1.1834	1.02879	1.30824	0.843877	0.309178	0.11851	0.647115	0.330981	0.766073	1.45401	2.08241	17.539	0.00104065	0.00702379
RP11-212P7.3	6.94024	6.26459	8.8024	5.04318	4.84189	1.97784	1.25089	4.0381	1.6636	3.62646	1.3317	1.73233	20.6864	0.000533147	0.00474119
RP11-155G14.6	1.60466	0.979088	1.75715	1.62435	1.07323	0.211228	0.742179	1.00933	0.592227	0.837399	1.04277	-0.252207	7.30378	0.0179713	0.0510989
RP11-274B21.1	37.771	48.9961	50.8651	40.3475	38.0989	11.723	8.53443	24.1068	15.1336	32.9338	1.23527	4.67287	21.6493	0.00044025	0.00434086
CALU	12.5989	10.4169	13.7424	11.5137	6.81907	5.71722	2.98887	6.31935	4.57987	8.17119	1.0091	5.23413	19.8427	0.000633569	0.00524276
ATP6V1F	26.2863	18.6889	29.7811	28.0468	20.0562	12.3173	7.2235	15.0126	9.83863	15.8965	1.04491	3.87235	24.9711	0.000236801	0.00327729
ODCP	1.04935	0.856826	0.638749	0.656082	0.591114	0.170632	0.0599539	0.29649	0.0956813	0.380508	1.85502	-0.0637638	23.1189	0.000332167	0.00382186
TMEM209	1.76447	1.35061	1.29547	1.27248	2.09008	0.602348	0.598796	0.829653	0.692006	0.961012	1.07694	2.49356	26.5349	0.000180303	0.0029776
RP11-775D22.3	2.19935	2.6302	2.83222	2.26383	4.94246	1.33753	1.36716	1.16205	1.2273	1.68718	1.11475	0.471232	15.1104	0.00324179	0.0146987
MKLN1	3.0285	2.75559	2.50206	2.66322	1.99615	1.2107	0.755411	1.36316	0.968111	1.80797	1.09882	4.62254	34.6349	5.14694e-05	0.00220647
RP11-180C16.1	1.80322	1.43321	1.16916	1.10734	0.744392	0.505962	0.210699	0.390737	0.273209	0.668617	1.61218	1.72167	28.8807	0.000122251	0.00263287
EEF1B2P6	2.33007	1.44463	3.28401	1.5137	2.11138	0.415551	0.438029	0.812319	0.815566	1.4415	1.42285	0.192324	14.8528	0.00195747	0.01045
NUP205	3.69811	3.04838	3.32832	3.40213	2.83144	1.55084	0.748043	2.12072	1.29673	2.50112	1.01115	4.23296	19.4495	0.000687732	0.00549413
LUZP6	10.0027	3.6619	6.57193	6.07524	2.55437	0.395008	0.555167	5.14774	0.885998	2.74047	1.50309	-0.222127	6.74325	0.0219929	0.0593969
AC009245.3	3.11022	2.38108	2.90133	2.62625	1.42366	0.729986	0.113996	0.775148	0.363856	1.20583	1.9272	0.618914	25.5073	0.00021539	0.003199
SVOPL	0.369234	0.0599954	0.10152	0.00898059	0.379212	0.0887546	0	0	0.0870955	0.032987	2.12169	-0.191972	5.2184	0.0407403	0.0942571
RP11-383F6.1	1.10167	2.45068	1.6889	2.67058	2.10999	0.761341	0.356677	0.881937	0.426919	1.25762	1.38705	-0.143241	15.3478	0.00173401	0.00967613
MRPS33	4.00873	2.93571	3.26068	3.47404	2.30763	1.5413	0.7283	1.51224	0.983489	2.14653	1.23271	3.61325	26.7132	0.00017491	0.00295874
SSBP1	4.16809	3.41101	3.673	3.30179	2.77106	1.26152	0.886508	2.47211	1.38335	2.1672	1.09431	3.68786	22.5856	0.000367396	0.00401204
OR2A13P	1.79495	0.755021	1.31333	0.791122	1.04176	0.225537	0.105661	0.391893	0.337251	0.968637	1.46167	-0.183082	10.1995	0.00697327	0.0253877
TPK1	0.821303	0.627314	0.978781	0.77804	0.681254	0.265149	0.1281	0.424729	0.176559	0.492734	1.39121	2.23995	22.7075	0.000358976	0.00396354
EEF1A1P10	0.873411	0.816024	2.00846	0.977192	1.30107	0.301798	0.353469	0.524403	0.225643	1.09675	1.23504	0.411597	9.38173	0.00897825	0.0306732
CUL1	8.88232	8.55561	8.47507	9.02851	5.22465	3.84265	1.88331	4.46844	2.8951	6.15216	1.08203	4.40282	20.4215	0.000562554	0.00489736
EZH2	5.43661	2.91446	5.64638	4.71839	4.94202	1.97906	1.02133	2.47165	2.08078	2.72766	1.22399	3.96212	25.7366	0.000206925	0.00312634
RNY1	73.8631	36.3273	106.544	64.6092	69.7333	24.7492	17.392	20.9645	22.8987	31.8879	1.5838	2.46356	33.5123	6.03992e-05	0.00225833
FABP5P3	0.886593	0.578523	1.30255	0.881724	1.76095	0.136157	0	0.236586	0.152699	0.539784	2.24247	-0.282486	18.5959	0.000824832	0.00613826
XRCC2	0.938111	0.456323	0.838927	0.746368	0.918327	0.172882	0.141737	0.3755	0.306987	0.299854	1.58013	1.44368	27.1697	0.00016193	0.00288028
NCAPG2	3.83659	1.55361	3.39581	3.34488	3.41061	1.29067	0.899961	1.94713	1.25673	1.87417	1.12269	4.02067	18.1703	0.000904856	0.00645496
AGPAT5	5.20538	4.50877	3.88655	3.63691	3.3508	1.98525	1.65732	2.61959	1.54009	2.441	1.00936	3.86875	33.2907	6.23665e-05	0.00226381
DEFB1	8.57194	2.82495	2.55522	5.32805	3.78346	0.877613	1.02787	1.90617	1.64039	1.59465	1.71823	0.714131	17.9777	0.000943975	0.00665035
SNRPCP6	2.89057	7.45894	4.98528	7.81559	0.615133	1.66468	2.80756	2.89254	1.12016	0.989925	1.30563	-0.236766	5.63101	0.0335702	0.0815714
RP11-52B19.1	0.842005	3.73457	1.56388	1.30438	0.330802	0.179043	0.754913	0.388882	0.100398	0.443628	2.03721	-0.142698	11.3071	0.00503033	0.0200409
ERI1	1.44981	1.21815	1.17507	1.30299	0.849722	0.580356	0.338578	0.703995	0.454378	0.629459	1.15058	2.5231	30.5109	9.45467e-05	0.00242275
RP11-589N15.2	2.76305	8.39698	4.64315	6.42052	4.07074	1.7626	0.825752	2.80747	0.988372	2.62039	1.47284	-0.00738546	15.6606	0.00160802	0.00922439
RPS3AP34	8.9382	5.18691	9.60672	6.88424	4.63122	3.04374	1.50983	3.9666	3.21274	3.99266	1.17111	2.06361	17.7284	0.000997571	0.00687836
MTMR7	0.586545	0.607314	0.572216	0.338063	0.385809	0.11055	0.120845	0.192091	0.0826538	0.353048	1.519	1.05577	20.5123	0.000552272	0.00484504
PDGFRL	3.35974	1.79371	2.72821	2.65476	1.52826	0.435345	0.367115	0.907747	0.716081	1.0643	1.79457	1.99284	32.4338	7.07025e-05	0.00228286
MTUS1	11.8397	12.3677	12.4023	12.2098	10.2611	4.84933	4.25458	6.14009	5.40584	8.90273	1.00646	6.73015	39.1936	2.79053e-05	0.00204925
RP11-326L2.1	4.67998	6.54035	5.93486	6.62208	5.79983	1.33174	1.73801	2.56197	3.52049	4.99677	1.05407	1.75221	13.1362	0.00303733	0.0140401
RP11-806O11.1	1.00882	1.43624	1.21515	1.39742	0.858733	0.0663974	0.373275	0.749918	0.297857	0.263228	1.70259	-0.0456725	16.2965	0.00138313	0.00835203
NAT2	1.79841	1.43	1.05588	1.84086	0.537427	0.423095	0.371651	0.597325	0.652435	0.891082	1.18254	0.526813	10.7528	0.00591072	0.0225139
KCTD9	9.8908	6.55599	7.73631	8.53519	8.50282	3.25415	2.66792	4.21309	3.73896	5.73899	1.08931	4.74975	32.7715	6.72725e-05	0.00228286
PPP2R2A	5.04503	3.55015	4.35419	4.16514	3.4831	1.53477	1.24685	2.48184	1.70134	2.85761	1.08596	4.59523	27.7352	0.000147365	0.00278989
ESCO2	0.6979	0.257431	0.539817	0.759531	0.33214	0.149076	0.172545	0.205703	0.147518	0.165132	1.63853	1.56398	23.6449	0.000301182	0.00364704
PBK	2.40659	0.324328	1.50441	1.35934	0.715998	0.258352	0.136163	0.448912	0.072435	0.288061	2.37511	0.894528	18.7549	0.000797056	0.00602923
ELP3	4.46725	4.01841	4.47812	3.74855	2.73215	2.36082	0.838621	1.94965	1.64386	2.84121	1.03134	3.97965	19.2494	0.000717346	0.00561753
LEPROTL1	2.75274	2.25179	2.41401	2.3699	2.18037	1.00599	0.580053	1.13173	0.752143	1.57227	1.26087	3.23254	37.02	3.70979e-05	0.00206202
DCTN6	3.74798	2.50464	3.72305	3.5087	2.57184	1.33913	0.941041	1.62268	1.42278	1.81619	1.17514	2.26328	30.2185	9.89334e-05	0.00245323
WRN	3.74405	3.32668	3.24152	3.04375	2.93482	1.15411	0.697654	1.54177	1.08556	2.32458	1.2749	3.71748	31.4323	8.21239e-05	0.00238139
LSM12P1	15.3132	9.00217	13.2545	12.8014	5.93164	2.61592	1.50405	5.37186	2.53368	7.18874	1.565	2.22132	18.0907	0.000920791	0.00653574
RP11-863K10.7	0.509245	0.362503	0.557638	0.46123	0.526373	0.134068	0.188427	0.145598	0.338302	0.33219	1.08402	-0.174653	10.0318	0.0111799	0.0359782
RP11-513D5.5	33.394	29.1164	27.4905	33.1615	24.4732	12.8362	7.67692	15.4231	12.558	20.8426	1.09815	2.51967	26.4345	0.000183422	0.00299406
RP11-513D5.2	5.4781	4.6048	3.75236	4.69457	2.38116	1.93317	0.679248	2.23939	0.903351	1.91598	1.42034	0.503474	18.7324	0.000800914	0.0060396
CTD-2544N14.3	2.0234	1.74504	3.75814	2.26383	2.68293	1.07564	0	1.49522	0.120632	2.23875	1.29025	0.371228	5.58597	0.0341735	0.0826299
RP11-503E24.2	3.00081	2.51756	2.71092	2.87775	2.6456	0.395008	0.277583	0.857957	0.11075	1.76173	1.97332	0.478052	20.3068	0.000575872	0.00497273
THAP1	2.03409	1.62346	1.77178	1.37926	1.18055	0.681558	0.199562	0.789516	0.477727	1.71689	1.05725	1.62683	8.2648	0.0129079	0.0401049
RP11-598P20.5	11.4486	11.8777	10.5494	13.1723	8.39761	4.71347	1.73501	6.5326	4.02752	7.6747	1.17187	2.36881	18.5325	0.000836222	0.0061894
UBE2V2	3.20847	1.90509	2.87022	2.45882	2.14123	1.13246	1.0115	1.07584	1.06827	1.35317	1.16605	3.61951	39.5969	2.65048e-05	0.00204925
PCMTD1	5.08406	4.88278	4.24914	4.40524	3.24577	1.63263	1.0064	2.77878	1.19924	2.99019	1.20416	4.53046	23.0091	0.00033909	0.00385651
RP11-400K9.4	0.296686	0.973004	0.901542	0.28452	0.432938	0.234324	0.0823331	0.407161	0.164246	0.435451	1.05381	0.203717	5.94208	0.02973	0.0745568
RP11-30L15.4	0.428514	0.413976	0.258079	0.319621	0.182381	0.112814	0.0792775	0.147019	0.12652	0.30748	1.02962	-0.435899	7.17703	0.0211199	0.0576292
LYPLA1	3.14675	2.32438	2.60203	2.5802	2.54558	1.20648	0.690824	1.87639	1.06909	1.6091	1.0441	3.23425	23.4719	0.000310992	0.00371744
TMEM68	1.06787	0.724457	0.556246	0.745896	0.617716	0.285407	0.229215	0.425076	0.292646	0.379852	1.20802	2.25471	26.7845	0.000172805	0.00294874
SNORD54	19.63	9.67397	16.4936	10.1365	6.74811	0	1.46663	3.62647	3.51093	3.10275	2.35708	-0.593228	19.094	0.000741364	0.005754
PLAG1	0.368103	0.372361	0.304433	0.231209	0.189652	0.0981848	0.112904	0.19387	0.0400413	0.230009	1.10452	0.881706	9.68254	0.00817127	0.0285705
SDCBP	10.2377	7.12185	9.87214	8.39815	5.48831	3.0144	1.68641	4.84371	2.46162	5.75764	1.24012	4.82138	20.134	0.000596618	0.00507081
RP11-328K2.1	1.83612	2.84279	1.37223	1.12986	1.6411	0.888231	0	1.54339	0.142306	0.880333	1.24717	-0.261	5.79165	0.0315186	0.0778271
RAB2A	14.4222	9.1996	12.2722	12.9027	8.63624	4.26622	3.754	8.47657	4.27141	7.3903	1.05067	5.60529	19.8327	0.000634894	0.00525096
[truncated: 278 more rows]

## Sheet: Down_genes(IBS-D VS Control)
#Gene biotype: mRNA #Condition pair: down_IBS-D_vs_Control
Geneid	IBS_D1	IBS_D2	IBS_D3	IBS_D4	IBS_D5	NC1	NC2	NC3	NC4	NC5	logFC	logCPM	F	PValue	FDR
MIR1302-2	0.247723	0.158706	0.113931	0.443453	0.506084	1.09565	1.25116	0.059494	1.38237	0.542956	-1.53122	-0.572027	5.71975	0.0324181	0.0793621
RP11-206L10.2	2.68969	3.16587	1.97127	2.28776	3.59497	3.598	12.9706	1.85101	6.86339	3.74916	-1.16418	4.827	5.85644	0.0337485	0.0818291
RP11-54O7.1	0.0997405	0.124249	0.172019	0.167388	0.127353	0.551428	0.32292	0.519004	0.489585	0.296034	-1.65753	-0.0480065	30.4205	9.58791e-05	0.00243761
PERM1	0.0738683	0.0157748	0.152878	0.0495873	0.150909	0.183776	0.487879	0.159664	0.320605	0.303569	-1.70429	-0.461404	10.5182	0.00633646	0.0236869
HES4	1.90033	3.43016	1.50866	1.26556	2.31088	4.87789	5.88884	4.67257	3.85742	2.41726	-1.10108	1.87237	13.4345	0.00280786	0.0133215
ISG15	10.5788	6.99532	10.2493	7.99069	15.153	35.2551	25.2442	11.9939	13.9841	21.627	-1.08595	3.91423	12.9344	0.00320495	0.0145918
AGRN	4.22718	9.35864	4.37915	6.70226	6.51414	13.5635	19.4099	13.9126	13.1049	11.3623	-1.24699	6.79868	29.9486	0.000103192	0.00245497
MIR200A	10.117	20.4049	14.2173	7.54609	20.0944	47.3878	84.0708	33.0714	53.1451	47.7364	-1.91825	1.6191	33.5687	5.99102e-05	0.00225833
MIR429	24.9878	40.9978	29.4312	25.2294	51.3599	57.281	121.943	50.4975	56.6826	51.7624	-1.02202	2.10669	10.0516	0.00729364	0.0262756
TTLL10-AS1	0.343726	0.672869	0.428143	0.30445	1.33494	1.16791	5.53642	0.825505	2.26441	0.588574	-1.84793	2.2756	7.55773	0.0184186	0.0519654
TNFRSF18	0.849238	2.20783	1.57079	1.23932	1.55579	4.03168	5.73807	5.23191	3.20512	2.83249	-1.54589	1.98348	30.9481	8.84001e-05	0.00238157
TNFRSF4	0.293928	0.878771	0.405543	0.559051	0.375299	1.42189	1.37034	2.15302	1.00235	1.1274	-1.51488	0.791806	24.5645	0.000254681	0.00337103
SDF4	39.1876	51.5699	46.885	48.0985	47.3205	100.19	119.612	64.4842	103.005	68.4118	-1.00821	8.35936	23.6444	0.000301213	0.00364704
FAM132A	0.761313	1.5957	0.810502	1.0726	0.972075	2.9619	5.03921	2.30242	2.66614	1.62229	-1.53034	1.85142	21.6004	0.000444493	0.00435296
RP5-902P8.12	0.16234	0.312014	0.261317	0.145303	0.497476	0.85264	0.819922	0.506845	0.402623	0.26686	-1.06381	-0.411032	6.04118	0.0286169	0.0723253
RP5-902P8.10	0.986063	1.36875	2.04076	0.992907	1.51085	4.22497	5.36337	1.89453	2.59841	2.56647	-1.27975	0.353243	12.8992	0.00323529	0.014685
ACAP3	3.59476	7.61541	6.33182	3.93195	9.81043	11.2943	16.911	9.90209	14.7315	8.07089	-1.02348	6.3614	12.1061	0.00409286	0.0172974
TAS1R3	0.604132	1.58908	1.35535	1.02212	1.11004	1.9755	2.86235	2.21175	2.21551	1.85701	-1.01373	2.54511	18.1124	0.000916418	0.00651286
MXRA8	2.48596	8.3659	5.31516	4.14077	5.74204	11.7557	13.4293	10.2133	9.93666	7.65265	-1.08361	4.84503	18.1548	0.000907923	0.00647277
RP4-758J18.13	0.697496	0.993017	0.801966	0.854695	1.18745	2.43307	2.32273	1.27629	2.67719	0.955476	-1.11732	1.16066	12.1709	0.00394384	0.0168425
ANKRD65	0.19132	0.571999	0.483947	0.107027	0.317571	1.03129	0.706137	0.781118	0.474498	0.681416	-1.16451	0.580856	10.4214	0.00652235	0.024165
VWA1	1.83764	5.1507	5.20182	3.2069	2.69068	9.09673	9.60334	8.87465	7.94171	6.74478	-1.27075	4.93833	27.9585	0.000142034	0.00275068
MIB2	5.09485	9.24142	7.21796	6.11985	9.42276	18.5976	24.5017	12.6309	17.6194	11.3581	-1.2475	6.75833	25.5329	0.000214427	0.00319831
RP1-140A9.1	0.893334	2.02698	0.834549	1.24935	0.784193	2.0836	3.14533	1.6091	2.59639	2.52398	-1.06339	0.75113	12.208	0.00390365	0.0167158
HES5	0.426061	0.413576	0.489876	0.216676	0.989112	1.98079	1.35433	1.06975	0.600389	0.530588	-1.14403	0.190416	6.63759	0.0228644	0.0610802
RP3-395M20.7	3.43214	3.12334	2.06279	2.61815	4.1831	4.90547	10.4553	4.30871	8.46378	4.06045	-1.10141	2.65653	11.078	0.00537442	0.0210121
LINC00982	0.0903304	0.183258	0.083088	0.0202127	0.0576688	0.299642	0.333397	0.29287	0.238033	0.136115	-1.58783	0.0761416	13.7239	0.00260415	0.0126542
MEGF6	0.589284	2.42479	1.56993	0.924635	1.47732	3.73471	4.14612	2.20916	2.32815	2.67768	-1.17378	3.96095	14.557	0.00210691	0.0109941
RP11-46F15.2	2.68377	5.2971	2.61821	4.73147	5.0882	11.0158	14.2183	5.85949	14.7493	7.0186	-1.41303	2.20943	18.6833	0.000809436	0.00607426
CHD5	0.0460329	0.109228	0.111736	0.0286126	0.0326537	0.24036	0.0993575	0.196541	0.110996	0.175164	-1.33654	0.302744	12.3635	0.00374039	0.0162188
ESPN	5.42789	5.72571	8.07544	8.00475	12.0099	16.3739	28.0372	11.3735	26.28	12.6054	-1.31793	6.57184	16.1285	0.00157105	0.00909347
PLEKHG5	2.03948	5.37008	3.8074	3.00153	3.58413	7.16341	11.2323	5.79344	10.8325	6.23853	-1.27968	5.37013	23.2767	0.0003225	0.00378163
ZBTB48	3.7408	7.25691	5.48938	5.27874	6.8849	12.5921	15.9737	9.37523	12.6244	8.92538	-1.10334	5.32548	25.9916	0.000197955	0.00305389
RP3-510D11.2	0.304362	1.16996	0.769889	0.306475	0.310898	1.00962	2.01022	1.31574	1.13229	0.958953	-1.20659	0.68954	9.28912	0.00924512	0.0313394
RP11-807G9.2	2.20439	2.72543	2.26777	2.59613	2.51838	6.57471	7.21207	4.87619	5.2154	2.70186	-1.12402	0.828421	15.2048	0.00179539	0.00988938
FBXO2	0.346918	0.486187	0.498599	0.412399	0.442959	1.91798	1.89537	1.58823	1.47882	1.33659	-1.92379	1.30968	80.2545	5.86756e-07	0.00203096
FBXO44	0.717111	1.39359	1.45115	0.962784	0.952262	2.71578	3.51044	3.03114	2.20093	1.9254	-1.32742	2.74933	31.2739	8.41189e-05	0.00238157
MIIP	2.08007	3.36983	2.4947	2.46766	4.02966	6.04737	8.18581	5.66307	6.22617	4.39694	-1.12172	3.68126	24.1941	0.000272333	0.00347551
TNFRSF1B	3.80776	6.0987	6.64313	4.6596	5.67222	12.9015	9.01486	11.2723	11.1898	10.4322	-1.04579	4.96467	54.6586	4.94028e-06	0.00203096
DHRS3	15.6287	22.5588	14.4638	16.9265	24.5294	49.4896	52.0776	35.2536	52.5838	33.7116	-1.28351	6.60354	39.3224	2.74491e-05	0.00204925
FLJ37453	4.64327	9.74113	4.70373	4.23381	7.62636	17.9809	14.1456	12.8217	14.4266	10.4236	-1.21509	4.64092	29.9298	0.000103496	0.00245497
HSPB7	0.206998	0.732146	0.312377	0.37634	0.46253	0.911954	3.14145	0.885517	0.741995	0.531673	-1.64618	1.71617	10.4486	0.0066368	0.024493
CLCNKA	0.0727633	0.0466165	0.0334647	0.0814092	0.278721	0.160912	2.0354	0.192226	0.270693	0.318963	-2.57844	0.274227	8.83664	0.0114831	0.0367353
RP11-276H7.2	2.79785	3.34594	2.25183	2.44163	4.64412	7.34742	8.69598	5.24113	5.11752	4.13929	-1.00838	2.08324	13.1974	0.00298858	0.0138855
CROCCP3	1.20281	3.72613	2.37325	1.5368	2.23734	5.48002	8.22116	4.42224	5.09849	3.74291	-1.35674	4.71025	22.0736	0.000405341	0.00416712
NBPF1	10.2603	12.1498	8.36323	7.22971	12.3762	20.983	24.3811	12.6938	32.104	15.7292	-1.11642	7.59473	18.3171	0.000876269	0.00632666
CROCCP2	25.5555	41.2324	16.5944	11.8272	37.7738	51.9896	98.5885	38.4056	44.5846	36.6948	-1.10161	7.33849	8.34139	0.0134237	0.0412163
CROCC	4.32804	10.7588	7.46116	5.65893	8.7371	25.6069	28.5013	11.8323	29.6549	13.4043	-1.6281	7.03687	27.5082	0.000160615	0.00288004
RP1-37C10.3	5.88568	8.49261	10.1508	10.0555	6.0933	17.3692	22.7121	19.1017	21.2055	16.1252	-1.27247	3.14238	35.7415	4.41251e-05	0.00214624
RP11-174G17.3	0.0312591	0.13351	0.251587	0.0961768	0.16963	0.399646	0.470601	0.337828	0.460314	0.353272	-1.60252	0.854639	17.652	0.00101471	0.00694208
HTR6	0.127482	0.57171	0.322469	0.228208	0.423214	0.528602	1.13916	0.398016	0.829954	0.384195	-1.0003	0.0812178	5.25447	0.0390294	0.0911919
C1QC	22.3559	36.5346	44.6559	23.9949	29.6577	124.383	21.3459	124.217	75.063	74.8487	-1.40694	6.24214	16.473	0.00149491	0.00879467
C1QB	20.5057	24.2232	36.9459	16.5792	25.6984	87.4283	24.4894	78.8033	53.8248	48.0432	-1.23162	6.04335	19.8085	0.000644861	0.00529861
BTBD6P1	0.1597	0.511568	0.596765	0.670036	0.509779	1.98658	1.0858	0.862968	0.680757	1.3673	-1.29439	0.206817	12.1388	0.00397899	0.016952
GRHL3	0.179744	0.24676	0.250951	0.22983	0.31147	0.443632	0.823028	0.632101	0.855753	0.263813	-1.3372	0.801785	14.8504	0.00195865	0.0104538
RP3-465N24.5	6.06139	10.3554	7.60283	6.65832	5.48796	24.3718	23.3351	17.4687	20.4996	7.24651	-1.40101	2.58617	20.9686	0.000503762	0.00461775
RP11-335G20.7	4.6287	10.4731	8.36311	9.12436	13.2274	31.074	29.3295	20.2478	29.5535	17.2105	-1.51414	3.00409	31.4006	8.25188e-05	0.00238157
SCARNA18	47.392	60.6525	47.3409	50.7669	83.2576	123.109	192.938	75.4752	140.15	105.669	-1.18472	4.82484	19.684	0.000654822	0.00534239
AIM1L	4.36836	5.85118	2.46674	4.88741	12.6516	8.99113	14.9296	15.5712	13.0351	12.2514	-1.12811	5.81351	9.96585	0.00811841	0.0284339
MIR1976	5.83674	13.5033	5.59246	2.17676	14.9052	14.79	24.5661	15.1858	34.6817	13.3259	-1.31107	-0.257633	7.76101	0.015318	0.0454688
IFI6	4.15207	5.18275	5.58083	5.038	4.40549	26.1075	9.76965	7.58415	7.97706	13.0579	-1.3974	2.94118	22.5105	0.000372696	0.00402036
PRDX3P2	1.07628	0.88401	1.23748	0.555768	2.11421	2.63188	6.43303	1.78949	2.30998	0.793884	-1.27026	0.344348	5.70275	0.0326351	0.0797587
RP11-73M7.1	10.1855	12.338	7.77457	12.6407	30.1634	25.5532	43.5623	17.1644	34.8935	22.3948	-1.0171	3.70286	7.09354	0.0200197	0.0552775
RP11-73M7.6	0.821779	2.19367	1.4173	0.868345	1.28245	4.1016	2.48322	2.27514	2.22919	2.31399	-1.05782	2.1604	16.8882	0.00120599	0.00770457
COL16A1	2.8215	9.78399	5.10773	4.32298	5.72096	20.502	19.5278	11.2849	16.4114	11.4532	-1.57758	6.63874	31.7888	7.78304e-05	0.00235308
RP4-728D4.2	0.196447	0.524398	0.903482	0.329684	0.376247	1.28972	2.09885	1.47435	1.14191	0.672765	-1.53579	0.00785797	13.2502	0.00294713	0.0137691
MAP7D1	13.9634	25.0852	24.8712	17.0399	21.2111	62.3558	62.415	41.5789	63.535	43.2386	-1.46179	7.63946	52.8011	5.94614e-06	0.00203096
SH3D21	8.17456	9.23557	8.74894	8.31099	9.41261	16.393	20.2064	21.7639	17.596	12.654	-1.04127	5.90236	38.8508	2.91634e-05	0.00204925
EVA1B	3.50879	7.40393	3.9863	3.3649	4.16015	15.3574	17.1212	16.7032	13.5973	9.38426	-1.73295	3.52748	54.783	4.88029e-06	0.00203096
GRIK3	0.140083	0.432702	0.47169	0.173521	0.19164	0.878191	0.427617	0.58875	0.504075	0.472885	-1.05664	2.12854	11.0443	0.00542716	0.0211582
C1orf122	2.44876	3.63153	2.29414	2.23237	3.30038	5.923	8.8971	5.33649	8.0133	4.72111	-1.28763	3.40298	29.5113	0.000110549	0.00251334
OXCT2P1	0.790906	1.90013	0.833587	0.663663	0.715318	2.27741	2.56064	1.89947	1.63462	1.94116	-1.10376	1.26435	15.2868	0.00175989	0.00976292
COL9A2	1.81575	12.947	11.0971	3.94029	9.39816	14.5021	35.8402	14.2969	16.7362	14.1394	-1.38678	5.82873	7.96294	0.0166894	0.0483806
EDN2	0.617267	3.85572	0.745207	1.45029	1.97038	2.85809	3.89701	2.59429	5.26247	3.04407	-1.09823	2.12179	7.17707	0.0187993	0.0527245
FAM183A	0.840084	0.768868	0.896917	0.537088	0.996035	2.07344	3.14726	2.37785	2.04631	1.7262	-1.50065	0.458495	28.0425	0.000140087	0.00273398
SZT2-AS1	2.82234	8.42263	3.49469	4.93896	7.85417	15.1036	14.7608	9.99355	13.3489	6.84026	-1.17494	2.62843	13.665	0.00264424	0.0127887
BTBD19	0.718538	1.28895	1.02444	0.739603	1.30279	2.50269	3.01493	1.50133	2.1162	1.45677	-1.10459	2.48172	16.9269	0.00119533	0.00765755
TRABD2B	0.151022	0.299475	0.231522	0.233334	0.146918	0.496989	0.447038	0.328156	0.546223	0.374353	-1.06575	1.24185	18.2222	0.00130904	0.00809335
RP11-155O18.6	9.83239	17.9583	21.7176	12.3034	21.3094	37.7299	69.3632	22.9924	50.3354	31.3687	-1.40904	3.5501	18.6084	0.000822615	0.00613826
TTC22	10.4261	12.8097	9.49029	10.4218	16.2673	29.0635	33.2525	19.1911	31.1442	18.3222	-1.17999	6.8679	26.2682	0.000188731	0.00301614
RP11-776H12.1	0.0190492	0.137295	0.0383291	0.0319689	0.0121614	0.0592401	0.240527	0.0285932	0.110729	0.658894	-2.18744	0.542531	7.45811	0.0181561	0.0514536
RP11-230B22.1	2.30681	3.29884	2.08397	1.93568	3.52399	5.18111	13.6834	5.78744	7.98156	4.17574	-1.54409	2.64246	19.5733	0.000670121	0.00539891
RP4-535B20.1	3.10037	4.70436	3.75236	2.55593	6.0422	9.92363	21.2378	5.4865	14.1645	6.70595	-1.55732	1.29377	14.6939	0.00203619	0.0107463
COL24A1	0.449386	1.10645	0.869263	0.727557	0.789811	2.22143	2.79347	1.78396	2.07336	1.57159	-1.45582	3.79545	39.245	2.77223e-05	0.00204925
COL11A1	0.201583	0.208721	0.217729	0.205032	0.179392	0.557238	0.866237	0.476793	0.643876	0.393292	-1.55916	1.7378	34.9202	4.94488e-05	0.00218814
AMY2A	0.0266518	0.227663	0.0612873	0.0298186	0	0.221022	0.0517727	1.50418	2.31349	1.86198	-4.02424	0.340127	20.6598	0.000620483	0.00518798
AMY1A	0.201936	0.323431	0.441146	0.180745	0.232056	0.530305	0.117682	2.95836	3.88142	3.67912	-3.00991	1.66916	18.9924	0.000937832	0.00662353
AMYP1	0.247239	0.422389	0.170562	0.0553232	0	0.683445	0.0960553	3.85955	5.13541	5.68989	-4.01649	0.792373	21.9482	0.000512219	0.00464259
NBPF4	0.293417	0.668374	0.607256	0.590906	0.62441	1.83848	0.417985	0.892594	0.515462	3.37631	-1.31845	1.37276	8.1347	0.013485	0.0413374
NBPF5P	0.283478	0.470848	0.434582	0.528602	0.44239	1.00129	0.122372	0.605164	0.537061	2.41626	-1.10285	0.262853	4.91309	0.0449067	0.101379
ALX3	1.33333	2.3825	1.56433	1.52221	2.53631	4.66361	5.3916	2.516	3.54304	2.572	-1.04092	2.40065	13.8304	0.00253361	0.0124312
RP11-403I13.7	0.086833	0.175133	0.221864	0.194301	0.234063	0.506738	0.487293	0.787822	0.209375	0.277549	-1.33874	0.811359	13.1793	0.0030029	0.0139292
ANKRD35	0.360999	1.30094	0.899317	0.656328	0.595379	1.87109	1.34409	1.37273	2.05179	1.71022	-1.16637	2.04812	19.2477	0.000717611	0.00561753
ANKRD34A	0.330172	0.587577	0.395442	0.400187	0.24592	1.27397	1.22931	0.611233	0.618416	0.6219	-1.17039	1.25552	14.1076	0.00235997	0.011817
ABHD17AP1	2.06027	4.11031	3.17925	1.5165	4.15363	5.99498	6.42458	6.64076	5.88292	5.12469	-1.0388	2.0936	17.1123	0.00114583	0.0074413
AC245100.1	1.86467	3.57364	2.85861	2.99561	3.11346	9.31779	5.01539	4.59307	5.33609	5.37067	-1.05534	2.23611	22.6774	0.000361039	0.00397265
RP11-353N4.6	1.47115	4.47088	3.51312	2.91208	3.17888	14.8592	6.59493	3.39728	5.26247	6.51092	-1.25278	1.25544	11.5804	0.00465276	0.0189503
FAM231D	0.327894	1.20948	0.736874	0.600308	0.589941	1.9158	2.20038	2.21926	1.73271	1.51085	-1.5123	2.1609	31.4899	8.14119e-05	0.0023792
PLEKHO1	1.87238	4.75545	5.35105	2.60349	3.6402	14.4945	9.53458	7.47611	9.61474	7.38863	-1.45052	5.45293	31.1243	8.60537e-05	0.00238157
C2CD4D	0.834927	1.53708	1.1255	0.8375	0.77198	3.70076	2.40488	2.42006	2.36527	1.85364	-1.34003	1.67699	31.561	8.05433e-05	0.00237646
FLG	0.0238103	0.105933	0.0730043	0.0488391	0.040536	0.164548	0.100215	0.0524184	0.0738158	0.244627	-1.12777	0.33863	6.81581	0.0214169	0.0582435
RP11-350G8.5	0.230456	0.123036	0.264973	0.0644598	0.0735638	0.477789	0.727471	0.657246	0.357225	0.118385	-1.58712	-0.640239	8.86369	0.0105961	0.034625
TDRD10	0.299099	0.558893	0.408378	0.376468	0.525114	1.60193	1.48886	0.897907	1.41986	0.793842	-1.54361	1.21516	30.702	9.18018e-05	0.00240402
MIR6738	1.58078	8.43953	4.54388	2.65292	5.04602	19.664	19.96	7.59292	19.6027	6.49638	-1.71847	-0.528839	12.4547	0.00364821	0.015886
TTC24	0.0715236	0.229111	0.22615	0.0800222	0.0913242	0.370713	0.521021	0.472377	0.249451	0.416405	-1.54558	-0.216459	16.8257	0.0012234	0.00777303
NES	4.38683	11.652	8.96807	3.9509	7.19334	22.8568	18.2809	12.7104	22.2197	15.9086	-1.4	6.15443	28.7127	0.000125605	0.0026522
CD1D	1.34714	1.70214	2.09103	2.26081	3.18215	6.11342	6.80393	6.82116	4.76799	2.70659	-1.391	3.1091	21.924	0.000417273	0.00423397
RP11-122G18.10	0.761999	1.56469	2.76318	1.04928	2.24527	4.53687	4.66842	2.25236	4.63378	3.45269	-1.25276	1.30273	13.0868	0.00307738	0.0141861
RP11-7G12.2	1.41827	2.2211	0.760993	2.3273	2.41454	5.61945	5.51016	1.81662	3.66406	2.59046	-1.08017	0.6681	7.58017	0.0163087	0.0475994
RP3-455J7.4	1.72426	2.99715	3.82673	2.24319	2.61121	5.98571	5.72528	5.82636	6.46431	6.3994	-1.20614	3.47199	44.1952	1.51387e-05	0.00203096
MIR3120	1.24901	12.0029	7.89849	2.09614	1.59479	13.8107	9.70514	11.9987	13.5525	10.2659	-1.2771	-0.356753	6.74061	0.0220142	0.059426
TNR	0.0312253	0.0791857	0.107707	0.0262017	0.0299023	0.12408	0.166807	0.0984268	0.121004	0.11763	-1.21302	0.318903	9.95316	0.00751661	0.0268232
IER5	9.56623	12.6778	10.5963	9.75694	17.6278	32.1202	30.0096	20.2043	31.0798	22.122	-1.20117	6.36825	33.2976	6.23041e-05	0.00226381
CACNA1E	0.0455439	0.0364727	0.0752753	0.0382167	0.0218071	0.118029	0.0995308	0.0888711	0.0661844	0.0935836	-1.09106	0.388109	11.9627	0.00417844	0.0175642
RGS16	0.208426	0.578631	0.479288	0.30315	0.212902	1.0947	1.09318	0.725817	0.71077	0.913652	-1.36462	0.681549	20.6785	0.000534007	0.00474119
GPR25	0.413276	0.617796	0.760283	0.231192	0.633226	0.571213	2.1676	1.48881	1.85777	1.64179	-1.56132	0.421378	15.8871	0.00152337	0.00891534
KIF21B	1.87352	3.18743	3.19769	2.58989	3.17363	5.99613	7.27885	4.90947	4.93053	5.29834	-1.05551	5.6979	34.6438	5.1405e-05	0.00220647
IGFN1	0.141952	0.521585	0.350429	0.154148	0.234559	0.38663	1.07056	0.305823	0.582451	0.348876	-1.02375	2.33027	5.74475	0.0323369	0.0792454
RP11-27G14.4	5.00392	6.60591	3.24282	6.10745	7.0862	12.3234	16.7898	10.0511	11.9873	7.72711	-1.10054	2.29864	15.8926	0.00152139	0.00890604
PHLDA3	1.09617	2.63352	1.79786	1.91177	1.48197	4.32243	6.35682	2.98103	4.89756	2.82656	-1.31684	3.26756	21.6343	0.000441544	0.00434288
PTPRVP	0.0306762	0.06551	0.132266	0.0943833	0.0391686	0.137798	0.134078	0.377574	0.225865	0.210111	-1.5959	0.0788694	14.8834	0.00194274	0.0104056
RP11-175B9.2	1.00393	1.62523	1.11706	0.978286	1.77806	3.04374	4.6553	2.44996	3.01194	2.08505	-1.26831	1.79037	20.053	0.000606638	0.00511997
TMCC2	0.112094	0.2285	0.2109	0.18242	0.104092	0.366202	0.237545	0.403814	0.379102	0.321068	-1.03995	0.446443	15.4383	0.00500821	0.0199958
SLC41A1	0.612718	1.67383	1.70176	0.925901	1.02619	3.42048	2.79784	2.38884	2.45458	2.23461	-1.20161	3.61504	25.0672	0.000232788	0.00326681
HLX-AS1	0.179698	1.72688	0.516533	0.301576	1.14723	2.11115	1.04722	1.61839	1.11419	2.09238	-1.08358	-0.376118	5.31856	0.0380302	0.0895526
HLX	0.518363	1.46961	1.12007	0.52996	0.992799	2.90289	1.85765	1.57761	1.5793	1.65279	-1.0851	3.00785	16.2432	0.00140051	0.00841568
RP11-452F19.3	2.17672	3.58739	2.50275	2.4883	3.6252	6.73657	7.07799	3.69347	7.18827	5.31541	-1.09234	2.26613	20.8588	0.000514973	0.0046491
ITPKB	3.42218	6.41769	5.46402	3.79664	4.47056	12.1132	9.87394	8.58143	7.61151	8.09555	-1.00579	5.61866	34.5977	5.17401e-05	0.00221389
RP5-881P19.7	0.670127	1.57419	1.29884	1.02823	1.34459	2.77866	3.08704	1.54043	2.31493	2.0458	-1.03016	2.24181	16.266	0.00139303	0.00838627
GJC2	0.0225524	0.264888	0.129651	0.0504643	0.115183	0.748103	1.13904	0.649952	0.838993	0.556088	-2.76332	0.0893245	37.3807	3.53548e-05	0.00204925
OBSCN	1.64021	6.50699	4.05816	2.90778	3.79053	10.6076	10.8246	6.55216	7.72453	6.35435	-1.2208	7.62528	18.0318	0.000932794	0.00660028
RP5-1139B12.2	1.22785	5.32619	2.88235	2.1608	2.87425	11.0311	12.3731	5.71341	7.98978	5.74682	-1.64005	4.51356	23.6243	0.000326797	0.00379667
RP5-1139B12.3	1.22796	3.16867	2.2747	1.67917	3.00515	7.77897	8.21632	4.3827	5.65743	4.15862	-1.45882	2.63535	25.4611	0.000217146	0.00320602
RNA5S9	0	0	0	0	0	0	35.5073	71.4628	22.4031	0	-8.64454	0.679535	11.6157	0.0131497	0.0406499
RP5-1061H20.3	6.23857	4.57465	6.13592	4.54111	8.63746	12.4665	22.1935	10.4699	14.5637	9.57565	-1.23354	2.76845	17.084	0.00115324	0.0074702
FMN2	0.25577	2.44678	0.510137	1.34321	0.313248	1.70264	2.42341	2.23142	4.45011	1.22272	-1.3945	4.04345	5.47663	0.0393885	0.0917569
RP5-1031D4.3	0.243588	0.317894	0.155596	0.272531	0.241906	0.710761	0.210304	0.520008	0.293674	0.852745	-1.0651	-0.275259	8.67102	0.0115058	0.0367921
ST8SIA6	0.115535	0.822429	0.442799	0.710947	0.172106	1.01135	2.31915	1.68796	1.04468	0.791337	-1.64226	1.29289	11.7513	0.00443347	0.018307
NEBL-AS1	0.445683	0.634514	0.427031	0.415534	0.379377	1.43734	2.30871	1.42716	2.07253	0.91579	-1.80662	-0.332755	25.093	0.000231727	0.00326357
OTUD1	4.15649	5.50627	3.54958	2.70146	7.00283	11.8713	7.5717	10.4587	10.7738	10.041	-1.16118	4.43084	29.9227	0.000103612	0.00245497
ZEB1-AS1	0.369716	0.93053	0.774274	0.487512	0.640664	2.35427	1.84679	1.69657	1.7602	1.41086	-1.53554	2.24546	43.2612	1.6898e-05	0.00203096
RP11-166N17.3	0.325655	1.5068	0.873672	0.85015	0.970221	2.10049	3.16302	1.95526	2.86048	2.37922	-1.47312	-0.194149	17.3908	0.00107586	0.00716546
FZD8	1.7573	4.10124	2.04937	3.00533	2.50022	9.66339	10.0703	6.19492	10.2537	6.17291	-1.70662	4.5031	48.4902	9.33888e-06	0.00203096
RP11-162G10.5	0.673651	1.50399	0.633722	1.09628	0.46917	2.37005	2.73618	1.61786	2.56307	1.76173	-1.34235	0.434238	16.6964	0.00126037	0.00790449
NPY4R	2.43098	5.27428	3.38979	5.06352	3.20303	7.82807	11.5044	6.55258	11.1443	6.51853	-1.21579	3.63952	21.268	0.000474606	0.00447841
GPRIN2	10.7956	20.8312	12.6194	15.1267	14.2109	32.3293	39.9449	28.5506	49.0865	23.2743	-1.28604	5.61786	31.4604	8.17752e-05	0.00237993
DUSP8P3	0.0862245	0.214824	0.297417	0.19294	0.366983	0.436978	0.725817	0.379646	0.712826	0.236232	-1.11975	-0.451055	6.37628	0.0251997	0.065529
AGAP13P	1.39353	2.52953	4.16585	5.14506	5.51587	8.85994	6.76753	5.18745	11.6644	8.59026	-1.14587	1.16597	10.4659	0.00643623	0.0239358
WDFY4	0.625009	1.81254	2.65763	0.947537	1.28914	4.76912	2.38513	3.29963	2.57968	3.13595	-1.16316	4.99367	14.9356	0.00196608	0.010486
RP11-523O18.5	0.208062	0.722025	0.627966	0.232784	0.332077	1.33003	0.505216	1.09307	0.846595	0.819424	-1.14147	0.485904	10.904	0.0056539	0.02178
JMJD1C-AS1	5.38058	10.1148	7.40635	6.23188	8.61187	17.8064	23.4804	13.6957	15.1536	12.4575	-1.17856	4.02013	27.8585	0.000144394	0.00277959
COL13A1	0.904402	2.70956	2.02925	1.47359	2.04048	7.37879	9.65418	5.06107	7.33613	5.55705	-1.99478	4.68405	55.3756	4.60562e-06	0.00203096
PALD1	0.510848	2.58504	1.74932	1.10582	1.1911	4.68156	2.84762	2.70711	3.42563	3.16428	-1.28111	3.4431	18.1152	0.000915855	0.00651147
ADAMTS14	0.681636	1.31214	0.92723	0.805594	1.05421	3.03869	2.59229	1.89067	2.08342	2.01217	-1.31244	3.11849	44.4939	1.46213e-05	0.00203096
UNC5B	6.48488	10.2562	6.16389	7.09824	9.84744	12.8264	15.5706	23.3437	20.1386	12.7427	-1.11833	6.41789	28.9232	0.000121418	0.0026224
RP11-327E2.5	0.379625	0.658695	0.436485	0.610554	0.575606	0.885434	1.19835	1.45305	1.65501	1.04007	-1.24902	0.983866	23.7825	0.000293634	0.00361269
SPOCK2	1.98675	4.991	6.5962	2.77421	2.87106	17.0933	8.6462	8.7014	6.36215	11.1078	-1.45173	5.53145	23.0183	0.000360011	0.00397098
DUSP8P5	1.67223	3.36279	1.85861	1.77739	2.77573	4.77666	6.87581	4.14996	6.43704	3.66518	-1.22856	2.77849	22.3883	0.000381515	0.0040649
RP11-574K11.26	7.78231	12.6624	7.24357	11.4021	9.70018	17.4151	25.556	11.7927	26.7114	14.2143	-1.0051	2.00891	12.2966	0.00380964	0.016453
LZTS2	4.43498	8.65429	6.35185	5.8437	6.59998	14.9615	16.8702	10.2708	12.1203	10.4784	-1.06741	5.99281	29.8156	0.000105368	0.00246222
PSD	0.606574	1.24423	0.706602	0.535775	0.652208	1.66573	1.84498	1.58136	1.49696	1.10426	-1.08312	2.87064	22.4903	0.000374138	0.00402291
FBXL15	2.24346	5.16592	3.47669	3.3176	3.76126	10.3001	13.7563	5.62222	10.3116	5.82578	-1.41143	4.06666	24.1655	0.000273755	0.0034858
RP11-47A8.5	1.79991	4.04397	1.72458	2.1816	2.2982	10.1065	11.9462	5.5385	8.5444	7.24282	-1.89384	2.91249	47.9239	9.93315e-06	0.00203096
PCGF6	1.1809	1.32294	1.1797	1.0613	1.53254	2.75599	4.47512	2.16193	3.99106	1.9359	-1.32565	2.52129	22.5047	0.000373112	0.00402036
NEURL1-AS1	0.198958	0.477991	0.514705	0.278248	0.571584	1.09996	1.54595	0.716736	1.2336	0.408819	-1.30577	-0.322819	9.27379	0.00929016	0.0314357
RP11-549L6.3	24.001	34.9361	21.6559	17.2195	36.1424	40.1648	56.6589	67.2054	74.0732	39.2179	-1.0909	4.28536	19.4237	0.000691475	0.00551769
RP11-348N5.9	5.99794	4.78401	9.13968	5.17446	13.7482	19.3768	49.5534	9.54539	41.1097	14.4529	-1.85122	3.63569	13.382	0.00345163	0.0152764
RP11-57H14.2	27.7118	34.0517	35.4027	36.4181	55.1815	69.4605	103.178	45.8216	87.9565	62.6666	-1.00627	4.70283	15.2392	0.00178039	0.00983396
RP11-391M7.3	0.188282	0.670137	0.793769	0	0.480811	1.12768	1.95066	0.602912	1.65383	0.515842	-1.46312	-0.470496	5.63046	0.0335775	0.0815737
RP11-298J20.3	0.609458	0.455531	0.420445	0.340938	0.311272	0.842367	1.53908	0.585478	2.17283	0.751389	-1.42641	-0.407732	10.2394	0.0068896	0.0251845
PPP2R2D	4.04367	5.45283	5.17425	4.42199	6.18742	10.0331	17.5599	6.78233	12.7483	7.32616	-1.16527	5.97942	18.0345	0.000939559	0.00662954
DPYSL4	0.0955637	0.170066	0.164816	0.160378	0.101683	0.308196	0.371277	0.248635	0.34564	0.261819	-1.14236	-0.316115	14.004	0.00747674	0.0267225
PWWP2B	14.0631	19.1521	13.5147	16.3105	18.541	32.0176	44.0726	30.4748	39.9892	25.172	-1.11529	6.08765	32.5875	6.91173e-05	0.00228286
KNDC1	0.019005	0.135286	0.0582709	0.0992285	0.0242664	0.367751	0.258429	0.220608	0.0589186	0.0607468	-1.53498	0.16669	6.97223	0.0202343	0.055736
ADAM8	0.857194	1.88707	2.04417	1.00641	1.71607	4.35881	3.49476	2.9228	2.41138	2.78339	-1.12139	3.49173	21.9632	0.000414109	0.00422264
PAOX	1.73282	4.1512	2.80974	2.70924	2.69475	5.89546	8.24265	4.48173	6.23292	4.56487	-1.11289	3.32316	20.9388	0.000506769	0.00462434
SPRN	2.52278	5.57743	4.03487	3.61865	4.6253	10.4606	15.8957	7.08802	11.2051	7.9308	-1.42711	4.53157	30.1044	0.000100709	0.00245497
OR6L2P	1.74997	4.96336	5.2817	2.63093	5.6559	10.582	12.3229	5.18781	8.73116	7.49133	-1.17597	2.59144	13.0185	0.00313387	0.0143779
SCART1	0.176716	0.909764	0.972384	0.40249	0.87032	1.67485	1.97387	1.24291	1.51637	1.29685	-1.2667	3.15219	12.7343	0.00338179	0.0150971
NLRP6	0.315466	0.387371	0.417124	0.194123	0.86602	1.15546	1.19498	0.757635	1.00245	1.10197	-1.28229	1.28039	14.7463	0.00200982	0.0106433
RP11-326C3.2	2.41161	3.89396	9.40054	3.22464	9.91366	33.4949	29.5936	14.8327	17.5969	15.6316	-1.98348	3.59979	22.8666	0.000410816	0.00419741
ATHL1	1.84645	4.37444	6.31374	3.50764	4.59245	10.8862	12.2924	7.86431	6.39511	6.83726	-1.14562	5.104	15.9605	0.00151088	0.00885826
RP11-326C3.7	1.03235	2.06682	1.48371	0.288753	1.15338	5.17239	5.26417	5.88839	5.20072	4.24254	-2.10756	0.39573	38.2511	3.15245e-05	0.00204925
RP11-326C3.11	0.134036	0.629722	0.2774	0.269932	0.308056	0.778085	0.781117	0.804761	1.08038	0.771166	-1.4076	0.24269	18.3518	0.000869666	0.00630121
B4GALNT4	0.403497	0.172336	0.989722	0.376201	0.532374	1.15257	2.24694	1.46973	0.91733	1.27129	-1.52949	1.868	14.1892	0.00231152	0.0116755
SIGIRR	5.04982	8.57472	5.88936	5.47178	7.40852	14.1993	17.4549	11.1896	14.8254	10.8025	-1.12545	5.15308	34.272	5.41781e-05	0.00222282
PTDSS2	1.7874	3.01299	2.20734	2.05533	2.34562	4.82656	7.41043	3.3785	4.9127	3.1173	-1.10793	4.44277	19.1406	0.000734064	0.00571869
RASSF7	14.3717	21.111	14.2137	16.4427	21.953	32.0684	49.9209	34.1499	36.5938	25.2765	-1.06214	6.07044	24.3243	0.000265973	0.00342954
IRF7	3.50323	7.48125	4.75828	4.24252	7.02909	12.5573	14.3957	11.2796	11.3081	9.30786	-1.1689	4.50453	31.0604	8.6896e-05	0.00238157
SCT	1.10568	3.09911	1.4302	0.927798	2.29415	3.05646	4.5642	4.64703	4.92746	3.21861	-1.23603	0.210415	13.4418	0.00280247	0.013311
DRD4	0.787716	2.08446	0.984455	0.842996	1.22444	2.17749	4.79015	1.48054	2.49513	1.92355	-1.1715	1.49879	10.1627	0.00705136	0.0256062
DEAF1	4.30632	6.84262	4.61165	4.44935	6.12232	10.365	13.9054	9.81008	13.9491	7.2221	-1.11861	5.19989	26.342	0.000186354	0.00300151
EPS8L2	30.2906	47.9694	33.4687	41.1668	56.0687	67.6567	116.664	76.0333	99.1671	62.9167	-1.06595	8.51088	19.6627	0.000657733	0.00535119
CMB9-55F22.1	0.266471	1.70717	1.32766	1.09316	1.19084	3.31474	2.41563	2.23988	1.72105	2.37269	-1.14208	1.05504	11.2931	0.00505052	0.0200834
CEND1	0.184057	0.425815	0.246896	0.27457	0.235012	1.31438	0.893856	0.589384	1.33142	0.756401	-1.83886	0.143949	31.3285	8.3424e-05	0.00238157
PANO1	0.451652	0.707313	0.76164	0.539006	0.807363	1.41498	1.9302	1.15702	1.35352	0.783691	-1.04815	0.799146	12.6051	0.00350201	0.0154266
PIDD1	1.20666	2.44803	1.75406	1.58148	2.16801	4.14567	5.82656	2.87726	4.36878	2.55029	-1.16707	4.10398	19.927	0.000622618	0.00519423
AP006621.8	40.2381	62.6742	43.6947	50.6646	73.3151	115.203	192.311	98.8614	125.636	94.4929	-1.26392	6.1744	26.3005	0.000187684	0.00301012
CRACR2B	12.6042	42.2663	17.9999	19.7861	28.7539	36.3787	98.5659	43.5434	54.5249	46.3264	-1.29219	7.31715	13.883	0.00271846	0.013032
BRSK2	0.806078	2.12046	1.89575	1.45117	1.56256	3.14994	5.59437	2.71907	2.69207	2.29878	-1.13432	4.08668	14.7718	0.00199716	0.0106044
DUSP8	2.10406	4.11884	3.0366	2.93032	3.28822	5.37702	8.3874	5.85589	7.27033	5.22413	-1.10184	4.47203	29.0872	0.000118268	0.00260484
IFITM10	0.898773	1.8742	1.30086	0.981907	2.26818	2.51372	4.41615	2.83147	3.08136	2.62173	-1.13065	3.46129	17.2504	0.0011105	0.00731667
AC068580.5	2.20808	1.92904	2.7696	2.91962	4.3572	12.4851	15.9875	8.19554	9.33463	4.39967	-1.8471	0.749637	23.2983	0.000321205	0.00377619
SYT8	0.172058	0.206682	0.296743	0.336879	0.288344	0.549938	0.772914	1.07179	1.03348	0.309352	-1.54684	1.29355	18.8061	0.000788355	0.0059934
LSP1	13.3505	28.0042	31.0637	17.6205	22.0085	59.2125	44.3012	49.691	42.1669	41.6202	-1.10987	7.56518	33.15	6.36543e-05	0.00226381
AC051649.12	5.21179	6.87438	8.63612	6.68858	8.0247	25.636	21.1418	11.9646	20.672	17.6387	-1.47143	2.14499	39.0795	2.83171e-05	0.00204925
C11orf21	0.301173	0.874705	1.0527	0.930008	1.15365	2.96383	2.69122	2.28565	1.64329	2.27737	-1.48574	2.77112	26.3735	0.000185351	0.00299594
TSPAN32	0.546793	1.19618	0.874034	0.611765	0.919538	3.83407	3.62695	2.97872	2.06725	2.32018	-1.87397	2.85397	60.6228	2.81666e-06	0.00203096
TSSC4	3.91896	5.17989	4.26533	4.02278	4.68811	10.6229	8.24106	8.20116	9.76081	7.21875	-1.01774	4.14324	49.4093	1.73695e-05	0.00203096
TRPM5	0.970334	1.4996	3.69933	1.44275	2.05407	3.29994	4.53872	5.32003	2.61238	4.75724	-1.10665	3.58631	12.4057	0.00369735	0.0160623
SLC22A18AS	19.8991	23.5814	18.2775	23.1845	33.998	35.3506	77.1448	38.7571	51.3499	27.959	-1.01074	5.99285	11.5449	0.00483726	0.019509
RP13-726E6.2	1.85041	3.81376	2.22652	2.33508	3.35171	5.94781	14.2109	5.42582	7.33747	4.48014	-1.53432	3.61065	20.5389	0.000554247	0.00485317
PRKCDBP	1.24042	5.52406	2.15671	1.21857	1.50656	8.48866	6.17092	4.50489	5.67447	2.98399	-1.32345	2.72545	11.3443	0.00501534	0.0200172
RP11-732A19.6	1.45419	6.32185	3.46342	2.78911	2.12202	12.0595	4.8426	8.48162	7.88939	4.55325	-1.26221	1.43028	12.8215	0.00330336	0.0148638
DKK3	2.17979	5.73334	4.92057	2.38286	2.13211	8.92786	5.61345	7.16818	6.58719	6.30077	-1.0321	4.70696	17.2988	0.00109842	0.00727404
RASSF10	0.279917	5.84963	0.965529	3.10941	0.970112	3.28856	10.9528	4.99392	5.88856	4.46445	-1.5091	3.38131	5.31485	0.0418713	0.0961773
RP11-449L13.2	0.086029	1.65346	0.890229	0.962512	0.878762	1.90249	1.67117	1.44627	2.40033	2.12127	-1.12063	-0.126536	6.68547	0.0224645	0.0602686
AC131263.1	7.39547	7.58077	6.80253	4.63356	13.22	15.9459	53.4421	17.7612	49.9812	8.10465	-1.93146	1.68572	13.5567	0.00283829	0.0134153
C11orf96	1.30033	2.89071	1.54411	0.763195	1.9325	6.48193	3.0643	3.07173	2.90778	2.1609	-1.1028	2.63704	11.283	0.0050653	0.0201281
CHST1	0.116354	0.357188	0.234118	0.357995	0.24142	1.14584	0.762836	0.611276	0.6538	0.47817	-1.49888	0.842304	21.5356	0.000450178	0.00437561
LARGE2	0.211109	0.381472	0.410772	0.199856	0.228083	0.785578	0.946368	0.585009	0.956537	0.800838	-1.5265	0.830313	31.4548	8.18445e-05	0.00237993
MDK	16.1706	30.7943	33.4774	31.7513	30.0004	84.562	88.4202	49.928	70.5912	60.0807	-1.35141	6.77934	36.7278	3.85821e-05	0.00210328
PACSIN3	0.477911	1.76641	1.22579	0.822612	0.727565	2.97247	2.64229	1.69958	1.93748	1.46043	-1.14042	2.12971	13.243	0.00295275	0.013784
RAPSN	0.263738	0.591383	0.424537	0.295077	0.269402	0.874867	0.819725	0.791754	0.77675	0.578059	-1.07455	0.242096	14.9853	0.00519576	0.0204778
CD6	0.747144	1.58648	2.23548	1.0829	1.52854	5.43325	4.04075	2.38569	2.38207	3.75666	-1.35131	3.90651	22.4895	0.000374197	0.00402291
RPLP0P2	0.323517	0.621792	0.148789	0.361958	0.446125	1.03739	0.703865	0.590496	0.742185	0.833168	-1.05412	1.22852	12.5626	0.00354264	0.0155503
RAB3IL1	1.04334	3.84524	2.03159	1.48738	1.80488	8.69886	4.77266	6.12284	6.05167	5.85525	-1.66343	3.64029	41.6826	2.04365e-05	0.00203096
C11orf95	0.986527	2.59713	1.59387	1.21793	1.35737	4.47851	4.47708	2.91054	3.37478	2.85427	-1.27453	3.94814	28.9889	0.000120145	0.00260484
NUDT22	3.50737	5.82081	4.47036	4.6542	5.31154	9.90217	15.3959	8.43976	11.0841	7.35593	-1.18591	4.84144	27.0583	0.000164993	0.00289606
ESRRA	24.1072	41.4813	31.4802	29.4933	40.9916	62.9479	89.5731	51.5216	73.3646	51.7538	-1.0256	7.25028	22.933	0.000343986	0.00386975
CCDC88B	6.57587	22.7631	23.0175	9.80285	19.7698	37.7655	76.7268	28.9317	44.9138	27.6231	-1.48888	7.98548	14.5657	0.00235313	0.0118085
RASGRP2	0.88133	2.74326	3.06869	1.11629	1.51812	8.56143	3.97322	4.94214	2.74515	4.25974	-1.41807	4.34858	17.6955	0.00105476	0.00707687
CDC42BPG	15.9485	25.9814	22.1627	22.1216	31.206	47.6558	77.991	44.3451	68.9559	43.7287	-1.31895	7.95683	30.137	0.000100198	0.00245497
NAALADL1	0.487838	2.09694	1.13619	1.04962	1.32564	2.78352	2.59998	1.26173	2.73391	3.05007	-1.07201	2.90706	11.993	0.00414333	0.0174457
AP003068.12	2.31246	4.32104	6.64704	3.55744	4.79804	11.9857	7.29965	10.066	10.7535	5.93955	-1.11157	0.353489	13.0134	0.00328217	0.0148155
FAU	119.42	164.848	153.186	117.943	177.812	336.402	267.592	296.609	332.46	270.61	-1.05775	8.69084	51.2865	6.94369e-06	0.00203096
SLC25A45	0.624666	1.87034	1.45867	1.21765	1.44719	3.18652	3.37765	2.30446	2.48559	2.28483	-1.08973	3.99858	21.1236	0.000488418	0.00454746
LTBP3	3.05043	8.05632	5.70433	4.21527	5.25593	12.4652	14.504	7.88638	10.1421	9.44072	-1.10815	6.38462	22.4503	0.000377011	0.00403867
FAM89B	2.0123	3.88983	2.83229	2.60076	3.14528	8.34394	7.41365	5.37441	6.34601	5.13295	-1.2039	2.79154	34.5158	5.23411e-05	0.0022179
KCNK7	0.16182	0.483802	0.372115	0.217258	0.33059	0.492054	0.943038	0.893857	0.953171	0.620683	-1.3392	-0.0847653	15.1203	0.00183285	0.0100061
SIPA1	2.08062	4.97549	4.33596	2.9583	2.878	12.5364	9.13599	8.70551	7.37411	8.1794	-1.44707	4.87912	50.3732	7.63814e-06	0.00203096
AP5B1	3.00713	4.71533	3.68724	3.89382	4.25581	9.6206	10.5189	7.19678	9.92563	6.04943	-1.18634	4.93338	37.4243	3.51506e-05	0.00204925
CCDC85B	3.18646	8.4351	6.14437	3.7879	6.06052	20.9199	20.9554	14.5481	21.1462	15.6413	-1.80564	4.20957	59.4958	3.12083e-06	0.00203096
SART1	25.8483	37.0082	32.0743	28.1604	36.0521	69.0269	78.3298	45.3854	69.9767	50.284	-1.01692	7.68709	27.8871	0.000143714	0.00277139
RP11-867G23.12	1.66656	1.88417	0.789014	1.53554	2.12793	3.38743	5.33218	2.94299	3.03918	2.68584	-1.12577	0.474608	12.1619	0.00395369	0.0168696
CTSF	2.2358	5.94964	3.73552	2.46238	2.83246	10.8399	5.08967	7.84462	5.84832	6.50835	-1.09713	3.9389	21.3071	0.000470944	0.00446678
LRFN4	2.68308	5.82531	3.22892	3.6423	3.99684	6.97187	13.2039	7.47479	7.51391	6.37081	-1.16	4.12446	20.5993	0.000542621	0.00479189
RHOD	1.23963	1.06745	0.919551	0.850054	1.99128	2.26607	4.89381	2.30489	2.8513	1.36946	-1.20511	1.36055	10.2043	0.00696314	0.0253589
CARNS1	0.437155	1.57181	0.964231	0.539006	1.07079	3.465	2.30497	2.01407	1.75629	2.13873	-1.39126	3.20146	23.608	0.000303246	0.0036616
PTPRCAP	14.3298	22.1988	25.3444	14.9812	16.9971	44.3201	32.7802	48.0963	31.3158	35.0765	-1.04701	5.20115	40.814	2.27451e-05	0.00204925
RP5-903G2.2	4.10678	8.07411	5.47139	4.88648	5.7431	15.3168	33.5568	7.27981	16.4703	8.12606	-1.58815	3.10842	15.2623	0.00185943	0.010105
TCIRG1	8.12315	15.5977	14.0761	10.3406	14.5119	28.7544	40.4131	22.9589	23.2335	17.624	-1.1434	6.44081	21.3644	0.00046563	0.00445102
RP11-554A11.5	0.691052	2.06607	0.953469	0.773165	0.882364	3.82057	0.805447	1.82562	2.99932	2.27196	-1.13904	-0.446918	7.95838	0.014316	0.0431268
MRGPRF-AS1	0.236711	0.505503	0.272165	0.264837	0.211569	1.43955	0.55179	0.852738	0.843917	0.518819	-1.50385	0.385136	20.9767	0.000502945	0.00461399
RP11-826F13.1	0.422626	0.833106	0.523305	0.727451	0.705664	1.66254	2.14717	1.28826	1.3606	1.29148	-1.28923	0.827291	23.2797	0.000322322	0.00378149
MIR6754	6.13152	8.18379	4.40618	11.1476	10.7648	25.4242	49.1323	15.646	27.325	9.44929	-1.65041	0.220149	12.6076	0.00349961	0.0154266
ARAP1-AS1	6.77944	17.6795	16.3392	10.2106	13.8167	30.4533	39.7617	24.7357	28.6968	20.5384	-1.20512	3.03346	20.8897	0.000511785	0.00464065
ATG16L2	5.3303	9.50258	9.18626	5.56959	10.8161	19.611	30.1282	13.3442	21.3294	12.5208	-1.327	6.91204	21.2316	0.000482496	0.00451243
RP11-800A3.7	0.298437	1.37024	0.686273	0.400677	0.685901	2.47492	3.42042	1.82768	2.0817	1.63527	-1.78511	1.3555	24.3749	0.000263546	0.00341651
RELT	0.792142	1.63184	2.29077	0.922075	1.65508	4.12509	3.21746	2.65188	2.90227	2.58677	-1.11968	3.8515	19.296	0.000710322	0.00558941
GDPD5	0.179434	0.569307	0.512827	0.309736	0.268384	1.02745	0.886343	0.603309	0.874146	0.92702	-1.26705	2.60948	22.4856	0.000374476	0.00402291
RP11-535A19.2	0.497232	0.955669	0.800389	0.333788	0.846514	2.29084	3.60604	1.55242	2.31225	1.77097	-1.78505	1.21697	29.1038	0.000117954	0.00260464
LRRC32	0.692013	2.0108	1.33045	0.888472	0.984986	2.68125	2.53429	1.89355	2.14535	2.23782	-1.00386	2.96097	18.5203	0.000838425	0.0061914
OMP	12.0294	19.1022	10.994	13.8038	21.9235	28.4213	44.938	24.1986	36.3367	24.225	-1.06853	3.55648	17.1293	0.00114142	0.00742116
USP35	1.44032	2.08497	2.12285	1.98999	2.1723	3.64747	6.2718	2.77425	3.80592	2.44975	-1.0002	3.93663	13.8361	0.00252985	0.0124219
TENM4	0.0774419	0.234839	0.160274	0.0935752	0.0870152	0.423866	0.324941	0.252942	0.172859	0.203683	-1.11366	1.75278	11.9444	0.00419982	0.0176398
CREBZF	12.1053	21.1528	15.4175	12.8143	23.468	39.1442	61.5934	29.1812	44.8543	27.4475	-1.3137	7.3504	23.4695	0.000311125	0.00371744
NCAM1-AS1	0.591144	1.39767	0.825332	0.803111	0.593054	3.96855	2.21464	1.47042	1.43993	2.54505	-1.47306	0.97102	21.6835	0.000437306	0.00433335
AP000892.4	0.829263	0.996142	2.26449	1.15975	2.51474	3.86833	7.45038	2.73843	2.73153	2.55595	-1.34002	0.46757	9.70088	0.00812487	0.0284458
SCN2B	0.0694611	0.111252	0.109814	0.0485716	0.033259	0.360023	0.185532	0.114689	0.0807527	0.178411	-1.28641	-0.236589	8.84231	0.0106698	0.0347459
PHLDB1	10.5353	17.6745	12.7424	14.4811	17.7276	30.6066	41.7224	23.6156	38.5196	20.9843	-1.13968	8.97657	22.3348	0.000385451	0.00409441
RP11-110I1.11	1.54753	3.09826	1.89053	2.27248	2.09945	5.07997	4.88504	4.06504	7.94603	3.17987	-1.23115	0.972524	17.9142	0.000957304	0.00670351
MFRP	0.460543	0.996795	0.944554	0.584896	0.524468	1.87522	1.03971	1.3751	1.33129	1.46638	-1.03206	2.12423	21.8713	0.000421572	0.00424549
RP11-677M14.2	1.47777	2.79168	1.6991	1.27181	2.90288	3.92789	7.06621	4.77757	3.17168	4.98299	-1.26213	0.66547	16.6924	0.00126151	0.0079092
SLC37A2	1.18304	2.8062	1.82582	6.1295	1.47001	5.25663	8.69898	9.63923	4.62761	6.4607	-1.38496	4.95138	10.4092	0.00757118	0.0269967
ADAMTS8	0.190127	1.00312	0.244323	0.150154	0.328443	1.17481	0.586589	0.926662	0.693441	0.643462	-1.12301	1.45576	7.36178	0.0176065	0.0503317
IQSEC3	0.0460702	0.161631	0.0681049	0.0441809	0.0672277	0.300188	0.0894941	0.118547	0.153027	0.270471	-1.27805	0.14496	10.4795	0.00641003	0.0238658
WNT5B	1.26903	4.47913	2.51291	2.61615	2.02544	8.49392	8.74223	7.70404	4.57169	5.37618	-1.4855	4.36571	28.6545	0.000126792	0.00265748
LINC00940	1.54984	3.10288	2.12847	2.79366	2.91338	3.74871	10.8718	3.15349	5.87247	3.15512	-1.17146	3.23731	9.5749	0.00862979	0.029797
PTMS	116.5	154.386	148.578	142.199	141.614	407.933	677.126	236.384	543.347	254.206	-1.6527	8.73795	30.0486	0.000101591	0.00245497
LAG3	0.380712	0.689302	0.856438	0.537066	0.824271	1.62437	1.60773	1.33174	1.07764	1.20177	-1.08289	1.6608	19.938	0.000621199	0.00518878
GPR162	0.506618	2.13101	1.39447	1.32257	0.999709	2.58871	3.84708	1.7882	2.83183	2.56569	-1.15518	2.73013	13.5877	0.00269782	0.0129619
P3H3	0.714633	2.55919	1.66862	1.19317	1.62841	4.55878	3.97244	2.79887	4.29462	2.90674	-1.30772	3.60083	23.9604	0.000284201	0.00354711
RP11-273B20.1	1.15844	3.25269	2.41723	2.64017	3.23219	7.70919	6.00089	4.73994	7.11617	4.76071	-1.2889	2.35723	24.5584	0.000254958	0.00337103
FAM90A1	0.159449	0.61717	0.572908	0.267592	0.127244	0.606053	1.20024	0.550472	0.494316	0.737178	-1.06399	0.511394	6.24004	0.0265278	0.0681697
KRT17P8	0.175846	1.18916	1.07832	0.655802	0.598739	1.78234	2.16341	1.33734	0.817726	1.36502	-1.0353	0.0691496	6.37499	0.0252118	0.0655531
RP11-22B23.1	7.33627	5.23369	10.3137	6.63091	16.5665	16.2061	19.6342	17.1382	27.6846	9.83029	-1.0037	5.45369	8.34636	0.0132568	0.0409031
PRH2	0.935523	0.856217	0.845149	0.747631	0.853223	2.86316	2.72596	1.20363	2.07162	2.19693	-1.37358	0.305258	22.2468	0.000392022	0.0041366
PRB3	0.25548	0.428675	0.251782	0.122501	0.419409	1.0089	0.638081	0.262958	0.282867	1.19991	-1.19133	-0.375442	6.60351	0.0231541	0.0616809
PRB4	0.165672	0.589662	0.190486	0.185357	0.423072	1.9082	1.71641	0.132627	0.513608	1.73993	-1.93142	-0.386248	10.1096	0.00716605	0.0259189
PRB1	0.15434	0.288399	0.488008	0.388529	0.049267	1.65325	1.64899	0.139001	0.71772	1.2157	-1.93965	-0.0783897	10.4857	0.00639829	0.0238417
PRB2	0.169275	0.994104	0.908269	0.536602	0.828526	3.3145	1.86335	1.05022	2.09912	3.20773	-1.76985	1.43995	20.7689	0.000524356	0.00470199
RASSF8-AS1	0.101653	0.257786	0.204537	0.19903	0.129795	0.474189	0.493668	0.534041	0.31514	0.313315	-1.27034	0.36879	18.3978	0.000861019	0.00626844
RP11-860B13.1	7.22643	9.54575	5.65341	5.5012	12.5563	21.5207	31.5488	18.5182	26.9068	12.3486	-1.50199	3.38278	24.0431	0.000279934	0.00352715
FLJ13224	1.53693	2.88973	1.53663	1.49526	2.13306	5.5416	5.71154	3.45042	4.09145	3.52424	-1.25417	2.28869	27.085	0.000164254	0.00289163
DENND5B-AS1	0.232041	0.454238	0.266796	0.259613	0.44442	0.801794	1.57764	0.743038	1.31884	0.370844	-1.54884	-0.120884	13.1157	0.00305386	0.0140964
pRNA	0.303424	0.323985	0.249193	0.29098	0.608808	1.25814	1.76826	0.676662	0.873471	0.890678	-1.61978	-0.123448	17.9487	0.000950047	0.00667971
RP11-474P2.2	0.645423	2.32592	0.556571	0.992907	0.515064	2.00717	1.88066	2.42199	1.7508	2.32088	-1.05993	0.0920107	8.26856	0.0128917	0.0400709
AMIGO2	0.613772	0.7919	0.691	0.61517	0.734708	2.01478	2.18586	1.50477	1.70458	1.10353	-1.3323	2.26406	35.2002	4.75548e-05	0.0021691
COL2A1	0.6442	1.56405	0.837683	1.14976	0.430855	1.73837	3.24768	2.34833	1.78315	2.38477	-1.35792	3.42228	20.1456	0.000595193	0.00506594
WNT10B	0.0962059	0.513627	0.110615	0.107637	0.270247	0.531886	0.373771	0.785574	0.268428	0.527157	-1.21805	0.0605094	7.72542	0.0155073	0.0458904
RP11-161H23.9	0.546406	0.453782	0.502597	0.543405	0.434108	3.30618	1.50958	1.15188	0.752865	1.01464	-1.63039	2.10443	21.6499	0.000440198	0.00434086
PRPH	0.511312	0.446696	0.400838	0.455054	0.356108	3.26052	1.37701	1.1024	0.774562	0.986969	-1.77715	2.08675	25.4948	0.000215864	0.003199
NCKAP5L	0.556498	1.45548	1.31565	0.979406	0.974025	2.32479	2.1985	2.13991	1.89969	1.79875	-1.00918	3.66632	24.2421	0.000269969	0.00346229
FAM186A	0.195121	0.260429	0.280432	0.306992	0.319208	0.834346	1.19633	0.380744	1.10584	0.526226	-1.60575	2.18662	22.9711	0.000341526	0.00386867
ATG101	7.89057	11.5151	9.56331	9.50043	9.97405	24.7407	23.898	13.7475	21.153	15.2063	-1.06292	5.56937	30.561	9.38178e-05	0.0024185
TAC3	8.83792	10.0202	9.49653	8.98915	9.93046	19.8556	27.2818	9.14624	23.1148	15.8048	-1.04998	4.50909	16.1531	0.0014305	0.00854495
KIF5A	0.177747	0.526241	0.483055	0.415812	0.247586	1.26187	0.816124	0.630621	0.826564	0.675129	-1.21166	1.94386	17.4572	0.00105993	0.00710085
AGAP2-AS1	1.41638	2.44859	2.24892	1.77333	1.98073	5.82637	3.27548	4.37352	3.24098	3.64952	-1.05946	2.19918	29.3499	0.000261966	0.00341253
LINC01465	0.782243	0.890936	0.779486	0.787672	1.16527	3.35167	3.08976	1.97259	3.1526	2.00026	-1.64252	1.82434	45.4088	1.31588e-05	0.00203096
RP11-338E21.2	1.44014	2.49882	2.69075	1.61126	1.83883	3.98101	6.64422	3.4587	5.3018	1.9728	-1.09159	-0.0457369	8.62724	0.0114459	0.036647
TMTC2	2.3217	3.2448	2.66944	1.75438	2.66178	6.97233	8.01653	3.92646	7.07516	3.68828	-1.28088	5.15774	25.6074	0.000211649	0.00317445
LINC00936	0.69638	0.996385	0.96082	0.701213	1.1737	2.56027	1.65037	2.05711	1.3601	1.75526	-1.06424	2.35264	28.1629	0.00018957	0.00301978
RN7SL737P	3.58759	3.63917	4.53743	3.2111	3.66462	10.909	5.22684	8.40068	8.89769	8.10896	-1.15747	0.838203	27.1555	0.000939283	0.00662954
RNA5SP370	0	0	0	0	0.533793	0	69.0288	77.3098	97.8516	0	-8.32352	1.58808	19.8712	0.00103937	0.00702379
RP11-651L5.2	0.648526	2.25054	1.86415	1.26977	1.03508	6.27455	4.72426	2.72566	6.78556	4.66407	-1.83769	0.108637	26.4265	0.000183674	0.0029945
BTBD11	0.159594	0.272655	0.278917	0.142846	0.163021	0.741164	0.42163	0.367956	0.366128	0.349797	-1.15968	1.408	18.1521	0.000908472	0.00647465
DTX1	0.288267	0.874156	1.47161	0.580535	1.23672	2.67745	2.15031	2.45078	2.09119	2.36932	-1.42811	2.83288	20.325	0.00057373	0.00496512
TESC	0.288907	0.532839	0.754954	0.352621	0.402424	1.41575	1.42856	1.57693	0.977082	0.683593	-1.40626	0.764352	19.6074	0.000665368	0.00537723
RPS2P5	21.6382	52.4154	22.4309	15.7103	22.044	53.0538	50.865	76.1538	120.605	41.3877	-1.4117	5.39209	17.345	0.00123271	0.00780292
ABCB9	5.06193	6.8517	6.69093	4.93951	7.14362	12.8039	15.1415	12.4494	14.8551	10.1145	-1.1283	7.00884	42.6077	1.82696e-05	0.00203096
RILPL2	1.14498	2.23405	2.69924	1.22573	1.48299	5.16888	3.36029	4.98529	2.73244	3.00153	-1.15518	4.10287	22.3658	0.00038316	0.00407757
RP11-83B20.3	1.15844	2.88619	2.12477	2.3453	2.71175	5.75648	10.8766	3.37831	6.75513	3.96726	-1.51512	2.9658	18.8885	0.000774561	0.00592846
TMEM132C	0.0715778	0.447652	0.129326	0.183046	0.0261124	0.946918	0.655494	0.331528	0.301154	0.43423	-1.65944	0.84577	10.0078	0.00739199	0.026512
TMEM132D	0.0500488	0.251933	0.164414	0.111991	0.237359	0.22729	0.583337	0.592409	0.310319	0.117532	-1.22652	0.959509	6.55339	0.023588	0.0624595
STX2	1.15491	1.88603	1.6872	0.775283	1.47463	3.02352	3.27284	2.74104	3.60147	2.6616	-1.17037	3.06341	29.3427	0.000113546	0.00254951
MMP17	0.139005	0.202397	0.203413	0.0848299	0.0968109	0.663709	0.810075	0.470408	0.803109	0.502011	-2.16739	0.715714	47.8405	1.00243e-05	0.00203096
RP11-417L19.4	1.0687	2.28224	1.63836	1.46139	3.63882	5.08782	4.61336	2.8518	5.33783	4.22926	-1.15886	0.532929	12.48	0.00362313	0.0158041
RP13-977J11.6	0.313026	1.13641	0.791804	0.560353	0.879306	1.55755	3.40521	1.27802	1.84382	0.943369	-1.31957	0.129292	9.68327	0.00816942	0.0285684
GALNT9	0.0798444	0.139508	0.200298	0.0893317	0.176093	0.331072	0.423007	0.296352	0.213776	0.208809	-1.1299	0.659434	12.3519	0.00375226	0.0162579
RP13-895J2.3	0.0832265	0.124413	0.210522	0.111739	0.12752	0.230064	0.226341	0.359783	0.464428	0.50164	-1.44317	-0.252552	17.578	0.00103161	0.00699607
RP13-554M15.7	3.83674	9.03844	6.03811	5.79505	7.85356	12.6111	17.0024	12.4827	12.9353	10.0189	-1.05058	5.37493	23.6481	0.000301002	0.00364704
RP11-61K9.3	0.679564	1.13377	0.586011	0.712792	0.867695	2.34816	1.15508	1.68307	1.58007	1.45455	-1.05808	0.628665	18.6516	0.00327773	0.0148104
MIPEPP3	0.409927	1.22558	1.13118	0.64209	0.523412	2.0397	0.796309	2.06744	3.1771	2.24618	-1.40738	-0.0319733	14.2803	0.00225876	0.0115007
LINC00543	1.72729	2.1371	1.92296	1.71781	2.83562	5.22952	4.52709	3.75325	4.7174	3.90605	-1.11775	2.59937	34.1365	5.8421e-05	0.00225173
RGCC	1.51951	2.30288	3.21242	0.932293	1.06397	3.99716	3.04696	5.29739	3.57104	2.75299	-1.07006	1.55658	11.4527	0.00482493	0.0194766
MYCBP2-AS1	7.25296	10.9823	7.42852	6.21763	10.9044	22.9919	25.7022	15.6354	26.2265	14.1913	-1.33978	5.9304	33.4676	6.07908e-05	0.00226002
SLAIN1	0.305983	0.836398	0.464392	0.287566	0.312553	1.28566	1.28388	1.08759	1.02448	0.838311	-1.3627	1.69884	23.4999	0.000309376	0.00370238
MIR3665	0	8.74496	3.32352	0.539006	3.07567	21.3079	24.3322	15.0412	14.9354	13.859	-2.53919	0.208873	19.6281	0.000662498	0.00537115
COL4A1	8.75415	18.1539	14.0077	10.6998	8.64552	29.8007	22.4179	26.0541	23.0502	16.3928	-1.0037	7.18519	24.0468	0.000279745	0.00352715
COL4A2-AS2	4.18772	12.8467	6.72565	5.65213	8.19033	35.0501	29.2469	21.3121	28.0775	14.9334	-1.83186	4.66877	42.0909	1.94455e-05	0.00203096
RP11-120K24.3	0.585024	1.66578	0.0896864	0.829081	1.39437	3.88125	1.13644	1.63918	1.69276	2.40421	-1.25231	1.04024	6.81348	0.0214352	0.0582722
RP11-120K24.4	5.8638	7.93081	6.20271	6.64802	5.88988	14.1562	17.4659	12.7683	18.9059	9.63915	-1.19745	2.79191	29.2425	0.000115371	0.0025828
GAS6	10.7386	23.5351	14.768	14.785	18.9164	33.6311	50.1794	24.5866	33.7091	24.9673	-1.07721	7.24694	18.7773	0.000793229	0.00600629
RASA3-IT1	0.532474	2.55851	0.918341	0.595744	1.86968	2.39188	4.39604	2.39777	2.26979	3.10003	-1.19237	-0.180176	8.01728	0.0140319	0.0425251
TRAJ24	4.81762	5.1441	9.232	2.69503	12.3027	19.9761	6.23902	15.4269	9.95693	16.4988	-1.02111	-0.406707	6.25401	0.0263879	0.067887
CH17-302M23.1	0.54922	0.788659	0.718582	0.593291	1.06399	1.2041	1.83947	1.36451	1.67331	1.27123	-1.01487	1.59934	17.3227	0.00128389	0.00799235
AJUBA	0.253814	0.686568	0.564204	0.549013	0.518527	1.14598	1.0354	1.18866	1.16718	0.683792	-1.05653	2.24169	18.2222	0.000894629	0.00641226
PABPN1	33.8539	48.9406	38.7144	33.7442	49.4083	110.286	168.845	69.6449	138.231	73.4603	-1.51361	8.24145	30.7612	9.09695e-05	0.00239462
SLC22A17	0.425681	1.08582	0.66618	0.449802	0.452938	1.97753	1.05661	1.97366	2.27278	1.18245	-1.49159	2.3172	28.4532	0.000130997	0.00268125
AL049829.1	0.550189	1.48596	0.9675	0.724193	0.371914	1.96822	0.943038	2.48725	2.10701	1.59604	-1.17378	1.10509	13.0701	0.00309108	0.0142247
NFATC4	0.743457	1.86296	1.28911	1.14037	1.39329	3.31475	3.14465	2.0087	2.29554	2.31612	-1.06649	4.04555	24.0348	0.000280361	0.00352812
CBLN3	5.92331	7.31558	6.60618	6.45041	8.67237	16.9743	19.8677	11.2382	18.8223	12.6851	-1.22148	4.89231	36.2277	4.12857e-05	0.00214624
RP11-671J11.7	0.725918	1.01988	1.01036	1.32513	1.41471	1.79544	3.7109	2.06454	3.9087	1.36077	-1.25753	1.32122	12.6369	0.00347196	0.0153424
RP11-73E17.2	5.94978	8.29203	6.62114	5.13291	8.72577	15.5553	17.5456	11.965	15.4822	12.733	-1.11312	4.52619	37.2571	3.59412e-05	0.00204925
DNAAF2	5.73627	9.42448	5.33917	6.16956	7.56409	15.3849	20.5948	12.1569	13.8403	10.3135	-1.12771	4.99663	25.9315	0.00020003	0.00306429
RP11-649E7.7	0.756883	0.94287	0.725207	0.987955	0.805349	2.26662	3.18563	1.21184	3.32415	1.38244	-1.40656	-0.488581	12.7238	0.00339143	0.0151148
DACT1	0.709768	2.26157	1.10106	0.617637	1.10765	4.09533	2.62622	2.59749	3.64986	3.22552	-1.52643	3.29937	31.087	8.65445e-05	0.00238157
PTBP1P	0.126384	0.438582	0.835551	0.388852	0.363086	0.698728	1.5958	0.796759	0.979524	0.952208	-1.24341	0.288157	9.04315	0.0099999	0.0331935
RP11-862P13.1	1.08256	2.52201	2.37625	1.54152	1.2566	3.67265	5.54411	2.71809	4.88161	3.10074	-1.20403	0.628617	14.3259	0.00223287	0.0114201
PAPLN	1.16295	2.43441	2.86313	2.89631	2.1896	5.94821	5.51374	4.65497	3.97198	3.44719	-1.05643	4.76436	19.6904	0.000653953	0.0053385
RP4-647C14.2	0.431217	0.974005	1.10602	1.50303	0.974129	3.89698	4.47828	2.29032	2.36518	1.56765	-1.58381	2.59742	19.7182	0.000650173	0.00532489
MIR4505	15.9378	42.1745	36.6498	36.4383	39.8151	90.0294	111.725	68.2323	122.45	65.4978	-1.46321	2.21778	26.393	0.000184732	0.00299594
AC005519.4	1.03612	1.73853	1.10622	1.11784	1.18122	2.40386	4.24112	2.22178	3.38423	2.02764	-1.2428	1.51706	20.1185	0.000598515	0.00507903
RP11-488C13.6	2.28004	5.32204	4.69439	3.26285	2.57273	9.74726	6.38616	4.77542	8.13698	8.20787	-1.06269	2.41222	18.6355	0.000817815	0.0061129
C14orf178	0.934099	1.15085	1.5697	1.20587	0.733966	3.27733	1.81454	1.72566	2.56172	2.26389	-1.05493	0.387022	14.6317	0.00490165	0.0196882
MIR3173	2.97559	6.35447	5.13191	3.32916	4.74919	16.4509	11.5605	15.1858	6.91861	11.2094	-1.44656	-0.569938	18.541	0.00143016	0.00854495
SYNE3	2.11096	4.87973	3.471	3.8013	3.15407	6.97086	10.019	6.63482	9.91575	5.9704	-1.23743	6.70817	28.9078	0.000121719	0.00262639
RP11-1070N10.3	0.560358	0.543938	0.702859	0.569946	0.585399	0.985731	1.58332	2.26335	1.7372	1.11653	-1.38265	0.203867	20.8816	0.000512613	0.00464259
BDKRB2	4.86267	6.78615	5.43805	6.56493	11.3609	25.27	25.7397	9.54856	33.4034	16.0152	-1.69228	6.65549	24.7431	0.00028823	0.00357253
HHIPL1	0.103287	0.427362	0.326584	0.108338	0.255521	0.517503	0.702248	0.426351	0.460299	0.265294	-1.01725	1.52248	7.04147	0.0197353	0.0547137
CTD-2376I20.1	0.369234	0.887075	1.48588	0.30983	1.06077	2.16894	2.15178	2.10607	0.858513	1.2645	-1.07922	-0.335728	6.2201	0.0267289	0.0685235
RP11-638I2.2	3.98606	6.08026	5.6743	5.30916	8.48261	10.7564	22.8608	10.7127	20.3015	7.54052	-1.34171	2.46483	15.2456	0.0017776	0.00982528
MEG3_2	7.7082	25.7205	24.3725	14.5532	27.681	56.599	42.1134	34.7105	51.5271	32.9975	-1.162	1.7631	14.6459	0.00206066	0.01082
DIO3OS	0.722257	4.62721	1.56745	3.03029	4.1384	3.83087	14.0478	9.50775	13.5746	6.82683	-1.84634	5.14248	13.5612	0.00358769	0.0156827
DIO3	0.0721956	0.873664	0.581063	0.646192	0.798913	0.698499	1.58944	1.64718	2.5366	1.61534	-1.493	1.25305	10.7424	0.00592897	0.0225637
EXOC3L4	1.61349	5.16849	3.74374	2.6021	5.95778	7.9761	14.8244	5.41105	9.59857	6.29228	-1.28402	4.48042	12.2272	0.00422649	0.0177234
ASPG	2.76669	5.03534	2.84873	1.73714	2.53083	6.52934	7.62051	3.13386	9.3965	4.51406	-1.12714	4.83351	12.8028	0.00342994	0.0152341
RP11-477I4.4	2.98535	5.84403	3.0511	2.59783	5.92948	13.7541	17.0755	6.77139	14.9109	7.72466	-1.60107	1.3253	21.0458	0.000496053	0.00457583
LINC00638	0.0200894	0.235958	0.115492	0.269717	0.128255	0.305433	0.429273	0.434226	0.311401	0.412796	-1.30727	-0.381741	8.77044	0.0109221	0.0353947
PLD4	0.0662301	0.275015	0.203066	0.107033	0.112754	0.488215	0.228722	0.388814	0.125476	0.473793	-1.17683	0.830034	9.43267	0.0088353	0.030354
RP11-44N21.1	0.730625	1.28493	1.23538	0.577016	1.04264	2.79191	5.34319	2.11595	5.12968	2.17834	-1.89349	1.4233	27.2271	0.000160379	0.00288004
JAG2	0.593071	1.57049	1.10013	0.752014	1.12074	2.17498	4.65439	1.60476	1.77733	1.14823	-1.22616	3.42368	10.2217	0.00714156	0.0258666
C14orf80	2.40917	2.38696	2.75265	2.27295	4.12722	10.0209	9.81472	4.67954	7.91367	4.01409	-1.4206	5.09857	23.3179	0.00032861	0.0038041
TMEM121	0.0531355	0.255314	0.5193	0.178348	0.271382	1.32195	0.722533	1.21232	0.617733	0.764281	-1.88292	0.273536	20.4916	0.000554595	0.00485415
AL928768.3	6.84715	18.2033	7.87271	6.72269	5.88795	27.2327	13.301	41.9499	22.3103	32.1589	-1.60771	2.72111	27.3993	0.000155826	0.00285027
IGHA1	3270.38	4509.02	3229.91	3066.4	1038.48	5438.83	4205.58	10792.3	4739.49	6606.12	-1.07762	12.3344	10.4796	0.00640995	0.0238658
MIR4539	9.27392	53.1128	32.9583	25.4681	11.8413	97.8831	126.106	47.5823	58.8081	40.4219	-1.53797	1.61267	11.5773	0.0046569	0.0189638
MIR4537	19.5114	77.1614	78.1028	39.617	41.5215	206.753	195.125	183.966	183.705	101.962	-1.8192	2.9891	31.8705	7.68827e-05	0.00234637
IGHJ6	1248.04	1299.85	940.121	1070.68	436.241	2157.09	1090.58	4378.5	1390.83	1692.61	-1.08767	6.56874	9.24877	0.00999953	0.0331935
IGHJ3P	197.282	649.236	599.065	460.689	423.704	1636.05	2419.27	1508.87	1692.11	947.952	-1.88357	5.74204	36.5845	4.41672e-05	0.00214624
IGHJ5	1160.36	1688.73	1270.06	1230.09	485.077	2427.1	1339.61	6293.76	1459.4	1805.91	-1.18963	6.53583	7.9363	0.0160056	0.0468777
AL122127.25	1.04299	3.00691	2.39842	1.28361	1.59808	5.47799	3.64693	5.63598	6.14353	3.71477	-1.42812	0.786998	24.5749	0.000254205	0.00336929
KIAA0125	1.74519	2.90175	2.87748	3.12639	2.90794	4.895	4.78199	7.18424	4.33941	5.88206	-1.00905	5.32646	36.5381	3.95829e-05	0.00212213
IGHV3-22	1.97268	1.65499	1.13407	0.630593	1.2594	3.70031	1.36859	5.75286	1.09207	2.31626	-1.10117	-0.19707	6.10228	0.0279551	0.0710501
IGHV4-55	23.2306	13.9436	6.32192	10.3041	8.42465	66.3067	26.1683	71.6376	18.1112	19.0184	-1.66622	3.28316	13.0575	0.00346806	0.0153306
RNA5SP389	0	0	0	0	0	0	58.9587	97.1894	27.2733	0	-9.10242	1.11176	11.33	0.0148551	0.0444322
RP11-173D3.1	0	0.188857	0.101681	0.29683	0.112918	0.488926	2.23328	1.80531	0	0.726868	-2.8039	-1.20388	10.7514	0.00591321	0.0225189
RP11-173D3.4	0	0.0232965	0.0125429	0.0366157	0.0139291	0.0753898	0.29668	0.235795	0	0.0747194	-2.87841	-1.15877	11.0838	0.0053653	0.0209856
RP11-32B5.7	0.584123	0.87319	0.268645	1.01951	0.865165	1.90534	1.90629	1.73953	2.39035	0.992211	-1.32744	1.48127	14.9715	0.00190098	0.0102584
GOLGA8M	1.01078	2.64914	1.90174	2.05616	2.90387	4.54044	5.62277	4.5792	5.55499	3.27278	-1.20859	2.92364	20.9903	0.000501574	0.00460694
RP11-578F21.6	3.63268	9.30924	6.05633	5.89327	9.2767	16.1925	18.5238	16.7944	20.1306	12.5651	-1.34495	2.7347	29.7943	0.000105721	0.00246222
APBA2	0.265113	0.660517	0.592708	0.477879	0.394925	1.20107	0.844025	0.840096	0.707741	1.30136	-1.04854	2.3329	20.9404	0.000506612	0.00462434
GOLGA8T	0.907685	2.59325	1.72059	1.78405	1.84809	5.18779	4.3366	4.80173	4.10687	4.2007	-1.38479	2.7063	43.8686	1.57286e-05	0.00203096
PLCB2	3.39987	7.60591	9.931	4.59696	7.50463	15.7336	16.6448	10.9503	13.8899	11.0023	-1.09317	6.22587	18.599	0.00082428	0.00613826
PLCB2-AS1	1.24681	2.28224	2.96952	1.39496	1.93312	5.16988	4.84403	4.49159	2.3468	4.26992	-1.12121	0.876376	15.7929	0.00155792	0.0090452
RMDN3	5.21281	7.26651	6.53949	6.07568	7.42635	14.3278	18.0235	8.65896	15.8692	9.41726	-1.07323	5.67915	22.1495	0.00039944	0.00415494
ITPKA	8.17292	17.5052	8.59079	12.6069	14.0787	21.9575	39.8789	20.2672	30.2849	18.9799	-1.17078	5.35216	18.7277	0.000801734	0.0060396
SPTBN5	1.03728	1.42278	1.59334	1.36696	1.916	3.04872	4.89013	2.89489	4.86175	2.18477	-1.33441	4.98505	25.3199	0.000222608	0.00322321
AC018512.1	4.21542	9.00217	10.9053	11.7908	6.72802	21.8489	34.802	27.8407	32.6712	11.5491	-1.59803	-0.142429	16.341	0.00136881	0.0083044
FAM214A	6.09161	8.60297	7.38851	6.42976	8.11961	14.6702	22.1675	10.577	17.258	13.0174	-1.13398	6.83279	27.6367	0.00014979	0.00280302
CGNL1	2.41159	5.64259	6.27069	4.67112	2.51258	10.9762	12.1824	5.25886	8.39955	7.76697	-1.10047	5.85041	13.6089	0.00277843	0.0132289
C2CD4A	0.0734181	0.094072	0.185712	0.114998	0.112492	0.223246	0.342286	0.211588	0.318651	0.0804584	-1.01472	-0.510628	5.50178	0.0353356	0.0848116
RP11-244F12.3	26.8761	40.1474	36.0172	32.1114	49.6261	76.9206	103.831	65.0537	94.3081	55.3077	-1.14484	7.62379	25.4045	0.000219318	0.00321445
PDCD7	5.76697	7.39927	5.81081	5.08199	7.68021	14.2918	17.7978	9.53129	14.1538	10.4059	-1.10098	5.01462	27.9465	0.000142314	0.00275376
IGDCC4	0.286675	0.876564	0.771593	0.495686	0.332762	1.9091	0.847981	1.33003	1.25231	1.47265	-1.32179	2.89167	23.085	0.000334286	0.00382876
RP11-622C24.2	0.263425	0.530406	0.649029	0.555768	0.672702	1.02987	1.40357	0.551309	1.53998	0.876366	-1.05555	2.46109	10.9008	0.0056592	0.0217857
SKOR1	0.0790568	0.241183	0.155825	0.0884505	0.187465	0.437075	0.548474	0.216989	0.227582	0.324892	-1.24309	0.255523	11.1598	0.00524843	0.0206459
RP11-315D16.4	2.26808	3.59597	2.21267	2.99896	2.89597	7.31463	9.61283	4.37418	6.17912	5.74318	-1.27605	1.82106	24.6007	0.000253028	0.00336747
LARP6	0.145726	0.632129	0.335105	0.254752	0.174439	1.20849	0.866936	0.710897	0.67766	0.561445	-1.42468	1.64969	17.0382	0.00116534	0.00752279
RP11-673C5.1	87.0752	72.3239	115.603	76.6582	137.977	214.836	351.836	122.427	319.955	160.043	-1.30312	6.77681	15.9847	0.00159325	0.00916815
NR2E3	0.280681	0.915757	0.555798	0.471049	0.597309	1.2285	2.27184	0.880068	1.57112	0.897158	-1.33519	1.67215	14.6479	0.00205964	0.0108172
RP11-1007O24.3	11.728	17.5	12.4341	10.1801	15.3795	30.1262	36.5096	22.8152	27.8036	21.0975	-1.08699	5.81513	30.4004	9.61775e-05	0.00244137
RP11-361M10.3	1.22861	1.17616	1.46135	0.711001	2.59654	2.22515	5.6786	2.3402	2.6925	1.91518	-1.08873	1.43027	7.34964	0.0176821	0.0504969
HCN4	0.0629864	0.104618	0.112654	0.109621	0.107231	0.19346	0.339875	0.084039	0.368839	0.143805	-1.19772	0.317634	8.28094	0.0128383	0.0399511
C15orf59	0.169309	0.328696	0.238911	0.129155	0.157223	0.638215	0.568089	0.388137	0.524886	0.411151	-1.33144	1.26178	24.9582	0.000237344	0.00327729
LOXL1	0.319894	0.935612	0.623674	0.389027	0.301901	1.17264	0.837558	1.25261	0.905487	1.02885	-1.04555	1.53328	14.7037	0.00203123	0.0107301
ISLR2	0.0248738	0.115091	0.0667319	0.0278294	0.12704	0.286496	0.144957	0.119476	0.102817	0.249875	-1.34581	-0.21304	9.1035	0.00980827	0.0327443
SEMA7A	0.328703	0.88998	0.890849	0.341492	0.809424	1.96331	1.45949	1.22643	1.32838	1.36692	-1.20674	2.20401	18.5684	0.000829743	0.00616544
CTD-3154N5.1	1.21892	2.1692	1.1679	1.25011	2.20485	4.35223	6.90614	2.56147	4.09374	3.89609	-1.46448	0.625875	19.8031	0.000638799	0.0052698
SCAMP5	0.46713	2.07273	0.954839	0.963973	1.84237	1.46347	1.91568	2.00691	3.62045	3.5266	-1.03536	3.19784	8.62842	0.011479	0.0367353
MAN2C1	4.73086	10.097	7.41455	7.05527	10.8127	16.4835	21.2372	12.5217	22.2889	13.4424	-1.15258	6.8756	22.4549	0.000376683	0.00403867
CSPG4	0.622397	1.49855	0.975207	0.662217	0.888196	2.63979	2.15732	1.65597	1.57957	1.25383	-1.04425	3.53481	17.788	0.000984455	0.00682945
CTD-2026K11.1	0.898491	2.59032	2.68597	1.40735	1.83557	5.58835	6.45788	4.42359	5.29239	2.83087	-1.42077	0.983401	19.347	0.000702728	0.00556469
TMEM266	0.413135	0.830969	0.784326	0.505223	1.07955	1.88569	2.3143	1.90364	2.75518	1.56621	-1.57253	2.89983	35.4016	4.62441e-05	0.00216072
RP11-685G9.2	0.333674	1.06886	0.844034	0.821309	0.511259	0.922381	2.33346	0.961637	2.37922	1.18843	-1.12886	-0.0836315	7.3853	0.0174611	0.0499978
LINGO1	0.113512	0.440743	0.332217	0.484908	0.144937	0.784456	0.641466	0.483271	0.575845	0.636121	-1.0579	1.23006	9.22278	0.00944195	0.0318212
CIB2	1.55574	2.46658	3.4691	2.16256	2.04662	6.09244	4.53317	4.50056	5.40765	5.74766	-1.18269	3.0338	37.4554	3.50058e-05	0.00204925
ST20-MTHFS	9.47826	14.0258	9.41721	9.62472	12.1022	31.3271	32.9216	19.2993	26.6693	21.4517	-1.30479	4.20573	44.1635	1.51947e-05	0.00203096
ST20	3.85499	4.9194	3.92789	4.17279	4.92221	14.2952	15.9512	8.35504	12.7284	8.84431	-1.49919	3.74254	46.116	1.21435e-05	0.00203096
ST20-AS1	2.1681	3.68358	2.32757	2.50613	3.25775	8.02972	8.91198	5.02	6.98141	5.61184	-1.35062	4.36877	41.7092	2.03703e-05	0.00203096
GOLGA6L17P	1.33719	1.77606	1.91247	2.5178	2.37368	4.3726	7.66603	1.87987	4.85328	3.52952	-1.20431	2.34564	11.8008	0.00437218	0.0181286
CSPG4P11	0.144234	0.220012	0.272448	0.276639	0.157855	0.469907	0.660434	0.371141	0.351332	0.395164	-1.07797	0.771545	13.7594	0.00258037	0.0125844
RP11-182J1.18	1.44844	2.81333	2.31568	1.51251	2.64204	4.90006	6.86003	3.80992	5.92305	3.04239	-1.24968	3.71082	21.5979	0.000444711	0.00435296
RP11-245C17.2	0.207741	2.10728	1.19428	1.39455	2.65253	2.00992	10.4923	3.86662	11.4316	3.69952	-2.12546	0.951365	13.137	0.00313901	0.0143906
RP11-158M2.4	1.53598	2.95213	2.35472	1.83306	2.35345	5.23666	4.9729	3.93479	5.23797	3.92764	-1.10113	0.827542	22.5551	0.00166615	0.00945098
HAPLN3	0.172253	0.413834	0.511637	0.176661	0.311581	1.19041	0.585572	0.637771	0.623015	0.609574	-1.22286	0.939579	14.9003	0.00193466	0.0103869
RHCG	0.0388071	0.227903	0.0892392	0.108546	0.0743257	0.509556	0.866929	0.186401	0.210539	0.186062	-1.83761	-0.475992	10.2425	0.00688318	0.0251769
KIF7	1.90162	3.42374	2.16318	2.13889	3.21589	6.10948	5.08908	4.84635	5.78556	4.00444	-1.04174	4.27944	32.0382	7.49795e-05	0.00231473
RP11-654A16.3	1.29043	6.2464	2.96743	1.63627	3.84458	10.9393	11.8653	10.1239	9.60133	8.83862	-1.73849	1.99603	28.27	0.000134964	0.0027019
DNM1P47	0.238343	0.632703	0.274042	0.355552	0.600199	1.33144	1.53689	0.596264	0.610621	1.02938	-1.32746	3.46745	15.8242	0.00154635	0.00900103
IL9RP3	0.604361	0.871178	0.938091	0.405704	0.84884	1.58711	1.93711	1.63289	0.702606	1.40742	-1.00523	0.933524	11.2362	0.00513392	0.0203052
CAPN15	8.45512	12.1727	9.96911	10.6786	14.726	25.5348	31.7788	19.865	28.912	15.0094	-1.1583	7.1647	24.1657	0.000273748	0.0034858
MIR3176	1.68617	2.40058	4.52368	3.1442	6.4589	14.7601	14.1938	8.77404	10.4548	3.84971	-1.52589	-0.475392	11.0596	0.0054031	0.0210873
LA16c-366D1.3	46.3342	60.1405	46.7981	59.2114	77.4797	122.207	164.531	106.556	141.337	73.8077	-1.1112	5.44042	21.4177	0.000460758	0.00442495
PIGQ	0.959989	1.96125	1.56	1.26023	1.52811	3.36137	3.51833	2.47462	2.80747	2.30573	-1.03472	4.11147	28.2296	0.000135859	0.0027019
NHLRC4	0.0961236	0.179616	0.165781	0.188204	0.245469	0.863576	0.32677	0.634848	0.372498	0.559625	-1.66366	-0.212879	24.5895	0.000253538	0.00336873
RAB40C	6.15976	8.81265	5.96922	6.60734	11.7589	16.2581	20.5697	11.4947	18.2709	12.5162	-1.05131	5.64599	19.6931	0.000653585	0.0053385
WFIKKN1	0.777753	0.520421	0.405391	0.545305	0.926862	1.10364	1.97415	1.12073	1.39847	1.0086	-1.07642	2.28517	12.936	0.00320358	0.0145885
LA16c-349E10.1	1.49934	2.51578	1.72392	1.15827	3.4642	3.89795	7.42012	4.32963	6.69563	3.76549	-1.38459	2.3899	18.1887	0.000901213	0.00643988
RHBDL1	0.536996	1.14677	0.46307	0.660884	0.445678	1.4102	2.34708	0.773801	1.45668	0.588491	-1.04599	0.940401	6.70338	0.022317	0.0600221
FBXL16	0.6721	1.42175	0.772767	0.808712	1.32773	2.20844	3.57191	2.02529	2.08362	2.13669	-1.31239	2.77847	25.4707	0.000216781	0.00320602
FAM173A	2.84097	5.22435	3.05477	2.20732	5.81066	10.871	12.3661	8.21283	11.7025	7.96367	-1.4647	3.76719	31.048	8.70616e-05	0.00238157
CCDC78	0.292752	0.625181	0.53295	0.450364	0.66972	0.994712	1.84824	1.45011	0.907577	1.10283	-1.33193	1.90305	23.2671	0.000323077	0.00378448
HAGHL	1.2517	2.02135	1.89114	1.21524	1.94163	3.66025	4.30033	3.20487	3.41544	2.50822	-1.07883	3.64845	27.5979	0.000150758	0.00280697
MSLN	0.671833	2.34197	0.272633	0.530585	1.5138	3.25002	6.98599	2.75243	4.7169	2.49028	-2.0072	2.72328	15.9616	0.00169767	0.00955294
RP11-161M6.2	0.194309	0.594766	0.640448	0.318849	0.297721	1.41444	1.81179	1.36887	0.863423	1.13569	-1.72511	1.7719	29.8903	0.00010414	0.00245497
SOX8	0.102722	0.463108	0.459309	0.293705	0.189453	1.16738	1.72938	0.890866	0.866907	0.875566	-1.9174	1.65659	26.986	0.000167017	0.00290726
RP11-616M22.1	0.186661	1.19586	0.643856	0.5221	0.953343	2.45095	3.4447	2.12938	3.3274	1.66205	-1.91807	-0.0521313	22.216	0.00039435	0.00413726
TSR3	32.0684	49.0593	40.9424	37.1082	46.9738	111.371	117	74.622	117.459	69.3505	-1.29047	6.44972	41.3927	2.11757e-05	0.00203096
UNKL	2.09927	4.87948	3.11996	2.80184	4.03358	8.48066	9.75564	5.6496	6.96846	5.91789	-1.17094	5.3407	26.9497	0.000168041	0.0029103
CCDC154	0.389687	0.792561	0.789428	0.498275	0.521261	1.64147	2.12678	2.02775	1.38068	0.940538	-1.4752	1.6286	27.2312	0.000160269	0.00288004
LA16c-312E8.4	0.257371	0.324778	0.538035	0.392662	0.388371	1.35823	1.81803	1.54528	1.1243	0.833332	-1.83013	0.93847	37.8453	3.32473e-05	0.00204925
LA16c-390E6.3	0.988633	2.11126	0.757806	0.553052	0.420775	2.27741	2.56064	1.58289	3.32033	3.38574	-1.41083	-0.622046	11.3114	0.00502405	0.0200337
TELO2	2.97138	5.95048	4.47292	3.25769	6.17092	10.1931	11.7064	8.35419	10.6176	7.12728	-1.12096	4.91863	25.2829	0.000224065	0.00322835
LA16c-380F5.1	0.215089	0.521966	0.472128	0.350031	0.524302	0.675652	1.10154	0.727887	0.848668	0.857144	-1.04269	0.767837	14.2876	0.00314563	0.0144143
LA16c-395F10.1	17.9892	40.2225	31.8209	27.3517	51.043	82.4547	131.119	56.1276	90.8041	53.7087	-1.36058	4.28299	18.7806	0.000801426	0.0060396
NME3	1.85537	4.11172	3.26027	2.19333	3.84405	6.72553	9.18042	4.87629	6.4031	5.46685	-1.14486	2.80579	20.1114	0.000599386	0.00508087
RPS2	191.418	236.735	202.71	144.714	244.544	475.102	465.178	402.17	408.139	322.007	-1.05435	9.55172	33.5038	6.04737e-05	0.00225833
SLC9A3R2	7.56638	18.7904	11.3538	10.8727	9.58828	28.262	24.1648	24.9647	29.3986	19.871	-1.16702	6.03657	35.8817	4.32834e-05	0.00214624
DNASE1L2	0.760851	0.49237	0.397641	0.386935	0.588779	1.46589	1.8363	0.996701	1.14364	1.10543	-1.31522	1.0602	20.3871	0.000566513	0.00492048
NTN3	0.254708	1.03348	0.497859	0.370465	0.422788	0.844912	1.97914	1.03992	1.69772	1.08164	-1.41008	0.916533	14.3425	0.00222357	0.011388
AMDHD2	2.35198	5.80213	4.67584	3.52589	5.31091	10.4731	14.2018	8.86247	10.8475	7.58655	-1.31905	5.02135	29.2564	0.000115116	0.00257964
CEMP1	3.03583	8.74831	6.89697	4.17408	8.8267	18.5534	26.5023	13.7474	19.22	12.2756	-1.57617	4.09288	26.3572	0.000185869	0.00299797
RP11-20I23.10	3.32075	3.82119	5.04142	3.93176	7.69799	10.6501	16.3461	5.49749	14.7426	6.09476	-1.21271	3.6247	11.3846	0.00505916	0.0201072
KREMEN2	0.251571	0.351271	0.356001	0.324765	0.494178	0.641926	0.751833	0.952746	1.16986	0.477164	-1.19302	0.674051	15.7075	0.00159004	0.00915899
LA16c-380H5.3	0.613301	1.02158	0.535922	0.795963	1.09632	1.49191	3.47881	1.2078	1.67317	1.31062	-1.21232	1.47784	11.7145	0.00447966	0.0184306
BICDL2	34.6761	48.3468	35.6907	36.6605	64.589	81.0524	145.427	69.7707	90.6824	58.2135	-1.07608	8.31303	14.4573	0.00216025	0.011185
RP11-473M20.5	14.0138	21.4217	15.0297	15.4385	25.2363	32.2973	66.1945	25.9762	37.5276	25.4451	-1.1066	6.44437	13.753	0.002657	0.0128098
LINC00921	1.35276	2.5387	2.2388	1.62816	2.93111	7.96051	7.7242	4.99632	6.3542	4.3239	-1.5933	3.38682	41.4562	2.10111e-05	0.00203096
VASN	1.69458	4.06156	2.54949	2.01695	3.08444	5.70594	5.11284	5.39027	5.28142	4.88965	-1.01368	3.48406	28.885	0.000122166	0.00263287
RP11-709D24.6	0.590104	1.43521	0.942346	1.13705	1.42322	2.71872	4.90367	1.77152	3.20148	1.88618	-1.4358	1.65008	17.2195	0.0011183	0.00734032
RP11-420N3.3	3.72218	15.2461	7.57715	6.82698	5.76548	33.651	69.6979	23.1543	32.821	18.2223	-2.27768	4.19833	27.9904	0.00018723	0.00300684
RP11-420N3.2	2.24111	8.23869	4.41734	3.76111	3.06593	17.7889	36.8181	12.4562	17.3695	9.73635	-2.20979	4.22592	27.9568	0.000182562	0.00298557
RP11-77H9.8	0.355398	0.758965	1.3621	0.662713	0.605049	2.9473	2.30128	2.2761	2.75448	2.10968	-1.72532	-0.359163	25.1101	0.000231022	0.00325886
AC009121.1	5.18821	2.07742	5.96529	2.90234	1.65613	9.86001	17.6372	3.89381	14.0737	4.44197	-1.42249	-0.699481	6.77202	0.0217624	0.0589378
RP11-1021N1.1	1.82722	5.44238	2.54319	2.36712	2.57865	8.57341	8.12644	4.15734	5.9628	4.80848	-1.14704	2.29976	15.1161	0.0018347	0.0100074
CTB-193M12.3	0.6034	1.1812	0.925036	1.01265	0.642038	3.75297	4.88392	2.77753	2.18241	0.964341	-1.73726	0.034288	16.728	0.0012512	0.00786875
RP11-1212A22.1	2.28986	5.0012	2.59864	3.28561	6.12286	8.69332	11.0627	5.42798	10.7175	5.21442	-1.14965	5.37997	13.3282	0.00305154	0.0140885
CTD-2349B8.1	5.62675	13.6222	4.48383	6.04601	6.82879	24.9482	29.869	12.9782	23.8341	17.7816	-1.63806	3.73988	29.7926	0.00010575	0.00246222
RP11-21M24.2	0.556262	0.853814	0.43971	0.544563	0.799039	1.10521	1.35072	1.1272	1.77839	1.23826	-1.06404	0.59429	16.2939	0.00333556	0.0149494
CTD-2270L9.4	3.014	5.63194	4.10077	3.37214	4.10496	8.53995	9.27024	7.4195	8.72097	5.91792	-1.0167	2.61455	25.0748	0.000241119	0.00328662
IL21R	0.39787	0.681708	1.14898	0.403737	0.862447	2.35314	1.00655	1.56664	1.26215	2.04069	-1.24155	2.68109	18.3833	0.000863736	0.0062705
IL21R-AS1	0.290163	0.516377	0.511555	0.259712	0.469289	1.8181	0.939431	1.39373	0.959521	1.35145	-1.66969	1.19354	45.9145	1.24233e-05	0.00203096
RP11-666O2.4	0.957014	3.8685	1.88632	1.22369	3.31673	4.44064	3.85091	4.10428	6.35764	4.58844	-1.09859	1.39026	11.0613	0.00540049	0.0210873
RP11-57A19.4	0.840749	1.19696	1.61113	1.72452	1.43134	2.90512	2.72201	2.18743	6.51614	2.49538	-1.31164	-0.085221	11.7015	0.00449611	0.0184876
RP11-1348G14.8	5.1604	14.5298	5.44202	5.36905	7.84805	18.3536	16.2816	19.34	14.9281	14.5884	-1.16946	4.22534	24.3924	0.000262715	0.00341491
RABEP2	12.962	21.5413	17.6803	15.4814	25.2217	41.6344	59.656	31.5956	46.6412	29.0777	-1.22162	7.12641	24.5751	0.000254196	0.00336929
CD19	0.876982	1.65366	2.89628	1.12732	1.81068	6.57643	4.05962	4.61569	3.29725	3.5018	-1.41976	3.0474	24.4774	0.00025871	0.0033945
RP11-264B17.2	3.05734	4.79786	5.27289	3.93889	6.74281	12.6131	21.5066	7.67636	14.7918	6.28222	-1.45974	3.26876	17.3527	0.00108514	0.00721664
RP11-426C22.6	0.450847	1.63676	0.829399	0.403534	1.15132	1.86942	1.57644	2.59865	0.838619	2.34688	-1.07578	-0.196368	7.52864	0.0166045	0.0481962
SLX1B	6.59537	7.45915	8.69353	9.40196	11.1496	16.5846	15.2067	23.8829	17.6759	12.5811	-1.00108	4.9997	26.2287	0.000190018	0.00301978
RP11-231C14.4	19.6337	40.2697	35.6812	29.6765	56.2525	69.5613	102.144	35.3156	78.8454	65.8388	-1.00896	7.86921	10.9229	0.00565615	0.021785
RP11-368N21.5	1.60587	3.32223	2.5965	1.40366	3.84458	4.36978	8.67613	5.12221	6.84539	5.08712	-1.28714	2.13142	17.5412	0.00104016	0.00702379
SPN	1.43217	2.18774	2.82063	1.59468	2.43237	5.79638	4.6856	4.27063	3.5902	4.39311	-1.14028	4.61685	37.4828	3.48787e-05	0.00204925
AC009133.22	12.356	21.9594	17.7345	15.8653	15.1414	52.1508	33.0233	28.878	43.3188	35.1018	-1.23551	4.07253	47.8876	9.97269e-06	0.00203096
AC009133.23	23.7651	31.1558	35.0209	27.745	47.0651	73.4247	78.3673	58.7204	71.1338	50.648	-1.0447	6.81942	25.8267	0.000203704	0.00310062
MVP	89.4155	98.0256	89.0751	97.3951	128.116	202.964	246.629	159.905	241.898	136.671	-1.01288	9.8576	20.6131	0.00054111	0.0047888
CDIPT	3.42305	6.02671	3.67337	5.19148	5.20597	11.2497	10.6392	7.45362	9.8102	8.00276	-1.03518	4.5633	30.2893	9.7851e-05	0.00244427
CTD-2574D22.7	3.07508	6.1565	3.44727	3.52648	5.49694	16.6822	17.4726	7.38521	12.1549	9.47801	-1.58249	2.49388	30.0227	0.000102003	0.00245497
CORO1A	4.3409	6.6643	9.00305	4.64756	6.43106	20.1955	10.5305	13.5928	10.5278	13.5716	-1.14659	5.58967	32.9703	6.53437e-05	0.002274
SLX1A	6.95955	7.25581	8.11997	7.37306	12.0318	20.4301	34.935	18.7851	23.0077	14.9332	-1.46995	5.27277	30.9381	8.85353e-05	0.00238157
SLX1A-SULT1A3	5.27682	4.93157	5.75183	5.60924	8.33452	12.9492	20.7994	11.8957	15.1176	9.99372	-1.28055	5.56306	27.3979	0.000155862	0.00285027
TBC1D10B	7.83808	10.514	9.59376	8.98063	10.7214	19.2664	23.8364	15.5236	22.4148	14.9678	-1.04984	6.60452	32.9903	6.51529e-05	0.00227313
RP11-297C4.3	0.479025	1.02297	0.660928	0.214378	1.83492	1.98626	2.23328	1.61062	2.37609	2.6248	-1.38924	-0.185828	10.7045	0.00599554	0.0227674
AC002310.14	3.6001	4.31476	2.70323	2.30164	3.51792	10.1549	11.4178	6.26402	8.76926	4.78068	-1.36971	3.01206	25.3299	0.000222217	0.00322321
AC002310.13	13.4178	27.508	22.0613	17.5642	28.7824	57.8619	58.9066	32.5469	48.6688	37.1288	-1.14734	3.70951	22.9122	0.000345338	0.00387831
ZNF688	3.11241	6.52158	4.2135	3.5384	6.55932	13.6225	19.6984	8.21834	16.5226	9.44408	-1.55834	4.81028	28.4837	0.000131972	0.00268396
RP11-146F11.5	1.25938	1.45678	2.89601	1.40902	2.27804	3.77143	6.31992	2.52047	3.25356	2.58777	-1.00388	0.49762	7.72625	0.0155028	0.0458852
BCL7C	2.74894	4.67916	3.24002	3.07557	4.17082	8.99789	8.98189	6.57432	7.22065	5.92425	-1.11082	4.62113	37.2147	3.61451e-05	0.00204925
MIR762	33.5202	52.7115	33.6356	30.0025	56.8072	156.68	145.621	94.4084	139.817	83.4877	-1.62108	2.7916	40.9427	2.23847e-05	0.00204925
FBXL19	4.09109	6.94453	5.1595	5.03363	6.16126	11.9374	16.0982	10.0073	11.6713	8.17487	-1.12838	5.22667	29.138	0.000117312	0.00260122
SETD1A	6.36069	10.078	9.01535	8.05113	10.1707	17.1474	21.9362	12.953	20.7982	13.1001	-1.02233	6.49968	24.6369	0.000251385	0.00336535
RP11-196G11.6	0.760254	1.24773	1.27881	0.992354	1.07858	2.64643	3.55535	2.04563	2.48785	1.7936	-1.26453	2.7028	28.6647	0.000126583	0.00265748
RP11-196G11.3	2.09821	3.60411	2.72715	2.42407	2.79556	7.15556	5.09487	4.87481	6.22196	4.78003	-1.06834	3.21981	39.4954	4.05182e-05	0.00214372
ITGAD	0.0344038	0.171431	0.145041	0.128306	0.0585709	0.221907	0.267326	0.550836	1.08435	0.204224	-2.14091	0.422414	15.6307	0.00161957	0.00925621
RP11-452L6.5	2.44065	5.21209	3.20985	2.16956	4.80255	7.37057	10.1642	6.26303	7.98101	6.43484	-1.15389	4.09494	21.6046	0.000444123	0.00435296
ARMC5	2.39925	4.24701	2.72715	2.40876	3.98367	6.99795	9.14418	5.22536	7.87644	4.92374	-1.16822	4.80699	25.1958	0.000227542	0.00324113
CLUHP3	2.70165	6.10733	4.94397	3.47653	6.06008	9.34088	12.1984	7.24829	10.2116	8.26869	-1.07324	5.46974	22.0915	0.000403943	0.00416529
RP11-429P3.3	1.82837	3.14534	2.91976	2.7275	2.85333	6.73894	9.6686	4.26911	7.08532	2.36548	-1.19395	1.16178	11.129	0.00529538	0.0207874
RP11-401P9.6	0.53269	1.4876	1.13072	0.252148	0.9156	3.53972	3.34314	1.84518	3.20757	2.6382	-1.80261	2.22861	25.9487	0.000199432	0.00306168
MIR3181	0.692946	11.0986	4.78041	4.6517	0.884781	27.775	25.5757	24.963	22.5565	11.3909	-2.34734	0.0721647	21.3256	0.000469215	0.00446678
RP11-357N13.3	0.739818	2.27111	1.80758	0.517328	1.6531	3.06763	3.23357	2.44306	3.29698	2.91367	-1.12801	0.357312	11.0822	0.0053678	0.0209917
MT3	0.330441	0.323431	0.506579	0.462131	0.492241	1.25598	0.85587	0.727466	1.49395	0.829877	-1.29297	0.506021	19.6549	0.000658802	0.00535687
MT1H	1.60921	11.4301	3.70046	2.58321	2.94805	16.3429	9.10612	16.4671	51.9486	5.0797	-2.23743	3.14347	11.4202	0.00619319	0.0232755
RP11-407G23.4	0.706495	1.05612	1.13724	0.790442	1.0825	2.14827	3.29378	1.69674	3.72342	0.580682	-1.25357	-0.573628	7.23695	0.0184025	0.0519394
CCDC102A	0.979571	3.66084	2.63552	1.95082	1.75106	8.34015	9.89496	5.6697	7.86538	4.61607	-1.7921	3.62468	33.5441	6.01232e-05	0.00225833
KIFC3	0.416273	1.2378	0.745196	0.524689	0.962107	1.90085	1.78104	1.32243	1.31502	1.19822	-1.00117	3.45679	15.388	0.00171718	0.00961536
CTD-2600O9.1	0.0717858	0.204401	0.0825378	0.0267718	0.091659	0.529169	0.836689	0.287339	0.370912	0.163895	-2.15694	-0.649233	15.7131	0.00158792	0.00915607
RRAD	0.621583	1.67507	0.748716	0.52986	0.529108	3.0274	1.89744	1.99042	1.65172	0.973127	-1.25012	1.26322	12.7273	0.0033882	0.0151148
TRADD	4.86736	6.43864	6.8652	5.40161	6.79355	15.2798	16.1924	10.9087	12.3099	9.66402	-1.11648	4.61727	35.53	4.54299e-05	0.0021592
RP11-5A19.5	3.49991	8.65714	4.16888	4.22566	6.33352	10.4405	19.7116	11.0662	12.3334	6.24308	-1.22752	4.14356	14.9282	0.00193786	0.0103908
HSF4	2.9659	6.68565	3.59958	3.67026	4.89629	7.63967	15.5384	8.95772	9.26442	5.06835	-1.16332	4.55031	14.8477	0.00197665	0.0105251
NOL3	4.20978	7.85283	6.68703	6.69615	5.80697	10.0248	21.8731	8.60802	15.9338	8.49973	-1.12169	4.87588	14.0882	0.00241092	0.0119927
MIR328	3.37234	5.04121	4.65293	3.01844	5.16712	19.5766	9.17136	7.28921	13.5912	8.31537	-1.44182	-0.532093	15.5769	0.00164065	0.00933432
RP11-297D21.2	14.9093	20.6955	17.6322	12.5106	29.643	40.6251	62.6824	36.7018	56.951	30.9273	-1.30567	3.96137	22.3018	0.000387901	0.00410874
CTD-2012K14.8	0.229151	1.03989	0.329341	0.640948	0.585178	2.4546	3.78368	0.619128	1.68721	1.09867	-1.78565	0.200707	11.9316	0.00421494	0.0176881
CTD-2012K14.2	1.62254	5.50321	2.96295	3.52388	2.68105	9.49809	9.82645	5.73051	7.39725	6.14501	-1.28045	1.56705	19.1085	0.000739088	0.00574402
DPEP3	0.0752008	0.615609	0.20175	0.196318	0.224045	0.450403	0.73041	0.872923	0.621692	0.82412	-1.4441	0.0807256	12.4697	0.00363335	0.0158304
FUK	1.76928	4.23789	2.64692	2.49159	3.96867	6.67535	11.4786	5.20892	7.22164	4.53855	-1.28681	5.2404	18.8435	0.000807105	0.00606679
RP11-432I5.2	32.5267	41.7004	28.7681	36.1482	64.8668	86.7566	105.661	64.7929	110.787	69.5928	-1.13666	4.91603	20.8778	0.000513011	0.00464434
RP11-432I5.8	11.1326	21.202	16.5428	15.5146	42.0618	31.224	65.8891	42.3718	70.4386	42.54	-1.29841	4.82224	13.3107	0.00318508	0.0145247
RP11-417N10.5	11.5561	17.4611	16.546	12.4413	34.5217	41.8896	114.783	26.968	74.0172	34.6474	-1.73159	3.18887	14.596	0.00231507	0.0116797
RP11-417N10.4	5.1752	11.7561	8.51715	8.004	8.61619	20.1264	25.6257	17.7295	21.9425	14.7347	-1.30034	3.83899	35.1914	4.76132e-05	0.0021691
ZNF821	2.66159	5.68391	4.1544	4.02591	3.75915	8.26173	9.2141	7.892	8.64317	6.8643	-1.05123	4.38661	35.3984	4.62642e-05	0.00216072
CLEC18B	0.450646	0.515555	0.388608	0.378145	0.698704	1.49042	1.65702	0.811716	1.12265	0.859846	-1.31066	1.4291	20.8499	0.000515891	0.00465369
RP11-331F4.4	0.842499	0.787143	1.04941	0.74623	1.29985	2.08633	2.45491	1.77045	2.17657	1.29838	-1.06871	1.11784	15.9596	0.00152856	0.00893114
PKD1L2	0.024428	0.0666577	0.0280868	0.0273306	0.0242594	0.105042	0.0579981	0.0325929	0.13884	0.0743626	-1.27098	0.218986	9.77948	0.00792941	0.0279344
RP11-514D23.1	0.122482	0.470816	0.197158	0.274071	0.218946	0.778731	0.475857	0.558898	0.379714	0.469795	-1.06871	-0.127162	9.9116	0.0092377	0.0313237
RP11-178L8.4	3.29095	5.61101	4.51622	4.03831	5.5575	11.0781	11.7546	6.18269	11.4366	8.21648	-1.11546	2.7876	23.5604	0.00030593	0.00367472
RP11-482M8.1	0.671483	1.19498	1.02941	0.626058	1.85765	2.68116	5.36252	1.34388	3.41168	1.63527	-1.47601	1.44917	11.8539	0.00430748	0.0179304
SLC7A5	1.13003	1.55949	1.87539	1.32395	1.59261	2.7554	4.18323	3.3156	2.80924	3.38807	-1.16551	3.51812	38.8035	2.93421e-05	0.00204925
ZNF469	0.178934	0.422771	0.490261	0.238531	0.481246	1.22605	1.10933	0.937186	1.09765	0.938741	-1.58798	3.24783	40.5886	2.33926e-05	0.00204925
ZC3H18	12.7282	15.6393	16.5042	14.0835	17.6036	30.2529	42.6101	22.3292	36.7664	23.133	-1.06324	7.66807	23.35	0.000318119	0.00376016
RP5-1142A6.8	0.361645	1.20672	0.909587	0.834521	0.606063	2.46801	3.46868	1.1671	1.92699	1.20755	-1.43263	1.6848	14.6377	0.00206486	0.0108395
RP11-830F9.7	0.457783	0.752008	0.728792	0.728869	0.449628	1.75217	1.64173	1.28971	1.61025	1.32656	-1.30628	1.65559	35.1374	4.79722e-05	0.00217148
CTD-2555A7.2	0.0939369	0.0501514	0.243015	0.131373	0.239885	0.129836	1.09487	0.197402	0.546037	0.257362	-1.53667	-0.497923	5.68558	0.0328561	0.0801453
SPIRE2	11.8169	17.4873	12.121	13.4907	20.7252	28.0104	41.4744	25.8207	35.1497	22.5393	-1.06443	7.52993	21.6395	0.000441092	0.00434288
DOC2B	0.227507	0.519356	0.469045	0.263317	0.170287	1.23612	0.6553	0.423923	0.462099	0.558829	-1.03578	1.70955	9.03248	0.0100342	0.0332977
SLC43A2	1.56439	2.44958	2.12225	2.07044	2.25934	4.91775	4.77147	3.45354	4.84246	3.91359	-1.09545	5.1097	48.3617	9.46999e-06	0.00203096
SCARF1	2.26363	4.82317	2.68474	2.9547	5.40303	7.35666	16.3015	7.98321	11.4431	6.13191	-1.5128	5.09136	21.1773	0.000541661	0.0047888
RILP	8.77962	16.7715	9.81806	9.36533	18.4277	29.9215	49.3425	24.3782	38.5902	25.0753	-1.46692	5.62121	28.2799	0.000135577	0.0027019
SERPINF2	0.150807	0.29905	0.322019	0.168726	0.220065	0.357324	0.544054	0.388054	0.667895	0.354147	-1.00602	-0.138043	9.16187	0.0145762	0.0437594
RTN4RL1	0.111636	0.327803	0.0962675	0.249802	0.0356353	0.540044	0.298182	0.452433	0.324459	0.382316	-1.28133	0.164152	9.50799	0.00862873	0.029797
RP1-59D14.1	2.18489	5.68024	4.91507	3.18849	5.33693	8.797	12.4561	8.15615	8.39328	6.70175	-1.1135	2.82387	17.5256	0.0010438	0.00703716
SAMD11P1	0.994865	4.33085	2.37574	2.65426	3.41999	7.50994	6.3924	5.69756	6.2871	4.82233	-1.19615	1.58401	16.376	0.00135764	0.00827425
CCDC92B	0.6387	2.18234	0.954673	1.14335	2.28345	5.12015	6.69985	3.29794	4.35616	2.79979	-1.67546	1.24932	20.681	0.000533731	0.00474119
SPATA22	0.795918	1.03871	0.32538	0.573872	0.496839	1.6379	1.30561	0.722124	2.54972	0.411892	-1.06392	1.53796	5.58061	0.0342461	0.082779
RP11-235E17.4	1.28439	3.37581	2.04474	2.10023	4.54141	7.92022	12.475	3.55918	7.04473	4.19558	-1.44765	1.33779	12.3261	0.00377891	0.0163436
P2RX5	0.724368	1.418	2.26261	0.769917	1.18696	5.12276	2.83771	2.47903	2.48894	2.41457	-1.29419	3.18676	18.046	0.000929874	0.00658579
RP11-459C13.1	2.39565	3.44345	2.43664	1.54633	3.05886	4.20263	11.2763	3.76189	7.71254	4.16526	-1.31311	1.30546	12.5507	0.00355412	0.015581
RP11-81A22.4	0.600487	1.43624	0.579959	0.591218	0.797395	2.09152	1.53976	1.70174	1.93607	1.21743	-1.11665	1.43362	17.6834	0.00100763	0.00691406
GLTPD2	0.741716	2.85113	1.4782	1.05114	1.89411	5.39922	4.13038	3.50328	6.20848	3.25137	-1.53445	1.66327	23.4023	0.000315036	0.0037464
RP5-1050D4.4	2.89324	6.47758	3.32659	2.0884	3.93254	7.86883	12.1471	6.83643	5.06343	7.67101	-1.12126	1.68417	13.4701	0.00278184	0.0132424
AC012146.7	0.327819	0.350034	0.289938	0.169279	0.386375	0.627366	1.02869	0.36337	0.625411	0.414525	-1.00363	0.00414032	7.40433	0.0173445	0.0497644
PITPNM3	2.46512	3.74206	2.49992	2.97675	4.01208	4.74501	10.0219	6.06346	7.75313	4.21294	-1.12104	5.7115	17.8151	0.000978542	0.00679467
CTC-281F24.3	0.341214	0.273253	0.336275	0.136342	0.202278	0.741104	0.544467	0.570704	0.302234	0.450725	-1.01274	0.775832	11.089	0.00535723	0.0209648
SENP3	7.14369	9.73353	12.5742	8.43998	11.2168	16.9645	33.3264	17.2393	19.2393	14.0365	-1.09312	5.80778	17.4258	0.00106744	0.00713869
MPDU1	5.86291	7.79637	6.17189	6.78456	7.74278	14.8385	15.0552	11.0898	16.6893	9.9598	-1.00943	5.07317	31.1337	8.59315e-05	0.00238157
ALOX12B	3.29488	5.63313	2.84677	3.55854	5.15545	10.5296	11.2101	4.82562	7.17389	7.14863	-1.03723	4.03793	16.1177	0.00144245	0.00859033
AC129492.6	1.73851	3.71265	1.64426	1.88234	2.68524	6.70485	7.78926	3.43449	3.6076	3.64911	-1.15801	2.74627	14.3313	0.00222984	0.0114098
MIR4314	1.09967	5.28388	5.05753	3.07585	7.7226	15.9592	12.8171	5.94229	5.11375	9.79165	-1.17567	-0.41244	6.5931	0.0232435	0.0618842
AC129492.1	3.68013	6.85879	5.77	4.71631	6.0659	13.04	13.3879	10.2042	11.9276	9.07431	-1.12341	2.6944	31.6491	7.94814e-05	0.00237283
DNAH9	0.145976	0.22903	0.154139	0.203318	0.387991	0.922337	0.439818	0.153826	0.40637	0.334639	-1.02555	2.53063	6.4761	0.0243699	0.0639653
HS3ST3A1	0.269479	1.0893	0.641814	0.409177	0.44239	1.86231	1.00957	1.73354	1.25314	1.42387	-1.3832	1.44493	21.9405	0.000415936	0.00422982
RP11-214O1.3	0.378206	0.454315	0.407675	0.476038	0.241454	0.52274	2.52549	0.567695	1.90531	0.777138	-1.70498	0.857414	12.2991	0.00380702	0.016448
TNFRSF13B	2.77861	5.94904	5.8817	4.33635	4.69407	10.064	19.1823	12.0631	10.0278	11.6142	-1.46566	4.95881	36.4406	4.01091e-05	0.00214372
RAI1	2.75026	5.83427	4.14626	3.74852	4.28461	8.67735	10.604	7.83968	8.27549	6.54844	-1.06364	5.93521	31.1605	8.55808e-05	0.00238157
MIEF2	1.58038	2.87144	1.61194	2.28151	2.27827	4.79145	6.0162	3.7649	4.48457	3.36959	-1.11963	3.72852	25.7445	0.000206641	0.00312413
AC007952.5	0.0490007	0.191845	0.2817	0.255841	0.208553	0.428935	0.349018	0.196136	0.329138	0.738369	-1.05256	0.0398125	6.24876	0.0264403	0.0679893
GRAPL	0.324263	0.399505	1.03245	0.334886	0.414032	1.17217	0.969078	0.718857	0.695954	2.35766	-1.23301	0.830997	9.5405	0.0085413	0.0295409
MIR1180	6.59805	5.47958	3.37169	4.10114	2.80822	15.1992	18.5136	11.4444	6.81834	5.02136	-1.30346	-0.629176	8.75179	0.0109888	0.0355547
RNF112	0.609458	1.52337	1.21037	0.836847	1.3795	2.92914	4.06296	1.61339	3.02736	1.99232	-1.34882	2.82391	19.7589	0.000644695	0.00529861
CTB-187M2.2	0.802937	1.04787	0.410311	0.698712	1.02522	2.95943	2.59959	1.60697	2.90411	1.46656	-1.53026	-0.054439	19.337	0.000704208	0.00556835
KCNJ12	0.405257	0.615423	0.36241	0.110834	0.126487	1.12026	0.979671	0.529896	0.697978	0.444118	-1.24747	1.62749	8.63408	0.0114202	0.0365906
SARM1	1.63969	5.82469	2.63208	2.58154	2.48219	4.23755	5.62923	4.93605	7.37852	8.23175	-1.05564	5.65751	15.4122	0.00170717	0.00958834
CTB-96E2.6	0	1.2022	0.647268	0.449886	0.718797	1.88963	1.87468	0.965714	1.99455	0.991499	-1.37936	-0.394911	6.48239	0.0242191	0.0636526
SLC46A1	1.91033	7.00143	3.03497	3.11211	2.92538	4.28169	6.79502	6.22314	9.48373	11.3517	-1.13397	5.4501	13.8695	0.00260827	0.012666
PHF12	3.34696	6.13593	4.35249	4.1381	4.14675	9.07479	11.5326	7.73513	9.70917	7.07286	-1.07773	6.37386	32.9554	6.54855e-05	0.002274
RP11-321A17.4	3.60203	4.84947	5.94221	4.55569	9.3984	12.3382	24.0337	9.02688	19.6634	7.93779	-1.41051	1.73761	13.6738	0.00263821	0.012765
RP11-802D6.1	1.59323	3.40239	1.14491	0.742725	2.7124	14.8641	18.6986	5.26124	11.9366	6.63848	-2.63799	2.36069	35.3004	4.81441e-05	0.00217216
TP53I13	4.82606	8.29697	6.12161	7.30666	7.87223	13.509	18.3198	10.7929	16.7631	10.7354	-1.07233	5.59558	25.3606	0.000221018	0.00322171
AC090616.2	2.94209	5.57358	4.4376	3.85799	5.69547	11.5434	15.5478	9.04123	11.1805	7.06382	-1.32257	3.63721	27.9072	0.000143239	0.00276458
CTD-2095E4.3	1.38263	2.54538	1.80899	1.81362	2.06977	5.27174	4.81598	4.06483	4.58197	2.93899	-1.20013	1.76026	28.5328	0.000129315	0.00268062
CTD-2095E4.4	0.716883	1.3874	0.772741	0.701806	2.05953	3.15832	6.17961	2.04451	4.02819	1.04341	-1.60214	1.34388	11.3767	0.00493084	0.0197659
RP11-466A19.6	5.78115	8.23055	5.67768	7.00708	8.61187	15.8144	20.8227	9.25613	14.7487	10.7242	-1.04706	2.18812	15.8823	0.00152512	0.0089233
TMEM132E	0.0312704	0.133558	0.191755	0.023324	0.0266182	0.302544	0.0202482	0.212783	0.274672	0.185624	-1.31582	-0.340413	4.90345	0.0450873	0.10169
E2F3P1	0.945899	1.66869	1.70229	0.920255	2.04794	4.14951	3.67493	2.66678	3.50618	2.64785	-1.222	1.58677	22.0335	0.000408506	0.00418828
C17orf50	2.14142	3.81089	1.75087	3.99311	2.61273	4.341	17.7486	6.11434	8.85165	4.17203	-1.58998	2.59217	13.1089	0.00318764	0.0145305
CCL23	0.20563	0.43913	1.02453	0.306752	0.437595	0.757902	1.5978	0.576157	0.637487	2.25349	-1.25891	-0.516965	6.17942	0.027145	0.0693783
CCL3	0.609458	0.542299	0.506092	0.265174	0.216161	1.02956	0.328864	2.07357	0.472355	0.510202	-1.05129	0.147028	4.91606	0.0448512	0.101308
AC131056.3	8.59332	2.77583	1.95118	2.74697	1.98239	24.104	9.81944	6.85043	8.95485	2.22574	-1.49438	3.31313	5.97929	0.03244	0.079395
SRCIN1	0.19092	0.801531	0.533822	0.305844	0.454306	0.965565	1.87122	0.917039	1.03579	0.956979	-1.40346	3.23938	17.5399	0.00104044	0.00702379
CTB-58E17.3	4.16338	8.11307	7.89849	4.54163	7.84105	16.2563	21.6344	10.9988	19.1994	10.8362	-1.3249	2.45592	22.2779	0.000389683	0.00412184
AC006449.2	12.9918	29.2202	19.8639	18.7106	17.1179	47.3751	38.1245	36.0145	46.2753	39.9486	-1.11685	3.48754	39.0507	2.8422e-05	0.00204925
RARA-AS1	1.92167	2.71574	2.43694	1.89706	3.06708	5.15585	5.43474	5.12416	5.03757	3.52281	-1.04163	2.71855	27.6269	0.000150035	0.00280502
IGFBP4	32.5584	70.7079	31.6716	34.2661	36.9038	104.43	92.726	68.2535	98.9759	74.5864	-1.13958	7.1506	28.7442	0.000124968	0.00264823
HAP1	0.0650298	0.20831	0.355157	0.263743	0.352889	0.741521	0.694784	0.370922	0.491407	0.478816	-1.18503	1.35695	10.1738	0.00702773	0.025549
PTRF	12.3688	35.3032	19.5543	11.2659	10.7817	56.3642	31.497	28.4992	36.051	29.8684	-1.07938	6.68702	13.8733	0.00253006	0.0124219
RP11-400F19.8	4.51348	10.6389	6.07074	6.86008	5.98046	13.536	15.7157	20.1455	13.4645	9.56594	-1.12718	2.67714	21.6175	0.000443004	0.00435099
PLEKHH3	1.66405	3.80104	2.71251	2.99298	1.78854	6.39045	8.12222	5.98202	6.85667	4.14066	-1.33112	4.43078	29.0067	0.000119802	0.00260484
CCR10	0.637383	1.69113	1.88764	1.03726	0.961807	2.72298	3.75199	2.52808	4.37113	1.66688	-1.32861	2.49673	16.436	0.00133878	0.00820139
CTD-3193K9.4	1.39996	2.98965	2.46811	1.35746	1.19168	5.03089	8.88369	5.93985	6.94414	4.0912	-1.74817	1.16198	29.9252	0.000103572	0.00245497
LINC00854	1.84954	3.14335	2.88859	2.67286	2.99133	6.60393	5.83839	3.94221	6.97623	5.08837	-1.09997	3.79422	32.1784	7.34312e-05	0.00229693
UBTF	26.8948	36.4953	34.7739	29.1517	43.8814	75.9353	103.478	47.3491	89.96	56.839	-1.17434	8.5955	23.0389	0.000337193	0.0038521
FAM171A2	0.0563308	0.15037	0.178112	0.15756	0.0359627	0.350361	0.246208	0.338215	0.458415	0.250788	-1.50662	-0.16209	14.7758	0.00199517	0.0105964
RP11-764D10.2	1.60224	2.5255	2.36857	1.79262	5.0658	6.01092	13.9319	4.12285	10.4075	4.80778	-1.61196	1.82425	14.4408	0.00216919	0.0112077
FZD2	0.19161	0.485912	0.495696	0.294769	0.336401	1.75453	0.837482	0.747788	0.556895	0.951491	-1.43537	0.566555	18.639	0.00081719	0.00611222
PLCD3	24.9398	27.6636	19.9855	26.3245	39.8459	49.6469	89.0067	46.63	77.6896	44.5378	-1.19532	8.2611	19.4172	0.000692426	0.00551819
MIR6784	8.30501	17.7356	11.2851	8.44712	18.3163	19.8271	41.0658	37.1713	51.4937	20.685	-1.44781	0.71462	16.4302	0.0013406	0.00820977
HEXIM2	2.58138	3.97544	3.22486	2.74925	3.26431	8.78244	7.13599	4.64964	6.27133	4.9302	-1.03678	3.28789	26.4577	0.000182696	0.00298557
CTD-2020K17.1	0.816107	1.98972	1.93924	1.0196	1.25045	4.04196	4.22757	3.31565	2.63548	3.20481	-1.35236	3.18999	32.3428	7.16608e-05	0.00228286
DND1P1	1.33747	3.06023	2.36161	1.7636	2.31764	4.95159	6.77366	3.84307	6.14552	4.12235	-1.2953	1.97868	25.3293	0.000222239	0.00322321
FAM215B	4.72714	2.57323	4.18295	6.68882	10.5331	10.377	23.137	11.0468	15.6606	15.4905	-1.42191	4.53877	14.2979	0.00248913	0.0122762
RP5-867C24.1	1.13391	2.55603	1.52104	0.704803	2.3326	3.56983	7.95416	3.10147	4.29649	2.50255	-1.43074	1.28051	12.71	0.00340406	0.0151456
TBKBP1	0.543671	1.527	1.38609	1.32233	0.905453	2.43401	2.73212	1.71728	2.63812	1.79713	-1.03477	2.87822	15.2331	0.00178305	0.0098447
HOXB2	1.06107	0.971124	1.04571	0.751056	1.05068	2.6937	1.72468	1.74221	1.71188	1.89849	-1.00385	1.80694	26.6578	0.00100815	0.00691555
MIR196A1	87.4399	195.99	123.801	120.468	242.67	452.459	838.056	351.444	608.244	300.937	-1.79846	4.56812	26.7648	0.000199423	0.00306168
GNGT2	0.479195	0.703544	0.688711	0.502626	0.535374	1.61441	0.989045	0.899103	1.02134	1.35389	-1.0187	0.65248	19.7746	0.00447054	0.0184022
NGFR	0.182837	0.598698	0.518549	0.231838	0.249018	1.39833	0.947128	0.702574	1.05807	0.701296	-1.46752	1.47735	20.1893	0.000589887	0.00504429
PPP1R9B	21.8323	36.4569	34.196	27.9686	28.0417	69.4935	63.9245	48.4619	60.6234	47.4165	-1.00034	7.56417	35.1066	4.81787e-05	0.00217216
COL1A1	16.6556	25.3645	22.8583	16.3406	21.1679	58.1462	53.4405	37.4024	50.6369	33.1124	-1.22479	8.37244	38.8686	2.90963e-05	0.00204925
CACNA1G	0.0364708	0.0778847	0.0539144	0.0233168	0.0465674	0.12242	0.10121	0.0813332	0.121142	0.0999204	-1.1504	-0.254739	13.047	0.00638789	0.0238186
UTP18	7.00866	10.6994	9.78979	7.40465	9.73227	21.5325	26.7239	13.2381	21.872	15.6365	-1.19555	5.30504	31.0438	8.71175e-05	0.00238157
RP11-118E18.1	2.41292	5.33689	4.95414	4.82076	4.95146	10.9579	13.5595	11.6934	9.61769	9.20782	-1.3235	2.20508	33.7003	5.87861e-05	0.00225173
RP11-159D12.3	0.95772	2.04524	1.40148	1.65598	1.66753	3.73048	2.87521	2.61374	2.83413	3.45877	-1.01761	0.523981	18.6496	0.00542717	0.0211582
TSPOAP1	1.80438	5.42794	3.22209	3.12039	4.11859	7.11234	11.251	6.56439	6.75408	6.42048	-1.17097	5.99806	20.6807	0.000533767	0.00474119
MIR142	8.00022	16.4864	19.5065	7.73184	14.15	41.1324	32.3517	25.2319	26.346	32.7498	-1.29218	5.18099	30.6114	9.30914e-05	0.0024185
TBX2-AS1	0.503334	1.07489	0.723403	0.938568	1.12468	2.84072	1.62959	1.35993	2.08055	1.95358	-1.19061	0.841306	19.6174	0.000679852	0.00546618
TBX2	1.36762	2.68766	1.53387	1.48318	2.57113	4.5691	3.50421	3.95955	5.26727	4.60892	-1.21146	4.24879	40.2978	2.42593e-05	0.00204925
LIMD2	1.40721	2.85717	3.16242	1.50286	1.83762	7.17583	3.6655	5.01821	2.52832	5.15512	-1.14087	4.01386	19.4608	0.000686108	0.00549032
RP11-51F16.1	0.804258	0.947597	1.02038	0.620567	1.06232	2.95152	2.10105	2.16465	1.33264	2.05149	-1.25948	1.49213	29.551	0.000109857	0.00251143
CD79B	0.802551	1.58404	1.9294	0.544189	1.17999	3.89919	1.51176	4.61416	1.73409	3.36479	-1.33507	2.15016	15.4757	0.00168117	0.00949577
RP11-855A2.1	0.639346	0.901127	0.823319	0.486414	1.04492	1.55527	1.78843	1.53547	1.98207	1.08602	-1.05817	1.27475	16.502	0.00137237	0.00831261
RP11-147L13.15	0.832572	2.31677	1.7405	0.9315	2.19055	3.90556	4.06781	3.69611	2.30735	2.41927	-1.07761	2.30595	13.5538	0.00272175	0.0130384
RP1-193H18.3	2.8584	4.25445	4.38204	2.22894	4.6451	8.26068	10.6005	4.36853	6.84752	6.28874	-1.01701	1.70447	12.4682	0.00363484	0.0158338
RP11-452I5.2	65.3577	82.4057	75.3528	67.2136	127.12	226.95	350.796	215.558	328.493	145.703	-1.65313	6.60168	34.6935	5.10466e-05	0.00220107
SLC9A3R1	54.1092	58.1431	58.4581	53.6385	86.3473	126.23	166.849	121.126	169.18	94.7578	-1.16269	7.88317	27.4727	0.00015393	0.00283808
FADS6	0.0884045	0.566372	0.121975	0.118691	0	0.806447	0.961694	0.615714	1.2059	0.314866	-2.14903	0.512924	11.8903	0.00432157	0.017971
MYO15B	17.4457	26.6488	24.2883	21.133	40.2283	46.5051	67.1319	45.9586	62.945	40.3952	-1.06415	8.98659	18.669	0.000811926	0.0060871
EVPL	14.347	22.2525	17.9596	14.8159	28.5447	41.4937	83.3482	32.4666	52.8621	29.7663	-1.36339	8.02154	18.4893	0.000862541	0.0062705
SPHK1	0.183279	0.574867	0.553168	0.320401	0.541167	1.47243	0.956833	0.770297	0.90556	0.737512	-1.18903	1.65632	15.8684	0.00153016	0.00893114
RHBDF2	1.51229	3.91602	3.864	1.87998	3.069	6.70487	5.81867	5.57078	4.74497	5.03398	-1.00827	4.86393	20.4855	0.000555281	0.00485828
CYGB	2.93321	6.81344	4.14172	3.608	4.24899	11.9491	5.49801	8.52756	8.26917	9.35209	-1.0221	4.25695	27.7375	0.00014731	0.00278989
PRCD	0.362343	0.682162	0.438542	0.330719	0.438304	1.23886	0.833535	0.709913	0.842492	1.05804	-1.07504	1.89998	25.935	0.000367662	0.00401204
RP11-13K12.5	1.14511	8.22269	1.64577	2.72249	0.548294	3.60068	13.291	4.88147	8.07627	6.07849	-1.439	3.16152	5.35901	0.0408465	0.0944162
TMC6	4.57477	11.2898	8.35289	7.50779	7.53253	20.9128	21.0154	21.5114	15.8468	13.5488	-1.28512	6.84341	38.8844	2.90373e-05	0.00204925
TMC8	1.85327	4.70969	4.01666	1.74172	3.59682	10.9377	9.30624	9.23558	6.01835	7.8193	-1.4848	5.01199	35.645	4.47146e-05	0.00214788
CTD-2373H9.3	0.332681	1.51438	0.946208	0.920733	1.05077	2.87991	2.41495	1.61898	1.81846	1.96683	-1.20646	2.17135	16.3813	0.00135597	0.00827425
ENGASE	11.2347	17.351	12.6442	9.2141	23.1549	29.7539	46.8798	23.8329	26.6493	21.9682	-1.07579	7.12366	14.409	0.00218662	0.0112624
RBFOX3	0.107595	0.20789	0.0883647	0.103183	0.189718	0.346998	0.537454	0.313776	0.508285	0.364968	-1.60784	1.47651	30.2883	9.78658e-05	0.00244427
CTD-2529O21.1	1.37025	2.19466	1.3129	1.40531	2.62438	4.26127	6.43267	2.87948	2.832	5.00549	-1.27699	0.497279	15.7996	0.00155545	0.0090378
CARD14	0.653267	0.61857	0.77237	0.958431	0.849855	1.20957	1.97535	1.4579	1.82462	1.33389	-1.03971	3.28101	21.6529	0.000439933	0.00434086
CTD-2047H16.4	6.89623	10.1164	10.9811	7.43147	12.0486	21.8017	25.3124	14.6559	21.0841	14.8402	-1.08358	5.86859	25.2285	0.000226232	0.00323895
NPTX1	0.120746	0.161161	0.190893	0.32929	0.0674509	0.542392	0.161258	0.734032	0.538102	0.268785	-1.36314	1.13075	10.0584	0.00727864	0.0262417
CTD-2561B21.7	5.44762	13.6516	7.15835	6.21931	9.65286	18.7468	24.4042	13.2167	20.3351	13.859	-1.15655	2.60856	18.5023	0.000841694	0.00620691
AATK	1.02389	4.31236	1.35477	2.38202	0.767805	3.97597	10.4026	7.45509	6.32325	2.57142	-1.73665	4.6845	11.9185	0.00534423	0.0209287
TEPSIN	2.37947	4.27612	2.858	2.54336	4.13684	7.39981	9.14137	5.72738	8.23298	5.28223	-1.19261	4.6436	29.1482	0.000117121	0.00260122
AC027601.1	1.47063	2.68507	1.80706	1.80865	2.7808	5.02728	6.65128	3.86892	5.49885	3.64466	-1.27446	4.0052	29.4815	0.000111073	0.00252143
SLC38A10	19.6741	28.8055	26.3747	24.5497	29.1973	72.0187	98.3027	50.9344	76.1142	41.7421	-1.45153	8.52129	34.3918	5.32665e-05	0.0022179
RP11-455O6.8	23.3023	37.0122	29.3669	27.8339	29.3298	92.496	98.4256	65.1249	84.5809	50.3239	-1.45524	5.05151	49.8584	8.06473e-06	0.00203096
TMEM105	0.146662	0.284729	0.153299	0.134254	0.272384	0.165854	0.828799	0.528343	0.599345	0.420079	-1.38871	0.494418	11.5809	0.00465215	0.0189503
RP11-1055B8.1	0.362263	0.632965	0.302925	0.294769	0.588702	1.18348	2.36705	0.988662	1.9909	1.17296	-1.84413	0.649112	26.7909	0.00017262	0.00294779
RP11-1055B8.8	1.90887	4.7134	2.19478	2.80309	2.74199	5.44161	6.48917	5.87377	4.99314	6.04695	-1.02953	0.934275	17.929	0.00277597	0.0132199
FSCN2	0.425927	1.28411	1.18109	0.72882	1.15166	2.28553	2.5795	1.50429	1.70881	1.47582	-1.04176	1.56164	12.3286	0.00377634	0.0163373
MCRIP1	1.43908	2.84126	2.29462	1.79235	2.08016	5.79823	4.90531	4.54842	4.5666	3.86831	-1.21372	3.67446	47.956	9.89833e-06	0.00203096
RP11-498C9.12	15.1845	21.3941	22.3142	18.0945	32.2371	44.0859	70.8622	38.086	49.1635	30.1549	-1.1382	4.28841	17.5819	0.00103071	0.00699283
ASPSCR1	1.819	3.84882	2.75976	2.29246	3.69477	6.35762	9.07345	5.5235	7.86248	4.26183	-1.25887	5.86293	24.958	0.000237351	0.00327729
LRRC45	7.84166	9.90089	10.5162	8.83621	12.1082	22.0646	30.5476	16.6093	29.5074	12.2025	-1.22254	5.87756	21.5642	0.000447659	0.00436505
RFNG	1.77997	2.92076	2.1519	1.91825	2.33958	4.73949	5.54247	3.81905	4.13863	3.87262	-1.02928	3.69388	33.9562	5.667e-05	0.00223896
DUS1L	7.58059	12.8302	9.97638	7.43414	12.5324	23.356	26.7979	15.6035	25.6708	17.8117	-1.16478	6.59358	30.2927	9.7799e-05	0.00244427
SLC16A3	4.03218	6.76138	4.79777	5.39216	4.39449	12.0634	14.7151	9.24488	9.04841	8.17362	-1.11308	6.15789	30.2935	9.77874e-05	0.00244427
OGFOD3	2.96023	4.42009	2.98498	2.85148	3.16325	6.74988	8.4565	5.01839	8.04843	5.31285	-1.08052	5.01174	30.0851	0.000101013	0.00245497
HEXDC	3.64193	8.34971	5.69992	4.53801	8.36718	14.3941	18.4557	10.882	12.8765	10.4618	-1.18739	5.35437	23.5687	0.000305458	0.003671
C17orf62	3.86695	6.94389	5.57979	4.26384	6.74997	14.3718	13.8554	10.8236	11.4787	9.26293	-1.16497	5.98616	39.0875	2.8288e-05	0.00204925
MIR4525	4.0468	19.4447	1.55098	7.54609	12.9178	15.8477	75.9912	29.1568	29.2734	21.2504	-1.9662	0.731225	11.8448	0.00434672	0.0180507
AC024361.1	7.49408	14.0034	4.30827	6.28841	7.17656	32.3687	29.1154	11.2488	7.26027	14.1156	-1.24369	-0.305182	7.45243	0.0170537	0.0490989
RP11-388C12.5	1.51907	2.10862	1.7466	3.73905	6.59467	7.7685	20.3611	4.19549	15.7764	5.61849	-1.822	1.23138	11.4147	0.00496405	0.0198615
AC144831.3	0.827906	1.67962	1.14229	0.741024	1.69137	4.34832	4.9856	1.39183	4.10662	2.15483	-1.50652	0.552142	14.5685	0.00210089	0.0109703
ADCYAP1	0	0.0141953	0	0	0.0169748	0.440997	0.258251	0.35121	0.0824293	0.0546345	-4.91798	-0.856133	34.4084	5.31414e-05	0.0022179
LINC00526	4.28961	5.50213	4.03254	4.55784	6.30389	8.94931	15.2507	8.71465	10.0366	7.76101	-1.08061	3.84277	21.5559	0.000448392	0.00436609
MTCL1	0.974556	2.28164	1.9701	1.42104	1.04036	4.15138	4.49231	2.64748	5.39249	4.79838	-1.52538	5.2119	39.2564	2.76819e-05	0.00204925
RP11-703I16.1	1.05585	1.33239	0.220727	0.644353	0.735359	1.59203	4.10212	1.8442	4.90998	0.920424	-1.73495	-0.0215012	10.5181	0.00633666	0.0236869
RHOT1P1	0.780633	2.3339	2.51316	1.92146	2.39219	3.66846	13.0413	5.43691	6.29223	3.42196	-1.71451	0.489234	14.7663	0.00199989	0.0106096
RP11-757O6.6	0.479025	2.35284	1.98278	3.10847	2.56888	2.2511	10.6081	4.48673	4.75217	3.9372	-1.35256	0.986481	7.95837	0.014316	0.0431268
CYP4F35P	0.193475	0.995372	0.707808	0.84618	0.76357	0.948102	4.10005	1.37285	1.44498	1.83116	-1.52888	1.94226	11.3276	0.00503926	0.0200598
POTEC	0.0142133	0.0682941	0.0980527	0.111315	0.0907404	0.0491124	0.400347	0.341351	0.0991427	0.0778812	-1.36803	0.0583395	4.82095	0.0466688	0.104343
KLHL14	0.0101332	0.0865593	0.209717	0.0453491	0.142324	0.700285	0.216528	0.19469	0.141366	0.194336	-1.57625	0.0726491	7.22878	0.0184561	0.0520323
MEX3C	3.151	4.18039	3.00099	3.05636	3.28946	7.85988	10.1667	4.2872	7.68282	4.2794	-1.08961	5.27501	18.0516	0.000928735	0.00658183
STARD6	0.407506	0.174048	0.499778	0.212766	0.936575	1.20157	1.37211	0.358849	1.64233	0.930381	-1.31779	0.589904	7.26296	0.0182333	0.0516158
RP11-126O1.5	1.63178	5.36109	2.694	1.73204	2.99172	14.5732	17.3934	8.49101	12.2578	8.82663	-2.15885	3.20841	45.7891	1.26011e-05	0.00203096
MRPL37P1	0.227008	0.282791	0.26101	0.465634	0.579707	1.20275	1.02895	0.817787	1.17294	0.829257	-1.4829	0.00377531	20.3603	0.00056962	0.00494179
RP11-2N1.2	0.327563	0.699521	0.91466	0.10471	0.477995	2.26372	1.09082	1.01145	0.870426	0.384615	-1.17408	-0.037451	5.45105	0.0360585	0.0860784
FAUP1	3.78777	6.26238	4.49558	5.33148	8.11263	15.1992	12.8171	10.2706	15.7201	10.3775	-1.22716	1.95893	26.2326	0.000189889	0.00301978
RP11-17M16.2	0.835216	0.969365	0.876808	0.853201	1.76194	3.11186	2.32787	0.959336	2.81446	1.39286	-1.02158	1.19319	8.23	0.0130594	0.0404481
CTD-2286N8.1	3.52485	6.43071	4.99218	4.72719	7.09376	15.3577	30.5631	5.97062	20.842	6.87512	-1.653	4.56663	13.5853	0.00328407	0.0148168
NFATC1	0.301234	0.756468	0.769673	0.337028	0.341892	1.49579	0.791058	1.17896	0.683112	0.962852	-1.05171	2.79036	14.0442	0.00239843	0.0119594
RP11-196B3.1	0.104031	0.416553	0.388741	0.203686	0.398493	1.11435	0.909389	0.437227	0.604711	0.712543	-1.34238	0.143722	12.7704	0.00334906	0.015001
KCNG2	1.09967	1.99863	0.995365	1.57065	1.28461	2.61944	6.13585	1.91052	3.51797	1.3141	-1.21571	2.30688	9.39051	0.00895342	0.0306301
PQLC1	3.46592	5.86132	3.89599	4.24603	4.21528	10.2633	13.8417	6.83581	9.19921	6.64434	-1.16122	5.17951	25.3525	0.000221334	0.00322171
LLNLF-173C4.1	0.478723	1.78907	0.183475	0.624873	1.2225	1.10278	6.35465	1.53296	2.1025	2.40455	-1.67723	0.229646	8.31126	0.0127088	0.0396984
TPGS1	4.25014	6.73309	5.23806	4.81731	6.45535	10.9808	14.9205	8.78961	12.0566	8.79028	-1.05976	4.93425	28.0251	0.000140488	0.00273398
POLRMT	8.07544	13.0184	11.2941	9.44366	13.0338	25.0793	33.5795	20.1411	28.2946	15.9984	-1.21777	6.53065	28.9927	0.000120072	0.00260484
PALM	0.742079	1.82685	1.13764	1.25691	1.25019	4.05994	3.14334	2.56192	2.71594	1.83544	-1.24204	3.34071	26.5341	0.000180328	0.0029776
PLPPR3	0.424464	0.66999	0.23341	0.309717	0.329896	0.612184	1.3623	0.819958	1.00123	0.581459	-1.17722	0.858406	11.6967	0.00450217	0.0185015
CFD	7.9479	12.4203	7.13932	6.15976	6.34262	22.4854	10.6145	19.1874	16.6832	17.5222	-1.12391	3.94396	33.635	5.9341e-05	0.00225173
ARID3A	1.64875	4.54728	2.94438	1.98595	2.23061	6.28375	7.3051	6.91683	7.01456	5.48784	-1.36008	5.06675	38.7993	2.93579e-05	0.00204925
LLNLR-284B4.1	31.3857	68.6211	38.7304	37.8162	53.7263	118.699	123.277	90.0107	112.627	68.6648	-1.20738	5.04176	29.1378	0.000117315	0.00260122
ABCA7	1.93465	2.13031	3.29492	2.868	3.91378	8.09717	9.17229	5.58284	7.40344	5.35012	-1.36143	5.3981	31.8459	7.71664e-05	0.00234637
ARHGAP45	4.84118	12.4252	11.002	8.97293	10.4162	22.5956	21.5023	21.7539	15.9763	19.0066	-1.11495	6.53229	32.2075	7.31141e-05	0.00229017
APC2	0.541553	1.10939	0.701076	0.61039	0.952701	1.50811	2.33778	1.13201	1.3369	1.23093	-1.00196	3.86814	15.6087	0.00162817	0.00928629
MBD3	5.73233	9.30167	9.08196	6.73088	10.7772	21.3715	27.5567	13.5114	25.3274	13.3466	-1.3343	6.82917	26.4952	0.000181529	0.00297882
AC005943.6	14.3552	25.5467	23.972	17.5905	18.3293	44.4064	51.7881	38.5803	48.7419	27.6243	-1.11768	2.22545	22.9309	0.000344124	0.00386975
CTB-31O20.4	2.22624	3.49962	2.96259	2.32933	3.47423	7.57856	9.32992	6.06444	8.21173	5.4216	-1.37854	3.6636	43.1078	1.72088e-05	0.00203096
CTB-31O20.6	7.28425	10.2625	7.90998	7.9234	7.49233	23.7716	23.1904	14.4569	17.4072	14.2747	-1.21441	2.75984	34.239	5.44325e-05	0.00222282
ABHD17A	5.26533	9.66058	6.84979	6.26895	8.77459	17.6642	21.833	14.0999	17.8433	13.1275	-1.24824	6.23324	39.113	2.81955e-05	0.00204925
CSNK1G2-AS1	0.526145	1.36437	1.25311	0.882994	1.15166	2.44136	2.70118	2.6626	2.21368	1.18409	-1.15031	1.18872	14.8858	0.0019416	0.0104044
IZUMO4	0.237403	0.428984	0.41994	0.163453	0.489664	0.83294	0.638542	0.635942	0.820908	0.550356	-1.02704	0.61362	12.2534	0.00443999	0.0183306
MIR1227	5.7483	10.4343	11.2358	12.8627	13.2114	23.0407	23.4495	18.6372	25.8399	19.686	-1.06477	0.611287	16.1254	0.0032553	0.0147294
AMH	0.27375	0.417573	0.359716	0.306277	0.249668	1.1351	1.67129	0.375684	0.303096	0.455358	-1.30107	0.577532	7.69326	0.0156807	0.0462277
C19orf35	0.314437	0.419682	0.384129	0.307824	0.577136	0.896365	0.801692	0.967552	1.00527	1.023	-1.24345	0.851215	31.3521	0.000390099	0.00412432
LINGO3	0.428878	1.34972	1.09004	0.606112	0.922288	4.18064	2.23627	2.81897	2.23931	2.93753	-1.73681	2.08299	43.4656	1.64936e-05	0.00203096
CTC-265F19.1	0.351285	1.66111	1.52905	0.926417	1.18541	3.88425	5.65411	3.28424	3.34491	2.95603	-1.8133	2.3318	28.9554	0.000120793	0.00261138
GNA15	0.619488	1.28159	1.13519	0.88803	0.865142	2.83626	2.18115	2.46414	1.80048	1.56464	-1.2051	2.05219	29.0755	0.000118489	0.00260484
S1PR4	0.516794	0.876413	1.50297	0.442154	0.34934	2.81515	1.7716	2.37279	1.55502	1.99889	-1.52282	1.28023	20.0274	0.000609844	0.00512936
AC005786.7	3.84984	6.97867	6.07351	4.50762	5.02994	12.9933	12.5222	10.321	11.5188	9.32107	-1.12963	2.25075	33.7478	9.37954e-05	0.0024185
CACTIN-AS1	3.25246	5.90106	4.16526	3.84602	4.55803	9.21011	12.4307	6.98565	11.0259	8.11397	-1.1822	3.74683	31.5232	8.10039e-05	0.00237646
AC004637.1	1.04948	1.6809	0.603336	0.234837	1.07202	2.75604	2.24255	2.6465	2.27749	0.86259	-1.22624	-0.245689	7.76968	0.0152723	0.0453569
APBA3	1.42031	2.22624	1.32947	1.45666	1.98789	4.06462	3.97939	3.12682	3.35885	2.73138	-1.06851	3.84471	33.2611	6.26351e-05	0.00226381
CTD-2622I13.3	1.627	2.05313	1.6156	1.98581	2.07742	5.21307	4.74083	5.59479	3.78298	2.73532	-1.25175	1.15805	26.3065	0.000202362	0.00308827
ANKRD24	1.10803	1.59359	1.29999	1.27764	2.23766	2.14094	6.50118	1.49347	4.34642	1.65725	-1.17536	3.43923	7.47829	0.0176968	0.0505261
MPND	24.9839	35.007	29.5776	31.8748	37.5745	66.5384	81.3835	55.9705	68.7291	43.863	-1.03296	6.62323	27.4892	0.000153509	0.00283755
PLIN5	0.157586	0.33653	0.289902	0.188065	0.38901	0.755069	0.653056	0.529849	0.651388	0.590049	-1.2516	1.17052	24.44	0.000260463	0.00340448
HSD11B1L	0.202949	0.433404	0.252792	0.47305	0.496672	0.701268	1.05131	0.62957	0.969977	0.625529	-1.12209	0.862841	13.0229	0.00313015	0.0143637
AC104532.3	0.852557	1.3655	1.47038	1.11284	0.725719	3.7315	3.31229	2.04753	2.64306	2.53043	-1.3539	-0.326823	18.4013	0.00168028	0.00949315
MIR6885	22.2268	22.0962	21.1497	18.0077	29.3586	59.3231	62.532	43.2567	55.838	45.1466	-1.25175	1.3623	30.3529	0.000142541	0.00275411
SH2D3A	5.07974	8.98642	6.35952	6.95069	9.93242	13.6261	20.0964	12.9329	16.2281	10.6803	-1.02961	6.0034	20.8022	0.000520859	0.00467989
CTB-133G6.2	0.975469	1.48796	1.60225	1.09138	2.49104	5.58561	3.24841	2.84473	1.94407	2.29074	-1.07235	-0.0733965	8.78855	0.0108579	0.0352168
CAMSAP3	6.92216	11.0033	8.22306	8.44555	11.1981	18.7165	33.3024	17.1135	21.3142	14.3452	-1.25264	6.21478	25.309	0.000223038	0.00322321
FCER2	0.350855	1.01371	0.878001	0.415635	0.527042	2.39616	0.882015	1.4622	0.575845	1.49842	-1.11284	1.33239	9.90581	0.00762663	0.0271438
CTD-3193O13.13	12.3575	18.3743	12.7478	10.4663	19.1703	37.193	35.2227	23.9923	31.1495	22.3072	-1.06987	3.30039	23.8152	0.000291874	0.0035979
TGFBR3L	0.166837	0.890716	0.652208	0.67198	0.766888	1.1991	2.00937	1.16198	1.44822	1.5084	-1.25125	0.725207	12.9726	0.00317241	0.0144902
KANK3	0.52077	1.18726	0.663502	0.472418	0.880596	2.06209	2.62476	1.3014	1.63629	1.06044	-1.27288	2.17501	16.9276	0.00119514	0.00765755
ANGPTL4	1.08018	1.43628	1.21854	0.9349	1.22308	2.56342	3.64236	1.54183	2.6853	1.84265	-1.09354	2.19714	17.4222	0.0010683	0.00714024
AC130469.1	0.370586	0.692474	1.17175	0.829241	0.47318	1.66468	1.07983	2.11378	1.57971	1.45951	-1.17098	0.429803	14.3851	0.00219982	0.0113072
ADAMTS10	0.753942	2.21621	1.47877	1.33972	0.883385	3.42043	3.03254	2.41781	2.51608	2.017	-1.05141	3.52254	17.2804	0.001103	0.00728203
CTD-2529P6.3	1.60139	4.42565	2.05786	2.7402	3.48805	7.2911	8.78342	3.16725	5.98668	2.83889	-1.0121	1.22555	7.33411	0.0177794	0.0506599
COL5A3	1.21404	2.60063	3.58448	2.97651	2.57399	8.47284	14.3248	6.16433	9.63002	3.25429	-1.75956	5.2452	19.7085	0.0008245	0.00613826
CTD-2553C6.1	0.34677	0.416553	0.847256	0.824444	0.830193	1.13831	1.68405	1.24922	2.0157	0.356271	-1.00069	0.287665	5.08034	0.0419054	0.0962262
ICAM5	0.0129506	0.165939	0.163794	0.0724471	0.148823	0.357995	0.37736	0.264372	0.301117	0.248368	-1.48719	-0.141339	11.9191	0.00422961	0.0177273
ZGLP1	0.603441	0.644335	0.574199	0.55874	0.876774	1.5243	1.45517	1.04945	1.90302	0.769625	-1.06175	1.32262	14.039	0.00240164	0.0119702
CTC-429L19.3	0.850169	1.21038	0.651671	0.951188	1.44737	3.13351	3.57826	1.19105	2.41602	1.94103	-1.2476	-0.494911	10.3528	0.0066581	0.0245596
MIR638	6.0702	7.02169	3.4897	2.26383	13.5637	28.6658	46.1843	19.4379	34.5008	16.6307	-2.20006	0.860471	24.0397	0.000280113	0.00352715
CTC-215O4.4	2.48779	3.98457	4.92626	2.78339	2.29415	8.59629	7.78599	4.813	7.06983	6.62655	-1.09559	0.967266	17.1237	0.00142306	0.00851508
CTC-398G3.6	1.60035	4.45774	2.08006	2.95823	2.93183	6.63581	9.32634	6.93494	6.25561	4.7658	-1.31558	1.82588	22.1426	0.000399974	0.00415494
C19orf43	92.6551	124.207	92.6355	85.9431	105.959	242.414	293.462	173.695	250.781	166.713	-1.21316	7.85219	36.7084	3.86831e-05	0.00210373
HOOK2	20.3275	32.3443	27.3115	20.1271	33.684	49.8933	75.4242	44.8378	62.6101	38.6886	-1.0761	7.93292	21.4957	0.00045373	0.00439447
FARSA	15.8507	21.2503	20.7328	18.687	22.7321	50.5351	58.9991	27.0913	50.7497	32.385	-1.18948	6.29905	26.8944	0.000169618	0.00292203
LYL1	0.681171	1.95687	1.58504	0.780255	0.745497	5.223	2.48891	3.17447	2.338	2.64382	-1.49226	2.75241	25.0357	0.000234094	0.00327729
C19orf57	4.04417	4.2479	5.14973	3.75831	6.6271	10.7606	13.1531	6.18507	13.2523	5.97306	-1.09155	4.83552	15.1782	0.00180709	0.0099165
IL27RA	0.956368	2.48	2.63121	1.10822	1.8535	5.2874	2.48813	4.0605	2.51487	3.97708	-1.03993	3.01505	14.9436	0.00191412	0.0103108
PALM3	1.19822	1.55663	0.918462	1.42997	1.12196	1.46292	4.26731	1.91846	3.03366	1.61405	-1.024	2.26189	9.54642	0.0085255	0.0295002
SAMD1	16.1166	18.7363	18.7361	17.7815	23.2041	40.1332	49.5882	34.814	48.0929	27.375	-1.1169	6.07785	31.0182	8.74588e-05	0.00238157
PKN1	3.34964	9.3227	6.99556	4.50947	5.42682	14.8151	10.7737	12.3834	10.112	10.9223	-1.03181	5.34316	26.3894	0.000184846	0.00299594
CLEC17A	0.0452056	0.48269	0.779646	0.17702	0.202021	1.31211	0.922053	0.59712	0.315325	0.743107	-1.23107	0.404407	5.28781	0.0385057	0.09035
AC005785.2	4.3941	7.34871	4.07831	4.8866	7.16529	12.6223	21.4423	10.8709	16.3715	10.1531	-1.41355	4.2687	28.7393	0.000125066	0.00264823
AC006128.2	15.3491	23.3157	22.6204	17.3092	29.242	48.9121	84.0662	28.2323	59.4336	32.4572	-1.29484	5.93631	17.1364	0.00122636	0.00777568
RASAL3	2.16129	4.44243	5.52914	2.49065	4.64997	9.90272	8.37589	8.14929	8.10743	7.8162	-1.16799	4.85086	28.8027	0.000123796	0.0026409
CTD-2231E14.2	39.9398	43.2034	42.5856	41.6032	58.6984	90.105	104.978	77.9308	109.492	60.5631	-1.00446	7.71571	23.581	0.000304763	0.00366848
CTC-429P9.2	1.47988	3.44764	3.71244	2.40833	3.26381	5.57844	7.31757	4.36189	7.09034	3.87019	-1.00922	0.744355	10.9993	0.00549875	0.0213456
F2RL3	0.538913	1.07311	0.569391	0.977754	1.00426	1.91249	2.09374	1.71404	1.91907	1.81567	-1.20905	2.26034	30.0931	0.000100887	0.00245497
CTD-2528A14.5	1.24389	1.77092	2.09763	1.11336	2.54121	4.6993	7.5712	2.48948	2.82793	2.61275	-1.23161	0.866966	10.3299	0.00670407	0.0246841
NR2F6	23.2888	30.7002	22.9951	24.4275	27.3707	57.1664	68.6309	49.0078	62.0606	41.0693	-1.14857	6.78173	41.4634	2.09926e-05	0.00203096
AC010646.3	9.03655	11.0124	9.9383	11.0993	12.9178	21.1786	26.3311	19.3435	20.8588	19.2411	-1.00944	3.06882	31.7085	0.000133597	0.00269547
USHBP1	0.205273	0.438366	0.314691	0.196855	0.349467	0.810626	0.892451	0.434301	0.803048	0.46866	-1.21746	1.37944	16.5677	0.00129843	0.00805191
ANKLE1	0.0566938	0.181607	0.17926	0.0951454	0.180972	0.215489	0.578189	0.170197	0.28561	0.330068	-1.19692	-0.173469	7.84195	0.0148975	0.0445117
ANO8	1.34108	2.60356	2.28955	1.67093	2.36096	5.15351	7.4996	4.26997	5.96861	2.93657	-1.3893	4.18833	26.8223	0.000171704	0.00293879
CTD-2521M24.13	0.103658	0.295153	0.0794558	0.23195	0.132355	0.859629	0.604085	0.622371	0.535593	0.709987	-1.95867	-0.505374	29.765	0.000106211	0.0024704
FAM129C	0.137376	0.440058	0.64936	0.196394	0.438519	2.22577	1.14158	1.23723	0.910929	1.48459	-1.9325	2.55116	30.5458	9.40386e-05	0.0024185
IL12RB1	0.529625	1.1059	1.06905	0.724235	0.871606	2.48888	1.92048	1.59702	1.33178	1.56389	-1.07605	2.51637	23.4627	0.000311523	0.00371804
AC068499.10	0.542579	3.03043	2.0155	2.05463	2.23823	4.32651	10.7021	3.40804	8.02223	4.34522	-1.71107	2.3189	16.3682	0.00137307	0.00831261
PDE4C	1.13241	2.73484	1.90873	2.4278	2.02882	2.98284	6.41507	3.69501	5.91849	3.66291	-1.20629	4.83241	19.0723	0.000744793	0.0057745
JUND	45.5618	69.379	49.6075	35.7558	77.4167	126.285	112.822	94.4897	116.88	92.6534	-1.00171	7.26063	25.9202	0.000200419	0.00306481
SSBP4	2.48333	5.81176	3.26597	3.31125	4.40873	8.74544	9.71411	5.94362	8.22602	5.66195	-1.04112	4.10789	20.0324	0.000609214	0.00512903
C19orf60	4.50312	9.31204	6.71361	5.44125	7.83884	18.5268	22.1022	14.7623	16.8921	11.0008	-1.35408	5.31652	35.9403	4.29375e-05	0.00214624
HOMER3	1.19737	3.03054	1.97158	2.1335	1.54772	6.00685	5.94411	5.78677	5.45347	2.95647	-1.44892	3.63469	32.6378	6.86074e-05	0.00228286
AC005932.1	0.317148	1.29812	0.425425	1.24191	0.472438	1.24199	1.5402	2.03113	2.04835	1.08612	-1.10277	0.281598	7.62837	0.0160375	0.046947
MEF2B	1.39602	2.01672	1.88836	1.50064	2.16695	2.68618	3.50945	3.35272	4.7946	3.52473	-1.0213	2.3323	24.4677	0.00035097	0.00391163
HAPLN4	0.0708672	0.196741	0.0325927	0.0475727	0.108583	0.274259	0.302861	0.170197	0.37349	0.0582472	-1.36684	-0.566811	6.48992	0.0241512	0.0635089
CTB-184G21.3	0.932921	1.43887	2.62204	2.43547	1.85296	2.57889	5.63813	2.36501	6.10576	2.69795	-1.07989	0.559581	7.32785	0.0178189	0.0507432
LRP3	0.516275	1.37815	0.787665	0.677593	0.91274	2.42889	1.65864	1.59757	1.83138	1.67287	-1.13893	2.78343	27.516	0.000152825	0.00283708
CTD-2540B15.13	1.38589	3.27672	2.04875	1.77208	1.39037	5.06244	5.76895	3.68502	2.76203	3.52576	-1.09409	0.717242	13.6494	0.00265492	0.0128075
CTD-2540B15.7	29.4904	44.4879	30.6495	27.3585	44.2207	75.8637	73.3926	81.1592	77.7602	59.0874	-1.08986	4.71737	44.0092	1.54714e-05	0.00203096
CD22	0.550541	1.22757	1.899	0.45291	1.12679	3.24516	1.4941	2.63468	1.49342	3.00558	-1.18645	3.40902	12.7259	0.00338952	0.0151148
U62631.5	0.232575	1.24168	0.802229	0.650525	0.742402	4.50037	1.58127	3.491	2.52357	3.50456	-2.0934	-0.106744	33.1659	6.35071e-05	0.00226381
ZBTB32	1.60703	2.43741	2.70861	1.79799	2.12188	4.46759	5.46308	3.61829	4.13285	4.35281	-1.0763	3.1921	33.1671	6.34964e-05	0.00226381
SDHAF1	5.25324	6.86647	5.36316	5.37076	6.76537	13.1445	16.0109	8.32027	13.5482	9.73973	-1.07118	3.35326	24.8262	0.000243002	0.00329199
CTD-2293H3.2	0.442177	3.11614	1.22017	1.78098	2.25836	3.91141	4.12299	2.76106	4.93495	3.87663	-1.19118	0.760263	10.3295	0.00670491	0.0246841
CTD-3064H18.4	0.0154836	0.264527	0.0534083	0.0692938	0.177931	0.299611	0.391013	0.241709	0.384014	0.339368	-1.54002	-0.299318	9.81736	0.00783718	0.0277282
GGN	0.330756	0.728414	0.617982	0.277543	0.65988	1.0286	1.04409	1.21636	1.0254	1.10441	-1.08123	1.03054	17.9314	0.00148816	0.00876783
RASGRP4	0.665115	1.08465	1.16796	0.811796	1.12718	1.93887	2.58405	1.7571	1.94949	1.42466	-1.02879	2.6216	20.6083	0.000541633	0.0047888
RYR1	0.364377	0.822121	0.393452	0.404128	0.347927	1.31381	0.8617	0.646813	1.02158	0.776935	-1.0234	3.4747	17.7147	0.00100064	0.00688901
AC008982.2	6.87464	8.54567	10.6177	8.38029	11.136	27.2291	36.6748	12.6908	35.9449	18.413	-1.56456	3.14249	25.9714	0.000198649	0.00305836
RINL	1.05962	1.82572	1.77212	1.21248	1.41447	3.16213	4.02321	3.07982	3.0237	2.75464	-1.1763	3.30536	38.532	3.03919e-05	0.00204925
CTC-360G5.6	0.602203	1.28602	1.0386	0.898344	1.79414	4.16169	5.84908	4.45934	3.73385	2.6123	-1.9168	0.478944	33.2032	6.31644e-05	0.00226381
CCER2	0.382857	1.43081	0.935428	0.910243	1.64986	1.45522	5.94979	1.26429	3.11566	1.63895	-1.39488	1.0133	7.81085	0.0150574	0.044848
FBXO17	0.193773	0.544486	0.492498	0.26244	0.377637	0.845764	0.871701	0.685812	0.616537	0.670595	-1.01507	1.49682	15.0241	0.00187656	0.0101655
NCCRP1	0.0255738	0.273069	0.382255	0.0286126	0.0979611	0.6009	0.645823	0.245676	0.594622	0.280262	-1.5579	-0.492582	6.93904	0.0204787	0.0561975
LRFN1	0.179539	0.367435	0.27524	0.200872	0.420278	1.28211	0.755657	0.862373	0.556599	0.471393	-1.46821	0.916238	21.4564	0.000457258	0.0044164
AC005614.3	0.276951	0.340076	0.429883	0.449295	0.265216	0.918694	0.83389	0.432337	0.837127	0.51217	-1.01211	1.01074	12.0279	0.00410331	0.0173266
PRX	0.368402	0.730538	0.574859	0.500499	0.45919	1.46695	1.46536	1.00063	0.910964	1.12948	-1.20916	2.32628	31.7397	7.84059e-05	0.0023615
SPTBN4	0.135781	0.561223	0.28202	0.240124	0.246075	0.805168	0.944442	0.69953	0.767203	0.420005	-1.3732	2.571	18.4975	0.000842572	0.00620691
ITPKC	6.14194	9.23886	7.38833	7.79131	9.34966	18.548	20.3496	14.1226	19.8749	11.0954	-1.11355	5.40588	30.1478	0.000100029	0.00245497
CTC-435M10.6	6.91133	8.47879	6.76298	7.56803	13.7064	20.5278	24.8518	22.249	23.2497	18.9352	-1.36305	2.41721	35.8539	4.3449e-05	0.00214624
ARHGEF1	10.6664	20.5582	18.3658	13.0479	17.0597	35.444	41.9752	26.6016	28.9456	27.1851	-1.05427	7.70398	27.7094	0.000147995	0.00278989
ATP1A3	0.114446	0.132385	0.197381	0.170726	0.170484	0.580001	0.31495	0.343571	0.13305	0.274357	-1.06878	0.467723	9.96246	0.00749522	0.026761
POU2F2	0.947912	2.08979	2.39776	1.15412	1.95077	4.30042	3.43363	4.0509	2.67074	3.48307	-1.09813	4.5826	25.3201	0.0002226	0.00322321
CTC-378H22.1	0.0563936	0.301076	0.907762	0.441661	0.504039	1.48095	1.20503	1.35437	0.611902	1.08152	-1.3946	-0.307458	8.8169	0.0107582	0.0349635
PHLDB3	9.22152	11.4598	10.3983	11.0506	14.1151	23.7713	48.5819	20.3723	27.641	14.6717	-1.32621	6.48162	18.6293	0.000860494	0.00626844
snoZ6	0.923085	2.36553	3.60857	2.47864	3.77162	7.39992	4.66219	6.42904	8.58513	3.03481	-1.22655	0.349108	10.5039	0.00636346	0.0237587
BCAM	2.62793	4.73044	2.95207	3.00777	2.81548	7.77932	10.425	5.97278	7.16373	4.70333	-1.21382	4.72956	26.6737	0.000176088	0.00295874
APOE	49.4537	71.2449	91.3437	34.6393	58.7816	140.184	75.4363	339.758	188.064	131.031	-1.52586	8.00053	20.3316	0.000608059	0.00512242
PPP1R37	3.29129	6.19323	4.39391	3.856	5.71336	12.3156	17.9999	8.88284	14.0023	7.85689	-1.44264	6.07003	31.1345	8.59208e-05	0.00238157
EXOC3L2	0.460795	1.71296	1.58944	1.18385	1.00239	3.89211	2.35384	2.88961	2.46026	2.29112	-1.25248	2.56328	20.8115	0.000519886	0.0046767
IRF2BP1	3.78796	5.96165	4.55947	3.92903	5.11372	16.2248	14.2951	9.83171	12.8442	9.7564	-1.46476	4.4767	61.893	2.51398e-06	0.00203096
CCDC61	3.45964	6.21943	4.38235	3.71765	6.48885	15.588	24.4143	8.63739	16.4517	8.51458	-1.66721	4.69075	26.8054	0.000184776	0.00299594
CCDC8	0.818681	2.16859	2.06362	1.18018	0.904608	4.54794	1.468	3.15722	2.14757	2.84684	-1.00294	2.77461	11.3896	0.00491268	0.0197151
PNMAL2	0.146996	0.676879	0.359153	0.154184	0.304997	1.73966	0.999421	0.838448	0.655085	0.528583	-1.5822	1.83015	15.3831	0.00171924	0.00962453
CTB-158D10.3	0.152135	0.676855	0.437305	0.22695	0.35613	1.6822	0.689576	0.761195	0.510948	0.590482	-1.22107	0.377962	9.30691	0.00919312	0.0312426
PTGIR	0.156919	0.380802	0.475659	0.159604	0.418936	0.966133	0.997609	0.650944	0.663374	0.469	-1.27103	0.968514	13.327	0.00288818	0.0136029
DACT3	0.273637	1.2191	0.607545	0.295594	0.445774	2.21709	1.13643	1.47298	1.53575	0.982354	-1.41986	2.45279	16.7383	0.00124825	0.00785591
DACT3-AS1	0.443485	0.414346	0.478041	0.248091	0.530869	0.881139	1.61531	0.698965	0.902262	0.873304	-1.23923	0.448988	14.7174	0.00202429	0.0106984
MIR320E	6.68104	16.3058	13.1687	6.40706	17.0612	38.2562	53.7674	32.0908	50.3013	28.7639	-1.79994	0.536799	28.3971	0.000132198	0.00268396
NPAS1	0.215506	0.460219	0.360413	0.175355	0.400242	1.05606	0.570863	0.588143	0.546629	0.617266	-1.08769	0.460203	13.7137	0.00332366	0.0149049
TMEM160	3.43337	6.35447	6.84254	4.01206	5.84516	21.0909	20.305	11.9105	19.514	11.7059	-1.71381	2.89194	44.5147	1.45859e-05	0.00203096
MIR3190	2.52925	6.07646	5.08914	5.65957	6.4589	6.99165	20.8812	5.31505	14.702	6.92948	-1.07808	-0.457914	5.38876	0.03697	0.0877727
CCDC9	16.4064	24.0023	20.622	19.2861	23.4697	47.4045	47.4738	37.7975	47.4332	32.8677	-1.07108	6.76401	42.9388	1.75592e-05	0.00203096
GLTSCR2	32.3911	54.4276	39.2899	30.7297	45.349	112.448	105.182	73.231	84.8558	88.8597	-1.2362	8.47993	48.9286	8.90692e-06	0.00203096
KCNJ14	0.268077	0.448034	0.348434	0.365133	0.59529	0.966587	1.7434	0.643824	1.17436	0.750427	-1.42323	1.68872	18.7296	0.000801411	0.0060396
CTC-273B12.5	5.8256	6.83856	5.20043	5.70815	7.85417	16.3038	23.3361	8.69004	18.1164	9.66558	-1.32203	3.93527	21.1069	0.000490044	0.0045546
LMTK3	0.24494	0.617232	0.822351	0.197312	0.462869	2.15315	2.64551	0.952976	1.32128	0.630807	-1.77768	2.38951	15.3851	0.00179135	0.00987462
MAMSTR	0.960334	1.74082	1.79749	1.27434	2.50942	2.40772	4.98915	3.62047	4.08498	2.69225	-1.15003	2.58381	15.6598	0.00160832	0.00922439
CTD-2639E6.9	0.909034	1.37031	1.47556	0.777742	1.57035	3.39974	3.11621	1.86211	2.40372	2.93001	-1.18405	0.958105	20.7833	0.000598714	0.00507903
SNRNP70	37.1288	67.5855	53.0706	41.2989	61.6657	103.919	146.642	81.2592	115.808	81.3666	-1.077	8.54758	22.6207	0.000364954	0.00399485
ALDH16A1	3.59532	5.36291	5.19859	4.35164	5.46704	13.402	13.5026	9.86442	14.0846	8.01449	-1.33356	5.27954	46.3535	1.18229e-05	0.00203096
FLT3LG	0.906478	1.8599	1.51228	1.09373	1.2709	3.90609	3.83252	1.9636	2.0939	2.6296	-1.15264	2.59544	20.9127	0.000509428	0.0046341
RCN3	19.8667	48.5162	28.6223	21.1997	58.3862	86.7525	70.4237	48.9604	99.3904	40.193	-1.02329	6.77984	9.5365	0.00898185	0.0306763
SCAF1	15.9941	23.8118	22.2902	18.4172	26.6423	44.0898	61.5126	37.2501	50.5498	36.8414	-1.14912	7.27923	31.5866	8.02327e-05	0.00237646
AC018766.6	3.76252	6.58423	4.56641	4.09266	4.53724	9.96743	10.1513	12.5503	11.3404	7.30172	-1.15288	1.8867	30.0612	0.000142575	0.00275411
MYH14	247.364	224.166	256.909	262.917	362.716	485.498	738.398	402.378	719.67	412.257	-1.06365	12.018	16.4359	0.00133881	0.00820139
POLD1	3.44661	3.88031	5.05233	3.1222	6.38179	10.5637	11.9948	6.23939	12.4767	6.10501	-1.15525	5.09289	17.6063	0.00102511	0.00697492
MYBPC2	0.163706	0.116533	0.235282	0.0610525	0.191607	0.433678	0.636016	0.491451	0.380635	0.186879	-1.47895	0.206363	13.2027	0.00298436	0.0138762
FAM71E1	9.27069	12.8307	9.3222	8.89051	13.652	22.9483	36.2688	21.5666	27.7893	16.0183	-1.25772	4.82803	27.3978	0.000155865	0.00285027
EMC10	7.36561	11.0961	8.8855	7.84588	11.3578	18.572	28.854	14.6942	21.0034	14.0807	-1.11724	7.29369	22.8752	0.000347756	0.00389083
CTD-2545M3.8	5.33325	10.4402	7.06116	4.43001	10.6273	19.7687	31.0805	13.0996	24.9261	10.4053	-1.45436	3.12281	17.9731	0.000944939	0.006653
LRRC4B	0.145872	0.848009	0.409983	0.199472	0.186255	1.1873	1.19643	0.525495	0.527596	0.732691	-1.26162	0.936206	8.21188	0.0131391	0.0406499
[truncated: 640 more rows]
