# Supplementary material for: Integrated omics analysis reveals the epigenetic mechanism of visceral hypersensitivity in IBS-D
Source: Front Pharmacol. 2023 Mar 16;14:1062630. doi: 10.3389/fphar.2023.1062630 (PMC10064328; doi:10.3389/fphar.2023.1062630)
Supplement: Supplementary file 1 [file DataSheet1.zip › Appendix 4 mRNA-protein association analysis (IBS-D vs Control).xlsx]

## Sheet: Up mRNA-Up protein
#Condition pair: IBS-D_vs_Control
Down mRNA	up protein	intersecting molecules
RP4-669L17.10	TUBAL3	CTH
MTND1P23	SMCHD1	ZNF22
MTND2P28	AP3D1	APIP
MTCO1P12	CCS	ACAT1
MIR6723	ADAM10	NXPE4
MTCO2P12	PDCD5	SIAE
MTATP8P1	UNC13B	STK38L
MTATP6P1	LAMA5	ARID2
MTCO3P12	SPINT1	USP15
UTS2	PPIP5K2	KRR1
RP5-1115A15.1	ATP8B1	ESD
MASP2	NCK2	COPS2
RP4-635E18.8	GATC	USP14
RNU5E-1	NARS1	ITCH
SNORA70	NOS1AP	UQCR10
RSC1A1	WDR1	LXN
RP4-657E11.10	ASTN2	VPS8
RP5-1056L3.3	COQ9	ETFDH
MIR4253	GGCT	PPIP5K2
LINC01355	PDCD6	PHIP
SRSF10	ENTPD5	VTA1
snoU13	FCN3	ARMT1
SPCS2P4	DGAT1	GGCT
SNORA73A	SASH1	AKAP9
SNORD99	TJP3	CA2
SNORA61	STBD1	CDH17
SNORA44	ATE1	MAL2
RNU11	PAPSS2	EPB41L4B
RP11-84A19.4	ABCB11
RP1-27O5.3	TDP2
ZBTB8OS	OXSR1
ZMYM6	TTC4
ZMYM1	AIFM1
SNORA62	EML2
RPL5P4	TSPAN15
RP4-665N4.8	ADH1C
RP11-334L9.1	SOD1
RRAGC	CA2
RP5-864K19.7	SERPINC1
MYCBP	AGT
NDUFS5	IGKV1-33
PPCS	IGLV3-19
YBX1	PIGR
CDC20	APOA2
KIF2C	C1QA
SNORD55	TTR
RPS15AP10	TF
TMEM69	PLA2G1B
EFCAB14-AS1	CSTB
STIL	CAPNS1
CMPK1	AMY2A
RP5-850O15.3	ATP1B1
CALR4P	SERPIND1
SNORA26	IGKV4-1
PDCL3P6	FABP1
ORC1	CELA2A
MAGOH	CTSG
NDC1	HMGB1
SNORA58	HSPA1B
C1orf168	CTSA
OMA1	ESD
MYSM1	EPB41
RP5-849H19.3	CDH1
ATG4C	CPA1
ALG6	CPB1
EFCAB7	CPA3
DLEU2L	ANPEP
DLEU2_6	CHN1
LINC01359	DSP
LEPR	GCFC2
WDR78	ZNF22
SLC35D1	HSPA6
SNORA31	GOT1
IL23R	PTPRA
DEPDC1	AOC1
RP4-694A7.2	ACO1
CTH	ENPP1
ZRANB2-AS2	CPN2
GDI2P2	ACAT1
ACADM	MPST
RABGGTB	HMGB2
ST6GALNAC3	PON1
PIGK	MAPK3
ZZZ3	PRDX6
FUBP1	PPIF
RP11-386I14.3	SRI
ADGRL4	SERPINB1
CTBS	YWHAB
RP11-131L23.1	SFN
CLCA1	PRDX2
CLCA4	CTH
RP4-651E10.4	ICAM3
SH3GLB1	KIF5B
PKN2	SERPINB6
RNU6-125P	RPL22
TCEB1P19	BSG
KYAT3	UBA7
CDC7	PTPN9
KIAA1107	AFM
GLMN	USP5
RPAP2	MAPK9
CCNJP2	PREP
RPL5	PITPNB
SNORA66	MAN2A2
RP11-386I23.1	DNM2
TMED5	ANXA11
FNBP1L	SUOX
ALG14	RPS6KA3
RP11-57H12.5	AKR1D1
EEF1A1P11	PGD
RPL7P9	PPP5C
PTBP2	ARFIP1
SEC63P1	USP14
AGL	GP2
AC096949.1	LGALS4
SASS6	ZC3H6
LRRC39	COPS2
RP5-837M10.4	RAP2B
SLC30A7	YWHAG
VAV3	RPS15A
STXBP3	UBE2D2
PSMA5	RPS15
SNORA25	PPIA
RP5-1074L1.4	YWHAZ
RP11-284N8.3	TUBB4B
LRIF1	GSTO1
CEPT1	NTHL1
RP5-1180E21.5	ABAT
RP11-552M11.4	MAP2K1
ATP5F1	TOP2B
RAP1A	GBE1
MIR4256	YWHAH
CAPZA1	PRDX1
SLC16A1	SPAG1
RLIMP2	CDH17
PTPN22	CALCOCO2
BCAS2	SELENBP1
NRAS	NAE1
VANGL1	KRR1
SNORA40	ALCAM
GDAP2	GRB7
HMGCS2	DHX8
SEC22B	STAT4
RNVU1-15	ACAP2
LINC00624	ETFDH
GPR89B	HAGH
HIST2H2BF	PCK2
HIST2H2AA3	TMEM30B
RP11-196G18.22	HERC4
RP11-196G18.24	HYI
HIST2H2BE	BCL2L15
MRPS21	VPS53
GOLPH3L	STRIP1
RP11-126K1.8	TNS2
RP11-98D18.15	STEAP4
S100A10	ARID2
RPS27	SMYD5
NUF2	SIGIRR
RP11-52A20.2	ELP2
TIPRL	TANGO2
ANKRD36BP1	MAST2
NME7	CNNM4
METTL18	PGM2L1
KIFAP3	TMED8
RP11-332H17.1	NXPE4
SUCO	TMPPE
GAS5-AS1	FASTKD5
GAS5	EFL1
GPR52	ZNF804A
RP1-102G20.5	FILIP1
MRPS14	GLRX5
ANGPTL1	PPFIBP1
SNORA67	CCDC25
LINC01344	C1orf210
APOBEC4	SUGP2
GS1-115G20.1	VPS8
RNF2	PNKD
PTGS2	TMEM87A
BRINP3	SMG8
RGS1	TSTD1
RGS13	CCDC26
CFH	GSDMB
ASPM	SPPL2B
ZBTB41	SPRYD4
EEF1A1P32	PHIP
RP11-448G4.4	ACOT11
MIR181A1HG	THAP4
RNU6-570P	AHCTF1
ZNF281	LPIN2
KIF14	NDRG1
DDX59	ALG3
UBE2T	MAL2
SNRPGP10	MARVELD3
SNORD60	FAM3D
CD46	GALM
NEK2	ASB9
DTL	TMA16
TATDN3	S100A16
CENPF	PGM2
LYPLAL1	APIP
BROX	AHCYL2
FAM177B	VSIG2
RP11-504P24.3	ABHD14B
LBR	ITCH
SRP9	TEFM
RP11-275I14.4	PURB
LIN9	SORT1
ZNF678	GPA33
HIST3H2A	ACO2
RP11-99J16__A.2	EBNA1BP2
ARV1	CTRC
GNPAT	PKP2
SNORA14B	AKAP9
LDHAP2	GORASP1
LGALS8	CORO1B
HEATR1	TXNDC17
CHRM3-AS2	LXN
FH	UBAC1
KMO	PBDC1
CHML	UBXN6
EXO1	TSGA10
COX20	EHD4
RP11-452J6.2	EPB41L4B
ZNF695	RNPEP
RP11-488L18.10	EPB41L1
IDI2-AS1	CIAO3
IDI1	ARMT1
RP11-336A10.2	L2HGDH
GDI2	TBC1D17
ATP5C1	SIAE
RP3-323N1.2	UGT1A10
PHYH	EML4
SUV39H2	VTA1
PTER	ACSS2
RSU1	ABCB10
STAM	SNX15
RP11-390B4.3	TOMM22
RP11-575A19.2	IARS2
YWHAZP3	KLC4
PRTFDC1	STARD5
THNSL1	EMILIN3
ABI1	DNAJC11
ANKRD26	ADPRHL2
RAB18	H2AFY2
MPP7	PTGFRN
DDX10P1	GMPR2
ARHGAP12	GNG12
CCDC7	RPS6KB2
AL356053.1	HSPB7
CUL2	UQCR10
NAMPTP1	SLC12A6
AL135791.1	DACH1
RP11-162G10.1	PCTP
ZNF33A	PACSIN2
RP11-508N22.12	PLAA
ZNF22	SLC5A6
CEP164P1	STK38L
FAM35BP	ZBTB1
PTPN20	CARHSP1
PTPN20CP	USP15
MAPK8	AFG3L2
RP11-40C11.2	PPME1
RSU1P3	ST14
IPMK	HEBP2
TFAM	ARFGEF2
CDK1	STK24
RTKN2	USH1C
NRBF2	SLC4A4
LINC01515
AKR1B10P1
RP11-474D14.2
MYPN
HNRNPH3
RUFY2
RP11-524O24.2
SUPV3L1
CALM2P2
RP11-354E23.3
RP11-344N10.2
RP11-152N13.16
SNORA11
ECD
RP11-345K20.2
RP11-574K11.24
RP11-399K21.12
RPS24
GHITM
C10orf99
CCSER2
TNPO1P1
WAPL
ATAD1
RP11-380G5.2
ANKRD22
KIF20B
PCGF5
PPP1R3C
SRP9P1
BTAF1
IDE
KIF11
EXOC6
CEP55
PLCE1-AS1
NOC3L
RP11-119K6.6
CYP2C9
MTND4P20
ZNF518A
NPM1P26
RP11-316M21.6
SNORA12
SCD
OLMALINC
USMG5
SFR1
YWHAZP5
ADD3
RP11-549L6.2
SMC3
RP11-348N5.7
DCLRE1A
SLC18A2
PRDX3
SEC23IP
ACADSB
OAT
FAM175B
CLRN3
MKI67
CTC-343N3.1
RP11-438N5.2
RRM1
RRM1-AS1
RP11-290F24.6
STK33
SNORA3A
SNORA23
RP11-748C4.1
CSNK2A3
FAR1
RRAS2
RP11-140L24.4
PSMA1
RP11-466H18.1
CTD-3236F5.1
NUCB2
TPH1
RP11-613F22.6
UEVLD
E2F8
LIN7C
BDNF-AS
KIF18A
CCDC73
QSER1
CAT
EHF
APIP
RP1-68D18.4
RP11-219O3.2
API5
RP11-484D2.2
RP11-472I20.4
HSD17B12
RP11-613D13.5
RP11-613D13.10
CKAP5
MTCH2
OR5BA1P
CNTF
FAM111B
AP000442.1
FABP5P7
MS4A12
MS4A8
CTD-2531D15.5
RNU2-2P
SNORD28
SNORD27
SNORD26
HRASLS2
CDCA5
AP000769.1
RP11-658F2.8
RP11-157K17.5
RP11-809N8.5
RAB6A
P4HA3
AP000560.3
RP11-147I3.1
RP11-21L23.2
RP11-7I15.3
RP11-727A23.4
PCF11-AS1
CCDC90B
TMEM126B
TMEM126A
PICALM
RP11-762L8.6
TMEM135
SNORD56
AP000648.5
CEP295
SCARNA9
snoU2_19
snoU2-30
RP11-178H8.7
TAF1D
SNORA32
SNORA8
SNORA18
RP11-685N10.1
MTMR2
CCDC82
TMEM133
RP11-864G5.3
BIRC3
TMEM123
CASP4
CASP5
CASP1
CARD16
KBTBD3
RP11-819C21.1
ALKBH8
CUL5
RP11-144G7.2
ACAT1
NPAT
C11orf65
KDELC2
EXPH5
ZC3H12C
IL18
KCTD9P4
PTS
C11orf71
RBM7
RP11-172C16.5
NXPE1
NXPE4
RP11-172C16.4
NXPE2
UBE4A
RPL23AP64
SC5D
SNORD14D
SNORD14C
SIAE
SPA17
STT3A
PUS3
FAM118B
RHNO1
HSPA8P5
C12orf4
RAD51AP1
RP11-500M8.7
RP11-234B24.6
RP11-234B24.2
CD9
CDCA3
SNORA75
KLRK1
KLRC4-KLRK1
KLRC4
RP11-277P12.6
KLRC2
KLRC1
KLRA1P
TAS2R64P
MANSC1
RP11-392P7.6
EMP1
RP11-174G6.1
C12orf60
PTPRO
DERA
MGST1
EEF1A1P4
UBE2L2
PYROXD1
RECQL
GOLT1B
ETNK1
LYRM5
KRAS
RP11-295I5.4
RP11-283G6.5
FGFR1OP2
RP11-582E3.6
STK38L
MRPS35
RP11-946L16.2
RP11-996F15.6
ERGIC2
AMN1
RP11-467L13.4
H3F3C
KIAA1551
ALG10
ALG10B
PUS7L
TWF1
ARID2
SLC38A2
RP11-474P2.7
SLC38A4
RPAP3
SNORA2C
MIR1291
CCNT1
RP11-161H23.10
RACGAP1
LARP4
DAZAP2
HIGD1AP1
RPS26
NACA
PRIM1
NEMP1
RP11-571M6.17
USP15
RPL36AP41
TBK1
RP11-745O10.4
IRAK3
RBMS1P1
RP11-335I12.2
RP11-43N5.1
ATP5HP4
NUP107
RP11-611O2.3
CPSF6
YEATS4
FRS2
AC025263.3
MYRFL
AC092881.1
RP11-785D18.3
TSPAN8
RAB21
TBC1D15
GLIPR1
KRR1
BBS10
E2F7
CEP290
TMTC3
KITLG
RP11-654D12.2
RP11-567C2.1
LUM
LINC01619
PLEKHG7
EEA1
HNRNPA1P50
RP11-1105G2.3
CEP83
RBMS2P1
NDUFA12
NR2C1
VEZT
SNRPF
NEDD1
NR1H4
GAS2L3
ARL1
CCDC53
NUP37
PARPBP
HELLPAR
TXNRD1
RP11-43D4.3
IFT81
RP11-478C19.2
RP11-493P1.2
SNORA38
TRIAP1
KNTC1
MPHOSPH9
RP11-282O18.3
SBNO1
LINC00939
SNORA49
RP13-820C6.2
ZNF605
PSPC1P1
ZMYM2
IFT88
XPO4
SAP18
SKA3
ZDHHC20
RPL34P27
RNF6
USP12-AS1
CYP51A1P2
BRCA2
N4BP2L2
RFC3
SMAD9-IT1
ALG5
SUPT20H
FREM2
MRPS31
TPTE2P5
SUGT1P3
MTRF1
MAPK6PS3
ZDHHC4P1
DNAJC15
RP11-65B7.2
KCTD4
ESD
SUCLA2
MED4
MED4-AS1
KPNA3
KCNRG
DLEU1_2
ST13P4
GUCY1B2
FABP5P2
NEK5
CKAP2
SUGT1
DIAPH3
TDRD3
MZT1
BORA
PIBF1
FABP5P1
KLF12
COMMD6
UCHL3
LMO7-AS1
SCEL
LINC01080
SLITRK5
MIR17HG
TGDS
IPO5
GPR18
GPR183
TM9SF2
PCCA
PCCA-AS1
RPS26P47
TPP2
LIG4
RP11-391H12.8
CDC16
SNORA79
RP11-84C10.2
RNASE2
RP11-84C10.1
SNORD8
DAD1
SNORD41
NOVA1-AS1
MIR4307HG
G2E3
SCFD1
RP11-829H16.3
RP11-596D21.1
RP11-134E15.2
MTCO1P2
SRP54
RP11-561B11.2
PSMA6
MBIP
MIPOL1
MIA2
RP11-407N17.3
PRPF39
FKBP3
FANCM
MIS18BP1
RPL32P29
POLE2
RP11-406H23.2
C14orf166
RP11-452D12.1
TXNDC16
RP11-841O20.2
STYX
CDKN3
CNIH1
GMFB
WDHD1
SOCS4
MAPK1IP1L
LGALS3
DLGAP5
RP11-665C16.5
RP11-1085N6.3
LINC00216
RP11-517O13.1
TIMM9
KIAA0586
HIF1A
HIF1A-AS2
RP11-618G20.1
WDR89
CTD-2302E22.2
HSPE1P2
AKAP5
PPP1R36
ATP6V1D
RDH11
ERH
CTD-2540L5.5
RP11-507E23.1
RP11-507K2.2
ZC3H14
TTC8
RP11-681H18.2
RN7SKP255
CATSPERB
TRIP11
AL049872.1
TMEM251
SERPINA6
PAPOLA
VRK1
SNORD114-1
C14orf2
IGHV1-2
PDCD6IPP2
NOP10
AQR
ZNF770
RP11-463I20.1
DPH6
FAM98B
CTD-2033D15.2
FSIP1
BUB1B
RP11-64K12.4
KNSTRN
CASC5
RAD51
NUSAP1
BNIP3P5
SNAP23
RP11-265N6.1
RP11-473C18.3
CTDSPL2
CTD-2651B20.6
SLC24A5
RP11-485O10.2
RP11-485O10.3
COPS2
FGF7
RP11-562A8.5
RP11-562A8.4
RP11-507J18.5
RP11-707P17.1
RP11-56B16.5
RP11-56B16.4
MAPK6
RP11-23N2.4
RSL24D1
RFX7
HNRNPA3P11
CCNB2
RP11-39M21.1
RP11-244F12.1
RP11-244F12.2
RPS27L
RAB8B
CTD-2116N17.1
SNORA24
RAB11A
RP11-16E23.4
ZWILCH
LCTL
GLCE
RP11-253M7.1
KIF23
RP11-279F6.2
UACA
RP11-138H8.2
LRRC49
RP11-272D12.2
COX5A
NRG4
ETFA
RP11-797A18.5
RP11-797A18.6
RP11-650L12.2
RPS17
RP11-152F13.10
SCARNA15
FAM103A1
SEC11A
RP11-815J21.4
FANCI
PEX11A
RPL36AP43
RP11-617F23.2
BLM
PRC1
PRC1-AS1
RP11-386M24.6
LA16c-306A4.1
LA16c-380F5.3
SNHG19
snoR1
LA16c-380H5.5
ZNF597
CTA-276F8.1
PARN
RP11-680G24.6
CTB-193M12.5
RP11-626G11.3
CTA-363E6.8
ACSM3
ERI2
CTD-2547E10.6
SMG1P4
MFSD13B
SCNN1G
NDUFAB1
CTB-134H23.2
SMG1P6
RP11-455F5.3
AC002310.12
RP11-104C4.6
SHCBP1
ITFG1-AS1
RP11-329J18.3
AC007906.1
RP11-454F8.3
RP11-44F14.7
RP11-44F14.6
RPGRIP1L
RP11-357N13.6
LPCAT2
NUDT21
CNOT1
RP11-481J2.4
SNORA50A
RP11-403P17.6
TMED6
NFAT5
RP11-311C24.1
NQO1
CTD-2033A16.1
ATP5A1P3
SNORD33
RP11-538I12.2
CMC2
RP11-303E16.3
RP11-303E16.8
RP11-55K13.1
SDR42E1
MPHOSPH6
RP11-46C24.6
SNORD68
RP11-667K14.8
RP11-135N5.3
EMC6
MFSD1P1
MED31
RP11-1099M24.7
TMEM107
SNORD118
AURKB
RP11-849F2.7
RPL26
RP11-963H4.5
CTC-529I10.2
SNORD49B
ZNF624
COPS3
AC026271.5
AC107982.4
Vault
RPL23A
AC010761.8
SNORD42A
TWF1P1
NUFIP2
RP11-68I3.11
RPL21P123
RP11-82O19.2
SNORD63
CTD-2349P21.9
RP13-753N3.3
DPRXP4
OMG
RP11-227G15.3
TLK2P1
CCL13
CTB-186H2.3
CH17-260O16.1
TOP2A
SMARCE1
RP5-1028K7.3
KRT20
RP11-156E6.1
AC003104.1
RP11-400F19.12
BRCA1
CTD-3014M21.1
RP11-798G7.4
RPS26P8
CDC27
PRAC1
B4GALNT2
EIF4EP2
RP11-294J22.7
RP11-481C4.2
MTCO1P40
RP11-257O5.2
ANKFN1
VEZF1
RP11-159D12.5
SRSF1
RAD51C
SKA2
PRR11
VMP1
RP11-178C3.1
BRIP1
MED13
CEP95
RP13-104F24.1
RP11-927P21.5
HELZ
RP11-401F2.3
NOL11
RP11-855A2.2
KPNA2
ABCA5
RP1-193H18.2
C17orf77
OTOP2
ATP5H
SNHG16
SNORD1C
BIRC5
ROCK1P1
USP14
THOC1
YES1
RP11-769O8.1
NDC80
RP11-737O24.3
MYL12A
L3MBTL4-AS1
NDUFV2
RP11-21J18.1
NPIPB1P
RP11-78A19.3
RP11-53B2.6
ESCO1
MIR133A1HG
RP11-627G18.2
RBBP8
CABYR
IMPACT
RP11-9E17.1
DSC2
DSG2-AS1
B4GALT6
MEP1B
RP11-712P20.2
C18orf21
RP11-723J4.3
RP11-244M2.1
PIK3C3
LINC00907
HAUS1
PIAS2
RP11-49K24.8
RP11-380M21.1
SNORD58A
SNORD58B
RP11-886H22.1
RP11-729L2.2
SNRPGP2
RAB27B
RP11-839G9.1
CCDC68
TXNL1
PIGN
RP11-173A16.2
RP11-173A16.1
CDH19
TMX3
RTTN
AC008993.2
LLNLR-222A1.1
CTD-3113P16.11
CTC-232P5.3
CTD-2550O8.5
NDUFA7
CTD-2006C1.12
ZNF443
SNRPGP15
ITGB1P1
ZNF253
ZNF737
ZNF493
CTD-2561J22.3
BNIP3P26
ZNF100
ZNF724P
ZNF91
ZNF675
ZNF681
RP11-255H23.2
RP11-255H23.4
CTB-92J24.3
ZNF181
ZNF260
CEACAM7
AC011513.3
CEACAM6
LIPE-AS1
CEACAM1
CD177
CTC-490G23.4
RP11-15A1.7
ZNF285
SNRPD2
AC007193.8
SNORD32A
RPS11
KLK1
ZNF480
CTD-2525I3.6
ZNF137P
ZNF845
CTC-444N24.8
CTC-444N24.7
RP13-512J5.1
KIDINS220
RRM2
DDX1
VSNL1
SMC6
GEN1
LDAH
SF3B6
HADHB
CENPA
MRPL33
AC093690.1
RPL23AP34
RP11-373D23.3
YPEL5
DPY30
SLC30A6
BIRC6-AS1
AL133243.1
AL133243.2
RP11-288C18.1
SULT6B1
PRKD3
AC006369.2
RMDN2
SOS1
LRPPRC
SLC3A1
PREPL
SRBD1
PIGF
RP11-761B3.1
CALM2
FBXO11
AC079807.3
CLHC1
MTIF2
FANCL
PAPOLG
AC010733.5
PUS10
USP34
FAM161A
UGP2
PELI1
AFTPH
AC008074.1
RAB1A
ACTR2
C1D
RP11-474G23.2
GFPT1
SNRPG
ZNF638-IT1
LINC01293
MRPL19
RP11-342K6.1
RN7SKP203
DNAH6
MRPL35
RP11-1399P15.1
ANKRD20A8P
ANKRD36C
NCAPH
AC019097.7
RP11-111H13.1
LIPT1
RP11-38C17.1
MITD1
SNORD89
RGPD3
RGPD4
GCC2
GCC2-AS1
RANBP2
RP11-1223D19.3
RP11-1223D19.2
AC112229.1
BUB1
TMEM87B
ZC3H8
RGPD8
NT5DC4
CKAP2L
ACTR3
RP11-141B14.2
INSIG2
DBI
RNU4ATAC
NIFK
TSN
WTH3DI
CCNT2
R3HDM1
HNRNPKP2
HNMT
YWHAEP5
AC092620.2
AC009480.3
ORC4
WDSUB1
AC009506.2
2022-03-07
CD302
TANK
SLC4A10
AC009487.6
GCG
TTC21B
TTC21B-AS1
AC010127.3
B3GALT1
CERS6-AS1
SPC25
FASTKD1
SSB
DCAF17
HAT1
OLA1
SCRN3
H3F3AP4
ATF2
RP11-65L3.2
KRT8P10
NUP35
FSIP2
FSIP2-AS1
RPL21P32
RP11-410E4.1
MED28P3
AC007319.1
CALCRL
WDR75
ORMDL1
NABP1
CCDC150
PGAP1
NPM1P46
SF3B1
SNORA4
HSPE1
HSPE1-MOB4
AC019330.1
SGO2
BZW1
PPIL3
HNRNPA1P35
NDUFB3
MTND5P25
MTND4P23
AC007256.5
TMEM237
WDR12
NBEAL1
EEF1B2
RP11-801F7.1
IDH1
RPE
KANSL1L
AC007038.7
LANCL1
AC012513.4
RP11-566E18.1
PKI55
USP37
RP11-33O4.1
FARSB
SCG2
RP11-92F20.1
MFF
TRIP12
HTR2B
KCNJ13
AC114812.8
HJURP
COPS8
SNORD57
TMEM230
PCNA
RP5-1056H1.2
ANKEF1
SLX4IP
SNRPB2
DSTN
RPS15AP1
LINC00261
RP4-568C11.4
RP11-755J8.1
ITCH
AL109923.1
RN7SKP185
SNORA71B
SNORA71D
FAM83D
SERINC3
CSE1L
ZFAS1
ZNFX1-AS1_2
ZNFX1-AS1_3
UBE2V1
TMEM189-UBE2V1
PFDN4
AURKA
MTND1P9
ATP5E
PRELID3B
RP11-717F1.2
AF127577.10
AF127577.11
AF127577.13
USP25
C21orf91
MRPL39
CYYR1
AL035610.1
RWDD2B
USP16
CCT8
DNAJC28
AP000304.12
ATP5O
MRPS6
MORC3
TTC3-AS1
BRWD1
TFF1
AP001627.1
ATP6V1E1
TTC28-AS1_1
TTC28-AS1_2
UQCR10
TUG1
TUG1_1
TUG1_3
TUG1_4
RP3-430N8.10
RNU6-1128P
SC22CB-1E7.1
EIF3L
RP1-85F18.6
NDUFA6
RPL5P34
CNTN4-AS1
CRBN
AC026202.3
RAD18
THUMPD3
RP11-1020A11.1
MKRN2OS
KRT18P17
DPH3
PP2D1
SGO1
SGO1-AS1
RPL15
THRB-IT1
TAF9BP1
CMTM6
CNOT10-AS1
SUGT1P2
RP11-627J17.1
RP11-10C24.3
GOLGA4
SNORA6
RP4-613B23.5
RP11-70C1.3
TCAIM
KIF15
LZTFL1
VPS26BP1
RP13-1056D16.2
RP11-884K10.7
APPL1
ASB14
PTPRG-AS1
C3orf14
PSMD6
SUCLG2
PSMC1P1
ARL6IP5
RP11-298C2.1
RP11-154H23.3
LINC00870
CHMP2B
CGGBP1
ZNF654
PROS1
STX19
FILIP1L
SENP7
TRMT10C
CEP97
HHLA2
HNRNPA1P17
KIAA1524
DZIP3
RETNLB
FLJ22763
ABHD10
C3orf52
RP11-757F18.5
CD200
RP11-231E6.1
ATG3
ATP6V1A
BZW1P2
UPK1B
NDUFB4
RABL3
POLQ
CCDC58
RP11-299J3.8
HACD2
CCDC14
OSBPL11
MIR6826
RP11-332M2.1
RP11-517B11.7
ACPP
PPP2R3A
RP11-305O4.3
NCK1
IL20RB
CEP70
EEF1A1P25
MRPS22
COPB2
ATP1B3-AS1
XRN1
ATR
PLS1
PLS1-AS1
RP11-274H2.3
PLOD2
RP11-329N15.3
HLTF
CP
TM4SF1
ANKUB1
RNF13
PFN2
EIF2A
SELT
P2RY14
IGSF10
TMEM14EP
LINC00886
CCNL1
GFM1
LXN
RP11-432B6.3
IFT80
SMC4
TRIM59
RP11-3P17.4
SI
RP11-3K16.2
LRRC31
RNU4-38P
RP11-379K17.12
KRT8P13
EIF5A2
PLD1
ECT2
NAALADL2
TBL1XR1
TBL1XR1-AS1
LINC00501
PIK3CA
ACTL6A
RP11-15L13.4
MRPL47
RP11-531F16.4
DCUN1D1
MCCC1-AS1
B3GNT5
VPS8
EHHADH
RP11-134F2.8
KNG1
OPA1
OPA1-AS1
UBXN7-AS1
CTD-2002J20.1
AC127904.2
AC055764.1
ZNF595
RP11-2H3.7
SCARNA22
RP11-281P23.2
HSP90AB2P
FBXL5
NCAPG
LCORL
KCNIP4
CDC42P6
RP13-497K6.1
SEPSECS
SEPSECS-AS1
RP11-302F12.10
NWD2
UGDH
UBE2K
PABPC1P1
SLC30A9
GUF1
GNPDA2
COMMD8
RP11-121C2.2
FRYL
OCIAD1-AS1
OCIAD2
DCUN1D4
SGCB
USP46
USP46-AS1
CLOCK
EXOC1
CEP135
AASDH
POLR2B
UBA6
UGT2A3
UGT2B7
SULT1B1
GRSF1
MOB1B
EREG
AREG
RP11-44F21.3
RP11-44F21.5
RCHY1
USO1
NUP54
RP11-777B9.5
HNRNPDL
THAP9
COPS4
FAM175A
WDFY3-AS1
RP11-529H2.2
PIGY
TIGD2
SMARCAD1
HPGDS
RAP1GDS1
EIF4E
METAP1
ADH6
ADH1A
TRMT10A
LAMTOR3
DNAJB14
CENPE
EEF1A1P9
ARHGEF38-IT1
RP11-311D14.1
RP11-286E11.1
OSTC
SEC24B
ELOVL6
AP1AR
ZGRF1
RP11-26P13.2
METTL14
USP53
FABP2
MAD2L1
CCNA2
KIAA1109
LINC01091
PLK4
LARP1B
SCLT1
C4orf33
SLC7A11-AS1
SLC7A11
SCOC
SCOC-AS1
ELMOD2
ABCE1
RP11-557J10.4
RP11-752L20.3
PRMT9
RP11-526A4.1
RP11-164P12.5
MND1
PLRG1
RP11-597D13.8
TMEM144
ETFDH
PPID
NPY1R
RP11-39C10.1
MSMO1
DDX60
CBR4
RP11-327O17.2
CLCN3
LINC01612
RP11-798M19.3
CEP44
WDR17
NEIL3
RP11-433O3.1
CASP3
CENPU
CFAP97
LRP2BP
UFSP2
TLR3
PP7080
ZDHHC11B
RN7SKP79
MIR4458HG
CTD-2201E9.1
CTD-2201E9.2
FAM173B
CTD-2165H16.3
EEF1A1P13
RP1-167G20.1
C5orf22
SLC45A2
RICTOR
PRKAA1
RPL37
OXCT1
C5orf51
CCDC152
CTD-2325A15.5
CTD-2636A23.2
HMGCS1
C5orf34
EEF1A1P19
CTD-2207L17.1
ITGA2
MOCS2
NDUFS4
ARL15
GZMA
RP11-506H20.1
DHX29
RPL26P19
MIER3
CTD-2146O16.1
PART1
DEPDC1B
ELOVL7
CTC-436P18.3
CWC27
CENPK
CTC-534A2.2
ERBIN
CTC-498J12.3
CCNB1
CDK7
AK6
TAF9
SMN2
SMN1
GTF2H2
MCCC2
TNPO1
FCHO2
UTP15
GFM2
NSA2
GCNT4
HMGCR
POLK
CTC-366B18.2
AC113404.1
CTC-564N23.2
SCAMP1
RNY3P1
PAPD4
MTX3
ZFYVE16
TMEM167A
COX7C
CTC-428H11.2
CCNH
CETN3
LYSMD3
ADGRV1
KIAA0825
MTND6P3
RP11-461G12.2
SLF1
TTC37
HSPD1P11
ELL2
CTD-2260A17.1
RIOK2
CTBP2P4
MTND6P22
MTND4P35
MTATP6P2
GIN1
PPIP5K2
PDZPH1P
NUDT12
FER
CTD-2587M2.1
PJA2
TMEM232
SLC25A46
WDR36
AC010468.1
STARD4
APC
CTC-554D6.1
SRP19
DCP2
TRIM36
CCDC112
MIR1244-2
SNX2
CTB-36H16.2
CSNK1G3
RP11-517I3.1
SLC12A2
KDELC1P1
P4HA2-AS1
RAD50
TH2LCRR
ZCCHC10
VDAC1
UBE2B
SEC24A
MTCYBP18
MTND6P4
MTND5P11
MTND4P12
MTND4LP30
MIR4461
KIF20A
HSPA9
SNHG4
PAIP2
CTB-43P18.1
CTB-131B5.2
VTRNA1-2
CTB-73N10.1
AC005351.1
SPINK1
CSNK1A1
DCTN4
HNRNPA3P7
MRPL22
PPP1R2P3
HAVCR1
UBLCP1
PTTG1
HMMR
HMMR-AS1
PANK3
SLC2A3P1
SPDL1
RANBP17
RPL26L1
CTC-563A5.2
CNOT6
ZFP62
SNORD95
SSR1
BLOC1S5
EEF1E1-BLOC1S5
EEF1E1
PAK1IP1
DCDC2
ACOT13
RP1-30M3.5
GMNN
SLC17A4
U91328.21
HIST1H3A
HIST1H3B
HIST1H2AB
HIST1H2BB
HIST1H3C
HIST1H4C
HIST1H2BC
HIST1H2AC
HIST1H2BD
HIST1H2BF
HIST1H2BG
HIST1H2AE
HIST1H4F
HIST1H2BH
HIST1H2BI
HIST1H4H
HIST1H2BJ
HIST1H2BK
HIST1H2AH
ZNF204P
HIST1H2BL
HIST1H3H
HIST1H2AJ
HIST1H2BM
HIST1H4K
HIST1H2BN
HIST1H2AL
HIST1H3I
HIST1H4L
HIST1H3J
HIST1H2AM
HIST1H2BO
ZNF165
PAIP1P1
XXbac-BPG252P9.10
XXbac-BPG181B23.6
HSPE1P11
MIR7111
FKBP5
MIR5690
LHFPL5
GLO1
ENPP4
ENPP5
CYP39A1
CENPQ
GSTA1
FAM83B
RP3-523K23.2
ZNF451
XXbac-BPGBPG55C20.2
PTP4A1
PHF3
EYS
LMBRD1
NPM1P37
COX7A2
RNU6-1016P
IRAK1BP1
PHIP
TTK
RP11-296E7.1
RP11-250B2.3
RP11-250B2.5
IBTK
ME1
CEP162
RP11-30P6.6
TPT1P6
RP11-393I2.2
RP3-382I10.7
SLC35A1
RARS2
CASP8AP2
MANEA
UFL1
NDUFAF4
FBXL4
CCNC
ASCC3
RP1-121G13.3
AL022067.1
CD24
SEC63
SUMO2P8
CEP57L1
CD164
CDC40
RPF2
RP5-1112D6.4
REV3L
LINC01268
RP3-486I3.5
ZUFSP
ROS1
RP1-179P9.3
PLN
RP3-425C14.4
SERINC1
SMPDL3A
CENPW
ECHDC1
YWHAZP4
RP11-103C16.2
ENPP3
VNN1
RPS12
SGK1
HBS1L
MYB-AS1
BCLAF1
IFNGR1
PERP
PBOV1
VTA1
PEX3
LTV1
RP3-468K18.7
RP11-545I5.3
TAB2
PPIL4
LATS1
RP1-99E18.2
ARMT1
FBXO5
RP11-477D19.2
GTF2H5
ACAT2
SNORA20
PDCD2
EIF2AK1
RP11-740N7.3
C1GALT1
AC006042.8
NDUFA4
TMEM106B
ARL4A
ETV1
AC005550.3
AGR2
AGR3
RP11-507K12.1
SNX13
AC005062.2
CCDC126
CYCS
CTB-119C2.1
SKAP2
HOXA13
GGCT
LSM5
DPY19L1P1
NT5C3A
ANLN
TRGC2
YAE1D1
RWDD4P2
AC004988.1
MRPL32
FIGNL1
SEC61G
ZNF107
ZNF138
ZNF117
ZNF92
TMEM60
PHTF2
RP5-1185I7.1
KIAA1324L
SLC25A40
DBF4
STEAP1
CLDN12
CTB-13L3.1
MTERF1
AKAP9
LRRD1
AC000120.7
AC007566.10
SAMD9
SAMD9L
HEPACAM2
VPS50
GS1-293C5.1
SLC25A13
SHFM1
SDHAF3
RPS3AP29
MIR3609
MUC17
PMPCB
LHFPL3-AS2
RWDD4P1
YBX1P2
SYPL1
NAMPT
GPR22
BCAP29
CBLL1
SLC26A3
PNPLA8
RPL7P32
THAP5
DOCK4-AS1
ZNF277
LSMEM1
CAPZA2
ST7-AS2
ING3
RP5-1101C3.1
NDUFA5
POT1
AC000123.4
AC000123.2
RP11-212P7.3
RP11-155G14.6
RP11-274B21.1
CALU
ATP6V1F
ODCP
TMEM209
RP11-775D22.3
MKLN1
RP11-180C16.1
EEF1B2P6
NUP205
LUZP6
AC009245.3
SVOPL
RP11-383F6.1
MRPS33
SSBP1
OR2A13P
TPK1
EEF1A1P10
CUL1
EZH2
RNY1
FABP5P3
XRCC2
NCAPG2
AGPAT5
DEFB1
SNRPCP6
RP11-52B19.1
ERI1
RP11-589N15.2
RPS3AP34
MTMR7
PDGFRL
MTUS1
RP11-326L2.1
RP11-806O11.1
NAT2
KCTD9
PPP2R2A
ESCO2
PBK
ELP3
LEPROTL1
DCTN6
WRN
LSM12P1
RP11-863K10.7
RP11-513D5.5
RP11-513D5.2
CTD-2544N14.3
RP11-503E24.2
THAP1
RP11-598P20.5
UBE2V2
PCMTD1
RP11-400K9.4
RP11-30L15.4
LYPLA1
TMEM68
SNORD54
PLAG1
SDCBP
RP11-328K2.1
RAB2A
[truncated: 278 more rows]

## Sheet: Down mRNA-Down protein
#Condition pair: IBS-D_vs_Control
Down mRNA	Down protein	intersecting molecules
MIR1302-2	TARSL2	MAP7D1
RP11-206L10.2	KIF2A	TSSC4
RP11-54O7.1	ARVCF	CTSF
PERM1	PIK3C2A	SLC43A2
HES4	SDCBP	CDV3
ISG15	RNASET2	SAP30
AGRN	UBE2C	HLA-H
MIR200A	STX16	MARCKS
MIR429	PSMA7
TTLL10-AS1	SCAMP3
TNFRSF18	PRORP
TNFRSF4	FYB1
SDF4	GNPAT
FAM132A	SPTLC2
RP5-902P8.12	PPM1G
RP5-902P8.10	DAPK3
ACAP3	DENR
TAS1R3	CHMP2A
MXRA8	CALU
RP4-758J18.13	NDUFS5
ANKRD65	DIAPH1
VWA1	PRMT3
MIB2	EIF5B
RP1-140A9.1	GAS7
HES5	EDF1
RP3-395M20.7	LILRB5
LINC00982	SAP30
MEGF6	CLN5
RP11-46F15.2	CLPX
CHD5	MTA2
ESPN	MICAL2
PLEKHG5	LYPLA2
ZBTB48	ACSL3
RP3-510D11.2	POLR1A
RP11-807G9.2	CDS2
FBXO2	BAG2
FBXO44	CLPTM1
MIIP	DHFR
TNFRSF1B	HLA-H
DHRS3	MB
FLJ37453	FGA
HSPB7	MBP
CLCNKA	CYBB
RP11-276H7.2	RPN1
CROCCP3	RPLP2
NBPF1	NPM1
CROCCP2	SRPRA
CROCC	VIM
RP1-37C10.3	SNRPA1
RP11-174G17.3	C4A
HTR6	PYY
C1QC	UROS
C1QB	CD79A
BTBD6P1	PABPC1
GRHL3	IMPDH2
RP3-465N24.5	GZMA
RP11-335G20.7	CYBA
SCARNA18	EEF2
AIM1L	PDIA4
MIR1976	P4HA1
IFI6	GTF2F2
PRDX3P2	MUC1
RP11-73M7.1	CD44
RP11-73M7.6	DDX5
COL16A1	GPX2
RP4-728D4.2	SON
MAP7D1	BTF3
SH3D21	PPIB
EVA1B	JAK1
GRIK3	RRM1
C1orf122	TBXAS1
OXCT2P1	ITGB7
COL9A2	CALR
EDN2	MAP4
FAM183A	GRN
SZT2-AS1	CASP1
BTBD19	RBMS1
TRABD2B	MARCKS
RP11-155O18.6	DDT
TTC22	RPL12
RP11-776H12.1	MAT2A
RP11-230B22.1	DNAJA1
RP4-535B20.1	MCM5
COL24A1	SDC2
COL11A1	RFC4
AMY2A	FUS
AMY1A	PPP1CC
AMYP1	SRP14
NBPF4	RBMX
NBPF5P	TXLNA
ALX3	PSMB10
RP11-403I13.7	CSK
ANKRD35	ACTR1B
ANKRD34A	MTREX
ABHD17AP1	SLC1A4
AC245100.1	MKI67
RP11-353N4.6	ME1
FAM231D	IDH2
PLEKHO1	GMPS
C2CD4D	MRE11
FLG	PPOX
RP11-350G8.5	FXR2
TDRD10	RAB5C
MIR6738	BCAP31
TTC24	CLCN7
NES	VAMP7
CD1D	POLG
RP11-122G18.10	RARS
RP11-7G12.2	MANF
RP3-455J7.4	TPD52
MIR3120	PEX3
TNR	STX17
IER5	SRP54
CACNA1E	ACTR1A
RGS16	RAP1B
GPR25	SEC61A1
KIF21B	HNRNPK
IGFN1	PPP1CA
RP11-27G14.4	SNRPD2
PHLDA3	ETF1
PTPRVP	RPL11
RP11-175B9.2	SNRPN
TMCC2	ADAM17
SLC41A1	MRPS34
HLX-AS1	FBLN2
HLX	HDLBP
RP11-452F19.3	GTF2B
ITPKB	HMGCS1
RP5-881P19.7	DR1
GJC2	EWSR1
OBSCN	DHODH
RP5-1139B12.2	MECOM
RP5-1139B12.3	PLP2
RNA5S9	UBE3A
RP5-1061H20.3	NUP160
FMN2	GRSF1
RP5-1031D4.3	TP53BP1
ST8SIA6	HNRNPA0
NEBL-AS1	PSMD2
OTUD1	DNAJC3
ZEB1-AS1	G3BP1
RP11-166N17.3	PDCL
FZD8	ADAM15
RP11-162G10.5	PWP1
NPY4R	COL4A6
GPRIN2	UBAP2L
DUSP8P3	FHL2
AGAP13P	FGL2
WDFY4	MCM6
RP11-523O18.5	RASA3
JMJD1C-AS1	LBR
COL13A1	OXA1L
PALD1	PDIA6
ADAMTS14	PCM1
UNC5B	CLPP
RP11-327E2.5	NDUFA9
SPOCK2	CYP51A1
DUSP8P5	LRRFIP1
RP11-574K11.26	MAP7D1
LZTS2	PREPL
PSD	HSP90AB2P
FBXL15	MIA3
RP11-47A8.5	WDR44
PCGF6	UBAP2
NEURL1-AS1	RNASEH2B
RP11-549L6.3	NT5DC1
RP11-348N5.9	ARFGEF3
RP11-57H14.2	CDKAL1
RP11-391M7.3	EDC4
RP11-298J20.3	TTC37
PPP2R2D	LARP1
DPYSL4	METAP1D
PWWP2B	PPP1R21
KNDC1	CYHR1
ADAM8	THSD4
PAOX	UNC13D
SPRN	LARP4
OR6L2P	SND1
SCART1	TRMT10C
NLRP6	ASRGL1
RP11-326C3.2	PHF5A
ATHL1	TMC4
RP11-326C3.7	PTAR1
RP11-326C3.11	PXK
B4GALNT4	MTDH
SIGIRR	TRABD2A
PTDSS2	SPATS2
RASSF7	RIOX2
IRF7	APOBEC3F
SCT	DNAH10
DRD4	GSPT2
DEAF1	NUP93
EPS8L2	SLC43A2
CMB9-55F22.1	ASCC3
CEND1	MMGT1
PANO1	RPP25L
PIDD1	OTUD6B
AP006621.8	C2orf69
CRACR2B	ATP11C
BRSK2	SUMF1
DUSP8	ATAD1
IFITM10	DAGLB
AC068580.5	NUP37
SYT8	ATL2
LSP1	EXOC6
AC051649.12	PREX1
C11orf21	DNAH5
TSPAN32	CCDC12
TSSC4	HDAC7
TRPM5	SCFD1
SLC22A18AS	PCNP
RP13-726E6.2	ATXN2L
PRKCDBP	PRPF31
RP11-732A19.6	ELMO1
DKK3	UBXN4
RASSF10	SLC9A6
RP11-449L13.2	NUP205
AC131263.1	TANK
C11orf96	SMARCC1
CHST1	GCDH
LARGE2	EMG1
MDK	ATP2A3
PACSIN3	SMARCE1
RAPSN	BORCS5
CD6	NCLN
RPLP0P2	CHCHD1
RAB3IL1	CCDC124
C11orf95	MRRF
NUDT22	RNF31
ESRRA	RBM33
CCDC88B	DTNBP1
RASGRP2	GIMAP5
CDC42BPG	C16orf58
NAALADL1	ZC3HAV1L
AP003068.12	TMEM19
FAU	VPS39
SLC25A45	PPP1R13B
LTBP3	ZNF830
FAM89B	RBM14
KCNK7	GFM1
SIPA1	SRPK1
AP5B1	UHRF1
CCDC85B	CDC5L
SART1	PRPF18
RP11-867G23.12	BUD13
CTSF	NUDT16L1
LRFN4	TUBGCP2
RHOD	ESYT1
CARNS1	DCTN5
PTPRCAP	RAMAC
RP5-903G2.2	MMTAG2
TCIRG1	WDR18
RP11-554A11.5	TPPP3
MRGPRF-AS1	SLC4A1AP
RP11-826F13.1	EMILIN2
MIR6754	UPF3B
ARAP1-AS1	FTO
ATG16L2	WDR12
RP11-800A3.7	SAP130
RELT	DDX47
GDPD5	PARL
RP11-535A19.2	TRABD
LRRC32	HEATR1
OMP	LDAH
USP35	GORASP2
TENM4	VPS37B
CREBZF	GRPEL1
NCAM1-AS1	XAB2
AP000892.4	ATP13A1
SCN2B	GPHN
PHLDB1	ATG3
RP11-110I1.11	STAU2
MFRP	NLE1
RP11-677M14.2	HPF1
SLC37A2	NHP2
ADAMTS8	HYPK
IQSEC3	SMPD4
WNT5B	STAB1
LINC00940	PPP4R2
PTMS	DDX56
LAG3	TMOD3
GPR162	MAT2B
P3H3	EMC3
RP11-273B20.1	CXXC1
FAM90A1	BCCIP
KRT17P8	STX18
RP11-22B23.1	ORC3
PRH2	SAE1
PRB3	DHCR7
PRB4	DNAJB11
PRB1	CTSF
PRB2	PPP1R1B
RASSF8-AS1	BCAP29
RP11-860B13.1	SAP30BP
FLJ13224	LSM7
DENND5B-AS1	JPT1
pRNA	CDV3
RP11-474P2.2	BAG5
AMIGO2	BRPF3
COL2A1	DNM3
WNT10B	SRRM2
RP11-161H23.9	MTMR6
PRPH	VSIG4
NCKAP5L	DRG1
FAM186A	DDX52
ATG101	ACOT9
TAC3	TMX2
KIF5A	NDUFAF1
AGAP2-AS1	CHTOP
LINC01465	MYO5A
RP11-338E21.2	LSM4
TMTC2	TSSC4
LINC00936	SNX8
RN7SL737P	MAD1L1
RNA5SP370
RP11-651L5.2
BTBD11
DTX1
TESC
RPS2P5
ABCB9
RILPL2
RP11-83B20.3
TMEM132C
TMEM132D
STX2
MMP17
RP11-417L19.4
RP13-977J11.6
GALNT9
RP13-895J2.3
RP13-554M15.7
RP11-61K9.3
MIPEPP3
LINC00543
RGCC
MYCBP2-AS1
SLAIN1
MIR3665
COL4A1
COL4A2-AS2
RP11-120K24.3
RP11-120K24.4
GAS6
RASA3-IT1
TRAJ24
CH17-302M23.1
AJUBA
PABPN1
SLC22A17
AL049829.1
NFATC4
CBLN3
RP11-671J11.7
RP11-73E17.2
DNAAF2
RP11-649E7.7
DACT1
PTBP1P
RP11-862P13.1
PAPLN
RP4-647C14.2
MIR4505
AC005519.4
RP11-488C13.6
C14orf178
MIR3173
SYNE3
RP11-1070N10.3
BDKRB2
HHIPL1
CTD-2376I20.1
RP11-638I2.2
MEG3_2
DIO3OS
DIO3
EXOC3L4
ASPG
RP11-477I4.4
LINC00638
PLD4
RP11-44N21.1
JAG2
C14orf80
TMEM121
AL928768.3
IGHA1
MIR4539
MIR4537
IGHJ6
IGHJ3P
IGHJ5
AL122127.25
KIAA0125
IGHV3-22
IGHV4-55
RNA5SP389
RP11-173D3.1
RP11-173D3.4
RP11-32B5.7
GOLGA8M
RP11-578F21.6
APBA2
GOLGA8T
PLCB2
PLCB2-AS1
RMDN3
ITPKA
SPTBN5
AC018512.1
FAM214A
CGNL1
C2CD4A
RP11-244F12.3
PDCD7
IGDCC4
RP11-622C24.2
SKOR1
RP11-315D16.4
LARP6
RP11-673C5.1
NR2E3
RP11-1007O24.3
RP11-361M10.3
HCN4
C15orf59
LOXL1
ISLR2
SEMA7A
CTD-3154N5.1
SCAMP5
MAN2C1
CSPG4
CTD-2026K11.1
TMEM266
RP11-685G9.2
LINGO1
CIB2
ST20-MTHFS
ST20
ST20-AS1
GOLGA6L17P
CSPG4P11
RP11-182J1.18
RP11-245C17.2
RP11-158M2.4
HAPLN3
RHCG
KIF7
RP11-654A16.3
DNM1P47
IL9RP3
CAPN15
MIR3176
LA16c-366D1.3
PIGQ
NHLRC4
RAB40C
WFIKKN1
LA16c-349E10.1
RHBDL1
FBXL16
FAM173A
CCDC78
HAGHL
MSLN
RP11-161M6.2
SOX8
RP11-616M22.1
TSR3
UNKL
CCDC154
LA16c-312E8.4
LA16c-390E6.3
TELO2
LA16c-380F5.1
LA16c-395F10.1
NME3
RPS2
SLC9A3R2
DNASE1L2
NTN3
AMDHD2
CEMP1
RP11-20I23.10
KREMEN2
LA16c-380H5.3
BICDL2
RP11-473M20.5
LINC00921
VASN
RP11-709D24.6
RP11-420N3.3
RP11-420N3.2
RP11-77H9.8
AC009121.1
RP11-1021N1.1
CTB-193M12.3
RP11-1212A22.1
CTD-2349B8.1
RP11-21M24.2
CTD-2270L9.4
IL21R
IL21R-AS1
RP11-666O2.4
RP11-57A19.4
RP11-1348G14.8
RABEP2
CD19
RP11-264B17.2
RP11-426C22.6
SLX1B
RP11-231C14.4
RP11-368N21.5
SPN
AC009133.22
AC009133.23
MVP
CDIPT
CTD-2574D22.7
CORO1A
SLX1A
SLX1A-SULT1A3
TBC1D10B
RP11-297C4.3
AC002310.14
AC002310.13
ZNF688
RP11-146F11.5
BCL7C
MIR762
FBXL19
SETD1A
RP11-196G11.6
RP11-196G11.3
ITGAD
RP11-452L6.5
ARMC5
CLUHP3
RP11-429P3.3
RP11-401P9.6
MIR3181
RP11-357N13.3
MT3
MT1H
RP11-407G23.4
CCDC102A
KIFC3
CTD-2600O9.1
RRAD
TRADD
RP11-5A19.5
HSF4
NOL3
MIR328
RP11-297D21.2
CTD-2012K14.8
CTD-2012K14.2
DPEP3
FUK
RP11-432I5.2
RP11-432I5.8
RP11-417N10.5
RP11-417N10.4
ZNF821
CLEC18B
RP11-331F4.4
PKD1L2
RP11-514D23.1
RP11-178L8.4
RP11-482M8.1
SLC7A5
ZNF469
ZC3H18
RP5-1142A6.8
RP11-830F9.7
CTD-2555A7.2
SPIRE2
DOC2B
SLC43A2
SCARF1
RILP
SERPINF2
RTN4RL1
RP1-59D14.1
SAMD11P1
CCDC92B
SPATA22
RP11-235E17.4
P2RX5
RP11-459C13.1
RP11-81A22.4
GLTPD2
RP5-1050D4.4
AC012146.7
PITPNM3
CTC-281F24.3
SENP3
MPDU1
ALOX12B
AC129492.6
MIR4314
AC129492.1
DNAH9
HS3ST3A1
RP11-214O1.3
TNFRSF13B
RAI1
MIEF2
AC007952.5
GRAPL
MIR1180
RNF112
CTB-187M2.2
KCNJ12
SARM1
CTB-96E2.6
SLC46A1
PHF12
RP11-321A17.4
RP11-802D6.1
TP53I13
AC090616.2
CTD-2095E4.3
CTD-2095E4.4
RP11-466A19.6
TMEM132E
E2F3P1
C17orf50
CCL23
CCL3
AC131056.3
SRCIN1
CTB-58E17.3
AC006449.2
RARA-AS1
IGFBP4
HAP1
PTRF
RP11-400F19.8
PLEKHH3
CCR10
CTD-3193K9.4
LINC00854
UBTF
FAM171A2
RP11-764D10.2
FZD2
PLCD3
MIR6784
HEXIM2
CTD-2020K17.1
DND1P1
FAM215B
RP5-867C24.1
TBKBP1
HOXB2
MIR196A1
GNGT2
NGFR
PPP1R9B
COL1A1
CACNA1G
UTP18
RP11-118E18.1
RP11-159D12.3
TSPOAP1
MIR142
TBX2-AS1
TBX2
LIMD2
RP11-51F16.1
CD79B
RP11-855A2.1
RP11-147L13.15
RP1-193H18.3
RP11-452I5.2
SLC9A3R1
FADS6
MYO15B
EVPL
SPHK1
RHBDF2
CYGB
PRCD
RP11-13K12.5
TMC6
TMC8
CTD-2373H9.3
ENGASE
RBFOX3
CTD-2529O21.1
CARD14
CTD-2047H16.4
NPTX1
CTD-2561B21.7
AATK
TEPSIN
AC027601.1
SLC38A10
RP11-455O6.8
TMEM105
RP11-1055B8.1
RP11-1055B8.8
FSCN2
MCRIP1
RP11-498C9.12
ASPSCR1
LRRC45
RFNG
DUS1L
SLC16A3
OGFOD3
HEXDC
C17orf62
MIR4525
AC024361.1
RP11-388C12.5
AC144831.3
ADCYAP1
LINC00526
MTCL1
RP11-703I16.1
RHOT1P1
RP11-757O6.6
CYP4F35P
POTEC
KLHL14
MEX3C
STARD6
RP11-126O1.5
MRPL37P1
RP11-2N1.2
FAUP1
RP11-17M16.2
CTD-2286N8.1
NFATC1
RP11-196B3.1
KCNG2
PQLC1
LLNLF-173C4.1
TPGS1
POLRMT
PALM
PLPPR3
CFD
ARID3A
LLNLR-284B4.1
ABCA7
ARHGAP45
APC2
MBD3
AC005943.6
CTB-31O20.4
CTB-31O20.6
ABHD17A
CSNK1G2-AS1
IZUMO4
MIR1227
AMH
C19orf35
LINGO3
CTC-265F19.1
GNA15
S1PR4
AC005786.7
CACTIN-AS1
AC004637.1
APBA3
CTD-2622I13.3
ANKRD24
MPND
PLIN5
HSD11B1L
AC104532.3
MIR6885
SH2D3A
CTB-133G6.2
CAMSAP3
FCER2
CTD-3193O13.13
TGFBR3L
KANK3
ANGPTL4
AC130469.1
ADAMTS10
CTD-2529P6.3
COL5A3
CTD-2553C6.1
ICAM5
ZGLP1
CTC-429L19.3
MIR638
CTC-215O4.4
CTC-398G3.6
C19orf43
HOOK2
FARSA
LYL1
C19orf57
IL27RA
PALM3
SAMD1
PKN1
CLEC17A
AC005785.2
AC006128.2
RASAL3
CTD-2231E14.2
CTC-429P9.2
F2RL3
CTD-2528A14.5
NR2F6
AC010646.3
USHBP1
ANKLE1
ANO8
CTD-2521M24.13
FAM129C
IL12RB1
AC068499.10
PDE4C
JUND
SSBP4
C19orf60
HOMER3
AC005932.1
MEF2B
HAPLN4
CTB-184G21.3
LRP3
CTD-2540B15.13
CTD-2540B15.7
CD22
U62631.5
ZBTB32
SDHAF1
CTD-2293H3.2
CTD-3064H18.4
GGN
RASGRP4
RYR1
AC008982.2
RINL
CTC-360G5.6
CCER2
FBXO17
NCCRP1
LRFN1
AC005614.3
PRX
SPTBN4
ITPKC
CTC-435M10.6
ARHGEF1
ATP1A3
POU2F2
CTC-378H22.1
PHLDB3
snoZ6
BCAM
APOE
PPP1R37
EXOC3L2
IRF2BP1
CCDC61
CCDC8
PNMAL2
CTB-158D10.3
PTGIR
DACT3
DACT3-AS1
MIR320E
NPAS1
TMEM160
MIR3190
CCDC9
GLTSCR2
KCNJ14
CTC-273B12.5
LMTK3
MAMSTR
CTD-2639E6.9
SNRNP70
ALDH16A1
FLT3LG
RCN3
SCAF1
AC018766.6
MYH14
POLD1
MYBPC2
FAM71E1
EMC10
CTD-2545M3.8
LRRC4B
CLEC11A
CTU1
SIGLEC5
AC018755.18
SIGLEC14
CTD-3099C6.11
TPM3P6
CTC-550B14.6
EPS8L1
PPP1R12C
MIR6802
CTD-2105E13.14
TMEM238
NAT14
CCDC106
AC010525.4
ZNF787
PEG3
ZNF135
ZSCAN18
CTD-2619J13.8
A1BG-AS1
ZNF497
CTD-2619J13.9
CYS1
KCNF1
OTOF
AGBL5-IT1
EMILIN1
ZNF513
FOSL2
PLB1
AL133245.2
AC007246.3
GPR75
AC007743.1
CCDC85A
MIR5192
AC019206.1
CYP26B1
FBXO41
C2orf81
LBX2
LBX2-AS1
USP39
ATOH8
GGT8P
MAL
ADRA2B
ANKRD39
SEMA4C
FAM178B
AC092667.2
GPR45
WASF1P1
SH3RF3-AS1
LINC01106
FBLN7
AC013275.2
NOC2LP1
KLF2P2
FAR2P3
KLF2P3
AC009299.5
AC010894.5
HOXD-AS2
COL3A1
COL5A2
AC005540.3
RN7SL753P
MIR7845
AC007563.5
RP11-378A13.2
CYP27A1
WNT6
CDK5R2
RP11-256I23.2
SLC4A3
COL4A4
AC009950.2
ESPNL
HES6
AC012485.2
DUSP28
CAPN10
GPR35
C2orf54
CROCC2
BOK-AS1
D2HGDH
AC114730.8
ZCCHC3
SOX12
TRIB3
FAM110A
RP5-858L17.1
EBF4
RP5-1187M17.10
DDRGK1
MCM8-AS1
RP5-967N21.11
BMP2
RP11-103J8.1
SNORD17
RP11-97N19.2
SYNDIG1
HM13-IT1
RP11-410N8.3
FDX1P1
RP3-468O1.6
FER1L4
SOGA1
MMP9
RP11-465L10.10
CEBPB-AS1
RP5-955M13.4
KCNG1
RP11-261P9.4
ZNF831
RP11-93B14.6
OGFR
COL9A3
SLC17A9
PTK6
RP4-697K14.15
HELZ2
TNFRSF6B
ZBTB46
MIR941-1
MIR941-2
MIR941-3
SOX18
TCEA2
MIR3648-1
MIR3687-1
CH507-513H4.6
RNA5-8S5
CH507-513H4.5
CH507-513H4.4
CH507-513H4.3
MIR3648-2
MIR3687-2
RHOT1P2
PAXBP1
CLIC6
MIR6814
AP001059.6
AIRE
TRPM2
PTTG1IP
LINC00205
COL18A1
SLC19A1
COL6A1
COL6A2
LINC00528
XXbac-B461K10.4
XXbac-B476C20.9
TMEM191B
RIMBP3
DGCR5
GP1BB
LINC00896
SCARF2
RIMBP3B
PPM1F
PRAMENP
LL22NC03-2H8.4
ZDHHC8P1
KB-1269D1.8
GSTT2B
GGT5
ADORA2A
ADORA2A-AS1
CTA-243E7.2
CRYBB2
TPST2
EMID1
RNF215
LARGE1
MIR3909
CTA-212A2.1
MIR6819
SSTR3
MFNG
CARD10
SLC16A8
SUN2
SYNGR1
CACNA1I
RP5-1042K10.13
RANGAP1
TNFRSF13C
FAM109B
RP4-669P10.16
RP4-669P10.20
LINC01315
RRP7BP
RP1-47A17.1
PARVG
RP4-671O14.5
RP1-29C18.8
MIR6821
IL17REL
RP3-402G11.27
HDAC10
MAPK12
MAPK11
DENND6B
SCO2
TYMP
ODF3B
MAPK8IP2
CHL1-AS2
RP11-572B2.1
FGD5
AC104451.2
THRB-AS1
ACVR2B-AS1
CSRNP1
ZBTB47
RP11-101C21.4
LTF
PTH1R
COL7A1
RP11-694I15.7
FAM212A
SEMA3B
PPM1M
CACNA2D3
WNT5A-AS1
RP11-227H4.5
ZNF90P1
RP11-615J4.4
RP11-384F7.2
MAATS1
RP11-169N13.4
SEMA5B
MIR548I1
KLF15
ABTB1
RUVBL1-AS1
EFCC1
RP11-434H6.2
GP9
NPHP3-AS1
CDV3
C3orf36
AMOTL2
CHST2
RNA5SP145
IQCJ-SCHIP1
RP11-16N11.2
RNA5SP149
CHRD
RP11-211G3.2
UTS2B
XXYLT1-AS1
TNK2
TNK2-AS1
MELTF
MFI2-AS1
FAM157A
RP11-478C6.1
RP11-1191J2.4
CPLX1
DGKQ
IDUA
NAT8L
RP11-357G3.2
DOK7
EVC
JAKMIP1
AC093323.3
RP11-367J11.3
AFAP1-AS1
RP11-338K13.1
SH3TC1
MIR3138
NKX3-2
AC006445.1
SOD3
MIR574
UCHL1
KIAA1211
IGFBP7
IGFBP7-AS1
CCNG2
SCD5
CDS1
RP11-1299A16.3
AC004066.2
TNRC18P1
RP11-102N12.3
DCHS2
SAP30
HAND2
TENM3
WWC2-AS2
FLJ38576
BASP1
RP11-823P9.3
CTD-2024P10.1
AC025171.1
MIR4459
CCNO
RP11-266N13.2
RP11-231G3.1
RP11-848G14.5
RP11-98J23.1
FOXD1
CTD-2269F5.1
EPB41L4A-AS2
PRDM6
SHROOM1
RP11-485M7.2
PITX1
RP11-119J18.1
AC009014.3
PROB1
CTD-3224K15.2
CTB-35F21.1
NRG2
AC011380.9
CD14
TMCO6
PCDHA4
PCDHA5
PCDHA7
PCDHA10
PCDHB12
CTB-113P19.1
CTC-248O19.1
SNORA74B
RAB24
RGS14
DOK3
FAM193B
N4BP3
COL23A1
CBY3
LTC4S
BTNL9
CTC-338M12.9
AC138035.3
FOXQ1
RP4-668J24.2
WRNIP1
RP1-40E16.12
FAM50B
BMP6
NOL7
JARID2-AS1
RBM24
DEK
RP11-204E9.3
SOX4
NBAT1
RP1-221C16.8
TOB2P1
HLA-V
HLA-H
HCG4B
PPP1R18
CDSN
HLA-C
MIR6891
NFKBIL1
LTB
MIR6832
HLA-DRB5
HLA-DRB1
BRD2-IT1
COL11A2
RGL2
DEF6
TULP1
RAB44
MDGA1
LRFN2
MDFI
ATP6V0CP3
SRF
VEGFA
RP1-261G23.7
NFKBIE
RP1-244F24.1
RP11-505P4.7
PNRC1
RRAGD
BACH2
RP3-512E2.2
PPIL6
METTL24
RP11-346C16.2
MARCKS
RNF217-AS1
RNA5SP216
SOGA3
AL358852.1
RAET1E-AS1
RP11-2J18.1
TCP10
LINC00574
RP11-90P13.1
AC093627.12
FAM20C
AC145676.2
MICALL2
INTS1
AC110781.3
EIF3B
BRAT1
IQCE
CARD11
MIR4656
ZNF890P
TNRC18
AC093620.5
AC092171.2
RP11-1275H24.1
RP11-1275H24.3
RN7SL851P
ZNF853
ZNF316
COL28A1
AC006042.7
AC005281.2
EVX1
AC004985.12
LINC00957
POLM
AEBP1
VWC2
NUPR2
RP11-460N20.3
GS1-124K5.10
WBSCR17
VPS37D
ABHD11-AS1
ELN
AC006014.7
SRRM3
AC004980.7
COL1A2
BHLHA15
TECPR1
NPTX2
GS1-259H13.13
MBLAC1
PPP1R35
RP11-758P17.3
NYAP1
RP11-44M6.3
SAP25
RP11-44M6.7
GIGYF1
RP11-395B7.2
DGAT2L7P
AC005086.1
SH2B2
ORAI2
RASA4B
RASA4DP
CCDC71L
CTA-360L10.1
ST7-AS1
RP11-274B21.12
RP11-309L24.4
SMO
CPA1
TRBJ2-2P
TRBJ2-4
TRBJ2-5
TRBJ2-6
TRBJ2-7
EPHB6
RP4-545C24.1
ZNF212
KRBA1
ZNF467
SSPO
RP11-445N20.3
RP11-445N20.2
GIMAP1
LINC01003
CLDN23
SOX7
XKR6
BLK
FAM90A2P
FAM90A25P
LZTS1
DMTN
NUDT18
MIR320A
AC037459.4
C8orf58
CCAR2
RP11-582J16.5
PEBP4
SCARA3
SCARA5
RP11-380I10.4
PNOC
RP11-662B19.2
DUSP26
RP11-527N22.1
NKX6-3
SBF1P1
RP11-941H19.2
RP11-219B4.3
CA3-AS1
PVT1_1
MIR1207
MIR5194
COL22A1
TSNARE1
ADGRB1
LYNX1
LY6E
GLI4
RHPN1
TIGD5
SCRIB
NRBP2
PLEC
MIR661
PARP10
SPATC1
SCX
DGAT1
SLC52A2
FBXL6
TONSL-AS1
MFSD3
LRRC14
LRRC24
C8orf82
MIR1302-9
DMRT2
KLF4P1
KIAA2026
MIR4665
TUSC1
LAGE3P1
RP11-331F9.3
SIT1
TPM2
RP11-112J3.15
PAX5
RP11-297B17.3
RP11-216M21.1
RP11-146D12.6
AC129778.2
RP11-374M1.7
AQP7P1
RP11-452D2.2
DUX4L50
RP11-250H24.2
RP11-574E24.3
RP11-1221G12.2
GXYLT1P4
RP11-12A20.12
RP11-12A20.10
RP11-12A20.4
TLE1
NTRK2
GAS1
AUH
AL136097.1
MIR23B
MIR27B
MFSD14C
ANP32B
GALNT12
COL15A1
COL27A1
TTLL11
MIR7150
RP11-175D17.3
MIR4672
MIR219A2
SH3GLB2
LAMC3
BARHL1
SURF6
ADAMTS13
ADAMTSL2
SARDH
RP11-374P20.4
COL5A1
GPSM1
CARD9
MIR4673
EGFL7
LCN10
RP11-216L13.16
C9orf172
MAMDC4
TRAF2
C9orf142
C9orf139
UAP1L1
CYSRT1
TOR4A
EXD3
NOXA1
ENTPD8
PNPLA7
AC233755.1
MT-RNR1
SHROOM2
KLHL34
ARX
RPS2P55
SYN1
PPP1R3F
NUDT10
NUDT11
KDM5C-IT1
MSN
EFNB1
LINC00684
LL0XNC01-116E7.2
ALG13-AS1
KLHL13
RP1-169K13.3
RP3-404F18.5
MIR766
XIAP-AS1
RP1-315G1.3
SRRM1P3
PNCK
PLXNB3
PDZD4
L1CAM
IKBKGP1
MIR1184-1
AC010970.2
