# Supplementary material for: Integrated omics analysis reveals the epigenetic mechanism of visceral hypersensitivity in IBS-D
Source: Front Pharmacol. 2023 Mar 16;14:1062630. doi: 10.3389/fphar.2023.1062630 (PMC10064328; doi:10.3389/fphar.2023.1062630)
Supplement: Supplementary file 1 [file DataSheet1.zip › Appendix 5 The clinical symptom scores of IBS-D.xlsx]

## Sheet: The clinical symptom scores  
Symptoms score
Name： Sexuality： Age： Duration： Date：
Project	Scoring criteria	To score
Intensity of abdominal pain	0 scores（No abdominal pain symptoms）
	1scores（Slightly pain without affecting daily activities）
	2scores（Lighter, harder to ignore pain, daily activities need not be adjusted）
	3scores（Heavy, daily activities affected and adjusted）
	4scores（Serious, unable to participate in daily activities）
Frequency of abdominal pain	0scores（It attacks no abdominal pain）
	1scores（It attacks one day a week）
	2scores（It attacks 2-3 days a week）
	3scores（It attacks 4-6 days a week）
	4scores（It attacks every day）
Abdominal distension	0scores（No）
	1scores（Occasionally slight bloating pain）
	2scores（Lighter, daily activities need not be adjusted）
	3scores（Pain is severe, affecting work and rest, but tolerable）
	4scores（Constant, intolerable, medication to control）
Defecating frequency	0scores（Once a day）
	1scores（Three times a day）
	2scores（Five times a day）
	3scores（Seven or more times a day）
Stool consistency	0scores（Bristol Fecal Traits Scale type 4, sausage or serpent）
	1scores（Bristol fecal traits scale type 5, soft mass）
	2scores（Bristol faeces trait scale 6, paste）
	3scores（Bristol fecal traits scale 7, water sample）
Total score
